# Supplementary material for: Formaldehyde treatment of proteins enhances proteolytic degradation by the endo-lysosomal protease cathepsin S
Source: Sci Rep. 2020 Jul 14;10:11535. doi: 10.1038/s41598-020-68248-z (PMC7360561; doi:10.1038/s41598-020-68248-z)
Supplement: Supplementary file 1 — Supplementary data S1 [file 41598_2020_68248_MOESM1_ESM.xlsx]

## Sheet: TM093_doublettargetrun_inclusio
m/z	z	name	PEAKS ID before targeted list	PEAKS ID with targeted list	Manual comments	manual ID						Glycine adduct	Crosslinked residues	Other
377.868	3				monoisotopic could be 378.5396 with delta 2, z=3. Found in formaldehyde only sample	no ID
378.539	3
379.477	4			AGIKK(+14.02)KTEREDLI										Methylation
379.98	4
413.019	1				no clear MS 2 spectra
415.03	1
416.878	3				YTDANKNKGIT or TYTDANKNKGI + 24 (precursor is 1 ppm). CID gives no clear peak, ETD is only performed on the heavy isotope								KY
418.22	3
422.882	3				YTDANKNKGIT or TYTDANKNKGI + 42.01 (precursor is 2 ppm). CID gives no clear peak, ETD is only performed on the heavy isotope, isotope pattern is normal								KY	Methylol
424.223	3
468.601	3		G(+42.01)DVEKGKK(+14.02)IFVQ											Methylation
469.271	3
474.728	2			WK(+12.00)EETLM										Imine
475.734	2
485.284	3			GIKKK(+24.00)TEREDLI	Chromatographically 3 peaks with similar RT. Exact modification site is unknown								KR
486.625	3
485.283	3			GIKKK(+24.00)TEREDLI									KR
486.625	3
485.284	3			GIKKK(+24.00)TEREDLI									KR
486.625	3
489.956	3				GIKKK(+24.00)TEREDLI + 14.01								KR	Methylation
491.968	3
493.283	3			GIK(+24.00)K(+24.00)KTEREDLI	no fragments between R and first K								KR
495.967	3
508.962	3			AGIKKK(+24.00)TEREDLI and AGIK(+24.00)KKTEREDLI									KR
510.304	3
508.962	3			AGIKKK(+24.00)TEREDLI and AGIK(+24.00)KKTEREDLI									KR
510.304	3
513.634	3		GIK(+109.05)KKTEREDLI	no id	+6 is correct, PEAKS identity is wrong	AGIK(+14.01)K(+24)KTEREDLI							KR	Methylation
515.647	3
521.969	2				no MS2 found
524.988	2
523.606	3					YTDAN(+30.01)KNKGITWK								Methylol
524.278	3
527.607	3			YTDANK(+12.00)N(+30.01)KGITWK, YTDAN(+30.01)K(+12.00)NKGITWK									KY	Methylol
528.948	3
537.487	1				no clear MS1 peak
549.56	1
537.788	2		RK(+12.00)TGQAPGFT											Imine
538.794	2
541.291	2				Crosslink, no fragments between YIPGTK	YIPGTKMIF +12							KY
542.297	2
542.272	1					H(+12)GLFG								Imine
544.284	1
549.487	1				Peak during 85% ACN wash
561.56	1
553.286	1				Unidentified
557.312	1
563.767	2				no ms2
564.772	2
565.801	2		RK(+68.03)TGQAPGFT		Unidentified, probably contains GRKTGQAPGFT									unknown
566.807	2
576.809	2			YIPGTK(+12.00)MIFA	crosslink between Y and K								KY
577.815	2
577.518	1				no ms2, no ms1 peak
589.592	1
578.322	2				Crosslink between K and R There is fragmentation between T and R and E and T in CID, ETD shows no fragmentation after R	KK(+24)TEREDLI							KR
580.334	2
588.266	1				no clear doublet
592.291	1
618.814	2			YTDANK(+12.00)NKGIT									KY
619.82	2
618.814	2				Manual interpretation: there is a shoulder peak, MS2 of the right side of the peak is missing the b7-b8 ions, indicating a crosslink after the lysine on the C terminus of the peptide	YTDANKNK(+12.00)GIT							KY
619.82	2
627.819	2			YTDAN(+30.01)KNKGIT										Methylol
628.825	2
632.304	1		no			QAPGFT + 12								Imine
634.317	1
633.82	2				crosslink between C terminal K and Y (no fragments after GIT in ETD)	YTDAN(+30.01)KNK(+12)GIT							KY	Methylol
635.832	2
648.824	2				crosslink between K and Y, two ms1 peaks; 1 for each crosslink option	YTDAN(+30.01)KN(+30.01)K(+12)GIT							KY	Methylol
651.844	2
648.825	2					YTDAN(+30.01)K(+12)N(+30.01)KGIT							KY	Methylol
651.844	2
650.314	1		no	QAPGFT + 30.01										Methylol
652.327	1
672.296	1		no	QAPGFT + 30.01 +21.9819 (sodium)										Methylol
674.309	1
692.325	1			WKEET (wrong retention time)	TDANKN+30.01 fragmentation spectrum is typical for methylol, 5 ppm on ms1									Methylol
694.338	1
702.398	2			G(+42.01)DVEKGKK(+14.02)IFVQ	also: G(+42.01)DVEKGK(+14.02)KIFVQ and G(+42.01)DVEK(+14.02)GKKIFVQ									Methylation
703.402	2
706.341	1				adduct is methylol. m/z 676.3302 was not identified (1e7 z=1 peak) ms2 spectra are inconclusive probably not part of cytochrome c
708.353	1				654.349
727.422	2			GIK(+24.00)KKTEREDLI	all lysines are options								KR
729.435	2
730.885	2			GLFGRK(+24.00)TGQAPGFT									KR
732.898	2
731.893	2				No normal doublet distribution
734.912	2
734.43	2				probably GIKKK(+24.00)TEREDLI + 14.01 (methylation) with methylation and crosslink between varying lysines, there are three distinct peaks eluting within 1 minute	GIKKK(+24.00)TEREDLI + 14.01							KR	Methylation
737.447	2
739.422	2			GIK(+24.00)K(+24.00)KTEREDLI	delta 8, all lysines seem modified								KR
743.446	2
746.898	2				delta 8, peptide probably contains Ac-GDVEKGKKIFVQ									Unknown
750.923	2
813.378	1					QAPGFTY+30.01								Methylol
815.389	1
820.739	1				no MS1 peak found
822.755	1
835.83	1				no MS1 peak found
837.846	1
914.425	1					QAPGFTYT+30.01								Methylol
916.439	1
1106.01	1				no MS1 peak found
1108.02	1
1160.06	1				no MS1 peak found
1162.07	1
401.732	2		no	GLFGRK(+24.00)T									KR
403.744	2
468.601	3		G(+42.01)DVEKGKK(+14.02)IFVQ											Methylation
469.271	3
467.929	3		no	G(+42.01)DVEKGKK(+12.00)IFVQ	all options on all lysines are annotated in PEAKS									Imine
468.599	3
474.728	2		no	WK(+12.00)EETLM										Imine
475.734	2
480.538	4		no	GIKK(+14.02)KTEREDLIAYLK	all options on all lysines, even the arginine!									Methylation
481.04	4
489.955	3		no	IKKK(+24.00)TEREDLIA	probably GIKKK(+24.00)TEREDLI + 14.01 (methylation)	GIKKK(+24.00)TEREDLI + 14.01							KR	Methylation
491.967	3
498.297	4		AGIK(+14.02)KKTEREDLIAYLK											Methylation
498.8	4
510.294	3		GIKKKTER(+99.03)EDLI		does not match the modification. Manual check: doublet at delta 5 Da. PEAKS was right							R
512.305	3
513.634	3		GIK(+109.05)KKTEREDLI		+6 doublet is correct	AGIK(+14.01)K(+24)KTEREDLI							KR	Methylation
515.647	3
514.274	2		no	no id	crosslink between K and R fragments for I, L, D and E in CID	KTEREDLI +24							KR
516.287	2
532.282	3		no	no ms2
534.963	3
533.973	3		no	AGIKKKTER(+99.03)EDLI	Manual check: doublet at delta 5 Da. PEAKS was right							R
535.984	3
537.788	2		RK(+12.00)TGQAPGFT											Imine
538.794	2
542.272	1		no	no id	probably contains KIF (N terminal peptide) modification is on the N terminal side of the molecule quite intense (2.8e6). No ID
544.284	1
632.303	1		no		very likely to be: QAPGFT +12 (30.01-water)	QAPGFT+12								Imine
634.316	1
650.314	1		no	QAPGFT + 30.01										Methylol
652.327	1
672.296	1		no	no ms2		QAPGFT + 30.01 + 21.98194 (sodium)								Methylol
674.309	1
707.335	1		no	no ms2		GQAPGFT + 30.01								Methylol
709.348	1
470.948	3		no		Part of the sequence is TEREDLI (b ion 2 ppm), there should be 6 formaldehyde molecules in the modification. Glycine is not needed (present in both fl6150 and fl6149)
472.96	3
485.253	2		no		good ETD but no ions without modification
488.269	2
489.955	3		no		glycine required but no sequence could be found
491.967	3
513.634	3		GIK(+109.05)KKTEREDLI		+6 is correct	AGIK(+14.01)K(+24)KTEREDLI							KR	Methylation
515.647	3
527.61	3		no	no ID	glycine required but no sequence could be found
529.621	3
787.907	2		no	no ID	glycine required but no sequence could be found
790.922	2
312.175	3		GLFGR(+99.03)KTG									R
313.851	3
387.871	3		no	G(+42.01)RKTGQAPGFT		R(+99.03)KTGQAPGFT						R
389.547	3
495.771	2		no	LFGRK(+12.00)TGQ(+.98)A	Low MS1, no MS2. PEAKS suggestion does not fit doublet
498.286	2
510.294	3		GIKKKTER(+99.03)EDLI									R
511.97	3
526.622	3		no	KTER(+99.03)EDLIAYLK	neutral loss 87 in CID							R
528.298	3
533.973	3		no	AGIKKKTER(+99.03)EDLI								R
535.649	3
551.503	1		no		no clear MS1 peak
561.56	1
581.304	2		RK(+12.00)TGQ(+87.03)APGFT		Most likely R(+99.03)KTGQAPGFT, no fragment ions between Q and R	R(+99.03)KTGQAPGFT						R
583.818	2
746.429	2		no		contains TEREDLI (unmodified Y ion) no clear identity found, modifications probably on lysines
751.46	2
716.395	2		G(+42.01)DVEK(+42.01)GKKIFVQ		Skewed doublet isotope pattern
718.408	2
731.401	2		G(+42.01)DVEK(+42.01)GKKIFVQ(+30.01)		Skewed doublet isotope pattern
734.419	2
472.755	2		G(+42.01)DVEKGK(+42.01)K		Skewed doublet isotope pattern
474.768	2
473.932	3		G(+42.01)DVEKGKKIFVQ(+30.01)		confirmed									Methylol
474.603	3
501.612	3		not included in inclusion list, delta 4	KTEREDLIAYLK(+24.00)	K-R crosslink								KR
503.288	3
792.885	2		not included in inclusion list, delta 4	no	No conclusive ID possible. Contains a part of the N terminal peptide IFVQ, possibly a crosslink with ENPKK. Chromatographic peak shape very bad, NL 1.3 E6, multiple lysine options.
795.401	2
427.242	4		not included in inclusion list, delta 5		KKTER(+99.03)EDLIAYLK	confirmed						R
428.749	4
506.271	3		not included in inclusion list, delta 5		no doublet found in formaldehyde only sample, no clear peak found in glycine + formaldehyde sample
507.276	3
510.294	3		not inculded in inclusion list, delta 5	GIKKKTER(+99.03)EDLI								R
512.305	3
533.973	3		not included in inclustion list, delta 5			AGIKKKTER(+99.03)EDLI						R
535.984	3
