# Supplementary material for: Formaldehyde treatment of proteins enhances proteolytic degradation by the endo-lysosomal protease cathepsin S
Source: Sci Rep. 2020 Jul 14;10:11535. doi: 10.1038/s41598-020-68248-z (PMC7360561; doi:10.1038/s41598-020-68248-z)
Supplement: Supplementary file 2 — Supplementary data S2 [file 41598_2020_68248_MOESM2_ESM.xlsx]

## Sheet: protein-peptides
Protein Group	Protein ID	Protein Accession	Peptide	Used	Candidate	Quality	Significance	Avg. ppm	Avg. Intensity	0mM 0h triplo 1	0mM 0h triplo 2	0mM 0h triplo 3	0mM 1h triplo 1	0mM 1h triplo 2	0mM 1h triplo 3	0mM 4h triplo 1	0mM 4h triplo 2	0mM 4h triplo 3	0mM 8h triplo 1	0mM 8h triplo 2	0mM 8h triplo 3	0mM 24h triplo 1	0mM 24h triplo 2	0mM 24h triplo 3	0mM 32h triplo 1	0mM 32h triplo 2	0mM 32h triplo 3	0mM 48h triplo 1	0mM 48h triplo 2	0mM 48h triplo 3	0mM 96h triplo 1	0mM 96h triplo 2	0mM 96h triplo 3	2mM 0h triplo 1	2mM 0h triplo 2	2mM 0h triplo 3	2mM 1h triplo 1	2mM 1h triplo 2	2mM 1h triplo 3	2mM 4h triplo 1	2mM 4h triplo 2	2mM 4h triplo 3	2mM 8h triplo 1	2mM 8h triplo 2	2mM 8h triplo 3	2mM 24h triplo 1	2mM 24h triplo 2	2mM 24h triplo 3	2mM 32h triplo 1
1	1	P02754	E.ELKPTPEGDLE.I	N	Y	27.31	50.09	1.1	347000000	46100000	33400000	43200000	76300000	70900000	63800000	134000000	124000000	105000000	194000000	160000000	155000000	409000000	586000000	381000000	562000000	496000000	622000000	832000000	699000000	761000000	1120000000	993000000	1100000000	14500000	13000000	9000000	60900000	60500000	42100000	146000000	113000000	112000000	252000000	218000000	229000000	686000000	621000000	537000000	838000000
1	1	P02754	LIVT.Q	N	Y	3.69	11.84	0.6	293000000	92800000	70400000	106000000	1190000000	1020000000	913000000	2270000000	2220000000	1850000000	2380000000	2090000000	1930000000	1690000000	1760000000	1660000000	1490000000	1530000000	1600000000	1350000000	1370000000	1420000000	1290000000	1280000000	1220000000	2650000	2130000	1950000	15800000	16300000	11800000	30300000	27500000	27300000	34200000	34300000	36100000	39700000	43600000	36700000	42100000
1	1	P02754	E.ELKPTPEGDLEIL.L	N	Y	23.3	50.09	1	252000000	306000000	230000000	193000000	503000000	487000000	326000000	630000000	621000000	547000000	617000000	343000000	435000000	777000000	567000000	583000000	542000000	469000000	408000000	432000000	459000000	455000000	505000000	383000000	393000000	77000000	70400000	67800000	235000000	214000000	285000000	278000000	262000000	281000000	370000000	374000000	436000000	372000000	279000000	365000000	325000000
1	1	P02754	A.GTWYS.L	N	Y	22.47	50.09	0.7	237000000	712000	343000	631000	7090000	5240000	5200000	36700000	32400000	28100000	99100000	89000000	83500000	509000000	395000000	384000000	506000000	454000000	423000000	539000000	499000000	448000000	631000000	668000000	601000000	1450000	995000	742000	9860000	10900000	9250000	43700000	35600000	34400000	96400000	86100000	84100000	385000000	360000000	330000000	451000000
1	1	P02754	K.GLDIQ.K	N	Y	26.08	50.09	0.6	226000000	7380000	4880000	4840000	9460000	7270000	8010000	17800000	18100000	15000000	41200000	34800000	34000000	195000000	228000000	223000000	345000000	311000000	333000000	485000000	476000000	460000000	693000000	757000000	685000000	1800000	1650000	1560000	4940000	5020000	3970000	19800000	14800000	14600000	49700000	40100000	41400000	264000000	256000000	212000000	368000000
1	1	P02754	A.GTWY(+87.03)SLA.M	N	Y	48.98	60	0.6	220000000	0	0	0	0	0	0	0	0	0	0	0	0	0	0	0	0	0	0	0	0	0	0	0	0	447000	203000	0	0	0	0	0	0	0	0	0	0	0	0	0	0
1	1	P02754	L.Q(-17.03)KWENDECAQKKIIA.E	N	Y	6.46	60	0.9	222000000	0	0	0	8030000	6100000	7130000	57400000	54700000	47900000	153000000	141000000	118000000	765000000	601000000	804000000	1050000000	1020000000	882000000	1460000000	1490000000	1360000000	1340000000	1710000000	1600000000	0	0	0	3430000	3670000	2820000	33100000	24000000	29400000	93100000	112000000	116000000	654000000	547000000	605000000	896000000
1	1	P02754	C.Q(-17.03)CLVR.T	N	Y	11.37	60	0.8	169000000	0	0	234000	10400000	8170000	8420000	63200000	59400000	50100000	140000000	111000000	111000000	371000000	411000000	437000000	499000000	463000000	491000000	676000000	590000000	614000000	933000000	868000000	872000000	336000	0	0	5540000	5490000	4390000	32100000	26600000	29100000	76600000	75700000	80200000	304000000	363000000	310000000	418000000
1	1	P02754	K.IPAVFK(+14.02).I	N	Y	17.09	60	0.7	159000000	0	0	0	0	0	0	0	0	0	0	0	0	0	0	0	0	0	0	0	0	0	0	0	0	0	0	0	0	0	0	1820000	1600000	1530000	3270000	3640000	3880000	12400000	9460000	10700000	12700000
1	1	P02754	D.DEALEKFD.K	N	Y	33.63	50.09	0.7	110000000	25400000	19000000	16300000	33200000	31000000	25600000	67500000	63600000	55200000	123000000	110000000	98900000	157000000	214000000	206000000	247000000	225000000	238000000	293000000	298000000	266000000	337000000	349000000	344000000	12400000	14200000	10900000	19600000	17500000	15400000	50300000	36000000	37400000	75600000	74100000	69700000	207000000	221000000	182000000	240000000
1	1	P02754	L.DAQSAPLR.V	N	Y	34.65	50.09	0.6	105000000	869000	2210000	2740000	16900000	15500000	14800000	62300000	78600000	68400000	238000000	212000000	236000000	661000000	667000000	667000000	790000000	805000000	811000000	815000000	779000000	619000000	663000000	662000000	579000000	1700000	933000	1310000	8310000	8290000	5230000	21300000	17200000	19300000	38700000	48100000	46100000	86200000	87200000	79700000	74800000
1	1	P02754	K.ALPMHIR(+99.03).L	N	Y	17.19	60	1	249000000	0	0	0	0	0	0	0	0	0	0	0	0	0	0	0	0	0	0	0	0	0	0	0	0	425000	152000	0	3180000	3660000	2870000	8410000	7700000	7350000	9950000	10900000	10800000	8230000	8960000	9770000	7340000
1	1	P02754	L.FCME.N	N	Y	18.49	60	0.7	90100000	0	0	0	40700000	29500000	29300000	147000000	130000000	122000000	195000000	174000000	167000000	262000000	288000000	279000000	324000000	262000000	243000000	261000000	257000000	241000000	242000000	242000000	215000000	0	0	0	20100000	19000000	14200000	108000000	83200000	83500000	139000000	148000000	150000000	233000000	256000000	240000000	218000000
1	1	P02754	S.FN(+30.01)PTQLE.E	N	Y	15.12	60	0.4	88300000	0	0	0	0	0	0	0	0	0	0	0	0	0	0	0	0	0	0	0	0	0	0	0	0	400000	288000	124000	1860000	1660000	1700000	5730000	4540000	5720000	2870000	8140000	8260000	15800000	15900000	17400000	16200000
1	1	P02754	V.EELKPTPEGDLEIL.L	N	Y	7.38	60	0.9	80500000	896000000	746000000	682000000	747000000	635000000	676000000	496000000	499000000	499000000	447000000	382000000	437000000	302000000	250000000	291000000	183000000	161000000	197000000	143000000	171000000	18800000	127000000	127000000	128000000	10200000	7690000	8630000	8550000	9340000	7960000	8830000	8570000	8800000	8930000	9530000	9270000	11400000	9710000	9720000	11300000
1	1	P02754	N.ENK(+14.02)VLVL.D	N	Y	21.4	60	0.9	86100000	0	0	0	0	0	0	0	0	0	0	0	0	0	279000	317000	0	300000	250000	271000	266000	305000	328000	295000	332000	0	0	0	2320000	2540000	2280000	7900000	6820000	5910000	7340000	7380000	8130000	12900000	13900000	12200000	13700000
1	1	P02754	L.FCM.E	N	Y	16.3	60	0.8	74100000	0	0	0	15500000	12800000	11300000	63200000	61000000	48700000	98300000	85600000	76200000	136000000	150000000	149000000	160000000	148000000	144000000	160000000	134000000	133000000	146000000	133000000	133000000	0	0	0	7630000	6150000	5450000	46500000	36000000	33000000	63600000	62200000	61500000	127000000	130000000	118000000	144000000
1	1	P02754	S.FNPTQ(+87.03)LE.E	N	Y	24.31	60	0.8	70900000	0	0	0	0	0	0	0	0	0	0	0	0	0	0	0	0	0	0	0	0	0	0	0	0	369000	216000	0	4220000	3860000	3390000	11500000	9900000	10400000	14600000	15500000	14300000	19400000	20500000	18800000	18500000
1	1	P02754	E.E(+14.02)LKPTPEGDLEILL.Q	N	Y	29.9	60	0.9	64100000	0	0	0	0	0	0	118000	0	0	0	0	0	0	0	0	0	0	0	0	0	0	0	0	0	0	0	0	0	0	522000	0	1310000	844000	1500000	1360000	2000000	816000	0	1710000	1560000
1	1	P02754	E.EQCHI	N	Y	7.82	60	0.9	75000000	0	0	0	2040000	1880000	1610000	6590000	6980000	7170000	11300000	11300000	13500000	26600000	39000000	75900000	300000000	564000000	808000000	931000000	1140000000	1120000000	1360000000	1180000000	1120000000	0	0	0	694000	680000	561000	1860000	1750000	1970000	2830000	3540000	3620000	5590000	5540000	5050000	5930000
1	1	P02754	L.LFC.M	N	Y	18.7	60	1.1	59000000	0	446000	571000	26600000	20900000	18900000	77900000	80600000	66600000	121000000	99100000	112000000	182000000	161000000	165000000	178000000	163000000	169000000	178000000	178000000	168000000	195000000	183000000	191000000	0	0	0	8380000	7450000	6520000	43300000	40300000	34900000	60000000	64100000	62900000	106000000	126000000	102000000	126000000
1	1	P02754	L.QKWENDECAQKKIIA.E	N	Y	11.29	60	1	193000000	0	0	0	11300000	27900000	7190000	270000000	220000000	183000000	588000000	440000000	513000000	1020000000	1110000000	1010000000	1080000000	828000000	1070000000	800000000	921000000	845000000	486000000	524000000	466000000	0	0	0	21900000	22600000	13500000	173000000	142000000	123000000	311000000	404000000	287000000	943000000	902000000	979000000	841000000
1	1	P02754	E.LKPTPEGDLEIL.L	N	Y	50.18	50.09	0.7	58000000	54000000	44200000	41000000	86900000	75400000	70000000	135000000	133000000	118000000	200000000	175000000	198000000	280000000	277000000	269000000	271000000	246000000	239000000	253000000	279000000	271000000	261000000	291000000	251000000	20200000	16800000	18300000	36500000	39100000	34200000	57300000	54500000	52100000	58000000	63800000	63100000	70400000	61300000	61500000	70900000
1	1	P02754	Y.VEELKPTPEGDLE.I	N	Y	26.18	50.09	0.7	56300000	338000000	255000000	285000000	261000000	206000000	192000000	295000000	288000000	233000000	329000000	277000000	249000000	245000000	239000000	225000000	212000000	194000000	182000000	167000000	157000000	166000000	158000000	150000000	144000000	8090000	8160000	6050000	10500000	9550000	8320000	20000000	15100000	16300000	23400000	23300000	22000000	44600000	45900000	38200000	47000000
1	1	P02754	A.EKTKIPAVFK.I	N	Y	13.14	60	1	62100000	0	0	0	1610000	1700000	1220000	25300000	22100000	18000000	99600000	73200000	74900000	262000000	261000000	259000000	242000000	232000000	234000000	232000000	244000000	236000000	227000000	206000000	206000000	0	0	0	2750000	2390000	1640000	31400000	22100000	19800000	85800000	73000000	73600000	193000000	227000000	231000000	217000000
1	1	P02754	C.MENSAEPEQSLVC.Q	N	Y	32.55	60	1.1	52800000	5110000	3380000	4250000	152000000	119000000	112000000	275000000	273000000	224000000	278000000	226000000	208000000	134000000	184000000	182000000	136000000	135000000	112000000	102000000	90300000	85800000	58000000	55600000	52000000	1310000	705000	470000	35800000	33700000	32500000	110000000	98100000	88900000	105000000	116000000	117000000	105000000	119000000	124000000	86600000
1	1	P02754	K.ALPMHIR(+198.06).L	N	Y	30.54	60	0.7	105000000	0	0	0	0	0	0	0	0	0	0	0	0	0	0	0	0	0	0	0	0	0	0	0	0	0	0	0	0	0	0	0	0	0	0	0	0	0	0	0	0
1	1	P02754	E.E(+14.02)LKPTPEGDLE.I	N	Y	18.25	60	1	42600000	0	0	0	0	0	0	0	0	0	0	0	0	0	0	0	155000	0	0	0	0	0	0	0	0	0	0	0	0	159000	130000	256000	385000	501000	819000	959000	854000	1900000	1830000	2140000	2030000
1	1	P02754	M.KGLDIQKVA.G	N	Y	16.95	50.08	0.8	42900000	12300000	9800000	10400000	23600000	18200000	20300000	33200000	32400000	27100000	55900000	49800000	49700000	122000000	143000000	149000000	130000000	146000000	157000000	174000000	190000000	215000000	175000000	220000000	196000000	5360000	3540000	3970000	10400000	12100000	7950000	24300000	21800000	18400000	39600000	47000000	37700000	111000000	112000000	118000000	102000000
1	1	P02754	A.EKTKIPAVFK(+14.02).I	N	Y	11.71	60	1	44400000	0	0	0	0	0	0	0	0	0	0	0	0	0	0	0	0	0	0	0	0	0	0	0	0	0	0	0	289000	0	0	1520000	948000	1140000	2250000	1880000	2210000	5400000	5190000	4890000	5800000
1	1	P02754	K.ALPM.H	N	Y	19.35	50.09	0.8	40300000	17300000	13200000	13600000	19600000	16000000	16500000	19900000	19300000	18700000	27000000	22900000	21500000	30700000	34100000	36200000	42900000	38300000	40000000	51900000	49500000	48300000	69000000	70400000	72900000	17400000	16300000	15100000	27400000	29700000	23600000	31000000	31500000	28900000	33600000	32700000	33600000	52000000	53700000	46200000	61200000
1	1	P02754	E.LKPTPEGDLEILL.Q	N	Y	24.87	60	1.1	39600000	7510000	4280000	7430000	25100000	13900000	0	91600000	73200000	70800000	0	82200000	0	194000000	0	0	0	0	0	0	0	0	0	0	0	4530000	0	0	28100000	25100000	19200000	40400000	40500000	25500000	53800000	54400000	49600000	68100000	67600000	89900000	85300000
1	1	P02754	F.KIDALNENKVLVL.D	N	Y	12.48	60	0.9	78100000	799000000	507000000	818000000	617000000	448000000	804000000	520000000	342000000	422000000	266000000	236000000	176000000	198000000	204000000	253000000	134000000	125000000	97800000	123000000	132000000	133000000	37200000	58800000	37600000	31400000	23200000	23000000	54200000	72900000	66100000	67600000	74000000	37100000	84300000	83400000	102000000	81300000	105000000	124000000	63900000
1	1	P02754	Y.VEELKPTPEGDLEILL.Q	N	Y	13.35	60	1.2	38800000	241000000	141000000	215000000	265000000	159000000	0	517000000	419000000	266000000	0	199000000	0	169000000	0	0	0	0	0	0	0	0	0	0	0	23000000	14500000	15100000	37800000	35400000	24100000	31300000	38300000	32600000	52300000	42900000	42400000	36100000	37600000	58400000	43500000
1	1	P02754	K.GLDIQK(+14.02)VA.G	N	Y	14.96	60	0.9	38700000	0	0	0	0	0	0	0	0	119000	296000	0	0	0	0	283000	0	174000	0	0	0	0	0	0	0	0	0	0	514000	559000	458000	1530000	1160000	1130000	1950000	1970000	1960000	2890000	3280000	3190000	3150000
1	1	P02754	C.QCLVR.T	N	Y	7.46	60	0.7	38800000	0	0	0	2500000	2280000	2160000	7190000	7650000	7400000	11600000	15900000	22000000	24100000	47900000	72900000	239000000	377000000	645000000	563000000	706000000	595000000	439000000	410000000	349000000	0	0	0	596000	530000	597000	1580000	1570000	1650000	2790000	3180000	3750000	4180000	4110000	3830000	4240000
1	1	P02754	K.ALPMHIRLS.F	N	Y	26.9	50.09	0.8	72300000	85700000	78300000	67600000	481000000	416000000	334000000	211000000	219000000	140000000	192000000	179000000	130000000	89700000	66100000	49700000	61900000	64100000	49400000	32500000	43200000	42300000	19800000	22400000	21000000	53100000	32000000	27900000	160000000	203000000	176000000	115000000	120000000	88000000	69300000	86400000	57200000	46700000	50600000	53400000	38500000
1	1	P02754	Q.KWENDECAQKKIIAEKT.K	N	Y	5.12	60	1.3	44200000	51200000	30900000	67800000	620000000	315000000	525000000	703000000	528000000	565000000	488000000	366000000	84500000	134000000	123000000	126000000	72100000	70800000	109000000	47700000	41600000	11100000	5080000	2960000	4020000	2120000	1060000	1190000	12300000	10500000	8160000	20700000	28200000	19000000	18600000	16000000	14100000	10400000	10700000	10400000	1170000
1	1	P02754	L.DTDY(+87.03)KKYLL.F	N	Y	9.06	60	0.9	63900000	0	0	0	0	0	0	284000	0	361000	0	466000	481000	1310000	819000	1260000	964000	683000	0	1090000	1330000	1230000	1950000	2550000	2070000	0	0	0	933000	711000	774000	4440000	2900000	4210000	4890000	4860000	4810000	1650000	4320000	3500000	1960000
1	1	P02754	D.ISLLD.A	N	Y	10.9	60	1.1	31600000	2120000	1520000	1700000	0	0	0	0	0	0	0	0	0	11300000	0	0	1030000	806000	0	994000	0	0	898000	0	0	99600000	94600000	77600000	86300000	85200000	80600000	82800000	81100000	83000000	7460000	8590000	69000000	59200000	70900000	68600000	52400000
1	1	P02754	E.ILLQ.K	N	Y	16.07	60	0.7	30400000	7380000	4690000	5190000	11000000	10800000	8870000	22400000	23400000	18900000	39200000	36300000	31600000	69400000	62600000	63700000	69600000	58000000	57900000	60000000	62100000	59500000	60000000	62300000	66100000	7140000	8640000	5290000	10600000	10800000	7860000	21100000	20000000	18900000	30700000	31500000	31600000	57900000	59400000	54000000	61300000
1	1	P02754	T.QTMKGLDIQ.K	N	Y	13.39	29.47	1	29200000	15300000	9370000	10000000	17600000	13100000	12400000	37600000	37700000	28800000	91800000	70300000	70100000	89300000	111000000	100000000	62500000	64100000	46300000	26100000	29400000	19900000	3960000	4330000	3280000	5240000	5050000	5630000	10700000	9760000	9760000	29800000	25400000	23500000	47800000	54600000	50600000	63200000	66600000	74800000	46600000
1	1	P02754	V.EELKPTPEGDLE.I	N	Y	21.32	60	0.8	25300000	109000000	79000000	80800000	82400000	75500000	71300000	90700000	88200000	67900000	106000000	86800000	82900000	112000000	104000000	102000000	114000000	93500000	98200000	101000000	94300000	96300000	109000000	111000000	98300000	1210000	1670000	1120000	2120000	2020000	1590000	4600000	3840000	3380000	7170000	6470000	7070000	22100000	21500000	18200000	30100000
1	1	P02754	S.FN(+87.03)PTQ(+30.01)LE.E	N	Y	15.6	60	0.7	24800000	0	0	0	0	0	0	0	286000	263000	399000	0	0	0	0	168000	0	0	0	0	0	0	0	0	0	0	0	0	0	0	0	0	0	0	0	0	0	0	0	0	0
1	1	P02754	E.ELK(+14.02)PTPEGDLEIL.L	N	Y	18.76	60	1.1	23400000	0	0	0	0	0	0	0	0	0	0	0	0	0	0	0	0	0	0	0	0	0	52600	0	0	267000	0	0	607000	600000	603000	979000	815000	1090000	1180000	1110000	996000	1050000	1220000	1210000	1080000
1	1	P02754	F.K(+27.99)IDALN.E	N	Y	12.04	60	0.6	21500000	0	0	0	0	0	0	0	0	0	0	0	0	0	0	0	0	0	0	0	0	0	0	0	0	0	0	0	0	0	0	0	0	0	460000	0	0	2740000	2720000	2280000	3110000
1	1	P02754	K.GLDIQ(+87.03)KVA.G	N	Y	23.23	60	0.7	21300000	0	0	0	0	0	0	0	0	0	0	0	0	0	0	0	0	0	0	0	0	0	0	0	0	285000	0	0	1830000	1800000	1360000	3250000	3190000	2420000	3410000	3200000	3390000	1480000	1570000	1330000	950000
1	1	P02754	R.VYVEE.L	N	Y	13.99	36.1	0.7	21300000	880000	881000	848000	4080000	2800000	3560000	9270000	8660000	6920000	18500000	14700000	14500000	41600000	41000000	37200000	43700000	38000000	44200000	49800000	43700000	46700000	52800000	49300000	54900000	403000	274000	243000	2050000	2160000	1710000	7220000	6780000	5680000	13900000	11600000	10300000	39500000	40000000	34100000	47100000
1	1	P02754	A.G(+12.00)TWY(+87.03)SLA.M	N	Y	25.46	60	0.8	20100000	0	0	0	0	0	0	0	0	0	0	0	0	0	0	0	0	0	0	0	0	0	0	0	0	0	0	0	0	0	0	0	0	0	0	0	0	0	0	0	0
1	1	P02754	L.DTDYKKYL.L	N	Y	14.68	60	0.9	295000000	2400000	2270000	2480000	233000000	183000000	152000000	592000000	660000000	485000000	877000000	956000000	782000000	992000000	1170000000	1240000000	1050000000	1170000000	1090000000	1190000000	1230000000	940000000	978000000	982000000	1110000000	672000	370000	383000	53500000	47400000	43500000	230000000	208000000	225000000	342000000	426000000	433000000	707000000	924000000	809000000	794000000
1	1	P02754	A.MAASDISLLD.A	N	Y	25.61	43.96	0.6	58400000	10700000	7680000	7680000	17600000	16200000	16800000	37000000	37200000	32300000	62500000	50500000	46500000	43100000	51400000	51700000	34700000	32000000	32800000	26800000	26200000	27600000	14300000	14400000	15400000	10300000	8440000	6620000	21900000	21200000	21400000	30800000	28700000	28500000	35600000	37900000	42800000	37700000	37000000	40300000	33100000
1	1	P02754	R.TPEVDDEALEKF.D	N	Y	9.77	60	0.8	25900000	144000000	120000000	118000000	346000000	295000000	262000000	238000000	196000000	193000000	154000000	138000000	135000000	53600000	51200000	54600000	34900000	31300000	32500000	20200000	17300000	19900000	10200000	9620000	9910000	12100000	10300000	11400000	35600000	36800000	39500000	34000000	34100000	30200000	20100000	26700000	28500000	8340000	11400000	8620000	5730000
1	1	P02754	A.GTW(+12.00)Y(+174.06)SLA.M	N	Y	19.96	60	0.8	19000000	0	0	0	0	0	0	0	0	0	0	0	0	0	0	0	0	0	0	0	0	0	0	0	0	0	0	0	0	0	0	0	0	0	0	0	0	0	0	0	0
1	1	P02754	G.LDIQKVA.G	N	Y	10.85	60	0.8	22100000	329000	262000	0	812000	613000	470000	1080000	1610000	838000	2090000	1550000	1640000	3310000	3150000	3520000	4030000	3000000	2950000	2920000	2670000	2740000	2450000	2480000	2330000	0	0	0	660000	873000	609000	2560000	1920000	1790000	5510000	4740000	4380000	15400000	18100000	13900000	15600000
1	1	P02754	I.DALNENKVLVL.D	N	Y	11.95	60	0.7	17800000	189000000	128000000	172000000	194000000	125000000	195000000	214000000	155000000	138000000	112000000	102000000	113000000	35100000	38000000	44700000	25200000	24000000	17900000	14700000	14900000	15600000	3750000	4650000	3540000	4540000	3150000	2620000	4640000	6100000	5610000	4070000	4060000	3880000	3240000	3270000	3480000	1400000	1640000	1770000	1320000
1	1	P02754	Q.KWENDECAQK.K	N	Y	7	60	0.9	17600000	10500000	4960000	6160000	75900000	50500000	54600000	130000000	113000000	104000000	159000000	140000000	79200000	92300000	107000000	104000000	70900000	74000000	71400000	59100000	74200000	69900000	63200000	73000000	65200000	1180000	821000	879000	4180000	2730000	2960000	4570000	5000000	6820000	5540000	8070000	8760000	16000000	13300000	16500000	12900000
1	1	P02754	Y.V(+12.00)EELKPTPEGDLE.I	N	Y	15.04	60	0.8	16600000	312000	0	0	418000	0	0	0	0	0	0	0	0	0	0	0	0	0	0	0	0	0	0	0	0	75600000	65100000	51000000	64400000	68900000	53200000	73500000	81100000	67600000	73700000	76800000	81700000	95400000	85400000	87400000	89000000
1	1	P02754	L.DTDY(+87.03)KKYL.L	N	Y	22.59	60	0.9	30300000	0	0	0	0	0	0	0	0	0	0	0	0	0	0	0	0	0	0	0	0	0	0	0	0	0	0	0	0	0	0	863000	780000	1540000	2370000	2590000	2420000	4020000	1860000	5410000	3340000
1	1	P02754	A.GTWY(+87.03)S.L	N	Y	16.78	60	1	15800000	0	0	0	0	0	0	0	0	0	0	0	0	0	0	0	0	0	0	0	0	0	0	0	0	0	0	0	0	0	0	0	0	0	0	0	0	0	0	0	0
1	1	P02754	A.EKTKIPAVF.K	N	Y	29.75	60	0.9	97600000	5830000	3490000	4140000	38100000	31300000	28300000	124000000	108000000	92300000	194000000	159000000	144000000	272000000	304000000	306000000	307000000	242000000	278000000	267000000	247000000	239000000	185000000	188000000	184000000	0	0	0	12600000	11900000	12300000	49700000	42000000	42500000	82700000	89200000	85400000	203000000	207000000	198000000	196000000
1	1	P02754	K.G(+12.00)LDIQ.K	N	Y	10.05	60	0.8	14900000	0	0	0	0	0	0	0	0	0	0	0	0	0	0	0	0	0	0	0	0	0	0	0	0	407000	1190000	1080000	1310000	1390000	965000	1680000	2450000	2720000	4550000	2020000	4550000	6970000	7520000	2360000	1010000
1	1	P02754	R.TPEVD.D	N	Y	5.84	60	0.8	14700000	0	0	0	0	0	0	0	0	319000	795000	750000	890000	2700000	3130000	4320000	21300000	56900000	123000000	175000000	200000000	185000000	352000000	336000000	265000000	0	0	0	0	0	0	0	0	0	0	220000	264000	624000	571000	514000	741000
1	1	P02754	L.PMHIR(+99.03).L	N	Y	19.26	60	0.9	14400000	0	0	0	0	0	0	0	0	0	0	0	0	0	0	0	0	0	0	0	0	0	0	0	0	0	0	0	254000	314000	0	722000	670000	509000	720000	884000	813000	731000	774000	772000	692000
1	1	P02754	Q.KWENDECA.Q	N	Y	8.24	60	0.9	18900000	0	241000	201000	4200000	3080000	3770000	16000000	15600000	12200000	30300000	23500000	22400000	45000000	69000000	56100000	67500000	54900000	67800000	78700000	70700000	75600000	122000000	123000000	118000000	0	0	0	310000	336000	308000	3010000	2250000	1830000	7150000	5560000	4860000	43700000	44500000	33100000	64900000
1	1	P02754	S.FNPTQ.L	N	Y	13.79	60	0.7	14300000	0	0	0	2330000	2300000	2190000	8850000	10300000	9080000	19300000	20300000	19700000	101000000	55400000	58900000	72900000	70100000	68800000	81400000	84400000	86500000	125000000	129000000	126000000	0	0	0	680000	638000	332000	2160000	1700000	2340000	4850000	3840000	3490000	11100000	11500000	7830000	12700000
1	1	P02754	K.ALPMHIR.L	Y	Y	25.1	50.09	0.7	640000000	18400000	12100000	18100000	342000000	278000000	291000000	941000000	832000000	688000000	1060000000	870000000	913000000	1090000000	1140000000	1150000000	1170000000	1140000000	1310000000	1400000000	1410000000	1440000000	1470000000	1340000000	1400000000	12600000	7800000	6860000	165000000	155000000	126000000	490000000	450000000	380000000	642000000	592000000	606000000	996000000	1080000000	870000000	955000000
1	1	P02754	K.A(+12.00)LPMHIR.L	N	Y	8.94	60	0.9	15700000	0	0	0	0	0	0	0	0	0	0	0	0	0	0	0	0	0	0	0	0	0	0	0	0	0	0	0	2160000	1960000	1580000	2790000	936000	2560000	1820000	1990000	1710000	962000	1130000	1310000	1070000
1	1	P02754	Q.KWEN(+.98)DECAQKKIIA.E	N	Y	7.13	60	1	13500000	0	0	0	7070000	5240000	5890000	30800000	41500000	24900000	68000000	41600000	48100000	79800000	95700000	82100000	84300000	79400000	77900000	76100000	76800000	70200000	62400000	61400000	68500000	0	0	0	620000	858000	394000	3250000	3980000	2860000	7160000	8370000	7660000	21600000	20700000	23100000	23400000
1	1	P02754	A.MAASDISL.L	N	Y	15.8	41.88	0.6	12500000	2760000	1970000	2600000	4330000	3220000	3780000	7410000	7000000	5870000	11400000	11500000	9590000	34600000	13200000	13600000	10500000	8860000	8950000	7570000	7100000	6970000	4460000	4240000	4220000	1530000	1330000	1140000	3590000	3670000	3540000	6240000	5630000	4930000	8230000	7880000	7890000	8160000	10500000	9000000	7800000
1	1	P02754	L.KPTPEGDLEIL.L	N	Y	14.56	60	1	12300000	106000000	81500000	78700000	76900000	54900000	56800000	61100000	49600000	46100000	40900000	44800000	38200000	37800000	33900000	35600000	29000000	25400000	27900000	29000000	25300000	23500000	27600000	26900000	25000000	11700000	13900000	15100000	12800000	12900000	13800000	13200000	13000000	10700000	9760000	11300000	12600000	10300000	13000000	11500000	13200000
1	1	P02754	R.TPEVDDE(+21.98)ALE.K	N	Y	10.28	60	0.9	17200000	7050000	5980000	5650000	25300000	18200000	17000000	32300000	33000000	28400000	43000000	42200000	41000000	46300000	58400000	69700000	70500000	74200000	70800000	80300000	76300000	73200000	77900000	71300000	62300000	2070000	1690000	2190000	5980000	5460000	5420000	11300000	8940000	10400000	16000000	16700000	16500000	19700000	19400000	29400000	21800000
1	1	P02754	S.FNPTQLE(+21.98).E	N	Y	16.23	60	0.8	11900000	394000	406000	412000	9220000	8370000	7360000	21500000	18700000	20400000	28700000	26600000	30600000	28900000	28900000	38200000	40400000	43600000	42800000	46100000	48200000	53600000	53800000	54400000	50300000	229000	546000	535000	7950000	6570000	6910000	17600000	13500000	12600000	20400000	14200000	9100000	16600000	15800000	12300000	16700000
1	1	P02754	R.LSFN(+87.03)PTQ(+30.01)LE.E	N	Y	15.82	60	0.9	20400000	0	0	0	0	0	0	0	0	0	0	0	0	0	0	0	0	0	0	0	0	0	0	0	0	0	0	0	0	0	0	0	0	0	0	0	0	0	0	0	0
1	1	P02754	Y.VEELK(+12.00)PTPEGDLEILL.Q	N	Y	11.01	60	1.1	11300000	213000	0	167000	129000	0	0	0	0	327000	0	219000	0	0	0	0	0	0	0	0	0	0	0	0	0	46600000	34500000	24900000	63700000	113000000	64500000	71600000	78800000	51500000	56500000	82200000	93300000	31400000	32600000	60800000	29800000
1	1	P02754	I.PAVFK.I	N	Y	9.56	60	0.6	11300000	0	0	0	0	0	0	1400000	1510000	1210000	6940000	6320000	5380000	27200000	26900000	28800000	33000000	28900000	30200000	34800000	31800000	33500000	41700000	41800000	41200000	0	0	0	0	0	0	2500000	2150000	1920000	7520000	6530000	6500000	24000000	27500000	25300000	31100000
1	1	P02754	N.ENK(+14.02)VLV.L	N	Y	13.74	60	1.1	11300000	0	0	0	0	0	0	0	0	0	0	0	0	0	0	0	0	0	0	0	0	0	0	0	0	0	0	0	0	0	214000	1100000	1120000	866000	1450000	1430000	1380000	2990000	2960000	3080000	3090000
1	1	P02754	E.NSAEPE(+21.98)QSLVC.Q	N	Y	9.27	60	1	11200000	330000	214000	346000	12500000	9550000	9150000	37700000	36000000	32000000	49600000	47100000	48700000	43300000	47400000	59400000	58800000	57600000	58100000	58300000	77300000	60300000	77000000	75000000	53600000	0	0	0	3990000	3420000	3640000	12200000	10400000	13400000	14800000	14900000	14700000	15500000	13300000	7640000	12200000
1	1	P02754	K.GLDIQK(+28.03)VA.G	N	Y	25.48	60	0.9	11200000	0	0	0	0	0	0	0	0	0	0	0	0	0	0	0	0	0	0	0	0	0	0	0	0	0	0	0	0	0	0	0	0	0	0	0	0	0	0	0	0
1	1	P02754	L.P(+12.00)MHIR.L	N	Y	21.35	60	0.9	11000000	0	0	0	0	0	0	0	0	0	0	0	0	0	0	0	0	0	0	0	0	0	0	0	0	0	0	0	226000	0	0	520000	0	0	0	630000	518000	0	634000	0	0
1	1	P02754	L.LQKWENDECAQKKIIA.E	N	Y	9.12	60	0.8	22700000	0	0	0	16300000	12900000	12400000	58500000	66500000	50900000	138000000	90300000	83500000	137000000	129000000	147000000	115000000	118000000	94800000	108000000	101000000	102000000	74500000	74700000	65600000	0	0	0	2050000	1680000	1540000	14800000	7150000	8870000	26700000	25400000	23300000	65600000	70600000	48400000	75700000
1	1	P02754	K.ALPMHIR(+99.03)LS.F	N	Y	13.08	60	0.9	44100000	0	0	0	0	0	0	0	0	0	0	0	0	0	0	0	0	0	0	0	0	0	0	0	0	574000	385000	0	2840000	3020000	3170000	950000	1130000	614000	0	0	0	0	0	0	0
1	1	P02754	A.Q(-17.03)KKIIAEKTK.I	N	Y	6.22	60	0.8	11800000	1650000	1330000	1060000	2000000	1520000	2230000	2360000	2450000	1730000	5960000	5710000	4650000	42900000	44600000	38200000	58900000	53100000	44900000	66300000	60300000	48300000	65100000	52800000	96300000	111000	114000	129000	498000	359000	550000	1840000	1170000	1040000	4290000	1680000	2200000	33300000	23500000	28500000	33500000
1	1	P02754	R.VY(+87.03)VEELKPTPEGDLEILL.Q	N	Y	12.4	60	0.9	12400000	0	0	0	0	0	0	0	0	0	0	0	0	0	0	0	0	0	0	0	0	0	0	0	0	0	0	0	0	0	0	0	0	0	0	0	0	0	0	0	0
1	1	P02754	K.WENDECAQKKIIA.E	N	Y	9.93	60	0.8	13300000	0	0	0	12600000	8900000	7930000	45400000	43600000	34600000	77600000	60300000	50000000	98200000	96500000	103000000	84000000	80300000	62000000	77400000	71700000	75800000	68400000	65600000	55200000	0	0	0	0	0	0	1890000	1130000	1330000	5840000	4950000	4810000	21100000	3820000	19100000	26800000
1	1	P02754	T.QTMKGLDIQK.V	N	Y	13.81	60	0.9	13300000	17100000	11400000	11500000	20700000	16400000	16500000	51400000	54900000	34700000	96100000	66700000	72900000	89600000	64400000	67500000	44500000	34500000	38400000	19400000	17900000	18500000	3390000	3260000	3410000	4550000	3270000	3040000	10600000	10800000	8360000	31500000	25700000	21600000	47900000	44300000	35000000	38500000	46400000	44400000	26600000
1	1	P02754	K.ALPMH(+87.03)IR.L	N	Y	11.25	60	0.8	24200000	0	0	0	0	0	0	0	0	0	0	0	0	0	0	0	0	192000	221000	730000	680000	0	1430000	1250000	1220000	0	0	0	0	0	0	0	0	0	0	0	0	0	208000	0	0
1	1	P02754	E.KFDKAL.K	N	Y	10.48	60	1.1	12100000	3540000	3410000	3520000	10200000	9750000	8450000	27900000	33000000	23600000	62600000	54600000	60800000	72000000	87200000	96100000	83000000	73100000	70200000	57100000	49200000	53600000	35300000	31000000	32400000	2310000	1990000	2070000	4460000	4410000	3120000	12700000	9410000	11500000	20100000	22400000	22100000	24600000	26800000	23100000	21200000
1	1	P02754	K.VLVL.D	N	Y	10.39	60	0.7	9890000	47600000	38500000	38100000	64700000	43300000	45600000	45900000	40200000	40600000	38400000	33200000	32600000	34000000	24700000	26000000	22500000	19400000	19100000	16500000	17100000	16300000	15600000	16600000	16100000	8240000	8320000	7910000	17200000	16200000	16100000	14200000	14900000	12700000	12300000	13700000	13900000	11600000	12400000	11200000	12100000
1	1	P02754	L.N(+.98)ENKVLVL.D	N	Y	18.34	60	0.7	9760000	7530000	5810000	5880000	9560000	7460000	7130000	8090000	5730000	6000000	5150000	5470000	5160000	3610000	3590000	4270000	3310000	2980000	2970000	2530000	2780000	2690000	2460000	2290000	2440000	0	0	0	0	0	523000	0	0	325000	0	0	306000	0	0	0	439000
1	1	P02754	C.MEN(+87.03)SAEPEQSLVC.Q	N	Y	9.69	60	0.8	9650000	0	0	0	0	0	0	0	0	0	0	0	0	0	0	0	0	0	0	0	0	0	0	0	0	0	0	0	2630000	2010000	2130000	5830000	5190000	1890000	4930000	6380000	4850000	1060000	1990000	2030000	0
1	1	P02754	M.KGLDIQK.V	N	Y	11.94	60	1	9510000	8620000	10700000	9040000	13700000	12200000	10000000	15600000	18700000	15400000	23200000	19000000	27100000	48500000	48600000	47200000	67800000	52600000	67300000	78400000	67700000	46300000	92300000	98400000	99500000	526000	488000	755000	719000	565000	759000	1120000	939000	725000	1550000	1920000	1910000	3850000	3320000	3490000	5120000
1	1	P02754	L.Q(-17.03)KWEN(+.98)DECAQKKIIA.E	N	Y	6.8	60	1.1	10400000	0	0	0	1450000	559000	307000	5450000	6580000	5450000	10700000	14400000	9760000	47500000	42600000	44700000	41400000	36600000	40000000	60500000	67000000	56000000	89900000	87000000	57800000	0	0	0	206000	296000	0	2020000	2100000	1920000	4620000	5450000	4820000	25000000	22400000	24700000	30000000
1	1	P02754	A.ASDISLLD(-18.01)AQSAPLR.V	N	Y	18.87	60	0.7	9350000	0	0	0	0	0	0	1710000	1470000	1210000	5130000	5370000	4490000	16000000	16400000	16800000	11900000	12900000	13700000	9780000	9830000	10600000	4630000	3820000	4270000	0	0	0	0	0	0	1340000	747000	652000	4380000	3460000	2830000	9640000	9910000	9180000	8140000
1	1	P02754	V.RTPEVDDEALEKFDKAL.K	N	Y	6.43	60	0.8	10000000	58500000	49200000	44800000	122000000	96100000	99800000	117000000	79500000	75900000	62700000	50900000	55700000	10200000	13100000	10800000	9040000	5820000	6610000	4750000	4950000	4200000	1870000	1840000	1100000	6770000	3910000	6340000	21100000	24300000	21800000	21400000	22500000	17700000	11700000	11300000	16600000	3070000	3990000	4030000	2570000
1	1	P02754	S.F(+12.00)NPTQLE.E	N	Y	7.01	60	0.9	19800000	0	0	0	0	0	0	0	0	0	0	0	0	0	0	0	0	0	0	0	0	0	0	0	0	1180000	1120000	774000	3060000	2970000	3020000	4540000	4370000	3500000	3010000	4220000	3090000	4230000	4470000	3680000	4630000
1	1	P02754	P.MHIR.L	N	Y	8.21	60	0.7	8760000	0	0	0	3910000	3250000	3560000	9950000	9360000	7880000	10200000	11000000	10100000	12400000	12800000	12700000	12000000	12200000	13600000	13400000	14900000	12700000	13800000	12900000	16000000	0	0	0	2680000	1920000	1870000	7140000	6840000	5800000	9830000	8160000	7860000	15700000	15500000	10900000	14700000
1	1	P02754	V.EELK(+12.00)PTPEGDLEIL.L	N	Y	9.61	60	0.9	8710000	1590000	1150000	1410000	1210000	834000	1210000	1050000	865000	767000	688000	573000	662000	354000	461000	384000	218000	168000	235000	263000	0	0	0	0	0	73000000	73000000	75600000	60400000	67900000	62700000	50400000	53900000	49800000	43000000	56300000	52600000	32400000	37800000	35400000	32700000
1	1	P02754	K.ALPMHIR(+198.06)LS.F	N	Y	9.2	60	0.9	15700000	0	0	0	0	0	0	0	0	0	0	0	0	0	0	0	0	0	0	0	0	0	0	0	0	0	0	0	0	0	0	0	0	0	0	0	0	0	0	0	0
1	1	P02754	E.ELK(+12.00)PTPEGDLEIL.L	N	Y	8.1	60	1	8480000	334000	327000	268000	277000	304000	0	0	0	183000	0	0	187000	128000	0	96700	0	0	91100	0	0	0	41800	0	0	54300000	58800000	63500000	51500000	63500000	67200000	57300000	52800000	44600000	35600000	49100000	40800000	26300000	29900000	31500000	29800000
1	1	P02754	S.FNPTQ(+.98)LE.E	N	Y	14.83	60	0.7	8360000	0	0	161000	4040000	3110000	3470000	12300000	11100000	9140000	12300000	12800000	10300000	12300000	14100000	14300000	14700000	13500000	13200000	14300000	13000000	12100000	13400000	13200000	12300000	108000	0	0	1690000	1530000	1630000	6040000	5260000	5080000	7670000	7440000	7740000	12500000	12700000	12500000	12300000
1	1	P02754	K.GLDIQ(+.98)KVA.G	N	Y	16.03	60	0.8	8310000	0	0	0	1090000	1000000	771000	3370000	2960000	2310000	7700000	5930000	5190000	12900000	13700000	14400000	15900000	13700000	13300000	13300000	14600000	13900000	13200000	14100000	12000000	0	0	0	660000	821000	762000	0	2610000	2450000	4920000	5300000	5570000	11500000	11900000	13600000	14000000
1	1	P02754	N.EN(+87.03)KVLVL.D	N	Y	9.31	60	0.9	9090000	0	0	0	0	0	0	0	0	0	0	0	0	0	0	0	0	0	0	0	0	0	0	0	0	0	0	0	1490000	1490000	1310000	4140000	3550000	3400000	4200000	4690000	4750000	3220000	2830000	3690000	2520000
1	1	P02754	K.IDALNENKVLV.L	N	Y	9.97	60	0.9	8260000	10900000	8760000	10500000	18500000	11100000	17000000	29400000	21600000	23300000	41500000	30100000	36200000	40200000	35400000	35400000	21200000	20000000	15400000	18800000	33600000	31600000	14500000	18900000	13400000	541000	525000	383000	5970000	5640000	4750000	17100000	15300000	15100000	24300000	23200000	25200000	25200000	31000000	28100000	20600000
1	1	P02754	L.Q(-17.03)KWENDECAQKKIIAEKT.K	N	Y	6.67	60	0.9	14900000	8110000	10200000	11400000	83500000	70400000	88800000	136000000	148000000	130000000	193000000	94900000	96800000	71600000	65200000	65700000	51800000	54800000	42800000	29300000	29800000	29700000	13400000	13900000	10400000	600000	0	0	9000000	9310000	8680000	15400000	15000000	14700000	13600000	19000000	15600000	14000000	16700000	9640000	11900000
1	1	P02754	K.TKIPAVF.K	N	Y	16.37	60	1	8200000	3080000	2490000	2470000	3580000	3290000	0	4580000	4900000	4310000	8070000	7380000	0	0	0	14800000	0	13500000	15400000	0	0	0	18000000	0	0	293000	267000	312000	862000	1040000	876000	2710000	2510000	2380000	0	5310000	4640000	11300000	8680000	0	13400000
1	1	P02754	R.TPEVDDEALEKFDKALK(+14.02).A	N	Y	11.52	60	0.8	8170000	0	0	0	0	0	0	0	0	0	0	0	0	0	0	0	0	0	0	0	0	0	0	0	0	0	0	0	1280000	882000	1190000	2120000	1970000	1510000	0	1850000	1730000	0	1270000	0	0
1	1	P02754	L.Q(-17.03)KWENDECAQK.K	N	Y	10.22	60	0.7	8160000	997000	1210000	1370000	15900000	10900000	12500000	24700000	25900000	20100000	29100000	18800000	20200000	29300000	32700000	26700000	34700000	27100000	31400000	42000000	33400000	34800000	58600000	55300000	54600000	144000	0	0	1260000	1130000	1210000	2880000	2390000	2210000	4270000	5040000	4160000	12500000	13500000	12900000	21100000
1	1	P02754	E.NSAEPEQ(+87.03)SLVC.Q	N	Y	11.1	60	0.9	8090000	0	0	0	0	0	0	0	0	0	0	0	0	0	0	0	0	0	0	0	0	0	0	0	0	0	0	0	2160000	1810000	1450000	8180000	6150000	6050000	8760000	8750000	8640000	6570000	6650000	5520000	3870000
1	1	P02754	V.RTPEVDDEALE.K	N	Y	18.76	60	0.8	78500000	40700000	26600000	23000000	73500000	53900000	54200000	99200000	96800000	75900000	120000000	99200000	90600000	153000000	176000000	172000000	185000000	172000000	139000000	170000000	163000000	158000000	171000000	182000000	149000000	3850000	2870000	2770000	14900000	14300000	11200000	35000000	24300000	28800000	58400000	56600000	63900000	145000000	141000000	157000000	160000000
1	1	P02754	D.DEALEK(+14.02)FD.K	N	Y	13.99	60	0.8	7750000	0	0	0	0	0	0	0	0	0	0	0	0	0	0	0	0	0	0	0	0	0	0	0	0	0	0	0	0	0	0	0	0	0	0	0	0	0	0	0	0
1	1	P02754	K.IPAVFK(+27.99).I	N	Y	10.41	60	0.7	7700000	0	0	0	0	0	0	0	0	0	0	0	0	0	0	0	0	0	0	0	0	0	0	0	0	0	0	0	0	0	0	0	0	0	0	0	0	412000	417000	320000	544000
1	1	P02754	L.LDAQSAPLR.V	N	Y	15.44	50.06	0.7	8230000	1990000	1450000	1620000	3850000	2800000	3540000	7510000	8370000	4720000	13200000	10800000	12600000	13100000	14000000	11400000	11100000	10300000	11700000	10400000	8530000	10000000	6070000	6050000	7260000	1060000	678000	507000	4830000	4320000	3340000	7900000	8330000	5480000	10900000	9930000	8850000	13300000	15900000	12200000	11700000
1	1	P02754	K.G(+12.00)LDIQK(+14.02)VA.G	N	Y	14.61	60	0.7	7690000	0	0	0	0	0	0	0	0	0	0	0	0	0	0	0	0	0	0	0	0	0	0	0	0	0	0	0	0	0	0	0	0	0	0	0	0	0	0	0	0
1	1	P02754	L.PMHIRLS.F	N	Y	16	60	0.8	7590000	8760000	7020000	5990000	39100000	37000000	28600000	19900000	19400000	13600000	19500000	19100000	13800000	10200000	7800000	4840000	6500000	6740000	5490000	3290000	4690000	5050000	1990000	2820000	2200000	6300000	4020000	3570000	16900000	20500000	19100000	13000000	14800000	10300000	8470000	10500000	7340000	5880000	6650000	6010000	4720000
1	1	P02754	Y.S(+12.00)LAMA.A	N	Y	8.45	60	0.7	7400000	0	0	0	0	0	0	0	0	0	0	0	0	0	0	0	0	0	0	0	0	0	0	0	0	7630000	7590000	8200000	6950000	7710000	6470000	6370000	6750000	5680000	5100000	5470000	5360000	2480000	3470000	2890000	2250000
1	1	P02754	G.TWYS.L	N	Y	10.49	60	0.7	7300000	0	0	0	0	0	0	0	0	0	0	804000	0	9250000	6890000	7000000	11000000	9310000	8480000	14900000	13700000	12900000	21900000	23000000	21300000	0	0	0	0	0	0	700000	537000	505000	1420000	1610000	1450000	8950000	7420000	7280000	12400000
1	1	P02754	Y.LLF.C	N	Y	6.18	60	0.8	12000000	11100000	8450000	11000000	83400000	60500000	59000000	88300000	79200000	67100000	79900000	70500000	66200000	69400000	62400000	70300000	60400000	52200000	48900000	50100000	0	0	53200000	47200000	48800000	0	0	0	2880000	2980000	2810000	4580000	4570000	4200000	4750000	4810000	5640000	6080000	6140000	6930000	7650000
1	1	P02754	L.QKWENDECAQKKIIAEKTKIPAVF.K	N	Y	5.92	60	1.1	15300000	10700000	6230000	6390000	75300000	112000000	66200000	132000000	112000000	150000000	110000000	102000000	74400000	82900000	75700000	75000000	46300000	34500000	30600000	19400000	38300000	33200000	6160000	6540000	8790000	2280000	0	0	14900000	18600000	6550000	33900000	25100000	25600000	31600000	42600000	38800000	17300000	29300000	41600000	17800000
1	1	P02754	A.EKT(+14.02)KIPAVF.K	N	Y	15.62	60	0.8	7220000	0	0	0	0	0	0	0	0	0	0	0	0	0	0	0	0	0	0	0	0	0	0	0	0	0	0	0	0	0	0	0	0	0	0	0	0	0	0	0	0
1	1	P02754	L(+12.00)IVTQ.T	N	Y	10.67	60	0.6	7210000	0	0	0	0	0	0	0	0	0	0	0	0	0	0	0	0	0	0	0	0	0	0	0	0	24200000	25500000	24400000	23100000	27600000	22800000	22200000	24400000	21100000	18100000	20200000	22000000	11300000	13800000	13700000	9710000
1	1	P02754	V.RTPEVDDEALEKFD.K	N	Y	6.44	60	0.9	11000000	13200000	11000000	8060000	27900000	22600000	16600000	26600000	29300000	18000000	31300000	27100000	21200000	30300000	24600000	23800000	22900000	25300000	19300000	25700000	24000000	23300000	22800000	25800000	21800000	1680000	808000	1040000	6820000	5220000	5930000	7610000	8910000	7670000	10200000	13500000	13100000	19800000	17100000	15600000	24400000
1	1	P02754	L.RVYVEELKPTPEGDLEIL.L	N	Y	3.6	60	1.1	9220000	372000000	269000000	205000000	59600000	51700000	74500000	4250000	3300000	3530000	2540000	1270000	1350000	0	631000	2450000	0	0	0	0	0	0	0	0	0	13100000	15600000	14000000	5320000	3200000	4270000	0	0	0	0	0	0	0	0	0	0
1	1	P02754	M.ENSAE(+21.98)PEQSLVC.Q	N	Y	11.21	60	0.8	7170000	0	207000	0	5250000	4760000	4310000	17800000	17300000	14700000	24400000	23200000	20200000	22400000	27600000	34900000	42800000	44100000	38100000	41800000	37300000	38800000	29800000	29900000	27400000	0	0	0	2660000	1910000	1900000	7130000	7040000	7600000	9330000	10400000	9410000	11400000	9350000	7170000	9830000
1	1	P02754	V.YVEELKPTPEGDLEIL.L	N	Y	8.69	60	0.8	7120000	108000000	83500000	89800000	81400000	82800000	69400000	63000000	49000000	51900000	38200000	33700000	31100000	15000000	8510000	7900000	4180000	4030000	3920000	2400000	1950000	2110000	0	417000	296000	2360000	2180000	3210000	2150000	2640000	2560000	1800000	1140000	1390000	706000	1420000	943000	0	0	0	0
1	1	P02754	R.TPEVDDE.A	N	Y	10.39	60	0.6	7020000	8000000	8040000	9050000	32500000	25000000	28400000	32100000	34500000	28100000	31900000	28700000	23500000	25400000	24900000	27200000	20400000	18500000	16900000	15000000	13800000	14300000	11400000	11300000	12000000	5830000	5160000	5700000	11100000	12400000	12300000	13900000	13400000	13500000	14700000	16100000	16100000	14800000	17600000	13400000	12800000
1	1	P02754	C.MENSAE(+21.98)PEQSLVC.Q	N	Y	11.67	60	0.9	7000000	29500	272000	465000	18900000	10800000	10900000	28400000	27900000	26200000	37900000	34100000	31400000	21800000	27700000	36500000	32500000	36600000	31900000	28300000	28800000	28300000	22500000	18700000	16300000	0	0	0	4100000	4070000	3730000	11600000	12000000	11400000	14100000	13300000	12800000	8710000	10300000	8240000	10100000
1	1	P02754	F.KIDALN(+30.01)EN(+30.01)K(+12.00)VLVL.D	N	Y	11.89	60	0.7	6960000	0	0	0	0	0	0	0	0	0	0	0	0	0	0	0	0	0	0	0	0	0	0	0	0	0	0	0	0	0	0	0	0	0	0	0	0	0	0	0	0
1	1	P02754	E.LKPTPEGDLEILLQ.K	N	Y	7.13	60	1	11400000	16200000	0	13300000	24500000	17200000	26900000	68900000	47000000	51900000	58500000	40900000	52000000	49800000	45200000	58500000	31600000	32200000	26000000	27500000	34100000	35100000	9840000	12500000	11600000	5660000	4420000	4440000	14600000	11600000	11000000	15600000	14700000	13700000	15600000	16800000	15000000	8620000	7860000	10500000	7880000
1	1	P02754	D.DEALEKF.D	N	Y	8.66	60	0.8	7830000	21200000	15900000	14800000	30400000	27700000	22200000	41200000	39600000	34800000	47300000	45600000	38800000	34600000	32400000	36200000	31700000	25500000	32400000	23200000	20400000	19900000	12700000	14500000	12800000	6640000	8460000	6010000	10600000	10000000	8980000	13200000	14000000	12600000	11600000	13700000	15600000	9390000	9430000	11600000	9020000
1	1	P02754	R.VYVEELKPTPEGDLE.I	N	Y	15.32	60	0.8	6790000	116000000	67500000	69200000	42700000	43200000	33900000	18100000	13400000	13100000	14900000	13400000	9890000	11300000	8430000	8310000	4230000	4250000	4300000	2770000	3670000	3810000	1750000	1470000	1600000	4090000	3820000	2590000	8280000	8330000	7450000	8750000	7010000	6430000	8140000	7610000	7800000	3350000	5220000	4130000	2700000
1	1	P02754	E.NKVLVL.D	N	Y	8.39	60	0.7	10900000	43800000	33300000	32600000	81500000	52300000	48900000	42700000	51800000	37100000	52700000	40300000	44000000	30800000	19600000	31000000	25000000	24400000	24700000	21200000	27800000	23100000	28700000	28300000	23700000	6130000	3990000	4350000	13200000	14900000	13500000	15800000	18600000	15800000	14500000	19300000	17200000	21000000	25300000	18800000	24900000
1	1	P02754	R.TPEVDDEALE.K	N	Y	21.59	50.09	0.7	150000000	65400000	47700000	45500000	209000000	151000000	149000000	231000000	215000000	183000000	247000000	206000000	198000000	257000000	289000000	302000000	269000000	232000000	216000000	244000000	232000000	202000000	211000000	206000000	210000000	18600000	16700000	15600000	51500000	54100000	43900000	105000000	95100000	84200000	127000000	138000000	140000000	228000000	250000000	216000000	241000000
1	1	P02754	L.QKWENDECAQ.K	N	Y	9.45	60	0.7	6590000	0	0	0	730000	601000	563000	4040000	3660000	2560000	9220000	7220000	7280000	27900000	30800000	27500000	30200000	30200000	29000000	29200000	29300000	27400000	18900000	17800000	20200000	0	0	0	319000	261000	0	2890000	2060000	1540000	7280000	6010000	5060000	36300000	34200000	23600000	45100000
1	1	P02754	A.Q(-17.03)KKIIAEKT.K	N	Y	11.32	60	0.7	8750000	39200000	31600000	25600000	23400000	20400000	19700000	16400000	21300000	16400000	32600000	22800000	15900000	49500000	49200000	51700000	55800000	39300000	41200000	41100000	46800000	53600000	28900000	49100000	23800000	2770000	2450000	1660000	2170000	2280000	2190000	2710000	2720000	3500000	3960000	6980000	7050000	9280000	14500000	24100000	13700000
1	1	P02754	L.Q(-17.03)KWENDECAQKKIIAE.K	N	Y	7.02	60	0.8	6430000	0	0	0	13700000	0	12600000	22200000	20000000	18000000	26500000	21200000	20600000	27700000	26700000	26900000	28100000	26600000	25300000	33400000	37200000	33000000	40300000	34300000	28700000	0	0	0	862000	1070000	893000	2420000	2280000	1980000	4450000	4740000	5050000	14200000	15300000	13300000	17500000
1	1	P02754	L.Q(-17.03)KWENDECAQ(+.98)KKIIA.E	N	Y	7.12	60	1	7630000	0	0	0	638000	1110000	1120000	4040000	4130000	2910000	9300000	7870000	6640000	53600000	29600000	36800000	42900000	42300000	33900000	54300000	7370000	44600000	68700000	10000000	105000000	0	0	0	0	0	0	1650000	1380000	1790000	4080000	6180000	6110000	19400000	18700000	21100000	23700000
1	1	P02754	Y.VEELKPTPE.G	N	Y	9.88	60	0.8	6330000	86100000	66600000	70600000	55700000	41800000	46800000	42900000	46600000	31700000	39300000	28000000	31300000	18700000	19900000	18400000	14100000	12500000	14600000	9960000	8750000	9810000	5540000	6400000	5830000	1620000	1340000	1420000	1130000	1450000	1160000	1480000	1130000	964000	1300000	1170000	1200000	936000	1530000	1020000	1080000
1	1	P02754	C.QCLV.R	N	Y	5.23	60	0.7	6270000	0	0	0	3730000	3960000	4080000	12800000	18000000	18000000	33200000	33500000	38200000	52100000	55900000	57100000	56900000	53800000	55400000	47800000	43000000	46500000	27100000	26600000	27700000	0	0	0	426000	0	0	0	1070000	1190000	2090000	1760000	1740000	2090000	2150000	1750000	0
1	1	P02754	I.PAVFK(+14.02).I	N	Y	6.48	60	0.7	6140000	0	0	0	0	0	0	0	0	0	0	0	0	0	0	0	0	0	0	0	0	0	0	0	0	0	0	0	0	0	0	0	0	0	0	0	0	0	0	0	0
1	1	P02754	L(+12.00)IVTQTMK.G	N	Y	5.61	60	1	6520000	0	0	0	0	0	0	0	0	0	0	0	0	0	0	0	0	0	0	0	0	0	0	0	0	19600000	21900000	12300000	6680000	4900000	3630000	4490000	3120000	2610000	1940000	1810000	1960000	3020000	3340000	3270000	3730000
1	1	P02754	A.SDISLLD.A	N	Y	14.77	47.45	0.6	6020000	36300000	26700000	27300000	36100000	28900000	28800000	25000000	22200000	20600000	19800000	17500000	17900000	9120000	12400000	13400000	11500000	10300000	9250000	8930000	8770000	8180000	8620000	7180000	7860000	2560000	2270000	2410000	2930000	3610000	3520000	3150000	2960000	2990000	3080000	3140000	3170000	2860000	3280000	3660000	3420000
1	1	P02754	V.LVL.D	N	Y	6.48	60	0.9	6010000	578000	515000	0	2990000	2430000	2420000	3010000	3320000	2390000	0	2780000	2610000	3800000	0	3370000	0	2690000	2960000	3100000	2730000	3090000	3550000	2950000	2930000	0	0	0	0	0	0	0	0	0	697000	0	0	1740000	0	1690000	2550000
1	1	P02754	N.EN(+30.01)KVLVL.D	N	Y	13.59	60	0.8	5950000	0	0	0	0	0	0	0	0	0	0	0	0	0	0	0	0	0	0	0	0	0	0	0	0	0	0	0	320000	0	0	1150000	805000	0	947000	1200000	1220000	1390000	1550000	1860000	1720000
1	1	P02754	R.LSFNPTQ.L	N	Y	13.21	60	0.7	5950000	332000	356000	334000	7770000	6260000	5520000	15000000	14000000	10900000	16600000	13900000	12500000	19200000	12000000	11800000	11300000	10800000	10200000	7940000	8660000	7710000	5390000	5200000	5000000	0	0	246000	3750000	3240000	3150000	8930000	8930000	8160000	9870000	10300000	10800000	8470000	9400000	10200000	7330000
1	1	P02754	E.LK(+14.02)PTPEGDLEILL.Q	N	Y	17.91	60	0.7	5910000	0	0	0	0	0	0	0	0	0	0	0	0	0	0	0	0	0	0	0	0	0	0	0	0	0	0	0	0	0	0	0	0	0	0	0	0	0	0	0	0
1	1	P02754	V.EELKPTPEGDLEILLQ.K	N	Y	3.18	60	1.2	9440000	186000000	94700000	145000000	56400000	43300000	94900000	169000000	71800000	93000000	0	72000000	184000	21800000	0	0	0	0	0	0	37600	0	0	0	0	2800000	1980000	2670000	1280000	0	1830000	2230000	2120000	1720000	2200000	2130000	0	0	0	3570000	1230000
1	1	P02754	K.GLDIQ(+30.01)KVA.G	N	Y	10.19	60	0.7	5820000	0	0	0	0	0	0	0	0	0	0	0	0	0	0	0	0	0	0	0	0	0	0	0	0	0	0	0	0	0	0	0	0	0	0	0	0	0	0	0	0
1	1	P02754	K.ALPMH(+87.03)IR(+99.03).L	N	Y	12.9	60	0.9	13400000	0	0	0	0	0	0	0	0	0	0	0	0	0	0	0	0	0	0	0	0	0	0	0	0	0	0	0	0	0	0	0	0	0	0	0	0	0	0	0	0
1	1	P02754	Y.VEELKPTPEGDLEILLQ.K	N	Y	3.37	60	0.8	23800000	653000000	221000000	326000000	179000000	126000000	9540000	411000000	229000000	258000000	629000	149000000	59800	45000000	360000	0	78900	63200	74600	0	326000	0	0	0	0	15000000	11100000	13100000	10200000	13100000	9800000	8050000	8450000	6460000	7350000	7720000	7530000	3740000	4010000	6450000	0
1	1	P02754	Q.K(+12.00)VAGTWYSLA.M	N	Y	9.5	60	1	5750000	0	0	0	0	0	0	0	0	0	0	0	0	0	0	0	0	0	0	0	0	0	0	0	0	214000	189000	213000	825000	270000	685000	580000	766000	679000	604000	669000	723000	0	0	0	0
1	1	P02754	S.FN(+87.03)PTQLE.E	N	Y	12.93	60	0.9	5690000	0	0	0	0	0	0	0	0	0	0	0	0	0	0	0	0	0	0	0	0	0	0	0	0	0	0	0	0	0	0	7620000	0	0	0	0	0	0	0	0	0
1	1	P02754	Y.VEELKPTPEGDL.E	N	Y	8.75	60	1	5640000	21000000	14600000	12100000	20200000	17000000	15900000	24500000	24900000	23900000	31300000	28200000	24700000	48100000	27900000	30700000	23700000	23400000	21900000	21400000	20600000	18400000	17300000	18000000	15400000	1040000	988000	748000	1440000	1300000	1200000	2320000	2070000	1930000	2970000	3220000	3370000	4910000	4200000	5680000	5300000
1	1	P02754	E.GDLEIL.L	N	Y	10.49	60	0.6	5590000	5230000	4640000	4370000	4400000	3510000	3150000	3690000	3740000	3080000	3500000	3100000	3390000	3110000	2910000	3390000	3220000	2690000	2540000	2640000	2940000	2640000	2890000	2790000	2740000	8180000	8580000	7810000	17600000	18900000	20100000	18100000	19600000	16000000	17800000	20500000	18500000	15300000	18000000	16300000	16000000
1	1	P02754	S.FNPTQLEEQCHI	N	Y	11.06	60	0.8	5570000	12300000	9390000	12000000	92200000	78600000	78900000	20700000	21200000	27900000	12000000	10500000	8830000	4160000	5130000	5030000	4840000	3500000	3480000	3240000	3110000	3580000	1120000	1470000	1080000	8980000	5930000	6060000	16200000	21700000	23100000	8010000	10700000	9250000	4770000	4990000	5020000	2520000	2700000	3100000	2360000
1	1	P02754	K.GLDIQK(+14.02).V	N	Y	11.61	60	0.8	5520000	0	0	0	0	0	0	0	0	0	0	0	0	0	0	0	0	0	0	0	0	0	0	0	0	0	0	0	0	0	0	0	0	0	0	0	0	962000	989000	815000	1360000
1	1	P02754	K.ALPMH(+30.01)IR.L	N	Y	9.67	60	0.8	5500000	0	0	0	0	0	0	0	0	0	0	0	0	0	0	0	0	0	0	0	0	0	0	0	0	0	0	0	822000	981000	555000	1830000	2160000	2060000	2270000	2730000	0	0	0	0	0
1	1	P02754	G.LDIQK(+14.02)VA.G	N	Y	7.94	60	1	5950000	1290000	961000	1050000	1320000	878000	786000	727000	628000	548000	0	0	0	0	0	0	0	0	0	0	0	0	0	0	0	0	0	0	346000	0	332000	0	0	0	0	0	0	0	0	0	0
1	1	P02754	S.DISLL.D	N	Y	4.81	60	0.7	5640000	2060000	1520000	1850000	3860000	3540000	2830000	3320000	3230000	3080000	3850000	3980000	3400000	11500000	7530000	7350000	8040000	7770000	7330000	9760000	10900000	9870000	14700000	14800000	13900000	469000	0	0	1150000	1250000	1260000	2010000	2100000	1920000	2950000	2870000	2790000	6960000	6480000	5840000	8690000
1	1	P02754	D.DEALE.K	N	Y	2.76	60	0.8	5460000	0	0	0	0	0	0	0	0	0	0	0	0	481000	641000	1010000	6350000	17000000	35300000	55800000	72700000	74200000	137000000	143000000	110000000	0	0	0	0	0	0	0	0	0	0	0	0	0	0	0	0
1	1	P02754	N.E(-18.01)NKVLVL.D	N	Y	10.51	60	1.1	5460000	927000	666000	828000	5060000	3490000	3130000	10800000	9090000	6710000	14200000	11700000	10900000	14800000	16800000	17500000	16800000	17600000	18500000	21500000	22600000	20100000	21600000	19800000	19600000	0	0	0	2210000	1970000	2180000	8170000	6450000	5640000	8320000	9360000	7370000	12200000	15500000	12400000	16300000
1	1	P02754	L.Q(-17.03)KWENDECAQKKIIAEKTK.I	N	Y	5.6	60	1.3	37200000	1800000	1230000	1230000	6980000	3510000	4120000	28600000	21700000	16200000	75900000	61500000	52800000	182000000	190000000	203000000	223000000	194000000	211000000	226000000	186000000	215000000	220000000	153000000	236000000	0	0	0	1610000	1470000	1380000	24300000	21400000	10900000	58600000	41500000	40400000	122000000	147000000	118000000	120000000
1	1	P02754	C.M(+15.99)ENSAEPEQSLVC.Q	N	Y	9.04	60	0.9	5390000	770000	417000	580000	25200000	20700000	19200000	41300000	40200000	33600000	37700000	31100000	26000000	15300000	18100000	17700000	14900000	13700000	12700000	9430000	8310000	8320000	5160000	4040000	5000000	0	0	0	5630000	5160000	4740000	16200000	14100000	12500000	13100000	16300000	15900000	9970000	11600000	13200000	7710000
1	1	P02754	T.Q(+87.03)TMKGLDIQ.K	N	Y	11.29	60	0.7	5370000	0	0	0	0	0	0	0	0	0	0	0	0	0	0	0	0	0	0	0	0	0	0	0	0	227000	0	191000	503000	659000	465000	697000	738000	694000	826000	935000	892000	1270000	1570000	1430000	825000
1	1	P02754	L.PM(+15.99)HIR.L	N	Y	10.11	60	1.1	5870000	279000	0	210000	5120000	3570000	3510000	11200000	11200000	8670000	12800000	9140000	9880000	10200000	9370000	9430000	8380000	9740000	6380000	6820000	6550000	8350000	8740000	9010000	6930000	230000	152000	0	2040000	1860000	4050000	3960000	4730000	5710000	13100000	8550000	9530000	10300000	10800000	11100000	10800000
1	1	P02754	C.MENSAEPEQSLVC(+12.00).Q	N	Y	9.29	60	0.9	5330000	0	0	0	0	0	0	0	0	0	0	0	0	0	0	0	0	0	0	0	0	0	0	0	0	0	0	0	0	0	0	0	223000	0	0	0	0	0	0	467000	0
1	1	P02754	T.Q(+30.01)TMKGLDIQ(+87.03)KVA.G	N	Y	9.43	60	0.9	5250000	0	0	0	0	0	0	0	0	0	0	0	0	0	0	0	0	0	0	0	0	0	0	0	0	0	0	0	0	0	0	0	0	0	0	0	0	0	0	0	0
1	1	P02754	L.Q(-17.03)KWENDECAQKKIIAEK.T	N	Y	6.74	60	1	5230000	0	0	0	0	118000	0	539000	2460000	260000	4220000	3430000	3480000	18400000	24500000	18700000	23300000	18200000	22700000	43700000	33100000	29800000	39300000	39100000	40900000	1460000	582000	974000	250000	5080000	3410000	1130000	803000	1320000	2460000	3170000	3570000	3550000	13400000	15600000	14100000
1	1	P02754	V.LDTDYK.K	N	Y	13.73	60	0.8	5200000	473000	548000	588000	878000	701000	707000	1760000	2310000	1580000	3370000	2580000	2770000	12900000	10800000	11900000	13200000	12300000	12100000	15300000	14800000	12300000	20900000	24700000	22500000	0	0	0	114000	109000	106000	740000	653000	765000	2470000	1950000	2130000	12000000	11600000	8940000	15300000
1	1	P02754	L.PMHIR(+198.06).L	N	Y	11.27	60	1	5080000	0	0	0	0	0	0	0	0	0	0	0	0	0	0	0	0	0	0	0	0	0	0	0	0	0	0	0	0	0	0	0	0	0	0	0	0	0	0	0	0
1	1	P02754	W.ENDECAQKKIIA.E	N	Y	5.71	60	0.8	9840000	0	0	0	14200000	10100000	10200000	50900000	50800000	32100000	57900000	61900000	43500000	68600000	83000000	82200000	72500000	63600000	66600000	55400000	49900000	55500000	46200000	48300000	53800000	0	0	0	0	0	0	376000	159000	356000	1070000	450000	794000	4160000	4590000	3350000	6200000
1	1	P02754	Q.T(+12.00)MKGLDIQK.V	N	Y	10.85	60	0.7	4950000	0	0	0	0	0	0	0	0	0	0	0	0	0	0	0	0	0	0	0	0	0	0	0	0	51500000	47000000	52700000	42100000	52100000	38800000	30100000	30500000	30500000	22300000	28100000	26300000	9950000	15000000	14400000	7970000
1	1	P02754	T.KIPAVFK(+14.02).I	N	Y	6.83	60	1	4890000	0	0	0	0	0	0	0	0	0	0	0	0	0	0	0	0	0	0	0	0	0	0	0	0	0	0	0	0	0	0	0	0	0	0	0	0	0	0	0	0
1	1	P02754	K.VAGTWYS.L	N	Y	12.51	60	0.7	4850000	180000	188000	0	1520000	1250000	1090000	5400000	5070000	3830000	10700000	8730000	7880000	18700000	12600000	13600000	9410000	9170000	8090000	6030000	7500000	7090000	4730000	4280000	4150000	0	0	0	2030000	2110000	2160000	4960000	4880000	4850000	7640000	7320000	8200000	7930000	10500000	9940000	6790000
1	1	P02754	T.Q(+30.01)TMKGLDIQ.K	N	Y	8.94	60	1.1	5500000	0	0	0	0	0	0	0	0	0	0	0	0	0	0	0	0	0	0	0	0	0	0	0	0	0	0	0	0	0	0	0	0	0	0	0	497000	836000	0	818000	0
1	1	P02754	L.PMHIR.L	N	Y	25.98	50.09	0.7	113000000	3140000	2120000	3200000	50900000	42900000	42100000	113000000	107000000	82400000	134000000	106000000	113000000	151000000	160000000	147000000	142000000	145000000	150000000	155000000	161000000	167000000	158000000	162000000	174000000	2540000	1910000	1480000	32300000	28200000	26500000	86400000	85800000	69500000	111000000	117000000	104000000	196000000	193000000	155000000	183000000
1	1	P02754	L.VR(+99.03)TPEVD.D	N	Y	9.8	60	0.7	4800000	0	0	0	0	0	0	0	0	0	0	0	0	0	0	0	0	0	0	0	0	0	0	0	0	948000	780000	908000	720000	844000	774000	702000	779000	553000	446000	602000	572000	363000	627000	0	305000
1	1	P02754	N.ENKVLV.L	N	Y	6.42	60	0.7	4770000	0	0	0	0	0	0	1390000	1290000	1340000	4190000	3290000	3110000	16800000	16400000	17400000	24300000	22100000	28000000	35100000	31800000	35000000	50200000	47000000	51200000	0	0	0	146000	0	0	933000	699000	528000	1610000	1420000	1520000	4740000	5060000	3780000	6070000
1	1	P02754	M.HIR.L	N	Y	8.8	60	0.6	4760000	0	0	0	0	1770000	0	4700000	4780000	3920000	6010000	5180000	4650000	5780000	5840000	5790000	6570000	5730000	6270000	7740000	7540000	7790000	8110000	7350000	8050000	0	0	0	1170000	980000	938000	4000000	4240000	3320000	5460000	4190000	4290000	8450000	9390000	6830000	6960000
1	1	P02754	R.TPEVDDEALEK(+14.02)FD.K	N	Y	16.08	60	0.8	4760000	0	0	0	0	0	0	0	0	0	0	0	0	0	0	0	0	0	0	0	0	0	0	0	0	0	0	0	0	0	0	0	172000	0	0	0	0	0	0	0	0
1	1	P02754	C.MENSAEPEQS(+183.04)LVCQCLV.R	N	Y	9.83	60	0.9	4750000	0	227000	0	4810000	4200000	3200000	4080000	3990000	3500000	3420000	2640000	2990000	697000	3600000	0	3410000	3130000	3860000	3490000	4160000	3940000	2430000	3450000	2810000	0	0	0	0	1260000	1540000	1490000	2310000	1910000	1590000	2160000	3040000	2470000	3730000	4080000	2030000
1	1	P02754	T.QTMK(+12.00)GLDIQ(+87.03)KVA.G	N	Y	8.79	60	0.7	4710000	0	0	0	0	0	0	0	0	0	0	0	0	0	0	0	0	0	0	0	0	0	0	0	0	0	0	0	0	0	0	0	0	0	0	0	0	0	0	0	0
1	1	P02754	K.ALPM(+15.99)HIR(+99.03).L	N	Y	14.62	60	0.9	10200000	0	0	0	0	0	0	0	0	0	0	0	0	0	0	0	0	0	0	0	0	0	0	0	0	0	0	0	98000	260000	226000	657000	685000	491000	835000	803000	871000	357000	1010000	586000	589000
1	1	P02754	F.KIDALN(+.98)ENKVLVL.D	N	Y	10.13	60	0.9	15900000	70800000	58200000	61100000	156000000	100000000	107000000	128000000	106000000	92800000	72700000	78700000	85600000	51600000	54800000	64800000	51500000	45400000	43300000	44900000	45200000	45500000	28000000	31000000	23400000	1140000	761000	639000	3060000	4080000	2340000	6490000	4210000	4270000	9850000	9380000	9910000	10900000	11400000	11000000	12000000
1	1	P02754	L.DAQ(+.98)SAPLR.V	N	Y	20.42	60	0.7	4650000	0	0	0	467000	499000	380000	1670000	1580000	1250000	3660000	3730000	2970000	9480000	9620000	9720000	10300000	9790000	9640000	9600000	8580000	7310000	9130000	9510000	8610000	0	0	0	428000	445000	479000	1430000	1180000	1180000	2740000	2650000	3130000	8180000	7880000	6710000	8880000
1	1	P02754	T.QTMKGLD.I	N	Y	19.8	50.09	1	4620000	629000	721000	803000	1460000	1480000	1150000	3250000	4310000	3180000	10600000	10300000	8510000	9520000	21700000	23100000	16100000	15900000	16100000	10300000	8770000	8600000	2780000	2420000	2670000	1150000	751000	1170000	1410000	1500000	1080000	2440000	2000000	2380000	4560000	4540000	3950000	6600000	7420000	6450000	5790000
1	1	P02754	M.K(+12.00)GLDIQK.V	N	Y	9.33	60	0.9	4600000	0	0	0	0	0	0	0	0	0	0	0	0	0	0	0	0	0	0	0	0	0	0	0	0	21000000	20300000	24600000	17800000	22200000	18200000	19200000	18800000	21100000	19800000	24000000	22300000	24900000	25500000	18800000	21200000
1	1	P02754	L.KPTPEGDLEILL.Q	N	Y	7.1	60	0.8	6870000	12500000	0	11200000	11700000	6090000	13200000	18300000	12600000	14500000	16200000	14400000	697000	21000000	23600000	22100000	17400000	15200000	13100000	22900000	25500000	21400000	18400000	20300000	20000000	2130000	2250000	1920000	2660000	3880000	4270000	5650000	3620000	3250000	6750000	6220000	6830000	10600000	9410000	10900000	11100000
1	1	P02754	A.Q(-17.03)KKIIAE.K	N	Y	10.97	60	0.6	4480000	1340000	976000	867000	967000	717000	783000	1180000	1370000	860000	2160000	1790000	1760000	9230000	8690000	9400000	12400000	10900000	10500000	17000000	15000000	17700000	31200000	29600000	34500000	0	0	0	139000	111000	0	0	260000	267000	780000	729000	585000	6260000	5970000	4810000	9640000
1	1	P02754	D.TDYKKYLL.F	N	Y	22.69	60	0.9	52600000	2010000	1140000	1340000	84400000	68200000	55600000	202000000	214000000	187000000	304000000	212000000	239000000	194000000	290000000	250000000	298000000	274000000	237000000	236000000	288000000	229000000	227000000	213000000	228000000	0	0	0	6680000	6390000	5520000	26000000	23200000	21600000	40500000	39200000	32200000	58600000	63300000	5890000	69900000
1	1	P02754	L.EILLQ.K	N	Y	8.29	14.38	0.8	4340000	1650000	1060000	1290000	2140000	1780000	1860000	4500000	3920000	3510000	6500000	6070000	4650000	17900000	9940000	9540000	6850000	7760000	6050000	6240000	7650000	7020000	9260000	8690000	7750000	1020000	1090000	801000	1470000	1560000	1240000	3070000	2520000	2470000	3960000	4670000	4730000	8020000	7790000	8390000	7480000
1	1	P02754	E.E(+27.99)LKPTPEGDLEILL.Q	N	Y	12.82	60	0.9	4320000	0	0	0	0	0	0	0	0	0	0	0	0	0	0	0	0	0	0	0	0	0	0	0	0	0	0	0	0	0	0	0	48000	0	76800	82200	0	0	0	0	0
1	1	P02754	L.DIQK.V	N	Y	8.34	60	0.7	4280000	1010000	1020000	1180000	1880000	1660000	1730000	2780000	3340000	2530000	4860000	4330000	4610000	14600000	12500000	12400000	14200000	13700000	12600000	15200000	15400000	15200000	23100000	22100000	19500000	172000	127000	167000	436000	385000	367000	1250000	996000	892000	2720000	2280000	2050000	8620000	8010000	5910000	11400000
1	1	P02754	E.ELK(+14.02)PTPEG.D	N	Y	11.34	60	0.9	4260000	0	0	0	0	0	0	0	0	0	0	0	0	0	0	0	0	0	0	0	0	0	0	0	0	0	0	0	0	0	0	0	0	0	81100	0	0	242000	156000	143000	0
1	1	P02754	L.DTDYKKYLLF.C	N	Y	6.78	60	0.8	32200000	3950000	3040000	3720000	154000000	113000000	136000000	308000000	303000000	227000000	186000000	197000000	173000000	69100000	103000000	98000000	51400000	55400000	51400000	45400000	51600000	63400000	24200000	24400000	23800000	676000	418000	413000	25100000	26000000	26700000	74500000	49000000	45200000	55100000	64200000	55500000	33600000	48400000	41400000	32400000
1	1	P02754	M.AASDISL.L	N	Y	10.03	17.49	0.6	4220000	3090000	2050000	2190000	2490000	2210000	2140000	1940000	1890000	1630000	1950000	1740000	1670000	6700000	2870000	2140000	3300000	3290000	2880000	3430000	3230000	3120000	3640000	3840000	3690000	438000	0	369000	897000	907000	945000	1110000	1160000	971000	1130000	1510000	1560000	2730000	2220000	2130000	2620000
1	1	P02754	Y.VEELK(+12.00)PTPEGDLEILLQ.K	N	Y	4.98	60	1.1	5900000	811000	442000	462000	464000	0	0	396000	258000	262000	0	161000	0	0	0	0	0	0	0	0	0	0	0	0	0	53100000	52900000	42900000	53400000	77700000	55700000	35500000	44000000	47200000	35700000	37200000	39600000	7840000	10800000	14000000	6130000
1	1	P02754	Q.KW(+30.01)ENDECAQKKIIA.E	N	Y	9.52	60	1	4200000	0	0	0	0	0	0	0	0	0	0	0	0	0	0	0	0	0	0	0	0	0	0	0	185000	0	0	0	0	0	259000	1140000	1000000	847000	2780000	2990000	2310000	7060000	7510000	6740000	8040000
1	1	P02754	G.TWY(+87.03)SLA.M	N	Y	11.44	60	0.7	4200000	0	0	0	0	0	0	0	0	0	0	0	0	0	0	0	0	0	0	0	0	0	0	0	0	0	0	0	0	0	0	0	0	0	0	0	0	0	0	0	0
1	1	P02754	E.LKPTPEGDL.E	N	Y	11.89	60	0.9	4190000	0	0	201000	0	0	319000	1420000	988000	953000	2950000	2350000	2410000	10700000	8560000	8260000	10000000	9550000	9240000	12800000	11900000	12400000	20000000	18500000	21100000	266000	0	0	767000	621000	333000	1580000	1270000	1120000	2630000	2380000	2710000	7220000	7130000	7480000	8520000
1	1	P02754	C.MENSAEPE(+21.98)QS.L	N	Y	15.05	60	0.8	4110000	219000	208000	259000	981000	1100000	866000	3850000	3720000	3890000	8940000	7590000	6720000	16400000	14000000	17700000	21500000	20000000	19300000	21700000	24600000	29600000	21600000	23600000	16300000	0	0	39200	649000	496000	589000	2160000	2180000	2230000	3390000	4650000	4670000	5930000	8610000	8220000	7660000
1	1	P02754	L.VLDTDYKKY.L	N	Y	4.63	60	0.9	5930000	116000000	79500000	92900000	74700000	55400000	57200000	47200000	45000000	38300000	31300000	22700000	24900000	2400000	1730000	4460000	1720000	1630000	2330000	1140000	945000	1220000	0	1330000	494000	1080000	643000	1200000	800000	1210000	0	410000	791000	0	0	0	0	0	0	0	396000
1	1	P02754	Q.KWENDECAQKKIIAEK.T	N	Y	6.12	60	0.9	5530000	0	0	862000	7870000	1550000	8170000	13800000	15500000	9880000	18100000	13200000	14900000	31400000	23100000	21000000	25400000	16300000	22600000	19100000	15600000	19800000	11500000	11700000	17500000	0	0	0	845000	984000	542000	7080000	2170000	3040000	6060000	6450000	5030000	22600000	24600000	18200000	25800000
1	1	P02754	G.LDIQ(+87.03)KVA.G	N	Y	10.02	60	0.8	4040000	0	0	0	0	0	0	0	0	0	0	0	0	0	0	0	0	0	0	0	0	0	0	0	0	0	0	0	0	0	0	0	0	0	0	0	0	0	0	0	0
1	1	P02754	Y.VEELK(+12.00)PTPEGDLEI.L	N	Y	9.11	60	0.8	3900000	0	0	0	0	0	0	0	0	163000	0	0	0	0	0	0	0	0	0	0	0	0	0	0	0	27800000	31300000	30400000	26300000	32700000	30900000	20900000	22300000	23000000	19600000	21700000	22100000	12900000	15300000	14000000	14500000
1	1	P02754	E.ELKPTPEGDLEI.L	N	Y	7.92	60	0.8	3890000	2040000	1890000	1820000	2030000	1700000	1820000	3340000	2340000	2040000	2840000	2240000	1680000	28900000	2120000	1840000	0	1250000	1390000	1190000	1830000	2110000	1690000	1780000	1720000	6210000	5650000	6370000	21200000	18500000	22100000	22200000	24200000	20300000	18500000	23700000	22100000	15000000	16400000	18700000	15700000
1	1	P02754	R.TPEVDDEALEK(+42.01)FDKALK.A	N	Y	9.21	60	0.8	3890000	0	0	0	0	0	0	0	0	0	0	0	0	0	0	0	0	0	0	0	0	0	0	0	0	0	0	0	0	0	0	0	0	0	0	0	0	0	0	0	0
1	1	P02754	D.ISLL.D	N	Y	6.83	17.06	0.7	3860000	1790000	1390000	1730000	3420000	2970000	2960000	3030000	3190000	2580000	3150000	2620000	2690000	37300000	3090000	3460000	3580000	2830000	2760000	2760000	3270000	328000	4340000	1450000	3350000	626000	0	0	1440000	1360000	1230000	1530000	1580000	1290000	1670000	1710000	1870000	2780000	0	3040000	3930000
1	1	P02754	L.PMH.I	N	Y	8.1	60	1	3820000	0	0	0	0	0	0	1440000	1850000	1550000	3440000	3660000	4240000	11000000	11300000	11700000	13100000	13100000	12200000	14700000	13800000	13800000	17400000	18300000	18200000	0	0	0	0	0	0	341000	360000	370000	735000	0	619000	1440000	1530000	1210000	1660000
1	1	P02754	K.K(+12.00)IIAEKTKIPAV.F	N	Y	3.81	60	1.2	3810000	0	0	0	0	0	0	0	0	0	0	0	0	0	0	0	0	0	0	0	0	0	0	0	0	72200000	90900000	81800000	50100000	59000000	48600000	12300000	15400000	13700000	2950000	4260000	4730000	324000	339000	0	0
1	1	P02754	L.QKWENDECAQK.K	N	Y	10.23	60	0.6	5390000	1310000	999000	1140000	17700000	15700000	13300000	25000000	26800000	18400000	29200000	14600000	15900000	20000000	19300000	19800000	17600000	15400000	15600000	13400000	14300000	9870000	7560000	7220000	7920000	1590000	969000	955000	4910000	5810000	6570000	10800000	10600000	12600000	10700000	11100000	19600000	18300000	19100000	12700000	24000000
1	1	P02754	R.VY(+87.03)VEE.L	N	Y	14.22	60	1.1	3780000	0	0	0	0	0	0	0	0	0	0	0	0	0	0	0	0	0	0	0	0	0	0	0	0	0	0	0	0	0	0	0	0	0	0	0	0	0	0	0	0
1	1	P02754	V.RTPEVDDEAL.E	N	Y	11.73	60	1.1	3780000	9510000	6170000	6920000	12400000	8890000	10600000	10800000	11600000	9030000	12000000	9990000	8490000	7290000	10300000	11000000	9470000	9240000	6820000	8120000	8380000	6290000	7340000	7950000	7440000	773000	719000	751000	2190000	2430000	1970000	3350000	2850000	2670000	3580000	3870000	3710000	6950000	7060000	6580000	7050000
1	1	P02754	T.QTMKGLDIQKVA.G	N	Y	14.55	40.89	1	97200000	36600000	28200000	29000000	190000000	94400000	139000000	464000000	451000000	368000000	818000000	630000000	557000000	304000000	311000000	352000000	187000000	170000000	159000000	89200000	82100000	83300000	13600000	13100000	14700000	21300000	16000000	13200000	86000000	99300000	75400000	250000000	200000000	225000000	326000000	407000000	385000000	209000000	218000000	286000000	126000000
1	1	P02754	N.E(+12.00)NKVLVL.D	N	Y	10.11	60	1	3740000	0	0	0	0	0	0	0	0	0	0	0	0	0	0	0	0	0	0	0	0	0	0	0	0	7170000	7380000	7420000	16000000	16300000	15900000	16000000	16000000	13500000	11300000	14800000	13800000	11000000	12900000	11600000	10300000
1	1	P02754	L.LQKWENDECA.Q	N	Y	5.22	60	1	3990000	0	0	0	2460000	0	2000000	8960000	7810000	4940000	13800000	8190000	9710000	13600000	20100000	21600000	22400000	18200000	20000000	22200000	20500000	20700000	24300000	21000000	21200000	0	0	0	0	123000	0	1150000	722000	729000	2700000	2530000	2480000	8470000	9150000	9700000	12100000
1	1	P02754	A.Q(-17.03)SAPLR.V	N	Y	7.72	60	0.6	3710000	0	256000	277000	458000	329000	330000	465000	518000	327000	607000	554000	602000	2950000	2500000	2770000	3710000	3290000	3330000	5410000	5500000	6070000	12900000	13200000	12800000	0	0	0	174000	194000	185000	321000	285000	0	514000	548000	539000	3490000	3540000	2830000	5590000
1	1	P02754	N.ENK(+27.99)VLVL.D	N	Y	9.27	60	1.2	9760000	0	0	0	0	0	0	0	0	0	0	0	0	0	0	0	0	0	0	0	0	0	0	0	0	753000	1390000	643000	872000	754000	365000	635000	328000	248000	472000	0	0	415000	315000	0	0
1	1	P02754	L.DTDYK(+14.02)KYLL.F	N	Y	6.35	60	1.3	4210000	0	0	0	0	0	0	0	0	0	0	0	0	0	0	0	0	0	0	0	0	0	0	0	0	0	0	0	0	0	0	0	358000	0	0	0	0	0	293000	327000	232000
1	1	P02754	D.ALNENKVLVL.D	N	Y	13.18	60	0.8	3610000	12900000	9040000	10400000	11100000	10600000	11600000	11700000	10200000	8830000	10700000	10400000	8870000	14700000	11600000	0	13700000	11300000	10400000	11000000	8500000	9850000	6940000	8270000	7010000	1060000	1100000	1000000	3830000	3830000	4030000	7730000	6370000	4870000	6450000	7090000	7830000	6450000	7170000	7600000	7400000
1	1	P02754	A.MAASDISLLDAQS(-18.01)APLR.V	N	Y	11.92	60	0.8	3580000	0	0	0	0	0	0	1330000	1890000	1440000	5770000	4590000	4370000	6700000	5610000	5880000	2960000	2500000	4010000	2860000	1920000	1850000	0	0	0	0	0	0	0	0	0	1350000	967000	0	2880000	2660000	2720000	2260000	3170000	3220000	2250000
1	1	P02754	N.ENKVLVLD.T	N	Y	11.1	60	0.7	3570000	6170000	4410000	4440000	10400000	7380000	6550000	10900000	10200000	8390000	14700000	12700000	11600000	13500000	11800000	13200000	9680000	10000000	6310000	6830000	7860000	7170000	4690000	4820000	4180000	0	387000	398000	4310000	4830000	3750000	9990000	8170000	8970000	9660000	11500000	11900000	9300000	8890000	10600000	7420000
1	1	P02754	F.NPTQLE.E	N	Y	5.86	60	0.8	3540000	1940000	2390000	2600000	17500000	13400000	15300000	23300000	24200000	18300000	24600000	17600000	22000000	18800000	21800000	21000000	20700000	18400000	19500000	16600000	17900000	17200000	1240000	1350000	1180000	687000	624000	625000	2050000	2340000	1840000	2980000	2810000	2680000	3140000	3120000	2910000	3180000	3500000	2830000	2980000
1	1	P02754	E.C(+12.00)AQKKIIA.E	N	Y	8.69	60	0.9	3540000	0	0	0	0	0	0	423000	348000	272000	1160000	898000	696000	4010000	5010000	5480000	6770000	6680000	6030000	9130000	6680000	5240000	11100000	12300000	10800000	0	0	0	91100	98300	0	587000	482000	541000	1900000	1990000	2050000	15700000	11400000	12700000	20800000
1	1	P02754	E.NSAEPEQSLV.C	N	Y	10.38	60	0.8	7240000	921000	0	0	5020000	3600000	3330000	9100000	9660000	7990000	12600000	10800000	9310000	7590000	17900000	18100000	18500000	14400000	15700000	17900000	15800000	15400000	16400000	16200000	16800000	0	0	0	1470000	1490000	1150000	5030000	4700000	4190000	6930000	7770000	7620000	11700000	14000000	11000000	12000000
1	1	P02754	A.GTWYSLA.M	N	Y	11.94	21.03	0.8	207000000	8630000	6690000	8710000	49800000	43200000	38000000	183000000	172000000	150000000	375000000	324000000	295000000	272000000	578000000	570000000	384000000	426000000	433000000	411000000	402000000	405000000	287000000	290000000	278000000	10600000	8590000	6510000	48600000	51000000	55600000	153000000	104000000	113000000	239000000	227000000	221000000	357000000	348000000	331000000	300000000
1	1	P02754	L.EKFDKAL.K	N	Y	11.68	60	0.9	3390000	12800000	8340000	7820000	7680000	5270000	6750000	8750000	9380000	6500000	11400000	8810000	9590000	11400000	13900000	14900000	13500000	12600000	13100000	13600000	11300000	12800000	12700000	11200000	11700000	710000	532000	556000	759000	725000	605000	2100000	1740000	1450000	3540000	3380000	3300000	9520000	9470000	7850000	10100000
1	1	P02754	L.VRTPEVDDEALE.K	N	Y	12.46	60	0.7	28600000	35400000	23900000	22900000	41600000	29900000	28400000	39600000	40600000	32800000	51300000	40800000	38700000	54200000	62700000	58700000	55100000	57000000	53800000	56300000	61900000	57700000	59400000	58200000	53300000	1590000	1240000	1700000	4690000	4370000	4310000	12300000	8790000	10600000	16900000	20300000	17100000	41000000	46200000	43100000	54800000
1	1	P02754	L.FCM(+15.99)ENSAEPEQSLVC.Q	N	Y	9.47	60	0.8	3370000	468000	279000	362000	21400000	16400000	17100000	37100000	36100000	28700000	15200000	14700000	12200000	1760000	2900000	2960000	2350000	2540000	2480000	2660000	2330000	2530000	2340000	1880000	2070000	0	0	0	4280000	3690000	4150000	8960000	9730000	8430000	4580000	5350000	5490000	1460000	2510000	2490000	2160000
1	1	P02754	A.MAASD(+21.98)ISLLD.A	N	Y	12.89	60	0.9	3350000	0	360000	0	487000	842000	583000	1730000	2000000	1920000	4750000	4940000	4150000	4580000	5820000	6860000	6220000	6560000	6730000	6040000	6150000	6960000	3840000	3620000	2840000	804000	490000	594000	1480000	1510000	1870000	2540000	1780000	2220000	3110000	3070000	2690000	2600000	2430000	2890000	2030000
1	1	P02754	N.DECAQKKIIAEKT.K	N	Y	5.79	60	0.8	3680000	7000000	3330000	4660000	48500000	44700000	46200000	50600000	41200000	30600000	26600000	33200000	22500000	10400000	8840000	12400000	6110000	6220000	5960000	3970000	3740000	2270000	1310000	1530000	1280000	225000	156000	58500	1500000	1790000	1870000	1420000	1790000	1950000	1560000	1270000	1640000	387000	686000	1020000	0
1	1	P02754	D.DEALEKFDKAL.K	N	Y	11.16	60	0.7	39700000	227000000	176000000	120000000	228000000	203000000	171000000	255000000	241000000	218000000	259000000	210000000	177000000	75200000	118000000	118000000	84400000	74800000	92300000	50500000	47400000	45900000	20600000	20300000	17600000	44700000	58900000	49200000	83000000	84600000	74600000	110000000	125000000	88800000	89100000	120000000	116000000	46400000	59500000	56200000	36800000
1	1	P02754	L.LQKWENDECAQK.K	N	Y	6.69	60	0.9	4190000	4840000	2210000	3570000	31800000	23500000	28700000	44000000	46100000	37000000	42200000	26200000	29900000	18300000	16400000	16100000	12500000	10300000	12800000	8510000	6040000	7090000	4890000	3800000	5670000	332000	280000	314000	1240000	1700000	1210000	4380000	2050000	2150000	2440000	1870000	2410000	3640000	3840000	2680000	3670000
1	1	P02754	R.TPEVDD(-18.01)EALEKFDKALK.A	N	Y	7.48	60	1.1	5570000	0	0	0	4870000	2820000	3480000	8610000	9690000	8820000	15300000	11400000	8520000	9670000	14200000	14400000	10100000	12800000	11600000	7620000	13500000	11300000	9880000	8020000	8590000	0	0	0	2120000	2100000	2240000	6690000	4530000	4940000	6190000	9180000	8190000	10400000	8880000	8540000	7340000
1	1	P02754	R.TPEVDDEA.L	N	Y	10.2	60	0.7	3300000	4710000	3650000	3240000	17000000	12500000	13800000	14400000	16300000	11200000	12300000	10700000	9870000	22500000	9520000	8780000	8420000	6500000	7380000	6830000	5800000	5780000	5190000	4850000	5430000	1160000	797000	782000	2950000	3200000	3580000	5110000	4880000	4190000	5400000	5600000	4530000	6210000	6690000	4890000	6070000
1	1	P02754	N.ENK(+28.03)VLV.L	N	Y	5.97	60	0.9	3810000	0	0	0	0	0	0	0	0	0	0	0	0	0	0	0	0	0	0	0	0	0	0	0	0	0	0	0	0	0	0	0	0	0	0	0	0	0	0	0	0
1	1	P02754	A.MAASDIS.L	N	Y	8.84	17.94	0.6	3270000	0	235000	0	438000	337000	388000	976000	1030000	820000	2290000	1920000	1830000	29000000	2910000	3140000	2720000	2470000	2450000	2130000	2160000	2250000	1310000	1450000	1380000	338000	273000	184000	489000	466000	369000	1220000	928000	731000	1800000	1770000	1430000	2990000	3190000	2580000	2860000
1	1	P02754	L.DTDY(+87.03)KKYLLF.C	N	Y	8.36	60	0.8	4660000	0	0	0	0	0	0	0	0	0	0	0	0	0	0	0	0	0	0	0	0	0	0	0	0	0	0	0	0	0	0	813000	399000	587000	397000	369000	344000	0	0	0	0
1	1	P02754	M.K(+12.00)GLDIQ.K	N	Y	6.8	60	0.6	3230000	0	0	0	0	0	0	0	0	0	0	0	0	0	0	0	0	0	0	0	0	0	0	0	0	4170000	3820000	4320000	4410000	4960000	3660000	6480000	5510000	5350000	6960000	6790000	6420000	9920000	12300000	11000000	10100000
1	1	P02754	R.T(-18.01)PEVDDEALEKFDKALK.A	N	Y	10.55	60	0.7	3210000	0	0	0	2970000	2790000	2470000	4520000	1620000	2150000	2770000	5780000	4890000	2930000	2850000	2390000	4830000	2270000	2190000	2590000	7100000	2540000	2440000	3500000	3940000	0	0	0	2360000	2100000	2020000	4990000	4030000	5560000	1270000	5550000	6030000	5130000	2000000	5290000	2290000
1	1	P02754	L.LD(-18.01)AQSAPLR.V	N	Y	10.56	60	0.8	3190000	0	0	0	0	0	0	176000	0	0	1080000	915000	830000	5590000	5500000	5130000	5180000	4220000	4880000	3380000	2980000	2900000	1020000	1020000	1030000	0	0	0	0	0	0	309000	192000	0	1480000	1030000	877000	7210000	6390000	5370000	6370000
1	1	P02754	Q.SAPLR(+99.03)VY(+174.06)VE.E	N	Y	10.61	60	0.8	6920000	0	0	0	0	0	0	0	0	0	0	0	0	0	0	0	0	0	0	0	0	0	0	0	0	0	0	0	0	0	0	0	0	0	0	0	0	0	0	0	0
1	1	P02754	L.QKWEN(+.98)DECAQKKIIA.E	N	Y	9.15	60	0.8	12700000	493000	0	335000	1380000	4050000	3810000	17200000	22700000	15100000	52000000	27200000	33200000	52100000	93700000	78200000	52900000	56100000	81300000	44800000	73000000	37200000	53100000	44000000	34300000	0	0	0	2460000	1550000	1610000	14700000	11300000	10500000	21400000	23400000	23700000	55400000	56200000	45700000	54200000
1	1	P02754	L.KPTPEGDLE.I	N	Y	13.15	60	0.8	3110000	9670000	333000	301000	6320000	5330000	4900000	6410000	5960000	4560000	6410000	5620000	5050000	8960000	7300000	7290000	7840000	7590000	6850000	8020000	7350000	6940000	10200000	9380000	9310000	201000	1170000	158000	1300000	710000	1030000	1630000	1490000	1650000	2500000	2430000	2480000	6100000	5970000	4880000	7680000
1	1	P02754	L.LQK(+12.00)WENDECAQK.K	N	Y	11.35	60	0.6	4630000	0	0	0	0	0	0	0	0	0	0	0	0	97800	0	0	0	0	0	0	0	0	0	0	0	3610000	2980000	2150000	14100000	12500000	11100000	28800000	31200000	19900000	26800000	27200000	21700000	28400000	33600000	28200000	27100000
1	1	P02754	R.TPEVDDEALEKFD.K	N	Y	18.08	50.09	1.3	99200000	138000000	111000000	99200000	366000000	308000000	297000000	321000000	299000000	262000000	232000000	262000000	204000000	160000000	193000000	212000000	167000000	173000000	157000000	167000000	169000000	159000000	130000000	118000000	112000000	26900000	23000000	23200000	82300000	82300000	80700000	106000000	102000000	89500000	110000000	113000000	114000000	131000000	152000000	132000000	133000000
1	1	P02754	L.KPTPEGDLEILLQ.K	N	Y	3.79	60	0.8	4360000	38300000	27600000	37400000	32900000	16800000	35700000	30000000	25800000	23600000	17300000	18100000	16100000	7620000	8960000	9150000	4670000	5520000	4060000	4420000	5850000	5500000	1660000	2450000	1830000	8900000	8910000	7360000	8010000	9380000	8040000	5750000	6800000	5160000	4890000	5550000	5560000	2610000	2990000	3460000	2570000
1	1	P02754	A.M(+15.99)AASDISLL.D	N	Y	8.69	16.21	0.8	14000000	1290000	1120000	1100000	8890000	7280000	7040000	8070000	7010000	6350000	9010000	8200000	7530000	4390000	7470000	7180000	6930000	7570000	5420000	5200000	5080000	5510000	4090000	4380000	4360000	1600000	735000	820000	5880000	6200000	5960000	7570000	7460000	7490000	8580000	8860000	8320000	7030000	7730000	7710000	7690000
1	1	P02754	E.ELK(+14.02)PTPEGDL.E	N	Y	7.87	60	1	3060000	0	0	0	0	0	0	0	0	0	0	0	0	0	0	0	0	0	0	0	0	0	0	0	0	0	0	0	0	0	0	0	0	0	0	0	0	0	0	0	0
1	1	P02754	R.VYVEELKPTPEGDLEILLQ.K	N	Y	11.86	60	0.9	3050000	51800000	571000	32800000	20500000	10300000	0	18100000	15300000	12400000	0	10400000	0	8460000	0	0	0	0	0	0	0	0	0	0	0	2570000	2140000	1780000	4280000	5720000	5010000	3880000	4600000	5000000	7520000	4960000	6360000	1700000	2410000	3580000	1350000
1	1	P02754	A.MAASDISLL.D	N	Y	7.84	17.8	0.9	133000000	16300000	12700000	15500000	57400000	47200000	53800000	138000000	118000000	107000000	211000000	172000000	188000000	188000000	219000000	210000000	157000000	148000000	143000000	124000000	114000000	114000000	60700000	63100000	60900000	10800000	9390000	7500000	50800000	52300000	50500000	89800000	76900000	72400000	116000000	116000000	115000000	107000000	125000000	126000000	96100000
1	1	P02754	E.LK(+14.02)PTPEGDLE.I	N	Y	9.1	60	0.9	3030000	0	0	0	0	0	0	0	0	0	0	0	0	0	0	0	0	0	0	0	0	0	0	0	0	0	0	0	0	0	0	0	0	0	0	0	0	0	0	0	0
1	1	P02754	L.NENKVLVL.D	N	Y	7.71	60	0.6	3020000	15700000	9990000	12400000	18100000	14700000	13500000	14100000	14300000	12500000	13000000	11800000	9520000	6610000	9220000	10000000	7200000	6980000	9680000	8420000	8740000	8240000	6100000	8220000	6860000	1510000	1250000	1140000	3550000	3470000	3640000	5260000	4780000	4460000	3330000	5310000	4070000	6200000	4320000	4840000	5360000
1	1	P02754	T.Q(-17.03)TMKGLD.I	N	Y	6.47	60	0.7	3010000	6130000	4000000	3850000	3280000	2430000	2540000	960000	2620000	700000	2560000	922000	1930000	2680000	7500000	7690000	7730000	7560000	7210000	7930000	7050000	7460000	5800000	6070000	5910000	206000	0	0	302000	0	0	754000	634000	617000	1480000	1770000	1730000	5450000	6850000	5380000	5710000
1	1	P02754	Y.VEELK(+14.02)PTPEGDLEILL.Q	N	Y	11.8	60	0.9	3010000	0	0	0	135000	0	0	92000	0	0	0	0	0	0	0	0	0	0	0	0	0	0	0	0	0	0	0	0	0	0	0	0	0	0	0	0	0	0	0	0	0
1	1	P02754	R.TPEVDDEALEK.F	N	Y	11.92	60	1.1	39100000	52900000	43400000	43200000	208000000	132000000	154000000	172000000	162000000	130000000	151000000	104000000	119000000	105000000	78200000	68500000	63500000	56800000	59500000	50900000	49400000	52700000	44400000	39300000	41600000	33200000	25400000	25300000	104000000	85800000	86800000	132000000	126000000	117000000	115000000	110000000	124000000	87800000	103000000	102000000	80900000
1	1	P02754	E.ELK(+12.00)PTPEGDLE.I	N	Y	9.23	60	0.8	2990000	0	0	0	0	0	0	0	0	0	0	0	0	0	0	0	0	0	0	0	0	0	0	0	0	12600000	13300000	12300000	12500000	14200000	10500000	14200000	12600000	13500000	14700000	16300000	17300000	18100000	13300000	18500000	14600000
1	1	P02754	R.TPEVDDEALEKFDKA.L	N	Y	5.66	60	1	5080000	6180000	3630000	4560000	12600000	8450000	9310000	8380000	7720000	6320000	5370000	4290000	3550000	3320000	1080000	1110000	0	0	0	0	0	0	0	0	0	22600000	20000000	22100000	49200000	48100000	59300000	45600000	45700000	44400000	28600000	38100000	38100000	7170000	10400000	12600000	5180000
1	1	P02754	L.QKWENDECAQ(+.98)KKIIA.E	N	Y	6.5	60	1.3	3120000	0	0	0	0	0	1650000	3690000	3650000	3350000	11800000	8090000	8520000	19200000	19000000	19600000	20400000	15500000	15700000	14700000	14700000	14000000	8510000	7180000	6600000	0	0	0	364000	0	0	3370000	3180000	1910000	6250000	4770000	5550000	13100000	14300000	14800000	13000000
1	1	P02754	V.EELK(+12.00)PTPEGDLE.I	N	Y	11.26	60	0.7	2930000	0	0	0	0	0	0	0	0	0	0	0	0	0	0	0	0	0	0	0	0	0	0	0	0	12300000	13800000	10400000	12500000	11000000	9630000	16700000	12900000	12500000	14200000	16000000	16500000	18000000	20300000	18200000	17400000
1	1	P02754	K.IDALNENK(+14.02)VLVL.D	N	Y	12.02	60	0.9	2930000	0	0	0	0	0	0	0	0	0	0	0	0	0	0	0	0	0	0	0	0	0	0	0	0	0	0	0	297000	353000	0	339000	0	411000	485000	438000	0	311000	434000	518000	0
1	1	P02754	T.KIPAVF.K	N	Y	8.19	60	1	6180000	0	0	0	3710000	2560000	3220000	5920000	6940000	4560000	3460000	4760000	5100000	3330000	3110000	424000	2740000	3990000	2930000	4960000	4670000	4760000	5910000	4110000	5090000	0	0	0	0	392000	383000	0	0	0	0	0	0	0	1040000	0	1680000
1	1	P02754	L.QKW(+30.01)ENDECAQKKIIA.E	N	Y	6.9	60	0.9	2890000	0	0	0	0	0	0	0	0	0	0	0	0	0	0	0	0	0	0	0	0	0	0	0	0	0	0	0	309000	303000	276000	2180000	1640000	1700000	3310000	4800000	2800000	13400000	12800000	6280000	9620000
1	1	P02754	E.ELK(+28.03)PTPEGDLE.I	N	Y	8.32	60	1.1	2880000	0	0	0	0	0	0	0	0	0	0	0	0	0	0	0	0	0	0	0	0	0	0	0	0	0	0	0	0	0	0	0	0	0	0	0	0	0	0	0	0
1	1	P02754	Q.KWENDECAQ(+.98)KKIIAEKT.K	N	Y	5.02	60	1	3830000	3920000	2840000	3250000	28100000	10300000	26900000	46200000	43000000	87900000	48900000	24400000	34600000	11000000	16800000	8730000	15400000	7470000	7300000	575000	6340000	5410000	1850000	2230000	0	360000	0	0	1430000	1180000	1230000	2020000	2780000	3190000	884000	1520000	1470000	0	0	0	0
1	1	P02754	L.QKWENDECAQKKIIAEKTKIPAVFK.I	N	Y	4.98	60	1.1	18400000	0	0	0	20300000	13400000	11900000	143000000	93600000	83500000	235000000	144000000	123000000	98300000	85500000	98100000	82000000	72200000	54700000	56900000	78600000	48300000	0	8370000	10100000	0	0	0	10800000	11000000	5230000	78800000	47600000	36900000	44000000	104000000	57600000	46200000	41200000	41300000	25700000
1	1	P02754	K.IDALNENKVL.V	N	Y	4.31	60	0.9	3090000	56500000	51300000	53900000	36100000	26200000	24900000	9840000	8630000	9260000	4670000	4390000	4190000	39500000	2020000	3360000	2180000	1990000	1680000	1530000	0	1330000	651000	731000	556000	1060000	907000	1010000	1760000	1370000	1340000	1620000	1430000	1750000	1630000	1820000	2120000	1450000	1030000	1270000	1420000
1	1	P02754	R.LSFN(+87.03)PTQLE.E	N	Y	14.77	60	1	38400000	0	0	0	0	0	0	0	0	0	0	0	0	0	0	0	0	0	0	0	0	0	0	0	0	708000	181000	182000	6910000	5810000	5860000	11300000	9610000	9000000	7920000	7890000	7710000	2960000	3590000	3040000	2310000
1	1	P02754	L.DTDYK(+27.99)KYLL.F	N	Y	11.14	60	0.9	5110000	0	0	0	0	0	0	242000	183000	220000	243000	212000	151000	0	204000	228000	191000	162000	194000	232000	167000	189000	154000	135000	118000	0	0	0	0	0	183000	742000	685000	872000	873000	766000	912000	516000	736000	713000	0
1	1	P02754	E.ELKPTPE.G	N	Y	14.93	60	0.8	2790000	1060000	1660000	1290000	5050000	5260000	4230000	7280000	8090000	7390000	9380000	8620000	9500000	10100000	8800000	9480000	8630000	8160000	8330000	0	7850000	6170000	10900000	10200000	9850000	1170000	1060000	1340000	3390000	3430000	3290000	5100000	4880000	5320000	4350000	7470000	7620000	5290000	6050000	5100000	4890000
1	1	P02754	E.ELKPTPEG.D	N	Y	10.6	60	0.9	37800000	630000	624000	600000	2600000	2070000	2040000	6840000	6540000	6450000	16800000	12400000	11700000	76300000	51000000	49700000	66800000	55400000	54500000	73700000	71100000	49500000	116000000	121000000	115000000	758000	751000	674000	3090000	2660000	3130000	11400000	8660000	7830000	19900000	22200000	19900000	82200000	63000000	68300000	113000000
1	1	P02754	C.Q(-17.03)CLV.R	N	Y	5.14	60	0.8	2760000	0	0	0	0	0	0	1180000	0	0	1900000	0	0	6410000	6760000	6050000	10200000	10000000	9230000	13500000	13300000	12900000	20400000	20300000	19800000	0	0	0	0	0	0	0	0	0	1050000	0	0	3990000	4720000	3780000	5060000
1	1	P02754	D.DEALEKFDK.A	N	Y	11.67	60	0.8	2750000	6170000	4080000	4350000	6080000	6280000	4890000	7700000	8390000	6530000	10300000	9420000	9270000	33500000	8970000	9000000	7150000	7410000	7440000	5050000	6190000	6820000	6110000	5240000	0	2390000	2570000	1890000	3720000	3460000	2480000	5570000	4620000	4020000	5530000	6110000	5900000	5370000	6290000	6120000	5780000
1	1	P02754	D.AQSAPLR.V	N	Y	6.27	60	0.8	17500000	0	0	0	0	206000	0	774000	784000	698000	2820000	3470000	4720000	17800000	27500000	36700000	116000000	162000000	225000000	229000000	295000000	325000000	9310000	317000000	250000000	0	0	0	140000	141000	164000	352000	305000	372000	733000	792000	796000	1270000	1480000	1170000	1380000
1	1	P02754	I.DALNENK(+24.00)VLV.L	N	Y	11.8	60	0.9	2730000	0	0	0	681000	584000	0	1110000	1240000	912000	1700000	1630000	1300000	2030000	2180000	2240000	2690000	2740000	2670000	2350000	2170000	2590000	2260000	2420000	2760000	0	0	0	0	0	177000	973000	0	669000	1080000	1320000	1670000	3570000	3440000	3060000	3620000
1	1	P02754	A.LPMHIR(+99.03).L	N	Y	7.6	60	0.8	4160000	0	0	0	0	0	0	0	0	0	0	0	0	0	0	0	0	0	0	0	0	0	0	0	0	0	0	0	0	0	0	0	0	0	0	0	0	0	0	0	0
1	1	P02754	R.TPEVDD(-18.01)EALEKFD.K	N	Y	12.81	60	0.9	2700000	0	247000	0	1570000	1440000	1430000	1910000	2090000	1810000	2160000	2130000	1660000	1980000	2640000	2180000	3160000	2480000	2680000	3320000	2570000	2710000	2900000	2740000	2300000	173000	0	0	604000	626000	684000	897000	976000	767000	1150000	1620000	1530000	2080000	2260000	2060000	2350000
1	1	P02754	I.IAEKTKIPA.V	N	Y	7.05	60	0.7	7260000	110000000	82500000	74500000	61500000	48000000	52200000	45200000	50400000	45500000	46500000	28600000	29800000	25200000	23200000	23100000	20200000	16000000	16700000	12500000	11200000	7820000	10500000	6920000	8940000	1100000	807000	1040000	784000	785000	990000	936000	784000	887000	694000	737000	1010000	512000	665000	429000	479000
1	1	P02754	Q.SLVC.Q	N	Y	4.18	60	0.6	2670000	0	0	0	0	0	0	0	0	0	0	501000	1540000	5230000	8310000	11700000	20800000	23200000	23700000	30500000	30400000	31300000	45400000	42800000	44700000	0	0	0	0	0	0	0	0	0	0	0	0	0	0	0	0
1	1	P02754	A.GTWY(+87.03)SLAMA.A	N	Y	8.66	60	1	2650000	0	0	0	0	0	0	0	0	0	0	0	0	0	0	0	0	0	0	0	0	0	0	0	0	0	0	0	0	0	0	0	0	0	0	0	0	0	0	0	0
1	1	P02754	L.LQK(+12.00)WENDECAQKKIIAEKT.K	N	Y	5.54	60	1.1	3210000	0	0	0	0	0	0	1550000	0	0	0	0	0	0	0	0	0	0	0	0	0	0	0	0	0	8310000	5440000	5180000	29100000	29100000	19500000	40400000	33100000	37800000	19500000	31600000	51300000	9820000	10400000	15400000	5760000
1	1	P02754	E.KTKIPAVFK.I	N	Y	7.73	60	1	2620000	0	0	0	0	0	0	675000	692000	337000	2690000	1790000	2080000	8430000	8660000	8030000	9010000	7650000	8620000	9550000	8800000	8980000	10800000	8970000	10000000	0	0	0	0	0	0	940000	606000	534000	2190000	1920000	1570000	10100000	9940000	8140000	11200000
1	1	P02754	L.DAQSAPLR(+198.06).V	N	Y	11.34	60	0.8	2600000	0	0	0	0	0	0	0	0	0	0	0	0	667000	0	0	0	0	0	0	0	0	0	0	0	0	0	0	0	0	0	0	0	0	0	0	0	0	0	0	0
1	1	P02754	Q.KWENDECAQKKIIAEKTKIPAVFK.I	N	Y	4.01	60	1.3	3700000	0	0	0	684000	1340000	2560000	22300000	21100000	14400000	46200000	27800000	30400000	26400000	23000000	13100000	12100000	19600000	14100000	9920000	12200000	13000000	0	0	2290000	0	0	0	1110000	1290000	713000	11500000	8360000	8700000	10600000	17400000	14500000	10500000	7070000	11100000	5530000
1	1	P02754	F.K(+12.00)IDALNENKVL.V	N	Y	4.22	60	0.9	2940000	390000	0	0	0	0	0	0	0	0	0	0	0	0	0	0	0	0	0	0	0	0	0	0	0	48300000	46700000	54400000	34800000	39600000	45000000	15200000	17800000	18100000	4610000	6860000	8300000	0	0	0	0
1	1	P02754	A.MAASDISLLDAQ.S	N	Y	8.64	60	1	3050000	1430000	1390000	0	2120000	1320000	1250000	5590000	4740000	3890000	7180000	6340000	5430000	2000000	2190000	2640000	1240000	1100000	1150000	272000	638000	267000	0	85100	80400	712000	750000	738000	1310000	1510000	1700000	2270000	2590000	2180000	3300000	3120000	3840000	1120000	1330000	953000	415000
1	1	P02754	T.QTMKGLDIQ(+87.03)K(+14.02)VA.G	N	Y	6.41	60	1.1	3110000	0	0	328000	0	0	170000	0	0	0	0	0	0	0	0	0	0	0	0	0	0	0	0	0	0	0	0	0	0	0	0	0	0	0	0	0	0	0	0	0	0
1	1	P02754	Q.T(+12.00)MKGLDIQ.K	N	Y	7.63	60	0.8	2500000	0	0	0	0	0	0	0	0	0	0	0	0	0	0	0	0	0	0	0	0	0	0	0	0	7400000	7260000	8690000	8200000	8930000	8750000	7730000	9580000	9260000	6900000	9220000	10100000	3820000	5130000	5780000	3470000
1	1	P02754	L.LQKWENDECAQKKIIAEKT.K	N	Y	5.05	60	1	16800000	32900000	15100000	27800000	266000000	274000000	159000000	265000000	226000000	174000000	162000000	159000000	146000000	34300000	5480000	5270000	6570000	3630000	10700000	0	0	0	0	0	0	0	0	0	7400000	4910000	2460000	10300000	4600000	4660000	4250000	7740000	0	0	0	0	0
1	1	P02754	T.KIPAVFK.I	N	Y	8.2	60	1.1	2490000	0	0	0	0	0	0	0	0	0	0	0	250000	0	0	877000	1850000	1520000	2170000	2860000	2550000	2580000	3850000	3300000	3290000	0	0	0	0	0	0	294000	0	0	709000	577000	554000	2470000	2720000	2430000	3140000
1	1	P02754	N.ENK(+28.03)VLVL.D	N	Y	13.82	60	1.1	24400000	0	0	0	0	0	0	0	0	0	0	0	0	0	0	0	0	0	0	0	0	0	0	0	0	0	0	0	296000	0	0	560000	428000	392000	426000	719000	571000	0	567000	0	0
1	1	P02754	C.MEN(+.98)SAEPEQSLVC.Q	N	Y	5.81	60	1.6	2490000	635000	0	124000	15400000	757000	692000	1000000	1690000	21600000	0	925000	19500000	13100000	17500000	16500000	13700000	0	0	11100000	8900000	8890000	7400000	6960000	7520000	0	0	0	3300000	2700000	2600000	0	511000	637000	8330000	9290000	0	0	9110000	9900000	7680000
1	1	P02754	M.K(+12.00)GLDIQKVA.G	N	Y	11.47	60	0.9	2480000	0	0	0	0	0	0	0	0	0	0	0	0	0	0	0	0	0	0	0	0	0	0	0	0	7200000	4920000	5740000	10500000	12300000	9070000	7980000	9900000	8890000	8220000	8960000	9530000	4920000	6070000	5190000	3360000
1	1	P02754	N.DECAQKKIIA.E	N	Y	10.87	60	0.9	2460000	0	0	0	2930000	2130000	2070000	8280000	9300000	6840000	12200000	10400000	9290000	13600000	12400000	13100000	12700000	11200000	9840000	9790000	9910000	8520000	9630000	9090000	7710000	0	0	0	431000	362000	319000	1630000	1380000	1370000	2140000	2410000	2540000	4080000	4660000	3870000	4970000
1	1	P02754	L.KALPMHIR.L	N	Y	13.21	60	1	2450000	1780000	975000	1160000	5800000	4430000	4250000	7340000	8580000	4610000	7290000	5300000	5280000	5920000	5010000	5300000	4700000	3730000	3980000	3890000	3780000	3470000	2760000	5800000	3290000	249000	145000	179000	607000	511000	509000	1040000	1150000	1080000	1600000	1990000	1670000	3850000	3140000	2850000	3770000
1	1	P02754	L(+99.03)IVT.Q	N	Y	8.11	60	0.8	3850000	0	0	0	0	0	0	0	0	0	0	0	0	0	0	0	0	0	0	0	0	0	0	0	0	0	0	0	0	0	0	0	0	0	0	0	0	0	0	0	0
1	1	P02754	E.ELKPTPEGDLE(+21.98)ILL.Q	N	Y	12.08	60	1.1	2430000	308000	0	272000	1130000	799000	0	5390000	3940000	5160000	0	5620000	0	9400000	0	0	0	0	0	0	0	0	0	0	0	0	0	0	2550000	2250000	1600000	4070000	3300000	3150000	4250000	1600000	2070000	1760000	0	0	0
1	1	P02754	Q.KW(+30.01)ENDECAQ(+30.01)KKIIA.E	N	Y	3.27	60	0.5	2590000	0	0	0	0	0	0	0	0	0	0	0	0	0	0	0	0	0	0	0	0	0	0	0	0	0	0	0	0	0	0	0	0	0	0	0	0	0	0	0	0
1	1	P02754	L.QKW(+30.01)ENDECAQ(+30.01)KKIIA.E	N	Y	5.16	60	1.1	2420000	0	0	0	0	0	0	0	0	0	0	0	0	0	0	0	0	0	0	0	0	0	0	0	0	0	0	0	0	0	0	0	0	0	0	0	0	0	0	0	0
1	1	P02754	L.Q(-17.03)KWEN(+.98)DECAQKKIIAEKTK.I	N	Y	5.2	60	1.6	2400000	0	0	0	0	0	0	0	0	1010000	506000	6990000	0	11700000	10300000	13500000	10800000	11300000	11800000	13300000	11900000	10500000	17800000	8580000	16400000	0	0	0	0	0	0	1830000	1830000	1290000	3290000	2430000	2850000	1830000	8520000	862000	2940000
1	1	P02754	E.ELK(+12.00)PTPEGDLEILL.Q	N	Y	9.73	60	0.9	2400000	0	0	0	0	0	0	0	0	0	0	0	0	0	0	0	0	0	0	0	0	0	0	0	0	13000000	7840000	7650000	13500000	15700000	14500000	12700000	14100000	11500000	11200000	16000000	14300000	5780000	6980000	9700000	6040000
1	1	P02754	K.WENDECAQKKIIAE.K	N	Y	6	60	0.8	2940000	2370000	1810000	1970000	23100000	17900000	17200000	27400000	29400000	21100000	27700000	18700000	23300000	14100000	15800000	16000000	15000000	14600000	12800000	6610000	10600000	10500000	7190000	7420000	6410000	0	0	0	0	0	0	0	0	0	0	0	0	0	0	316000	749000
1	1	P02754	L.QKWENDECAQKKIIAE.K	N	Y	6.32	60	1	8580000	2200000	1020000	1490000	50700000	40600000	35200000	61300000	50400000	47500000	52500000	40100000	37800000	46000000	44600000	43300000	34600000	32500000	38100000	24300000	28300000	32100000	8160000	7930000	10900000	0	152000	0	6470000	7060000	3540000	12700000	14200000	9240000	17100000	7930000	9720000	14800000	20600000	16500000	18800000
1	1	P02754	R.VYVEELK(+12.00)PTPEGDLEIL.L	N	Y	5.91	60	1.2	2390000	767000	739000	0	392000	0	0	0	0	0	0	0	0	0	0	0	0	0	0	0	0	0	0	0	0	47900000	29800000	50000000	23400000	28600000	26300000	5930000	6320000	4780000	0	0	0	0	0	0	0
1	1	P02754	A.GTWYSL.A	N	Y	6.77	60	0.6	2740000	709000	403000	469000	1070000	753000	691000	1300000	1060000	936000	1970000	1580000	1460000	6040000	4150000	3840000	4340000	3750000	3540000	4680000	0	0	6050000	5520000	5610000	0	0	0	1360000	956000	1050000	1600000	1840000	1590000	2660000	2430000	2540000	4580000	4350000	4320000	5590000
1	1	P02754	A.ASDISLLDAQSAPLR(+99.03).V	N	Y	7.8	60	0.9	3160000	0	0	0	0	0	0	0	0	0	0	0	0	0	0	0	0	0	0	0	0	0	0	0	0	0	0	0	0	0	0	0	0	0	0	0	0	0	0	0	0
1	1	P02754	E.ELKPTPEGD(-18.01)LEILL.Q	N	Y	9.32	60	0.6	3000000	555000	93600	246000	731000	481000	340000	1510000	1170000	829000	1330000	544000	951000	4160000	3250000	3260000	3450000	3160000	2760000	6460000	5460000	10700000	4830000	8270000	4870000	162000	0	0	270000	374000	306000	457000	515000	537000	640000	721000	1050000	2950000	3260000	2770000	4620000
1	1	P02754	K.TKIPAVFK.I	N	Y	7.76	60	0.9	2360000	0	0	0	0	0	0	826000	676000	438000	2770000	1700000	1800000	5960000	6340000	5380000	5660000	5120000	4260000	4890000	4580000	4940000	5890000	5850000	5720000	0	0	0	0	0	0	979000	904000	940000	2870000	2330000	2850000	9000000	7560000	7720000	9830000
1	1	P02754	R.TPEVDDEALEKFDK(+27.99)ALK.A	N	Y	6.98	60	0.9	2330000	0	0	0	421000	384000	0	358000	127000	411000	494000	440000	449000	0	252000	0	0	0	0	195000	0	0	0	0	0	0	0	0	0	0	0	0	0	0	490000	653000	0	364000	630000	407000	0
1	1	P02754	T.W(+87.03)YSLA.M	N	Y	5.79	60	1.1	2320000	0	0	0	0	0	0	0	0	0	0	0	0	0	0	0	0	0	0	0	0	0	0	0	0	0	0	0	0	0	0	0	0	0	0	0	0	0	0	0	0
1	1	P02754	Y.LLFC.M	N	Y	4.07	60	0.5	5900000	2020000	1560000	1770000	64000000	48000000	47800000	70500000	76400000	52100000	53500000	46100000	46100000	24200000	21200000	22700000	17500000	14700000	13900000	10100000	8790000	8640000	4800000	4340000	4440000	0	0	0	1600000	0	0	3220000	3270000	2420000	3230000	2410000	3070000	1970000	0	2270000	0
1	1	P02754	L.Q(-17.03)KWENDECAQ.K	N	Y	5.43	60	0.8	3990000	0	0	0	0	0	0	383000	320000	0	621000	887000	0	5640000	7070000	6440000	10700000	9600000	9190000	18400000	16100000	15800000	39100000	34900000	35200000	0	0	0	0	0	0	0	0	0	591000	502000	592000	8800000	7030000	7720000	16300000
1	1	P02754	A.A(+12.00)SDISLLD.A	N	Y	8.2	60	0.8	2320000	0	0	0	0	0	0	0	0	0	0	0	0	0	0	0	0	0	0	0	0	0	0	0	0	6640000	7050000	6710000	6090000	7190000	6890000	5740000	6370000	5510000	4830000	5280000	5540000	2930000	3600000	3260000	2910000
1	1	P02754	Q.KW(+12.00)ENDECAQKKIIA.E	N	Y	6.36	60	0.9	5210000	0	0	0	0	0	0	0	248000	0	0	0	212000	0	0	0	0	0	0	0	0	0	0	0	0	0	0	0	7010000	7040000	4700000	23100000	16700000	21200000	34400000	35700000	31500000	34700000	38100000	50100000	34000000
1	1	P02754	T.MKGLDIQ.K	N	Y	11.52	60	1	2300000	9590000	7130000	6380000	5720000	4000000	4040000	4350000	4280000	3450000	3690000	3350000	3150000	3560000	3770000	3300000	3040000	2920000	3430000	3110000	3100000	3010000	2260000	2140000	2380000	0	0	0	0	0	195000	633000	383000	411000	953000	1070000	974000	2840000	2960000	3040000	3370000
1	1	P02754	R.LSFNPTQLE(+21.98).E	N	Y	12.83	60	0.8	2300000	0	139000	0	4250000	3880000	3880000	8420000	7870000	8200000	9690000	8890000	8730000	7300000	8600000	7960000	8330000	6800000	7840000	6330000	6850000	6950000	4040000	3160000	2840000	0	0	202000	2620000	2230000	3130000	5740000	3490000	4600000	3700000	5050000	4500000	2400000	2290000	2970000	1570000
1	1	P02754	F.K(+12.00)IDALN.E	N	Y	7.23	60	0.6	65400000	0	0	0	0	0	0	0	730000	641000	1060000	788000	972000	771000	1040000	907000	861000	790000	839000	732000	569000	684000	653000	0	0	26600000	20200000	20300000	89000000	91700000	72100000	217000000	200000000	166000000	254000000	260000000	245000000	335000000	375000000	327000000	324000000
1	1	P02754	K.ALPMH(+87.03)IR(+99.03)LS.F	N	Y	8.91	60	1	10300000	0	0	0	0	0	0	0	0	0	0	0	0	0	0	0	0	0	0	0	0	0	0	0	0	982000	0	0	0	948000	0	0	0	781000	0	0	0	0	0	0	0
1	1	P02754	V.AGTW(+30.01)YSLA.M	N	Y	13.91	60	0.8	2260000	0	0	0	0	0	0	0	0	0	0	0	0	0	0	0	0	0	0	0	0	0	0	0	0	0	0	0	0	0	0	0	0	0	0	0	0	0	0	0	0
1	1	P02754	E.VDDEALEKFDKAL.K	N	Y	6.17	60	0.9	3240000	60200000	36800000	44500000	31400000	28600000	27500000	26400000	19800000	17900000	13800000	12500000	14500000	6590000	5020000	5370000	3260000	3940000	3410000	2260000	2330000	2770000	1050000	993000	956000	1750000	1910000	1870000	1660000	1280000	1720000	656000	1130000	868000	788000	1160000	1010000	261000	264000	423000	0
1	1	P02754	A.GTW(+87.03)Y(+174.06)SLA.M	N	Y	10.14	60	0.8	2220000	0	0	0	0	0	0	0	0	0	0	0	0	0	0	0	0	0	0	0	0	0	0	0	0	0	0	0	0	0	0	0	0	0	0	0	0	0	0	0	0
1	1	P02754	L.QKW(+30.01)EN(+30.01)DECAQ(+30.01)KKIIA.E	N	Y	5.17	60	0.9	2220000	0	0	0	0	0	0	0	0	0	0	0	0	0	0	0	0	0	0	0	0	0	0	0	0	0	0	0	0	0	0	0	0	0	0	0	0	0	0	0	0
1	1	P02754	L.VRTPEVDDEALEKFDKAL.K	N	Y	6.46	60	1	5120000	70700000	39300000	41700000	69400000	56700000	43800000	69500000	39700000	33200000	28100000	18500000	17400000	3510000	4960000	4700000	2130000	1940000	1780000	615000	916000	571000	0	0	0	3130000	2020000	3220000	9190000	7180000	7220000	7940000	6560000	4830000	3360000	4680000	4950000	293000	0	520000	0
1	1	P02754	I.DALNENKVL.V	N	Y	7.27	60	0.9	2200000	32000000	25000000	25800000	22300000	17300000	19300000	17500000	16600000	14000000	13900000	12300000	10500000	7560000	3780000	3780000	3330000	3070000	3430000	2070000	2560000	2050000	1060000	1070000	1040000	584000	514000	547000	579000	0	519000	0	0	0	0	0	248000	0	0	0	0
1	1	P02754	E.ELK(+27.99)PTPEGDLEIL.L	N	Y	13.41	60	0.7	2200000	0	0	0	0	0	0	0	0	0	0	0	0	0	0	0	0	0	0	0	0	0	0	0	0	0	0	0	0	0	0	0	0	0	0	0	0	0	0	0	0
1	1	P02754	S.LAMA.A	N	Y	3.94	60	1	2190000	0	0	0	0	0	0	0	0	0	0	0	2500000	8740000	12100000	15700000	23700000	21500000	25400000	24700000	26500000	28500000	23400000	24300000	24900000	0	0	0	0	0	0	0	0	0	0	0	0	0	0	0	0
1	1	P02754	M.AASDISLLD.A	N	Y	18	23.73	0.7	18300000	13000000	9510000	9730000	15200000	11500000	11500000	13800000	11100000	9630000	12000000	10700000	9950000	12100000	15800000	17400000	14700000	13900000	13700000	13900000	14300000	14900000	14300000	13700000	14200000	2550000	2680000	2010000	4720000	3790000	5420000	5860000	5320000	4980000	7160000	7330000	5900000	10600000	11400000	10200000	11100000
1	1	P02754	T.Q(+12.00)TMKGLDIQ(+87.03).K	N	Y	7.18	60	1	2190000	0	0	0	0	0	0	0	0	0	0	0	0	0	0	0	0	388000	0	0	0	0	0	0	0	0	0	0	0	0	0	0	0	0	0	0	0	451000	581000	0	0
1	1	P02754	L.Q(-17.03)KWENDECA.Q	N	Y	6.2	60	0.8	12600000	0	0	0	829000	516000	652000	2670000	2680000	2190000	5310000	4680000	4170000	19200000	32500000	28900000	44800000	41100000	37600000	77400000	56400000	56600000	114000000	122000000	112000000	0	0	0	0	0	0	0	0	0	1620000	2320000	2410000	23400000	22900000	19400000	37300000
1	1	P02754	M.KGLDIQK(+14.02)VA.G	N	Y	11.03	60	0.7	2150000	0	0	0	0	0	0	0	0	0	0	0	0	0	0	0	0	0	0	0	0	0	0	0	0	0	0	0	0	0	0	0	0	0	0	0	0	0	0	0	0
1	1	P02754	W.ENDECAQKKIIAE.K	N	Y	7.65	60	0.7	3660000	4140000	2800000	3060000	29100000	21300000	28000000	37500000	38600000	22800000	30700000	25500000	26400000	18900000	21000000	19200000	16400000	14200000	14400000	12200000	12600000	12900000	9110000	8180000	10200000	0	0	0	0	0	0	0	0	0	0	0	0	0	0	0	0
1	1	P02754	L.Q(-17.03)KWENDECAQKKIIAEKTKIPAVFK.I	N	Y	3.17	60	1.5	2320000	0	0	0	0	0	0	10800000	6700000	7690000	13800000	14100000	10600000	17800000	13500000	1460000	16300000	8700000	11200000	8270000	17300000	17000000	3660000	4520000	3880000	0	0	0	0	0	0	4660000	3950000	4310000	7550000	11300000	9230000	7000000	9050000	12200000	2220000
1	1	P02754	M.ENSAEPEQSLV.C	N	Y	8.98	60	0.9	2130000	0	0	0	1150000	960000	834000	2350000	2970000	2380000	3710000	2820000	2910000	1560000	3850000	3720000	3800000	3100000	2650000	3150000	2670000	2830000	3280000	2740000	3200000	0	0	0	468000	0	0	1990000	1460000	1470000	2170000	2270000	2450000	3650000	3640000	3380000	3300000
1	1	P02754	R.LSFN.P	N	Y	7.6	60	0.8	2130000	0	419000	0	2130000	1830000	1670000	2720000	2690000	2430000	3050000	2970000	3180000	2570000	2560000	0	2560000	2280000	2050000	2100000	2000000	1930000	2010000	1970000	1890000	652000	542000	457000	1690000	1840000	1620000	2790000	2620000	2540000	3190000	2750000	2750000	3030000	3800000	0	2670000
1	1	P02754	V.EELKPTPEGDLEILLQK.W	N	Y	4.06	60	1	2540000	63600000	48200000	54600000	28700000	17800000	38700000	15300000	14000000	11000000	4720000	3880000	3760000	0	0	0	0	0	0	0	0	0	0	0	0	0	407000	0	0	0	474000	0	0	0	0	0	0	0	0	0	0
1	1	P02754	E.K(+27.99)FDKALK.A	N	Y	6.95	60	0.7	2420000	0	0	0	0	0	0	0	0	0	0	0	0	0	0	0	0	0	0	0	0	0	0	0	0	0	0	0	0	0	0	153000	180000	0	218000	185000	224000	364000	254000	274000	455000
1	1	P02754	D.DEALEKFDKALK.A	N	Y	23.21	50.09	0.8	393000000	31300000	19800000	22500000	181000000	182000000	114000000	799000000	700000000	511000000	1290000000	861000000	702000000	1050000000	1470000000	1490000000	1510000000	1070000000	1580000000	1200000000	1450000000	1210000000	1200000000	1130000000	1080000000	34300000	25500000	18800000	137000000	127000000	109000000	382000000	340000000	359000000	648000000	555000000	533000000	860000000	940000000	978000000	843000000
1	1	P02754	G.L(+12.00)DIQKVA.G	N	Y	8.81	60	1	2100000	0	0	0	0	0	0	0	0	0	0	0	0	0	0	0	0	0	0	0	0	0	0	0	0	0	0	0	0	0	364000	0	0	0	0	0	0	0	0	0	0
1	1	P02754	S.F(+99.03)NPTQLE.E	N	Y	8.58	60	0.9	11100000	0	221000	0	907000	951000	871000	737000	712000	671000	634000	556000	517000	0	0	421000	311000	296000	308000	285000	199000	241000	0	177000	0	20400000	19300000	16200000	62300000	67300000	60900000	64600000	63900000	65700000	58700000	64300000	60800000	43400000	55200000	52800000	44600000
1	1	P02754	L.LQKWENDECAQKKIIAEKTK.I	N	Y	7.2	60	1	4090000	0	0	0	6870000	6420000	5070000	15600000	14200000	16500000	27500000	13800000	19900000	31000000	24500000	20700000	20700000	15700000	13100000	11900000	11500000	14700000	7100000	5210000	10200000	0	0	0	465000	0	0	4060000	3220000	2680000	13900000	10300000	8030000	14600000	16500000	11700000	10000000
1	1	P02754	T.QTMKGLDIQKVAGTWYSLAMA.A	N	Y	7.6	60	0.9	2600000	2830000	4230000	4070000	6140000	15300000	7620000	13600000	9600000	12800000	9420000	8740000	12400000	1690000	3540000	4270000	4060000	3080000	3700000	2500000	2860000	4760000	353000	1260000	852000	5710000	4040000	2330000	7560000	4710000	4450000	11900000	10600000	5780000	6050000	7000000	4170000	4820000	3640000	2440000	8320000
1	1	P02754	C.MENSAEPEQSLV.C	N	Y	10.87	60	0.8	2090000	2400000	1670000	1540000	5310000	4370000	4360000	6870000	6280000	5380000	6260000	5090000	4520000	1950000	4290000	4320000	3510000	3450000	3110000	3060000	2470000	2460000	1420000	1510000	1530000	0	0	0	1270000	1290000	1240000	3670000	3220000	3020000	3080000	3620000	3510000	2560000	3220000	3740000	2710000
1	1	P02754	F.K(+12.00)IDALN(+.98)ENKVL.V	N	Y	5.72	60	0.9	2060000	277000	0	217000	0	0	0	0	0	0	0	0	0	0	0	0	0	0	0	0	0	0	0	0	0	13800000	14500000	15600000	15000000	14000000	14600000	9660000	11800000	9180000	8580000	11300000	10300000	8380000	6680000	9220000	8260000
1	1	P02754	W.ENDECAQKKIIAEKT.K	N	Y	5.06	60	0.9	24000000	41400000	22200000	30600000	285000000	261000000	227000000	335000000	362000000	246000000	214000000	176000000	171000000	82900000	71200000	103000000	52800000	35700000	43100000	33100000	24500000	26000000	12100000	10300000	14400000	0	0	0	223000	344000	293000	355000	420000	417000	432000	417000	525000	388000	629000	301000	0
1	1	P02754	A.A(+12.00)SDISLLDAQ.S	N	Y	9.18	60	1	2040000	0	0	0	0	0	0	0	0	0	0	0	0	0	0	0	0	0	0	0	0	0	0	0	0	681000	740000	732000	0	0	0	481000	412000	0	0	0	367000	382000	0	569000	346000
1	1	P02754	V.LDTDY(+87.03)KKYL.L	N	Y	5.47	60	1.4	2160000	0	0	0	0	0	0	0	0	0	0	0	0	0	0	0	0	0	0	0	0	0	0	0	0	0	0	0	0	0	0	0	0	0	0	0	0	0	0	0	0
1	1	P02754	L.QKWENDE.C	N	Y	9.83	60	0.8	2010000	0	226000	230000	422000	464000	377000	944000	1230000	894000	2250000	2430000	2170000	45600000	8070000	8950000	9050000	9450000	8760000	8270000	8570000	7100000	5100000	5800000	5770000	218000	198000	250000	324000	413000	385000	772000	607000	751000	2030000	1740000	1920000	6250000	6510000	5020000	7790000
1	1	P02754	N.EN(+.98)KVLVL.D	N	Y	7.35	60	0.9	3320000	2500000	1940000	1840000	4950000	4790000	4720000	8050000	7820000	8140000	6340000	9870000	7930000	6300000	13300000	12200000	0	12200000	0	4920000	11600000	12400000	14800000	14300000	13100000	0	0	0	2470000	2320000	2430000	6420000	5500000	4710000	6940000	8120000	7240000	9310000	10000000	4750000	11100000
1	1	P02754	R.VY(+87.03)VEELKPTPEGDLEIL.L	N	Y	6.96	60	1.1	2010000	0	0	0	0	0	0	0	0	0	0	0	0	0	0	0	0	0	0	0	0	0	0	0	0	0	0	0	0	0	0	0	0	0	0	316000	0	0	530000	0	0
1	1	P02754	K.IDALN(+.98)ENKVLV.L	N	Y	8.18	60	0.9	2000000	1080000	808000	1200000	910000	2780000	2260000	2750000	3940000	3280000	4830000	6770000	5690000	12200000	2300000	2120000	7460000	6180000	7320000	7730000	9070000	8150000	11200000	10000000	9730000	94400	0	0	233000	222000	0	1360000	1420000	1300000	2150000	1840000	1820000	5090000	4880000	4810000	4680000
1	1	P02754	K.VAGTWY(+87.03)SLA.M	N	Y	11.03	60	0.9	1990000	0	0	0	0	0	0	0	0	0	0	0	0	0	0	0	0	0	0	0	0	0	0	0	0	0	0	0	0	0	0	0	0	0	0	0	0	0	0	0	0
1	1	P02754	G.LDIQ.K	N	Y	4.14	60	0.8	1990000	0	0	0	0	0	0	0	0	0	0	0	0	0	0	0	0	0	0	0	0	0	3220000	2690000	2460000	0	0	0	0	0	0	0	0	0	0	0	0	0	0	0	0
1	1	P02754	A.Q(-17.03)K(+14.02)KIIA.E	N	Y	7.27	60	0.8	1990000	0	0	0	0	0	0	0	0	0	0	0	0	0	0	0	0	0	0	0	0	0	0	0	0	0	0	0	0	0	0	0	0	0	0	0	0	230000	0	184000	350000
1	1	P02754	L.VLDTDYK(+12.00)KYL.L	N	Y	8.45	60	0.8	1990000	0	0	0	0	0	0	237000	0	176000	181000	0	218000	0	0	217000	0	0	0	0	0	0	0	0	0	624000	388000	333000	4310000	5450000	5690000	14500000	10600000	15900000	11200000	14300000	13600000	11200000	12600000	12600000	12400000
1	1	P02754	Y.VEELK(+12.00)PTPEGDL.E	N	Y	7.05	60	1	1970000	0	0	0	0	0	0	0	0	0	0	0	0	0	0	0	0	0	0	0	0	0	0	0	0	6560000	6340000	4760000	6300000	6860000	4990000	7210000	6640000	6070000	8470000	9180000	8840000	11000000	10100000	10200000	11000000
1	1	P02754	E.ELKPTPEGD(+21.98)LE.I	N	Y	7.17	60	1.3	1970000	0	408000	450000	0	0	0	161000	0	0	882000	0	1260000	3970000	6840000	3800000	10300000	11000000	10000000	14100000	11000000	12600000	13600000	12500000	12800000	0	0	0	639000	637000	442000	1400000	915000	1160000	2100000	0	2100000	2920000	3370000	4660000	2930000
1	1	P02754	L.Q(+.98)KWENDECAQKKIIA.E	N	Y	3.8	60	1.6	1960000	0	0	0	0	831000	54300000	0	270000	2340000	3590000	2510000	2640000	19200000	2400000	1700000	22400000	20600000	1700000	27200000	1320000	27000000	1260000	1220000	1110000	0	0	0	0	0	0	0	0	0	0	0	0	0	0	0	0
1	1	P02754	E.LK(+14.02)PTPEGDLEIL.L	N	Y	10.35	60	0.8	1960000	0	0	0	0	0	0	0	0	0	0	0	0	0	0	0	0	0	0	0	0	0	0	0	0	0	0	0	0	0	0	0	0	263000	0	0	0	0	0	0	0
1	1	P02754	L.Q(-17.03)KWENDE.C	N	Y	4.34	60	0.7	1950000	0	0	0	0	0	0	0	0	0	0	0	0	14400000	2690000	2550000	5100000	3810000	3630000	8220000	6530000	7660000	15300000	14600000	14300000	0	0	0	0	0	0	0	0	0	0	419000	367000	3550000	3390000	3070000	5610000
1	1	P02754	L.R(+12.00)VYVEELKPTPEGDLEIL.L	N	Y	2.44	60	0.5	1950000	1560000	764000	1740000	0	0	0	0	0	0	0	0	0	0	0	0	0	0	0	0	0	0	0	0	0	67600000	68800000	71000000	5620000	8870000	6780000	256000	0	0	0	385000	0	0	0	0	0
1	1	P02754	D.TDYKKYL.L	N	Y	13.92	60	0.9	31500000	848000	702000	593000	29600000	23000000	21000000	116000000	107000000	85400000	152000000	142000000	126000000	156000000	181000000	158000000	185000000	161000000	182000000	204000000	135000000	159000000	154000000	142000000	157000000	0	0	0	2800000	2360000	1860000	11000000	10200000	9410000	21600000	19800000	21800000	46100000	40600000	44200000	46500000
1	1	P02754	S.LVC(-1.01)Q(+.98)C(-1.01)LVR.T	N	Y	5.41	60	0.8	1930000	0	0	0	0	0	0	0	0	0	0	0	0	0	0	0	905000	0	727000	1450000	1810000	1470000	4160000	4240000	4680000	0	0	0	0	0	0	0	0	0	0	0	0	0	0	908000	1310000
1	1	P02754	L.QKWENDECAQKK.I	N	Y	4.68	60	1	1980000	316000	167000	342000	11300000	7470000	6230000	16700000	15600000	11400000	17600000	10900000	10000000	6710000	5700000	7340000	5120000	4660000	4970000	2850000	2180000	3430000	1250000	925000	1320000	124000	145000	97300	3080000	2340000	2460000	4710000	5100000	4230000	4660000	6470000	6400000	3540000	4040000	4470000	5050000
1	1	P02754	N.SAEPEQSLVC.Q	N	Y	7.3	60	0.9	5460000	4170000	2540000	2590000	12200000	9730000	9200000	18000000	16100000	12900000	17900000	14600000	14700000	10500000	12200000	13300000	11700000	10200000	9650000	9560000	10600000	8880000	11000000	12900000	9970000	0	0	0	975000	419000	469000	3110000	2410000	2520000	2410000	3550000	3470000	5170000	5850000	4860000	3720000
1	1	P02754	Q.KW(+12.00)EN(+.98)DECAQKKIIA.E	N	Y	7.94	60	0.7	1880000	0	0	0	0	0	0	0	0	0	0	0	0	0	0	0	0	0	0	0	0	0	0	0	0	0	0	0	1920000	1570000	1660000	8180000	5190000	6460000	11100000	12400000	12300000	16200000	17300000	11500000	15000000
1	1	P02754	R.TPEVDDEALEK(-.98).F	N	Y	8.62	60	0.8	1870000	5610000	4270000	4130000	15900000	14200000	14400000	14500000	15300000	11900000	13300000	9880000	10200000	4780000	5470000	5000000	4300000	3680000	3930000	2940000	2820000	2730000	1660000	1760000	1210000	1460000	1140000	1260000	3530000	3870000	3260000	3160000	3110000	3130000	2890000	3440000	3120000	1250000	1720000	2300000	1180000
1	1	P02754	T.Q(+30.01)TMKGLD.I	N	Y	11.39	60	0.7	1870000	0	0	0	0	0	0	0	0	0	0	0	0	0	0	0	0	0	0	0	0	0	0	0	0	0	0	0	0	0	0	0	0	0	0	0	0	0	0	0	0
1	1	P02754	LIVTQTMK(+12.00)GLDIQKVAGTWYSLA.M	N	Y	9.47	60	0.8	1860000	0	0	0	0	0	0	0	0	0	0	0	0	0	0	0	0	0	0	0	0	0	0	0	0	12800000	25500000	5890000	5230000	6190000	4330000	2430000	1870000	2710000	1920000	1280000	467000	554000	0	873000	1880000
1	1	P02754	K.GLDIQKVAGTWYSLA.M	N	Y	11.47	60	0.9	1860000	3730000	2370000	2550000	899000	1360000	0	2680000	1990000	2760000	0	2830000	0	350000	0	0	0	0	0	0	0	0	0	0	0	3690000	4030000	1980000	2630000	1840000	1010000	1440000	1150000	724000	1240000	1000000	844000	958000	0	0	2410000
1	1	P02754	R.TPEVDDEAL.E	N	Y	8.88	60	0.8	8440000	18500000	12500000	12800000	45800000	31200000	29600000	36600000	35000000	28300000	30300000	24200000	23900000	11700000	17000000	15700000	15200000	15500000	13400000	13600000	11400000	12600000	11200000	10300000	10700000	7380000	6180000	5880000	13500000	14300000	13100000	14000000	13700000	14200000	11700000	14100000	14400000	11500000	12700000	10700000	10200000
1	1	P02754	R.VYVEELK(+12.00)PTPEGDLEILL.Q	N	Y	9.37	60	0.9	1850000	0	0	0	0	0	0	0	0	0	0	0	0	0	0	0	0	0	0	0	0	0	0	0	0	5710000	4760000	2990000	4070000	5280000	5320000	1540000	1190000	1310000	308000	360000	474000	0	0	0	0
1	1	P02754	A.M(+15.99)AASDISL.L	N	Y	4.57	10.24	0.8	1920000	944000	664000	487000	1240000	827000	981000	1090000	895000	784000	956000	1080000	774000	1470000	831000	819000	797000	643000	719000	650000	734000	640000	728000	736000	703000	0	160000	0	615000	771000	526000	696000	857000	0	631000	889000	712000	739000	0	951000	770000
1	1	P02754	L.R(+12.00)VYVE.E	N	Y	10.3	60	0.6	1840000	0	0	0	0	0	0	0	0	0	0	0	0	0	0	0	0	0	0	0	0	0	0	0	0	2870000	2610000	2830000	10700000	9900000	6230000	9510000	9120000	7360000	9030000	10700000	8930000	10200000	9730000	11700000	11600000
1	1	P02754	Q.KVAGTWYSLA.M	N	Y	13.32	60	0.8	1840000	877000	665000	628000	1310000	913000	846000	3430000	2440000	2380000	3770000	2980000	3190000	1360000	2060000	2550000	1640000	1810000	1510000	1230000	1310000	1210000	602000	480000	585000	667000	607000	561000	1400000	1530000	1480000	2050000	1680000	1700000	1520000	1810000	1640000	986000	1480000	1240000	1000000
1	1	P02754	Q.T(+12.00)MKGLDIQKVA.G	N	Y	6.33	60	1.1	1840000	287000	222000	221000	0	0	0	0	0	0	0	0	0	0	0	0	0	0	0	0	0	0	0	0	0	9200000	7170000	7640000	12300000	13100000	13600000	8810000	9160000	9020000	4840000	6100000	6000000	0	0	0	0
1	1	P02754	L(+12.00)IVTQTMKGLDIQKVA.G	N	Y	7.85	60	0.9	2220000	0	0	0	0	0	0	0	0	0	0	0	0	0	0	0	0	0	0	0	0	0	0	0	0	20300000	20700000	7650000	8390000	7160000	7570000	3790000	2430000	3360000	1180000	1130000	980000	826000	0	465000	1560000
1	1	P02754	R.V(+12.00)YVEE.L	N	Y	5.08	60	1.1	1810000	0	0	0	0	0	0	0	0	0	0	0	0	0	0	0	0	0	0	0	0	0	0	0	0	2750000	2500000	2490000	7700000	9610000	6780000	14700000	14400000	15100000	14800000	17000000	17300000	10800000	14500000	15900000	9800000
1	1	P02754	C.MENSAEPEQ.S	N	Y	12.44	60	0.7	3370000	339000	363000	299000	1780000	1660000	1770000	5630000	4940000	3900000	7000000	6500000	5390000	11400000	9440000	9140000	8890000	7770000	8150000	7800000	7170000	7990000	4940000	5360000	5540000	0	0	32100	728000	665000	720000	2660000	2090000	2510000	3060000	4330000	3720000	5950000	7600000	9050000	7600000
1	1	P02754	N.E(-18.01)NKVLV.L	N	Y	7.75	60	1	1810000	0	0	0	0	0	0	801000	0	647000	2120000	2130000	1890000	6740000	5810000	6170000	8540000	7040000	7480000	9790000	9210000	9550000	12800000	13300000	12600000	0	0	0	0	132000	0	717000	517000	372000	1340000	945000	951000	2810000	2760000	0	4020000
1	1	P02754	D.ECAQKKIIA.E	N	Y	8.71	60	0.7	1810000	0	0	0	346000	224000	350000	1190000	1150000	815000	2430000	2350000	1860000	6990000	6770000	7180000	8150000	7560000	7370000	9550000	10100000	10800000	13400000	16500000	14100000	0	0	0	0	0	0	45100	230000	271000	741000	1010000	889000	3730000	3450000	4750000	4950000
1	1	P02754	L.VR(+198.06)TPEVD.D	N	Y	6.66	60	0.8	1800000	0	0	0	0	0	0	0	0	0	0	0	0	0	0	0	0	0	0	0	0	0	0	0	0	0	0	0	0	0	0	0	0	0	0	0	0	0	0	0	0
1	1	P02754	Y.V(+12.00)EELKPTPE.G	N	Y	5.74	60	0.8	1800000	0	0	0	0	0	0	0	0	0	0	0	0	0	0	0	0	0	0	0	0	0	0	0	0	14800000	13800000	11600000	11800000	13900000	10400000	11800000	14000000	9960000	10100000	11300000	11200000	0	8970000	7750000	6380000
1	1	P02754	T.Q(+87.03)TM(+15.99)KGLDIQKVAG.T	N	Y	4.55	60	0.9	1780000	0	0	0	0	0	0	0	0	0	0	0	0	0	7220000	0	9580000	4390000	12400000	16800000	14300000	14700000	14300000	17000000	15700000	0	0	0	0	0	0	0	0	0	0	0	0	0	7600000	0	5060000
1	1	P02754	L.LQKWENDEC(-1.01)AQKKIIAEKT.K	N	Y	2.96	60	1.1	1770000	0	0	0	0	0	910000	0	0	914000	1570000	557000	1610000	102000000	15200000	0	0	0	2550000	11200000	49500000	8830000	0	0	0	0	0	0	0	0	0	258000	0	0	0	0	0	0	0	0	0
1	1	P02754	Q.TM(+15.99)K(+12.00)GLDIQK.V	N	Y	6.26	60	0.8	1770000	0	0	0	0	0	0	0	0	0	0	0	0	0	0	0	0	0	0	0	0	0	0	0	0	11000000	8330000	8630000	8210000	8740000	8310000	6980000	8210000	7690000	8360000	8990000	8740000	8980000	10900000	8500000	8560000
1	1	P02754	W.YSLA.M	N	Y	6.63	60	0.8	1770000	724000	508000	503000	0	0	0	0	0	0	0	0	0	15800000	0	1980000	2290000	2340000	2000000	2420000	2720000	2690000	3680000	3820000	3640000	0	0	0	0	395000	0	614000	0	551000	1060000	798000	903000	2840000	2730000	3060000	3630000
1	1	P02754	E.NSAEPEQSLVCQ.C	N	Y	7.43	60	1	1770000	0	0	662000	4170000	2670000	2650000	8660000	8110000	7180000	9620000	8100000	6430000	8290000	8030000	7360000	6030000	5320000	5840000	4930000	3110000	3710000	2330000	2180000	2160000	0	0	0	1140000	1100000	828000	3400000	3390000	2930000	3790000	4600000	4510000	3640000	4870000	4520000	2860000
1	1	P02754	K.IDALNENK(+12.00)VLV.L	N	Y	7.93	60	0.7	1750000	825000	1250000	1430000	1230000	261000	649000	1140000	1100000	850000	594000	282000	425000	303000	272000	374000	540000	380000	223000	295000	508000	463000	281000	206000	258000	1070000	928000	914000	1880000	2080000	1770000	1400000	1690000	782000	2360000	2310000	1780000	4710000	4220000	4140000	4140000
1	1	P02754	T.Q(-17.03)TM(+15.99)KGLDIQ.K	N	Y	7.03	60	0.9	3430000	17600000	13200000	11900000	9940000	6830000	8520000	7500000	7840000	6820000	5980000	5640000	6730000	2950000	5840000	2850000	4930000	4420000	3080000	6290000	5140000	5460000	6460000	6190000	6140000	228000	240000	0	396000	0	182000	0	390000	0	0	747000	0	4150000	5640000	4220000	4990000
1	1	P02754	E.LK(+12.00)PTPEGDLEIL.L	N	Y	7.94	60	0.7	1750000	0	0	0	0	0	0	0	0	0	0	0	0	0	0	0	0	0	0	0	0	0	0	0	0	15900000	13800000	12800000	10700000	10800000	10400000	10500000	11300000	10100000	7610000	9420000	9080000	7480000	6870000	7390000	6810000
1	1	P02754	V.RTPEVDD(-18.01)EALE.K	N	Y	4.79	60	1	1970000	0	0	0	0	0	278000	0	451000	0	0	855000	0	1940000	0	2010000	1450000	1160000	1250000	0	1910000	2110000	3210000	2940000	2930000	0	0	0	0	0	0	0	0	0	0	539000	0	0	1360000	1180000	0
1	1	P02754	E.E(+27.99)LKPTPEGDLE.I	N	Y	7.81	60	0.8	1740000	0	0	0	0	0	0	0	0	0	0	0	0	0	0	0	0	0	0	0	0	0	0	0	0	0	0	0	0	0	0	0	0	0	0	0	0	0	0	0	0
1	1	P02754	E.ELKPTPEGDLEILLQK.W	N	Y	5.27	60	0.8	2160000	12000000	7960000	15300000	27200000	18700000	27300000	15900000	12700000	14900000	6490000	5120000	4990000	605000	2320000	2220000	1560000	1140000	1210000	1210000	0	0	362000	388000	227000	6260000	4420000	3910000	13300000	12600000	15200000	4800000	5020000	4340000	1590000	1720000	1740000	0	608000	489000	385000
1	1	P02754	P.EVDDEALEKFD.K	N	Y	9.18	60	0.9	1740000	1030000	969000	881000	537000	496000	589000	870000	818000	668000	1700000	1350000	1170000	2710000	3580000	3720000	3620000	4090000	3620000	5230000	5340000	5300000	11100000	10800000	9740000	0	0	0	0	0	0	0	0	0	0	489000	398000	1710000	1750000	2380000	2710000
1	1	P02754	F.KIDALN(+.98)ENKVL.V	N	Y	4.5	60	1	2170000	17600000	14000000	11800000	15800000	11800000	9130000	10400000	9670000	8780000	11400000	9600000	7700000	11300000	6090000	6870000	4630000	3690000	4050000	3980000	4750000	5030000	3670000	4150000	4790000	0	0	0	0	0	0	0	0	0	0	0	0	0	0	0	0
1	1	P02754	M.AASDISLLDAQ.S	N	Y	11.98	60	0.9	1730000	3410000	2320000	2540000	879000	671000	676000	1730000	1700000	1560000	1870000	1890000	1840000	1900000	2240000	2250000	1560000	1190000	1160000	1050000	1100000	1020000	1000000	980000	1050000	255000	238000	281000	0	215000	251000	697000	790000	577000	1030000	1200000	1050000	1260000	1700000	1480000	1310000
1	1	P02754	A.LEKFDKALK.A	N	Y	10.94	60	1.1	1730000	5650000	3550000	3680000	3200000	2880000	2720000	2940000	2910000	1760000	3140000	2430000	2280000	5090000	3480000	3670000	4060000	3370000	3580000	4340000	3980000	3700000	6640000	5270000	5280000	664000	355000	415000	487000	592000	479000	752000	719000	681000	1020000	1230000	907000	3440000	3670000	2670000	5100000
1	1	P02754	W.EN(-17.03)DECAQKKIIA.E	N	Y	7.27	60	0.8	1730000	0	0	0	2390000	1860000	1920000	9040000	8980000	6430000	12900000	9890000	10100000	12600000	13800000	14300000	12800000	12500000	12400000	10800000	11200000	10900000	10400000	11200000	10500000	0	0	0	0	0	0	0	0	0	0	0	0	0	0	0	0
1	1	P02754	D.DEALEK(+42.01)FDKALK.A	N	Y	7.92	60	0.9	4120000	0	0	0	0	0	0	0	0	0	0	0	0	0	0	0	0	0	0	0	0	0	0	0	0	0	0	0	0	0	0	0	0	0	0	0	0	0	0	0	0
1	1	P02754	I.IAEK(+12.00)TKIPAV.F	N	Y	4.95	60	0.9	1700000	0	0	0	0	0	0	0	0	0	0	0	0	0	0	0	0	0	0	0	0	0	0	0	0	17000000	17500000	15700000	13900000	15400000	14300000	11300000	13100000	11200000	8790000	12500000	10800000	4640000	5760000	6160000	3400000
1	1	P02754	R.TPEVDDEALEK(+24.00)FDKALKALPM(+15.99)HIR(+198.06)L.S	N	Y	6.29	60	1.2	1700000	0	0	0	0	0	0	0	0	0	0	0	0	0	0	0	0	0	0	0	0	0	0	0	0	0	0	0	0	1070000	0	4960000	583000	4250000	1870000	5050000	0	2210000	2850000	2130000	1300000
1	1	P02754	E.NK(+12.00)VLVL.D	N	Y	6.78	60	0.5	1690000	0	174000	0	0	225000	216000	0	0	0	0	0	0	0	0	0	0	0	0	0	0	0	0	0	0	9020000	7430000	6910000	15700000	15900000	15000000	13000000	13100000	12300000	9190000	10600000	11200000	7130000	8320000	7350000	5470000
1	1	P02754	S.FNPTQL.E	N	Y	6.47	60	0.7	1680000	0	0	0	1780000	1430000	1480000	4030000	3760000	3140000	4390000	4230000	3630000	6230000	5700000	5500000	5980000	5540000	5130000	5870000	4920000	5140000	5910000	5410000	5710000	0	0	162000	672000	612000	693000	2020000	1880000	1810000	2670000	2830000	3040000	4500000	5290000	5080000	5540000
1	1	P02754	A.MAASDISLLDAQ(+87.03)SAPLR.V	N	Y	10.28	60	0.7	1680000	0	0	0	0	0	0	0	0	0	0	0	0	0	0	0	0	0	0	0	0	0	0	0	0	531000	461000	397000	822000	753000	334000	2360000	1370000	1400000	1730000	1820000	2200000	515000	0	0	0
1	1	P02754	L.QKWENDECAQ(+.98)KKIIAEKT.K	N	Y	4.84	60	1	2610000	1230000	485000	744000	40300000	27200000	20100000	41900000	43000000	25400000	20300000	14400000	16100000	4120000	5730000	5250000	2620000	717000	753000	1250000	480000	280000	0	0	0	0	306000	0	6480000	6690000	1940000	5080000	4340000	5750000	3280000	3700000	2310000	0	255000	1080000	0
1	1	P02754	S.AEPEQSLVC.Q	N	Y	4.87	60	1	5720000	726000	350000	358000	3900000	2910000	2920000	8700000	8280000	6840000	11700000	9990000	7080000	13100000	15500000	17700000	17400000	17200000	15300000	17800000	16000000	15500000	23600000	20800000	18800000	0	0	0	0	0	0	4410000	4160000	2630000	4840000	5170000	5530000	17100000	17400000	12100000	18000000
1	1	P02754	K.ALPMH(+87.03)IRLS.F	N	Y	9.49	60	0.9	3110000	0	0	0	0	0	0	0	0	0	0	0	0	0	0	0	0	0	0	0	0	0	0	0	0	0	0	0	0	0	0	0	0	0	0	0	0	0	0	0	0
1	1	P02754	L.EKFDK(+14.02)ALK.A	N	Y	8.21	60	1	2280000	0	0	0	0	0	0	0	0	0	0	0	0	0	0	0	0	0	0	0	0	0	0	0	0	0	0	0	0	0	0	0	0	0	0	0	0	220000	190000	345000	483000
1	1	P02754	L.DAQSAPLR(+99.03)VY(+174.06)VE.E	N	Y	6.27	60	0.9	2180000	0	0	0	0	0	0	0	0	0	0	0	0	0	0	0	0	0	0	0	0	0	0	0	0	0	0	0	0	0	0	0	0	0	0	0	0	0	0	0	0
1	1	P02754	T.QTM(+15.99)KGLDIQK.V	N	Y	10.86	60	1.1	1620000	2170000	1720000	1650000	3900000	3890000	2950000	4380000	5120000	3810000	5280000	4960000	4550000	4960000	4280000	4680000	3900000	3310000	3490000	2690000	2010000	1480000	757000	687000	728000	1280000	906000	968000	3130000	2460000	2970000	3510000	3810000	4220000	3890000	5650000	6230000	4870000	5700000	4450000	4350000
1	1	P02754	K.KIIAEKTKIPA.V	N	Y	4.03	60	1.1	1820000	56000000	28900000	33400000	21700000	14300000	18300000	10400000	10800000	7680000	4760000	3650000	3300000	0	0	0	0	0	0	0	0	0	0	0	0	971000	776000	870000	461000	538000	564000	192000	310000	288000	0	193000	164000	0	0	0	0
1	1	P02754	K.YLL.F	N	Y	6.17	60	0.8	1610000	0	0	0	536000	318000	0	0	468000	500000	733000	0	631000	0	845000	1090000	1130000	905000	903000	1140000	1170000	1090000	1720000	1500000	1700000	0	0	0	0	0	0	0	0	0	304000	0	0	873000	825000	0	968000
1	1	P02754	L.SFNPTQ.L	N	Y	4.47	60	0.8	1610000	0	750000	713000	4980000	4010000	4660000	6980000	7290000	5850000	8500000	6130000	6670000	16700000	8590000	7990000	8630000	7620000	9460000	9160000	9160000	9080000	10900000	9700000	10700000	0	0	0	0	0	0	0	0	0	0	0	0	975000	0	733000	1160000
1	1	P02754	T.Q(+12.00)TMKGLDIQ(+87.03)KVA.G	N	Y	6.18	60	0.7	1600000	0	0	0	0	0	0	0	0	0	0	0	0	0	0	0	0	0	0	0	0	0	0	0	0	0	0	0	0	0	0	0	0	0	0	0	0	0	0	0	0
1	1	P02754	R.TPEVDDEALEKFDK(+14.02)ALK.A	N	Y	3.52	60	1.4	3790000	0	0	0	0	0	0	0	0	0	0	0	0	0	0	0	0	0	0	0	0	0	0	0	0	0	0	0	0	0	0	0	0	0	0	0	0	46300	0	0	0
1	1	P02754	V.LDTDYK(+14.02)KYLL.F	N	Y	9.28	60	0.8	1560000	0	0	0	0	0	0	0	0	0	0	0	0	0	0	0	0	0	0	0	0	0	0	0	0	0	0	0	0	0	0	0	0	0	0	0	0	0	0	0	0
1	1	P02754	E.KFDK(+14.02)ALK.A	N	Y	7.83	60	0.7	1560000	0	0	0	0	0	0	0	0	0	0	0	0	0	0	0	0	0	0	0	0	0	0	0	0	0	0	0	0	0	0	0	0	0	91000	91500	89200	144000	110000	216000	126000
1	1	P02754	K.IIAEK(+12.00)TKIPAV.F	N	Y	5.75	60	0.6	1560000	0	0	0	0	0	0	0	0	0	0	0	0	0	0	0	0	0	0	0	0	0	0	0	0	23000000	22100000	22800000	18700000	18800000	22000000	10400000	13400000	10700000	4930000	7980000	6880000	803000	1280000	1400000	0
1	1	P02754	F.K(+12.00)IDALNENK.V	N	Y	5.81	60	0.9	1560000	0	180000	0	121000	0	0	0	0	0	0	0	0	0	0	0	0	0	0	0	0	0	0	0	0	17800000	17500000	18400000	12500000	15600000	14500000	9510000	12600000	10400000	7630000	9630000	8410000	3320000	4590000	3470000	2610000
1	1	P02754	V.EELK(+12.00)PTPEGDLEILL.Q	N	Y	5.49	60	1.1	1550000	494000	845000	969000	920000	140000	0	0	0	0	0	0	222000	0	0	0	0	0	0	0	0	0	0	0	0	11200000	9890000	7360000	10600000	13900000	12200000	11400000	8290000	7920000	9830000	11900000	11600000	4850000	5830000	7890000	4990000
1	1	P02754	L.Q(-17.03)KWENDECAQKK.I	N	Y	8.22	60	0.8	1550000	876000	442000	480000	4710000	4480000	4340000	6890000	8100000	5190000	7850000	5450000	5950000	8310000	6390000	5630000	6850000	4980000	5360000	5690000	5240000	5310000	7180000	6190000	6150000	0	0	0	315000	288000	243000	622000	790000	550000	964000	1380000	854000	3030000	2590000	2390000	3270000
1	1	P02754	V.C(-1.01)QC(-1.01)LVR.T	N	Y	10.67	60	0.8	1550000	0	0	239000	1180000	1090000	1110000	1950000	2310000	1980000	2530000	2410000	2610000	2220000	3180000	2410000	2570000	2080000	2110000	1980000	2140000	2110000	1700000	1630000	1730000	0	0	0	418000	444000	395000	655000	1010000	877000	1060000	1120000	1290000	1080000	1410000	1430000	1300000
1	1	P02754	K.ALPM(+15.99)HIR(+198.06).L	N	Y	8.61	60	0.8	1550000	0	0	0	0	0	0	0	0	0	0	0	0	0	0	0	0	0	0	0	0	0	0	0	0	0	0	0	0	0	0	0	0	0	0	0	0	0	0	0	0
1	1	P02754	A.ASDISLL.D	N	Y	36.34	50.09	0.6	462000000	16100000	12100000	15500000	66000000	59300000	58600000	131000000	115000000	94100000	264000000	228000000	205000000	508000000	604000000	662000000	654000000	608000000	595000000	550000000	655000000	609000000	791000000	700000000	689000000	11800000	9710000	9220000	52500000	46000000	50400000	121000000	97000000	97200000	215000000	195000000	174000000	481000000	468000000	467000000	591000000
1	1	P02754	L.DTDYK(+12.00)KY(+87.03)LL.F	N	Y	7.77	60	1.2	1550000	0	0	0	0	0	0	0	0	0	0	0	0	0	0	0	0	0	0	0	0	0	0	0	0	0	0	0	0	0	0	0	0	0	0	0	0	0	0	0	0
1	1	P02754	L.LDAQSAPL.R	N	Y	5.32	60	0.5	1540000	28000000	19000000	16600000	14000000	11300000	12000000	5580000	5230000	4320000	1810000	1600000	1580000	0	0	0	0	0	0	0	0	0	0	0	0	3070000	2620000	2630000	3640000	3790000	3410000	1390000	1410000	1490000	358000	449000	525000	0	4140000	3380000	0
1	1	P02754	L.LDAQ(+30.01)SAPLR.V	N	Y	6.73	60	0.8	1530000	0	0	0	0	0	0	0	0	0	0	0	0	0	0	0	0	0	0	0	0	0	0	0	0	0	0	0	0	0	0	0	0	0	0	0	0	0	0	0	0
1	1	P02754	K.G(+12.00)LDIQK(+14.02).V	N	Y	4.52	60	1.3	2180000	0	0	0	0	0	0	0	0	0	0	0	0	0	0	0	0	0	0	0	0	0	0	0	0	0	0	0	483000	0	0	794000	630000	0	629000	889000	741000	0	1010000	1060000	1260000
1	1	P02754	E.N(+.98)SAEPEQSLVC.Q	N	Y	4.31	60	1.2	3350000	538000	172000	317000	3240000	3290000	3030000	6590000	7090000	5950000	11900000	9620000	6750000	12100000	12100000	8930000	13800000	11800000	11900000	12500000	12500000	11600000	15900000	13100000	16100000	0	0	0	1140000	636000	573000	3640000	4100000	3080000	4650000	2570000	4430000	5110000	6700000	6880000	7630000
1	1	P02754	A.ASDISLLD(+21.98)AQ.S	N	Y	10.85	60	0.9	1520000	0	413000	0	0	0	0	556000	0	0	1580000	1160000	1340000	2490000	3350000	3680000	4550000	5060000	4870000	4620000	4470000	4620000	4830000	4390000	3980000	152000	0	0	0	0	0	532000	425000	0	1270000	1120000	944000	1700000	1870000	1430000	1630000
1	1	P02754	R.V(+12.00)YVEELKPTPEGDLE.I	N	Y	7.84	60	1.2	1520000	313000	0	0	0	0	0	0	0	0	0	0	0	0	0	0	0	0	0	0	0	0	0	0	0	14700000	17000000	14600000	9740000	10100000	9900000	3270000	3740000	3320000	720000	952000	1130000	0	0	0	0
1	1	P02754	I.DALN(+.98)ENKVL.V	N	Y	6.28	60	1	2680000	28200000	20600000	19200000	18900000	13700000	13100000	14100000	9720000	11100000	6160000	11400000	12400000	8850000	2660000	6730000	7180000	4820000	3770000	1690000	4320000	2010000	4160000	4340000	3780000	0	0	0	0	0	0	0	0	0	0	0	0	0	0	250000	0
1	1	P02754	G.LDIQK(+28.03)VA.G	N	Y	6.92	60	1.1	1510000	0	0	0	0	0	0	0	0	0	0	0	0	0	0	0	0	0	0	0	0	0	0	0	0	0	0	0	0	0	0	0	0	0	0	0	0	0	0	0	0
1	1	P02754	V.C(+12.00)QCLVR.T	N	Y	10.19	60	1	1490000	0	0	0	1240000	831000	760000	3070000	3340000	2600000	4110000	3230000	3680000	2300000	2700000	2830000	2330000	1790000	1720000	1360000	1290000	1230000	949000	909000	769000	0	0	0	1090000	1450000	958000	4150000	3940000	3350000	5000000	5040000	5020000	5280000	5790000	5240000	3700000
1	1	P02754	E.NSAEPEQSLVC(-1.01)Q(+.98)C(-1.01)LVR.T	N	Y	7.82	60	1.1	1490000	0	0	0	0	0	0	0	0	0	0	0	0	900000	1570000	1740000	2290000	2340000	3080000	3970000	3070000	3010000	4450000	4520000	4530000	0	0	0	0	0	0	0	0	0	0	0	0	997000	1420000	1300000	1610000
1	1	P02754	L.RVYVE.E	N	Y	5.01	60	0.7	11600000	288000	398000	444000	2740000	2740000	3250000	4320000	7570000	8320000	12200000	21500000	35100000	35200000	59500000	80600000	111000000	124000000	132000000	130000000	126000000	123000000	126000000	125000000	122000000	0	0	0	204000	218000	175000	244000	242000	260000	302000	0	298000	0	273000	223000	228000
1	1	P02754	K.TKIPAVFK(+14.02).I	N	Y	8.72	60	0.9	5900000	0	0	0	0	0	0	0	0	0	0	0	0	0	0	0	0	0	0	0	0	0	0	0	0	0	0	0	0	0	0	0	0	0	0	0	0	0	0	0	0
1	1	P02754	R.L(+12.00)SFNPTQLE.E	N	Y	6.59	60	1	6750000	0	0	0	0	0	0	0	0	0	0	0	0	0	0	925000	1090000	1260000	1700000	0	1670000	1270000	1720000	1570000	1230000	0	0	0	627000	407000	334000	629000	749000	228000	404000	539000	1060000	1150000	1070000	1550000	1820000
1	1	P02754	L.QKWEN(+.98)DECAQKKIIAEKTK.I	N	Y	7.1	60	0.6	1440000	0	0	0	2260000	1480000	1320000	2470000	3250000	3260000	7180000	5130000	8930000	8280000	6910000	7770000	5710000	5380000	6980000	5660000	6320000	5370000	2380000	2470000	3150000	0	0	0	0	0	0	1160000	2610000	2100000	2990000	4580000	2610000	7800000	6300000	4800000	5980000
1	1	P02754	Y.V(+12.00)EELKPTPEG.D	N	Y	5.98	60	0.8	1440000	0	0	0	0	0	0	0	0	0	0	0	0	0	0	0	0	0	0	0	0	0	0	0	0	6100000	5050000	3620000	5360000	5310000	3520000	7520000	7020000	5460000	7150000	8090000	8090000	7120000	7360000	7680000	6290000
1	1	P02754	Y.VEELKPTPEGDLEILLQK.W	N	Y	2.33	60	0.8	6920000	147000000	115000000	150000000	90100000	58600000	110000000	45500000	29800000	34500000	10100000	10000000	12000000	327000	463000	388000	115000	0	0	0	104000	174000	0	0	0	3140000	3440000	2870000	1350000	2680000	2300000	0	534000	781000	0	0	0	0	0	0	0
1	1	P02754	V.LDTDYKKYLL.F	N	Y	14.24	60	0.9	66300000	1410000	912000	1210000	70600000	51300000	50100000	160000000	113000000	116000000	157000000	166000000	143000000	265000000	259000000	232000000	205000000	177000000	208000000	247000000	232000000	234000000	237000000	231000000	196000000	0	0	0	14000000	11700000	12800000	64000000	49900000	42100000	80200000	79100000	80700000	131000000	146000000	148000000	159000000
1	1	P02754	L.Q(-17.03)KWENDECAQ(+.98)KKIIAEKT.K	N	Y	5.31	60	0.8	1440000	1770000	1020000	1600000	5320000	13200000	4580000	22300000	16300000	14500000	7690000	15900000	6890000	9130000	9900000	9280000	5250000	5420000	0	3010000	1790000	0	908000	0	0	0	0	0	737000	0	327000	1730000	1470000	1920000	1670000	2400000	1770000	1160000	985000	0	1500000
1	1	P02754	V.RTPEVDDEALEKF.D	N	Y	5.37	60	0.9	2770000	19400000	17200000	15800000	40300000	28000000	28100000	29400000	27800000	22600000	20500000	17400000	14600000	7500000	5410000	4810000	2600000	1550000	4140000	1890000	362000	1660000	481000	0	0	727000	202000	175000	3090000	2410000	2760000	3260000	2450000	2630000	0	1380000	1810000	0	0	0	0
1	1	P02754	A.ASDISLLDAQSAPLR.V	N	Y	13.29	24.9	0.9	14500000	18700000	13600000	16100000	22200000	19200000	17300000	62400000	44100000	42200000	58800000	56000000	49700000	29900000	29100000	29200000	22900000	18300000	18200000	17000000	15000000	13900000	9150000	9360000	9140000	12500000	9500000	7310000	15100000	15500000	17200000	24600000	23300000	21200000	21900000	23600000	25000000	11100000	13400000	14600000	11000000
1	1	P02754	T.MKGLDIQKVA.G	N	Y	10.15	60	0.8	1430000	1820000	1030000	962000	3570000	2260000	2670000	3320000	3180000	2580000	4800000	4210000	3290000	5770000	8140000	6440000	5040000	3990000	4210000	0	2710000	2410000	1580000	786000	0	264000	0	134000	863000	845000	848000	1700000	1660000	1400000	2540000	3000000	2690000	3400000	3490000	4170000	3150000
1	1	P02754	M.ENSAEPEQSLVC(+12.00).Q	N	Y	6.94	60	1.2	8310000	0	0	0	0	0	0	0	0	0	0	0	0	0	0	0	0	0	0	0	0	0	0	0	0	0	0	0	0	0	0	0	0	0	0	388000	429000	0	0	0	0
1	1	P02754	E.NSAEPEQSLVC(+15.99)QCLVR.T	N	Y	6.44	60	1	1420000	0	0	0	1140000	894000	804000	1970000	1370000	1180000	3080000	0	1770000	790000	2550000	0	2540000	2980000	3380000	2900000	3250000	2950000	1670000	1760000	1250000	0	0	0	0	0	0	817000	0	874000	1540000	1980000	1310000	2770000	3690000	4260000	2790000
1	1	P02754	V.LDTDYKKYLLF.C	N	Y	5.63	60	0.7	3210000	0	0	395000	15800000	13300000	12200000	31000000	23700000	20500000	17700000	14700000	15000000	8270000	12000000	10600000	8240000	7830000	7700000	6500000	0	0	2670000	2820000	2110000	0	0	0	1460000	0	1620000	5600000	4650000	4420000	7210000	6460000	5900000	4650000	4080000	4550000	3070000
1	1	P02754	A.GTWY(+87.03)SLAM.A	N	Y	8.45	60	0.9	1420000	0	0	0	0	0	0	0	0	0	0	0	0	0	0	0	0	0	0	0	0	0	0	0	0	0	0	0	0	0	0	0	0	0	0	0	0	0	0	0	0
1	1	P02754	Y.VEELKPTPE(+21.98)GDLEIL.L	N	Y	7.07	60	1	1400000	8350000	9910000	12300000	7160000	10300000	10200000	9880000	8290000	7460000	8420000	6360000	7640000	5200000	4850000	7090000	3940000	4880000	5310000	4430000	3280000	4760000	2550000	2150000	2650000	1330000	1090000	918000	766000	941000	413000	0	594000	811000	372000	770000	747000	612000	478000	0	260000
1	1	P02754	R.LSFNPTQLE.E	N	Y	14.86	47.46	0.8	51800000	5450000	3800000	4540000	125000000	90000000	91800000	172000000	187000000	156000000	150000000	143000000	131000000	96800000	90800000	94700000	70900000	53600000	55700000	48400000	46800000	42400000	20700000	19900000	20900000	3880000	3430000	3280000	48800000	45800000	47300000	103000000	74400000	76600000	75800000	87000000	83600000	50100000	55400000	56400000	39900000
1	1	P02754	K.KIIAEKTKIPAVF.K	N	Y	4.49	60	1	1390000	45400000	22300000	23900000	14900000	13600000	10900000	6020000	6820000	3830000	330000	1230000	1600000	0	0	0	0	0	434000	0	0	0	0	0	0	2930000	2300000	3150000	1860000	2120000	1960000	521000	0	688000	0	0	0	0	0	0	0
1	1	P02754	I.DALN(+.98)ENKVLVL.D	N	Y	4.28	60	0.5	4550000	36900000	29900000	32900000	14200000	11900000	50200000	46000000	41900000	39700000	10500000	32900000	34100000	11200000	18100000	23100000	10700000	16800000	8570000	16300000	17000000	5160000	11700000	12800000	9890000	0	0	0	0	0	0	0	242000	0	525000	0	573000	0	0	891000	0
1	1	P02754	V.CQCLVR.T	N	Y	9.98	60	0.9	1390000	1610000	1860000	2030000	6110000	5000000	6160000	8450000	8410000	6030000	7900000	6920000	7570000	0	6620000	6260000	6030000	5410000	4850000	3830000	4240000	3450000	2720000	2470000	2440000	0	157000	161000	1150000	1300000	817000	2480000	1940000	1500000	2330000	2250000	1970000	2400000	2560000	1930000	2140000
1	1	P02754	A.GTWY(+174.06)SLA.M	N	Y	13.16	60	0.8	48600000	0	0	0	0	0	0	0	0	0	0	0	0	0	0	0	0	0	0	0	0	0	0	0	0	0	0	0	0	0	0	0	0	0	0	0	0	0	0	0	0
1	1	P02754	D.AQSAPL.R	N	Y	7.93	60	0.7	1380000	1180000	2120000	2330000	5090000	4470000	5220000	5640000	6600000	5400000	6750000	6140000	7200000	4690000	4850000	4940000	4370000	3920000	4640000	3400000	2940000	3390000	2160000	2160000	2390000	2670000	1870000	2660000	2340000	2540000	1590000	2480000	2180000	1930000	1950000	1790000	1690000	1120000	1240000	1010000	875000
1	1	P02754	E.QSLVC.Q	N	Y	3.85	60	0.5	1380000	0	0	0	0	0	210000	0	0	0	406000	1980000	0	4280000	6410000	6040000	7450000	6950000	7580000	8970000	8850000	8670000	10400000	9850000	10400000	0	0	0	114000	0	0	0	414000	0	1230000	1130000	1160000	4090000	3950000	3940000	4560000
1	1	P02754	V.EELK(+12.00)PTPEGDLEILLQ.K	N	Y	3.17	60	1.2	1500000	333000	0	0	0	0	0	133000	0	0	0	0	0	0	0	0	0	0	0	0	0	0	0	0	0	14400000	14300000	14100000	13300000	20200000	15600000	9810000	12500000	10400000	10100000	11000000	11900000	2040000	2900000	5130000	1860000
1	1	P02754	Y.VEELK(+12.00)PTPEGDLEIL.L	N	Y	5.69	60	1.3	34900000	3430000	2640000	3970000	3040000	2560000	0	3100000	2290000	2090000	0	1910000	1620000	1090000	0	0	0	0	0	0	0	0	379000	512000	321000	249000000	268000000	244000000	199000000	286000000	225000000	189000000	186000000	176000000	154000000	202000000	187000000	121000000	155000000	125000000	112000000
1	1	P02754	F.KIDALN(+.98)ENKVLV.L	N	Y	5.4	60	0.8	1840000	2600000	1970000	2470000	7450000	4670000	4390000	7510000	5010000	5960000	7450000	7790000	6240000	13000000	9100000	9060000	10600000	8680000	8410000	8340000	10700000	9000000	9840000	11000000	9870000	0	0	0	0	0	0	0	560000	0	447000	946000	660000	1780000	1560000	1590000	1960000
1	1	P02754	L.EEQCHI	N	Y	6.36	60	1	1350000	0	0	0	1330000	1450000	1230000	2770000	4330000	3650000	5960000	6380000	7910000	11800000	10300000	10500000	11300000	11200000	9300000	10300000	9560000	9720000	11000000	10000000	10400000	0	0	0	0	0	0	296000	0	242000	0	328000	378000	0	0	0	0
1	1	P02754	R.VYV.E	N	Y	1.72	60	0.5	1340000	0	0	0	0	0	0	0	0	0	0	0	1080000	3600000	5600000	6390000	11500000	10800000	11700000	15800000	15600000	16100000	21100000	19700000	21300000	0	0	0	0	0	0	0	0	0	0	0	0	0	0	0	0
1	1	P02754	K.FDKALK.A	N	Y	5.02	60	1	1340000	0	0	0	0	0	0	0	0	75000	180000	214000	243000	1740000	1760000	1970000	5790000	7290000	9750000	12400000	18300000	19000000	26200000	29100000	22300000	0	0	0	0	0	0	0	0	0	0	0	0	122000	76700	123000	92800
1	1	P02754	L.RVYVEELKPTPEGDLEILL.Q	N	Y	2.26	60	0.6	3420000	131000000	58200000	54800000	33200000	28000000	58600000	4090000	2910000	3570000	333000	143000	0	0	0	0	0	0	0	0	0	0	0	0	0	7300000	6160000	4870000	3630000	7770000	6290000	0	0	0	0	0	0	0	0	0	0
1	1	P02754	L.VLDTDYKKYLL.F	N	Y	7.34	60	0.7	24600000	10600000	7510000	10400000	323000000	262000000	204000000	483000000	330000000	342000000	203000000	159000000	153000000	47700000	49500000	48000000	23900000	24800000	22400000	14800000	15600000	16400000	6960000	8570000	8210000	392000	205000	259000	7730000	6110000	6440000	14100000	9960000	10500000	9960000	9630000	11500000	5980000	8170000	7260000	6610000
1	1	P02754	R.TPEVD(-18.01)DEALEKFDKALK.A	N	Y	7.22	60	1.1	1310000	0	0	0	692000	644000	505000	1690000	0	4800000	5450000	2380000	2330000	0	1680000	7470000	1990000	5960000	4700000	5210000	3470000	5960000	1720000	2290000	1920000	0	0	0	0	0	0	1030000	1230000	1090000	703000	1930000	1830000	1610000	3820000	1640000	5280000
1	1	P02754	R.TPEVDDEALEKFDK(+42.01)ALKA.L	N	Y	6.13	60	0.9	1310000	0	0	0	0	0	0	0	0	0	0	0	0	0	0	0	0	0	0	0	0	0	0	0	0	0	0	0	0	0	0	0	0	0	0	0	0	0	0	0	0
1	1	P02754	L.VRTPEVDDEAL.E	N	Y	6.72	60	1	1310000	8010000	5960000	5340000	8440000	4810000	4790000	6150000	6780000	4580000	5050000	4070000	3870000	3760000	3360000	0	3030000	2270000	2330000	2780000	2680000	2620000	2390000	1920000	2190000	485000	347000	350000	732000	809000	721000	1120000	903000	860000	819000	760000	1180000	1490000	1730000	1480000	2030000
1	1	P02754	E.KFDK(+42.01)ALK.A	N	Y	8.21	60	0.7	8020000	0	0	0	0	0	0	0	0	0	0	0	0	0	0	0	0	0	0	0	101000	0	196000	328000	319000	0	0	0	0	0	0	0	0	0	0	0	0	0	0	0	0
1	1	P02754	L.LQ(+.98)KWENDECAQKKIIAEKT.K	N	Y	3.74	60	1	1300000	1370000	895000	1290000	12600000	33900000	32100000	16700000	14400000	12900000	13000000	7850000	7870000	0	0	0	0	0	0	0	0	0	0	0	0	0	0	0	0	0	0	0	0	0	0	0	831000	0	0	0	0
1	1	P02754	K.IDALNENKVLVLD.T	N	Y	8.59	60	0.7	1300000	10600000	6460000	9620000	8250000	4570000	7230000	9060000	5540000	5860000	5960000	5240000	6800000	3140000	4870000	5160000	3290000	2900000	1820000	2410000	2100000	2580000	602000	709000	563000	419000	287000	333000	1800000	1720000	1630000	1830000	2230000	1990000	2770000	2700000	3220000	1780000	2050000	2410000	1380000
1	1	P02754	T.QTMKGLDIQKVAGTWYSLA.M	N	Y	4.67	60	0.9	5360000	9020000	13500000	13000000	13300000	21000000	15100000	45600000	23700000	28600000	32000000	28700000	27100000	5720000	9030000	10300000	11800000	8110000	10900000	6150000	9510000	6740000	1740000	3230000	2810000	8970000	9110000	3960000	11500000	8030000	7320000	21300000	11700000	7290000	14600000	7280000	7730000	8690000	5830000	5280000	12800000
1	1	P02754	L.VR(+198.06)TPEVDDEALEKFDKALK.A	N	Y	5.23	60	1.4	1290000	0	0	0	0	0	0	0	0	0	0	0	0	0	0	0	0	0	0	0	0	0	0	0	0	0	0	0	0	0	0	0	0	0	0	0	0	0	0	0	0
1	1	P02754	A.Q(-17.03)KKIIAEK.T	N	Y	5.92	60	0.6	2920000	0	91700	0	84200	0	0	109000	228000	0	493000	609000	527000	3000000	4990000	5140000	7400000	7500000	6540000	13100000	12900000	14000000	31000000	25400000	30800000	0	0	0	0	0	0	68700	121000	115000	399000	598000	585000	3530000	2910000	4500000	6310000
1	1	P02754	T.QTMK(+12.00)GLDIQK(+12.00)VA.G	N	Y	6.45	60	0.7	1270000	0	0	0	0	0	0	0	0	0	0	0	0	0	0	0	0	0	0	0	0	0	0	0	0	0	0	0	0	0	0	0	0	0	0	0	0	0	0	0	0
1	1	P02754	V.YVEELK(+12.00)PTPEGDLEIL.L	N	Y	3.45	60	1.2	1270000	0	0	185000	0	0	0	0	0	0	0	0	0	0	0	0	0	0	0	0	0	0	0	0	0	17800000	16500000	18200000	16600000	16600000	11400000	9440000	9520000	6270000	5850000	6800000	6870000	2460000	2620000	2680000	0
1	1	P02754	R.TPEVDDEALEKFDK(+28.03)ALK.A	N	Y	7.27	60	0.8	1260000	0	0	0	0	0	0	0	0	0	0	0	0	0	0	0	0	0	0	0	0	0	0	0	0	0	0	0	0	0	0	0	0	0	0	0	0	0	0	0	0
1	1	P02754	D.KALK(+12.00)ALPMH(+30.01)IR.L	N	Y	5.96	60	0.7	1250000	0	0	0	0	0	0	0	0	0	0	0	0	0	0	0	0	0	0	0	0	0	0	0	0	0	0	0	0	0	0	0	0	0	0	0	0	0	0	0	0
1	1	P02754	R.VYVEELKPTPEGDLEIL.L	N	Y	3.44	60	0.8	16300000	327000000	301000000	298000000	117000000	127000000	150000000	37400000	33100000	30300000	19300000	17600000	14300000	32600000	8190000	8980000	5100000	4920000	4570000	4540000	5030000	5450000	1280000	1730000	1110000	18700000	14300000	14500000	13800000	15000000	14200000	7320000	5470000	4620000	5080000	6470000	5780000	3020000	2970000	3360000	1870000
1	1	P02754	V.EELKPTPE.G	N	Y	5.63	60	0.8	1240000	12400000	9780000	10700000	9410000	6650000	7500000	6700000	7690000	5540000	6740000	6040000	6010000	4880000	5240000	5870000	4450000	4110000	4210000	3990000	3490000	3100000	3270000	3370000	3550000	136000	95200	126000	115000	144000	158000	191000	146000	184000	168000	207000	216000	0	0	0	0
1	1	P02754	E.N(+.98)KVLVL.D	N	Y	7.15	60	0.7	1230000	8800000	6610000	6650000	11200000	9040000	9790000	8430000	7580000	7400000	6250000	7040000	6310000	4270000	4500000	5160000	4550000	3440000	3560000	3160000	3260000	2600000	3080000	2870000	3010000	315000	323000	372000	675000	695000	655000	786000	670000	510000	496000	521000	619000	0	0	0	0
1	1	P02754	L.QK(+14.96)WENDECAQKKIIA.E	N	Y	5.56	60	0.9	1230000	0	0	0	0	0	0	718000	623000	477000	2030000	1470000	1520000	7670000	6540000	4140000	7770000	15500000	4620000	4830000	3850000	4340000	10900000	6710000	7740000	0	0	0	0	0	0	0	0	0	1240000	0	0	3270000	5020000	2110000	3090000
1	1	P02754	K.GLDIQKVAG.T	N	Y	6.72	60	0.8	1220000	2600000	1960000	2130000	3610000	1920000	2830000	3330000	3750000	3320000	4370000	1110000	3540000	3150000	3410000	1750000	2030000	2430000	3330000	2480000	1690000	2570000	1110000	1040000	1240000	893000	703000	629000	1910000	1950000	1750000	2370000	2170000	2400000	2300000	3010000	2630000	2250000	3260000	1910000	0
1	1	P02754	R.TPEVDDEALEK(+14.02)FDK(+42.01)ALK.A	N	Y	6.06	60	1	1220000	0	0	0	0	0	0	0	358000	0	0	373000	0	0	0	0	0	0	0	0	0	0	0	0	0	0	0	0	0	0	0	0	0	0	0	0	0	0	0	0	0
1	1	P02754	F.KIDALNENK.V	N	Y	8.49	60	0.6	1220000	13000000	11800000	11200000	8950000	9090000	9070000	8010000	7970000	8330000	8250000	7070000	6730000	5380000	3560000	3770000	2690000	2820000	2790000	1800000	1700000	1270000	852000	1030000	1040000	266000	240000	374000	261000	210000	331000	169000	171000	344000	205000	254000	393000	576000	0	508000	364000
1	1	P02754	F.KIDALNEN(+30.01)K(+24.00)VLVL.D	N	Y	7.93	60	0.7	1220000	0	0	0	0	0	0	0	0	0	0	0	0	0	0	0	0	0	0	0	0	0	0	0	0	0	0	0	0	0	0	0	0	0	0	0	0	0	0	0	0
1	1	P02754	D.DEALEKFDK(+14.02)ALK.A	N	Y	5.56	60	1.1	1210000	0	0	0	0	0	0	0	0	0	0	0	0	0	0	0	0	0	0	0	0	0	0	0	0	0	0	0	0	0	0	0	0	0	0	0	0	0	0	0	0
1	1	P02754	L.LQKWEN(+.98)DECAQKKIIA.E	N	Y	4.84	60	1.1	3240000	0	0	0	3410000	2520000	2480000	15900000	16400000	13000000	23700000	17000000	16200000	20700000	24400000	28400000	19100000	18900000	16000000	17900000	16600000	15800000	14200000	11900000	7760000	0	0	0	0	0	0	643000	1090000	1170000	2620000	2350000	3230000	4980000	5780000	4920000	4750000
1	1	P02754	T.QTMKGLDIQK(+28.03)VA.G	N	Y	5.45	60	1.1	1620000	0	0	0	0	0	0	0	0	0	0	0	0	0	0	0	0	0	0	0	0	0	0	0	0	0	0	0	0	0	0	0	0	0	0	0	0	0	0	0	0
1	1	P02754	F.K(+12.00)IDALN(+.98)ENKV.L	N	Y	6.98	60	0.7	1190000	0	0	0	0	0	0	0	0	0	0	0	0	0	0	0	0	0	0	0	0	0	0	0	0	7860000	8540000	9190000	7560000	8140000	7110000	6140000	7330000	5870000	5430000	6710000	6670000	4710000	7030000	4870000	4820000
1	1	P02754	V.RTPEVDDEA.L	N	Y	10.82	60	1	1180000	1550000	1090000	1190000	4950000	4440000	3470000	4330000	4550000	3790000	4270000	3750000	3710000	11900000	4000000	3660000	3060000	3240000	2400000	2950000	2970000	2240000	3020000	2740000	2880000	156000	141000	151000	981000	926000	989000	1160000	1190000	1360000	1580000	1440000	2090000	2010000	1980000	2360000	2370000
1	1	P02754	E.NDECAQKKIIAEKT.K	N	Y	6.6	60	0.8	1170000	1470000	1020000	1120000	13400000	8940000	8780000	13600000	12300000	8680000	11000000	8430000	7930000	5180000	4240000	5340000	3790000	2920000	3450000	2090000	2680000	1250000	978000	537000	806000	0	33000	0	627000	504000	439000	489000	581000	848000	779000	644000	1130000	627000	702000	647000	406000
1	1	P02754	L.D(+21.98)AQSAPLR.V	N	Y	6.68	60	0.9	1170000	0	0	0	204000	0	0	786000	705000	730000	2140000	2890000	2310000	4910000	6310000	6680000	8750000	10200000	11300000	11500000	12100000	12700000	9480000	9240000	8130000	0	0	0	0	0	58000	252000	286000	214000	332000	460000	476000	632000	944000	546000	653000
1	1	P02754	T.QTMKGLDIQ(+87.03).K	N	Y	8.94	60	1	1170000	0	0	0	0	0	0	0	0	0	0	0	0	0	0	0	0	0	0	0	0	0	0	0	0	0	0	0	0	475000	426000	831000	827000	680000	705000	648000	704000	0	0	0	0
1	1	P02754	Q.KWENDECAQKKIIAEKTKIPAVF.K	N	Y	5.29	60	1.1	3620000	9550000	4880000	2470000	28200000	34800000	25100000	33800000	33000000	29100000	26700000	23600000	17800000	6950000	13300000	15600000	12700000	8310000	7790000	4610000	10700000	8630000	1890000	1190000	694000	0	0	0	4050000	0	1030000	5180000	0	5230000	7550000	9790000	10100000	3280000	6340000	9250000	0
1	1	P02754	V.YVEELKPTPEGDLE.I	N	Y	5.14	60	1	1160000	15000000	8980000	10400000	12000000	9380000	7630000	13200000	10500000	9950000	10800000	8130000	7990000	2400000	0	3530000	2120000	1870000	2010000	1200000	0	674000	0	0	0	352000	287000	0	426000	423000	0	0	0	0	0	0	0	0	0	0	0
1	1	P02754	Y.VEELKPTPEGDLEI.L	N	Y	5.22	60	0.9	1160000	14500000	11300000	12400000	8920000	8650000	6500000	4460000	5910000	5050000	3220000	4300000	4390000	5730000	1830000	2370000	1280000	0	1350000	720000	1170000	1050000	881000	700000	546000	2920000	3030000	3840000	2650000	3170000	3010000	1960000	2470000	2020000	1180000	2160000	1780000	0	928000	0	0
1	1	P02754	Y.VEELK(+14.02)PTPEGDLE.I	N	Y	7.43	60	1	1160000	0	0	0	163000	0	0	0	0	0	0	0	0	0	0	0	0	0	0	0	0	0	0	0	0	0	0	0	0	0	0	0	0	0	0	0	0	0	0	0	0
1	1	P02754	K.ALPMH(+87.03)IR(+198.06).L	N	Y	7.96	60	0.9	2400000	0	0	0	0	0	0	0	0	0	0	0	0	0	0	0	0	0	0	0	0	0	0	0	0	0	0	0	0	0	0	0	0	0	0	0	0	0	0	0	0
1	1	P02754	K.IDALNE.N	N	Y	5.22	60	0.6	1160000	3430000	2590000	2940000	2590000	2360000	2270000	3190000	2850000	2210000	3140000	2800000	3120000	3370000	4130000	3660000	3750000	3680000	3200000	3780000	3410000	3520000	4180000	3820000	4130000	0	0	0	302000	0	264000	637000	524000	513000	1140000	1230000	1050000	2990000	3140000	3080000	3810000
1	1	P02754	L.A(+12.00)MAASDISLL.D	N	Y	4.85	60	1	1150000	0	0	0	0	0	0	0	0	0	0	0	0	0	0	0	0	0	0	0	0	0	0	0	0	7460000	6890000	7340000	9780000	11000000	9480000	4530000	4910000	4490000	1380000	1830000	1790000	0	0	0	0
1	1	P02754	L.RVYVEELK(+24.00)PTPEGDLEIL.L	N	Y	9.84	60	0.7	1150000	0	0	0	0	0	0	0	0	0	0	0	0	0	0	0	0	0	0	0	0	0	0	0	0	30700000	23900000	30900000	13300000	20800000	18200000	0	0	0	0	0	0	0	0	0	0
1	1	P02754	K.ALPMH(+87.03)IR(+198.06)LS.F	N	Y	6.89	60	0.9	2130000	0	0	0	0	0	0	0	0	0	0	0	0	0	0	0	0	0	0	0	0	0	0	0	0	0	0	0	0	0	0	0	0	0	0	0	0	0	0	0	0
1	1	P02754	D.A(+12.00)LNENKVLVL.D	N	Y	7.9	60	1.1	1140000	0	0	0	0	0	0	0	0	0	0	0	0	0	0	0	0	0	0	0	0	0	0	0	0	2880000	2650000	2540000	4780000	4650000	4830000	4360000	4510000	3730000	3430000	3380000	4290000	2690000	3040000	2590000	2480000
1	1	P02754	Q.KW(+12.00)ENDECAQKK.I	N	Y	5.06	60	0.8	1140000	0	0	0	120000	0	0	232000	129000	134000	0	0	0	135000	0	0	0	63700	0	0	0	0	0	0	0	623000	1430000	956000	6200000	4230000	3980000	8130000	7640000	10500000	5500000	6170000	7010000	5430000	5830000	6800000	9050000
1	1	P02754	F.K(+12.00)IDALNENKV.L	N	Y	4.78	60	1	1110000	0	0	0	0	0	0	0	0	0	0	0	0	0	0	0	0	0	0	0	0	0	0	0	0	17400000	18000000	18200000	13800000	14900000	14200000	7070000	7620000	6920000	3380000	4350000	3910000	0	744000	914000	0
1	1	P02754	D.AQ(+30.01)SAPLR(+198.06).V	N	Y	9.47	60	0.7	1100000	0	0	0	0	0	0	0	0	0	0	0	0	0	0	0	0	0	0	0	0	0	0	0	0	0	0	0	0	0	0	0	0	0	0	0	0	0	0	0	0
1	1	P02754	C.MENSAEPE(+21.98)Q.S	N	Y	11.9	60	0.8	1090000	0	0	0	405000	348000	444000	1520000	1460000	1090000	2190000	2180000	1980000	4160000	3670000	3900000	4700000	4750000	5570000	5190000	5600000	6190000	4420000	4970000	4140000	0	0	0	274000	192000	225000	855000	791000	963000	977000	1290000	1360000	1710000	2710000	2550000	2260000
1	1	P02754	K.IIAEK(+12.00)TK.I	N	Y	7.54	60	1.1	1090000	0	0	0	0	0	0	0	0	0	0	0	0	0	0	0	0	0	0	0	0	0	0	0	0	339000	276000	333000	1230000	1280000	1480000	3580000	3280000	3830000	5720000	6360000	6670000	7780000	8000000	8300000	6590000
1	1	P02754	F.K(+12.00)IDALN(+.98)ENKVLVL.D	N	Y	6.62	60	0.8	7930000	0	0	0	0	0	0	0	0	0	0	0	0	0	0	0	0	0	0	0	0	0	0	0	0	33100000	27000000	25200000	67200000	52000000	67600000	57700000	55400000	53400000	41200000	49700000	52800000	25900000	29300000	26800000	22100000
1	1	P02754	K.WENDECA.Q	N	Y	5.1	60	0.6	1080000	0	0	0	1120000	752000	923000	2710000	2690000	2130000	4110000	3140000	3480000	3250000	6710000	6090000	6740000	6360000	6170000	7430000	8180000	7570000	9610000	9740000	10100000	0	0	0	0	0	0	0	0	0	0	0	0	904000	933000	694000	1350000
1	1	P02754	A.GTW(+12.00)Y(+174.06)SL.A	N	Y	8.64	60	0.8	1080000	0	0	0	0	0	0	0	0	0	0	0	0	0	0	0	0	0	0	0	0	0	0	0	0	0	0	0	0	0	0	0	0	0	0	0	0	0	0	0	0
1	1	P02754	L.VLDTDYK.K	N	Y	4.77	60	1	1270000	5000000	3540000	4150000	5270000	3400000	4370000	6650000	8340000	6000000	9680000	8320000	8710000	8630000	7940000	6880000	7490000	5410000	1910000	5400000	4880000	5320000	5190000	4490000	4230000	0	0	0	0	0	0	0	0	0	0	429000	175000	0	0	469000	878000
1	1	P02754	L.LQK(+12.00)WEN(+.98)DECAQKKIIA.E	N	Y	4.76	60	0.9	1710000	0	0	0	0	0	0	0	0	0	0	0	0	0	0	0	0	0	0	0	0	0	0	0	0	0	0	0	1880000	2050000	792000	8750000	7080000	7950000	10200000	12700000	13400000	16600000	15600000	17900000	12700000
1	1	P02754	K.IPAVFKID.A	N	Y	9.05	60	0.8	1070000	0	0	0	0	0	0	532000	515000	432000	1720000	1580000	1280000	3580000	4100000	4350000	3940000	3960000	3980000	3720000	3770000	3660000	3430000	3150000	3060000	0	0	0	0	0	0	0	0	0	1150000	983000	817000	2200000	2830000	2300000	2910000
1	1	P02754	K.IIAEKTKIPA.V	N	Y	6.2	60	1	3230000	73800000	54500000	63000000	47700000	32100000	38100000	17600000	19800000	11600000	7140000	5290000	5710000	0	0	0	0	0	0	0	0	0	0	0	0	1930000	1600000	1720000	1140000	1400000	1230000	387000	643000	620000	0	0	0	0	0	0	0
1	1	P02754	G.DLEIL.L	N	Y	5.05	60	0.6	4680000	5210000	3040000	2980000	3680000	3080000	3430000	5510000	4400000	4000000	6970000	6280000	5660000	10000000	10400000	10300000	11000000	10300000	10000000	12200000	0	0	17400000	18000000	17600000	1870000	1930000	2000000	0	1740000	1450000	2840000	1760000	1800000	3780000	3160000	3250000	7110000	7240000	6250000	9040000
1	1	P02754	V.RTPEVDDE.A	N	Y	10.41	60	0.7	1060000	1200000	2060000	1710000	4680000	3930000	3320000	5460000	5400000	4620000	5720000	5610000	4070000	6060000	4340000	4260000	3370000	3390000	2970000	2530000	2790000	3070000	2460000	2650000	2590000	439000	352000	432000	1570000	1130000	1410000	1670000	1280000	2080000	1610000	2480000	1550000	1880000	1780000	2130000	1720000
1	1	P02754	Q.KWENDECAQKKIIA.E	N	Y	8.56	60	1.1	130000000	0	0	450000	39100000	23900000	27500000	151000000	153000000	118000000	382000000	243000000	256000000	602000000	617000000	554000000	742000000	550000000	654000000	643000000	673000000	737000000	847000000	620000000	631000000	0	0	0	6130000	4860000	4170000	41900000	37100000	26800000	133000000	123000000	80100000	447000000	18500000	333000000	355000000
1	1	P02754	A.SDISLLDAQSAPL.R	N	Y	2.56	60	1.1	1650000	66900000	45700000	44600000	8000000	6940000	8240000	3210000	3130000	284000	1150000	1020000	1060000	0	0	0	0	0	0	0	0	0	0	0	0	1440000	1390000	1530000	0	0	0	0	0	0	0	0	0	0	0	0	0
1	1	P02754	L(+12.00)IVTQTM.K	N	Y	5.17	60	0.8	1040000	0	0	0	0	0	0	0	0	0	0	0	0	0	0	0	0	0	0	0	0	0	0	0	0	4290000	6140000	6200000	688000	798000	793000	0	0	0	0	0	0	0	0	0	0
1	1	P02754	W.ENDEC(+12.00)AQKKIIA.E	N	Y	5.58	60	0.7	1040000	0	0	0	0	0	0	373000	369000	307000	508000	488000	483000	635000	594000	620000	720000	404000	479000	446000	424000	422000	390000	339000	361000	0	0	0	1160000	1050000	1000000	4790000	4740000	3070000	5790000	5480000	5330000	7930000	8860000	6200000	7390000
1	1	P02754	K.IDALNE(+28.03)NKVLVL.D	N	Y	8.44	60	0.8	1040000	0	0	0	0	0	0	0	0	0	0	0	0	0	0	0	0	0	0	0	0	0	0	0	0	0	0	0	0	0	0	0	0	0	0	0	0	0	0	0	0
1	1	P02754	Q.SAPLR.V	N	Y	3.5	60	0.8	1040000	0	0	0	0	0	0	0	0	0	0	216000	310000	0	1460000	2080000	6140000	7960000	10400000	11200000	14200000	15800000	13600000	15700000	12400000	0	0	0	0	92200	0	0	0	0	0	0	0	100000	0	78000	0
1	1	P02754	E.KTKIPAVFK(+14.02).I	N	Y	5.91	60	1	1040000	0	0	0	0	0	0	0	0	0	0	0	0	0	0	0	0	0	0	0	0	0	0	0	0	0	0	0	0	0	0	0	0	0	0	0	0	0	0	0	0
1	1	P02754	L.DTDYK(+12.00)KYLL.F	N	Y	7.35	60	1	12500000	0	0	0	0	0	0	0	175000	0	0	102000	177000	0	0	0	0	0	0	0	0	114000	163000	123000	166000	0	162000	0	15800000	15000000	15300000	53200000	47200000	44600000	54000000	57100000	59600000	43800000	54200000	49900000	39300000
1	1	P02754	L.VLDTDYKKYL.L	N	Y	4.45	60	1	12200000	8660000	7410000	7420000	107000000	86800000	91200000	175000000	180000000	170000000	149000000	136000000	112000000	36200000	33100000	32200000	16500000	18200000	14700000	9530000	10100000	10800000	6230000	6570000	4620000	0	0	0	2450000	1480000	2480000	2080000	3700000	4340000	4320000	5130000	5610000	0	3240000	0	0
1	1	P02754	C.MENSAEPEQSLVCQ.C	N	Y	6.13	60	1.2	1030000	0	0	0	5130000	4100000	3760000	7680000	7910000	6410000	5910000	5160000	4970000	3730000	3200000	0	2770000	2540000	1950000	1890000	1410000	0	0	538000	805000	0	0	0	1190000	907000	1100000	2840000	2140000	2100000	2220000	2790000	2940000	1690000	2150000	2270000	1570000
1	1	P02754	L.RVYVEELKPTPEGDLEILLQ.K	N	Y	1.3	60	0.9	1310000	83400000	24100000	22900000	8760000	7590000	10600000	0	0	0	0	0	0	0	0	0	0	0	0	0	0	0	0	0	0	0	0	0	0	0	0	0	0	0	0	0	0	0	0	0	0
1	1	P02754	D.AQSAPLR(+99.03)VY(+174.06)VE.E	N	Y	5.77	60	0.9	1030000	0	0	0	0	0	0	0	0	0	0	0	0	0	0	0	0	0	0	0	0	0	0	0	0	0	0	0	0	0	0	0	0	0	0	0	0	0	0	0	0
1	1	P02754	F.K(+12.00)IDALNEN.K	N	Y	7.31	60	0.8	1030000	0	0	0	0	0	0	0	0	0	0	0	0	0	0	0	0	0	0	0	0	0	0	0	0	6460000	5460000	6000000	4670000	5700000	4350000	4750000	5010000	4790000	5050000	5510000	5680000	3880000	487000	6480000	3950000
1	1	P02754	A.GTWY(+174.06)SLAMA.A	N	Y	7.68	60	0.8	1020000	0	0	0	0	0	0	0	0	0	0	0	0	0	0	0	0	0	0	0	0	0	0	0	0	0	0	0	0	0	0	0	0	0	0	0	0	0	0	0	0
1	1	P02754	K.ALPM(+15.99)HIR.L	N	Y	11	18.94	0.7	28000000	1400000	814000	938000	26900000	19700000	18300000	62800000	61300000	49700000	75900000	56500000	55500000	59500000	56400000	59800000	56000000	66700000	48400000	51100000	47100000	33800000	64700000	63100000	51400000	914000	1050000	578000	9260000	8220000	18100000	20100000	23400000	25800000	59300000	38200000	45200000	43400000	46800000	47100000	44400000
1	1	P02754	A.EKTKIPAVFK(+27.99).I	N	Y	5.92	60	1	1020000	0	0	0	0	0	0	0	0	0	0	0	0	0	0	0	0	0	0	0	0	0	0	0	0	0	0	0	0	0	0	0	0	0	0	0	0	0	0	0	0
1	1	P02754	L.VRTPEVDDEALEK.F	N	Y	4.93	60	1	1880000	15700000	10700000	11200000	12500000	11300000	10800000	11500000	11900000	9190000	10400000	8190000	8320000	7320000	6050000	5840000	4160000	4010000	3420000	2410000	2730000	2500000	2270000	2110000	1370000	1350000	832000	619000	1590000	3060000	2400000	3140000	3530000	2780000	3220000	3800000	3540000	1500000	1920000	3420000	1780000
1	1	P02754	S.LVC.Q	N	Y	2.23	60	1	1010000	0	0	0	0	0	0	0	0	0	0	0	0	0	0	0	767000	1410000	3640000	7280000	12300000	15800000	34200000	26600000	19100000	0	0	0	0	0	0	0	0	0	0	0	0	0	0	0	0
1	1	P02754	I.DALNENKVLV.L	N	Y	5.96	60	0.6	1010000	5770000	4520000	4980000	8970000	8140000	6110000	7520000	6950000	5590000	6570000	6260000	5480000	6120000	4680000	4480000	4270000	4330000	3790000	3290000	2480000	2700000	1720000	2290000	2140000	0	0	0	357000	0	365000	0	0	416000	330000	0	0	0	0	0	0
1	1	P02754	A.GTWY(+87.03)SL.A	N	Y	8.49	60	1.1	999000	0	0	0	0	0	0	0	0	0	0	0	0	0	0	0	0	0	0	0	0	0	0	0	0	0	0	0	0	0	0	0	0	0	0	0	0	0	0	0	0
1	1	P02754	L.FCMEN(+.98)SAEPEQSLVC.Q	N	Y	5.41	60	1.2	994000	194000	398000	0	10600000	7620000	7190000	14200000	14500000	10500000	9140000	8630000	7290000	2130000	3060000	3910000	1780000	1220000	1440000	696000	650000	646000	216000	188000	109000	0	0	0	991000	828000	773000	2120000	632000	1650000	1650000	0	1730000	689000	509000	687000	273000
1	1	P02754	T.Q(+12.00)TMKGLDIQ.K	N	Y	5.27	60	1.2	4720000	0	0	0	0	0	0	0	0	0	0	0	0	0	0	0	0	0	0	0	0	0	0	0	0	0	0	262000	0	194000	152000	306000	0	340000	524000	611000	489000	1050000	0	1440000	915000
1	1	P02754	K.IDALNEN(-17.03)KVLVL.D	N	Y	7.58	60	0.8	988000	523000	375000	490000	1220000	867000	1430000	5130000	5250000	4290000	7710000	7160000	6290000	4560000	6710000	6450000	3630000	0	3310000	2810000	0	0	828000	1030000	768000	0	0	0	188000	176000	0	2620000	2150000	1630000	3520000	4000000	3230000	2930000	3540000	2970000	2660000
1	1	P02754	F.KIDALNENKVLVLD.T	N	Y	4.82	60	0.9	1620000	19700000	16300000	19900000	18700000	11900000	19500000	11900000	11000000	13200000	7730000	5930000	7840000	4300000	4110000	3450000	2170000	2470000	1190000	696000	472000	935000	0	0	0	1170000	838000	580000	2020000	2340000	2400000	0	0	762000	0	0	0	0	0	0	0
1	1	P02754	K.G(+12.00)LDIQKVA.G	N	Y	9.43	60	1.1	28200000	0	0	0	0	0	0	0	0	0	0	0	0	0	0	0	0	0	0	0	0	0	0	0	0	1250000	1090000	1030000	1760000	1770000	1370000	1140000	1090000	1400000	3400000	4390000	1180000	2680000	3400000	0	3150000
1	1	P02754	L.DTDYKKY.L	N	Y	14.56	60	0.7	20600000	17500000	17400000	15000000	38200000	34000000	26900000	48200000	53000000	38200000	56400000	61000000	47400000	229000000	86100000	69300000	91400000	62700000	76300000	79700000	95300000	54300000	110000000	104000000	95400000	2650000	2350000	2680000	4720000	4050000	6880000	8590000	6610000	8910000	12700000	12600000	11500000	25400000	35800000	26800000	43600000
1	1	P02754	K.ALPMH.I	N	Y	8.84	60	0.8	2780000	0	0	0	183000	167000	0	1350000	1380000	1300000	2760000	3160000	3340000	8600000	9140000	8570000	11200000	10600000	11100000	12900000	12500000	12700000	14500000	14500000	16500000	0	0	0	0	0	0	175000	0	0	365000	288000	275000	379000	1030000	463000	1130000
1	1	P02754	E.LK(+12.00)PTPEGDLE.I	N	Y	7.62	60	1	979000	0	0	0	0	0	0	0	0	0	0	0	0	0	0	0	0	0	0	0	0	0	0	0	0	4500000	4510000	4000000	3640000	3920000	3070000	4570000	4780000	4280000	5000000	4900000	5000000	4730000	5810000	4530000	5080000
1	1	P02754	A.MAASDISLLDAQSAPLR.V	N	Y	10.24	60	1	14400000	34900000	28300000	28200000	42500000	32900000	32900000	90100000	81800000	78000000	91900000	70000000	68400000	26900000	35100000	33100000	20300000	21200000	20800000	17300000	15600000	20500000	6400000	6310000	5420000	23300000	12200000	13300000	19700000	18900000	18700000	30800000	24900000	24000000	24100000	19900000	27300000	13600000	13400000	14800000	12500000
1	1	P02754	K.GLDIQKVAGT.W	N	Y	7.33	60	0.9	965000	12000000	9960000	8590000	12000000	8240000	8110000	6950000	8370000	5230000	4330000	3170000	3220000	0	0	344000	0	0	0	0	0	0	0	0	0	1930000	1560000	1500000	2290000	2390000	2300000	1990000	2290000	1870000	746000	1210000	826000	0	0	0	0
1	1	P02754	F.K(+12.00)IDALNEN(+87.03)KVLVL.D	N	Y	5.55	60	0.9	961000	0	0	0	0	0	0	0	0	0	0	0	0	0	0	0	0	0	0	0	0	0	0	0	0	4740000	3470000	4510000	6390000	7860000	5880000	1600000	3500000	1880000	0	0	0	0	0	0	0
1	1	P02754	Q.SAPLR(+99.03)VY(+87.03)VE.E	N	Y	6.26	60	1	2450000	0	0	0	0	0	0	0	0	0	0	0	0	0	0	0	0	0	0	0	0	0	0	0	0	0	0	0	0	0	0	0	0	0	0	0	0	0	0	0	0
1	1	P02754	T.QTMKGLDIQ(+87.03)KVA.G	N	Y	10.57	60	0.8	15200000	0	0	0	0	0	0	0	0	0	0	0	0	0	0	0	0	0	0	0	0	0	0	0	0	1590000	663000	633000	4140000	3990000	3440000	5430000	4640000	4280000	6450000	6330000	5340000	3380000	4270000	4510000	2150000
1	1	P02754	Q.KWEN(+.98)DECAQKKIIAEKTK.I	N	Y	5.12	60	0.7	960000	0	0	0	1230000	791000	1080000	3230000	4250000	2320000	5640000	2300000	0	4520000	3390000	2900000	2620000	2420000	2360000	2040000	1950000	3240000	3230000	2210000	1700000	0	0	0	0	0	0	927000	973000	409000	1360000	1910000	488000	4620000	4800000	4260000	6260000
1	1	P02754	V.EELKPT(-18.01)PEGDLEIL.L	N	Y	3.97	60	0.8	957000	19000000	12600000	15000000	11100000	11200000	0	11600000	10500000	10000000	0	7640000	0	5830000	0	0	0	0	0	0	0	0	0	0	0	0	0	0	0	0	0	0	0	0	0	0	0	0	0	0	0
1	1	P02754	F.K(+12.00)IDALN(+.98)ENKVLV.L	N	Y	5.76	60	0.8	951000	0	0	0	0	0	0	0	0	0	0	0	0	0	0	0	0	0	0	0	0	0	0	0	0	2250000	2120000	2080000	4840000	4710000	4830000	6150000	4710000	5280000	4260000	5530000	4760000	4650000	5210000	6740000	5880000
1	1	P02754	L.DTDYK(+27.99)KYL.L	N	Y	7.7	60	1	1880000	0	0	0	0	0	0	0	0	0	0	0	0	0	0	0	0	0	0	0	0	0	0	0	0	0	0	0	0	0	0	0	0	0	0	0	0	0	0	0	0
1	1	P02754	E.N(+.98)DECAQKKIIAEKT.K	N	Y	4.98	60	0.7	948000	1600000	1140000	1350000	10300000	7780000	11000000	12300000	12900000	6960000	8950000	6980000	8850000	3400000	4720000	2890000	2730000	2410000	2350000	1190000	1510000	1400000	0	0	913000	0	0	0	0	0	129000	0	0	0	0	0	0	0	0	0	0
1	1	P02754	K.K(+12.00)IIAEKT.K	N	Y	5.85	60	1.2	948000	0	0	0	0	0	0	0	0	0	0	0	0	0	0	0	0	0	0	0	0	0	0	0	0	9620000	11400000	14300000	8650000	8370000	11100000	5070000	7290000	9140000	4130000	6600000	6420000	1300000	1660000	2300000	892000
1	1	P02754	L.LQKWENDECAQ.K	N	Y	6.71	60	0.9	943000	0	0	0	525000	670000	420000	1740000	2110000	1730000	3610000	2620000	2960000	4110000	5090000	4730000	4630000	4440000	3870000	3740000	5330000	5010000	6510000	5690000	5920000	0	0	0	0	0	0	222000	0	0	704000	509000	0	1770000	1840000	1750000	2640000
1	1	P02754	E.NDECAQKKIIA.E	N	Y	6.55	60	0.9	3450000	0	0	0	403000	282000	0	2730000	2820000	2240000	4720000	4190000	3020000	14900000	12300000	14000000	14700000	13600000	11100000	13700000	15200000	10400000	20100000	23600000	22000000	0	0	0	0	0	0	725000	446000	402000	2010000	1760000	1750000	11500000	11700000	6460000	12200000
1	1	P02754	R.VYVEELKPTPE.G	N	Y	4.31	60	0.6	938000	29100000	23000000	19200000	10700000	8920000	9860000	1380000	1700000	1150000	0	0	0	0	0	0	0	0	0	0	0	0	0	0	0	1330000	1270000	1170000	914000	1030000	901000	0	0	0	0	0	0	0	0	0	0
1	1	P02754	C.QCLVR(+198.06).T	N	Y	7.41	60	1.1	935000	0	0	0	0	0	0	0	0	0	0	0	0	0	0	0	0	0	0	0	0	0	0	0	0	0	0	0	0	0	0	0	0	0	0	0	0	0	0	0	0
1	1	P02754	L.LFCM.E	N	Y	6.51	60	0.7	929000	0	0	0	2560000	2220000	1830000	3700000	3670000	3180000	2800000	2510000	2210000	2010000	1870000	1840000	1280000	0	1070000	953000	0	0	575000	549000	570000	0	0	0	0	0	0	1490000	1580000	1180000	1350000	1430000	1470000	961000	1330000	1190000	0
1	1	P02754	N.EN(+30.01)KVLV.L	N	Y	7.11	60	0.8	925000	0	0	0	0	0	0	0	0	0	0	0	0	0	0	0	0	0	0	0	0	0	0	0	0	0	0	0	0	0	0	0	0	0	0	0	0	381000	0	0	0
1	1	P02754	E.LKPTPEGDLEI.L	N	Y	8.57	60	0.7	924000	431000	327000	246000	393000	361000	338000	439000	587000	478000	770000	552000	427000	2860000	1240000	1430000	1060000	1200000	739000	1060000	1090000	1150000	1370000	1330000	1200000	1300000	1250000	1210000	2010000	2570000	2680000	4320000	4280000	3500000	3560000	4900000	5430000	3890000	5040000	4230000	3900000
1	1	P02754	T.QTMK(+14.02)GLDIQKVA.G	N	Y	3.69	60	2	923000	0	0	0	0	0	0	0	0	0	0	0	0	0	0	0	0	0	0	0	0	0	0	0	0	0	0	0	0	0	0	0	0	0	0	0	0	0	0	0	0
1	1	P02754	K.VAGTWYSLA.M	N	Y	9.13	60	0.6	6420000	1040000	927000	1200000	6530000	5090000	5020000	16100000	13900000	11900000	20700000	17100000	18200000	8460000	15900000	15700000	11400000	9760000	10400000	8500000	0	0	4420000	3980000	4230000	1240000	788000	593000	5990000	5540000	6770000	10500000	10500000	11400000	12500000	12800000	13600000	9410000	11500000	11500000	9070000
1	1	P02754	T.QTMK(+14.02)GLDIQ.K	N	Y	5.36	60	1	909000	0	0	0	0	0	0	0	0	0	0	0	0	0	0	0	0	0	0	0	0	0	0	0	0	0	0	0	0	0	0	0	0	0	0	0	0	0	0	0	0
1	1	P02754	T.QTMKGLDIQK(+12.00)VA.G	N	Y	5.86	60	0.9	908000	0	0	0	0	0	0	0	0	0	0	0	0	0	0	0	0	0	0	0	0	0	0	0	0	0	0	0	424000	0	177000	0	470000	0	0	0	0	0	0	0	0
1	1	P02754	A.GTWY(+174.06)SLAM.A	N	Y	7.43	60	0.8	898000	0	0	0	0	0	0	0	0	0	0	0	0	0	0	0	0	0	0	0	0	0	0	0	0	0	0	0	0	0	0	0	0	0	0	0	0	0	0	0	0
1	1	P02754	M.ENSAEPEQSLVCQ.C	N	Y	6.25	60	0.9	897000	0	0	0	1580000	1270000	1250000	3830000	4380000	3590000	4730000	3770000	3560000	4460000	3860000	4040000	3040000	2820000	2730000	2050000	2380000	2030000	1420000	1430000	1600000	0	0	0	484000	537000	335000	1810000	1590000	1570000	1900000	2140000	2410000	2280000	2110000	1770000	1830000
1	1	P02754	V.EELK(+12.00)PTPEGDLEI.L	N	Y	9.39	60	0.6	896000	0	0	0	0	0	0	0	0	0	0	0	0	0	0	0	0	0	0	0	0	0	0	0	0	7230000	6320000	8120000	4940000	7050000	7240000	5480000	4900000	4590000	3890000	5140000	4820000	3040000	3710000	3490000	3350000
1	1	P02754	W.ENDEC(+31.99)AQKKIIAEKT.K	N	Y	5.47	60	0.8	891000	12900000	10400000	9640000	8140000	7090000	7450000	5600000	6680000	4290000	5560000	4240000	5130000	2790000	2670000	2990000	2960000	1420000	1970000	1110000	1050000	1280000	0	847000	724000	0	0	0	0	0	0	0	0	0	0	0	0	0	0	0	0
1	1	P02754	N.ENK(+12.00)VLV.L	N	Y	6.78	60	0.8	891000	0	0	0	0	0	0	0	0	0	0	0	0	0	0	0	0	0	0	0	0	0	0	0	0	374000	263000	289000	856000	706000	619000	971000	832000	837000	1310000	1230000	1350000	2170000	2080000	2350000	2300000
1	1	P02754	V.LDTDYK(+27.99)KYLL.F	N	Y	5.91	60	1	888000	0	0	0	0	0	0	0	0	0	0	0	0	0	0	0	0	0	0	0	0	0	0	0	0	0	0	0	0	0	0	0	0	0	0	0	0	0	0	0	0
1	1	P02754	G.L(+12.00)DIQ.K	N	Y	1.85	60	0.3	982000	0	0	0	0	0	0	0	0	0	0	0	0	0	0	0	0	0	0	0	0	0	0	0	0	0	0	0	0	0	0	0	0	0	0	0	0	0	0	0	0
1	1	P02754	A.LNENKVLVL.D	N	Y	8.43	60	0.6	881000	4150000	3060000	3640000	5750000	4250000	3880000	4980000	4160000	4300000	5010000	3860000	3920000	3090000	3930000	3270000	3390000	3030000	2840000	2830000	2580000	2690000	1940000	2180000	2250000	0	0	0	311000	0	0	0	540000	700000	701000	857000	859000	1710000	1750000	1600000	1730000
1	1	P02754	L.LQK(+12.00)WENDECAQKK.I	N	Y	7.39	60	0.7	880000	0	0	0	0	0	0	0	0	0	0	0	0	0	0	0	0	0	0	0	0	0	0	0	0	560000	364000	419000	2770000	4010000	2350000	5020000	5050000	4090000	4950000	5790000	5410000	4850000	6580000	5260000	5140000
1	1	P02754	A.ASDISLLDAQSAPL.R	N	Y	4.09	60	1	1490000	31800000	22300000	27100000	5520000	5700000	4060000	2450000	1910000	1870000	821000	760000	876000	0	0	0	0	0	0	0	0	0	0	0	0	6820000	5880000	6450000	1310000	1210000	1460000	610000	597000	521000	0	257000	0	0	0	0	0
1	1	P02754	L.E(-18.01)KFDKALK.A	N	Y	5.04	60	1	957000	0	0	0	119000	0	0	292000	332000	160000	677000	388000	392000	2480000	2090000	2620000	3250000	3180000	2190000	4440000	3710000	3020000	4580000	5520000	4240000	0	0	0	0	0	0	108000	190000	132000	225000	424000	356000	1720000	1880000	1420000	3490000
1	1	P02754	K.IDALNENK(+12.00)VLVL.D	N	Y	13.73	60	0.8	8050000	0	0	0	192000	0	0	161000	0	0	0	0	0	0	0	0	0	0	0	0	0	0	0	0	0	13900000	10500000	9680000	17200000	22700000	20300000	19400000	19300000	18200000	21500000	21700000	21800000	17600000	15100000	14800000	13400000
1	1	P02754	E.KTKIPAV.F	N	Y	4.46	60	1	870000	0	181000	172000	235000	0	0	355000	0	220000	360000	0	351000	0	0	0	235000	0	205000	0	226000	0	0	0	0	215000	165000	202000	1330000	1470000	1210000	3640000	4210000	3340000	4130000	5360000	4830000	6150000	6530000	5400000	5690000
1	1	P02754	K.KYL.L	N	Y	1.89	60	0.7	868000	0	0	0	0	0	0	0	0	0	0	0	0	0	0	0	0	1050000	2990000	3950000	10700000	12400000	33800000	24600000	14600000	0	0	0	0	0	0	0	0	0	0	0	0	0	0	0	0
1	1	P02754	M.KGLDIQ(+30.01)KVA.G	N	Y	5.56	60	1	865000	0	0	0	0	0	0	0	0	0	0	0	0	0	0	0	0	0	0	0	0	0	0	0	0	0	0	0	0	0	0	0	0	0	0	0	0	0	0	0	0
1	1	P02754	M.KGLDIQ(+.98)KVA.G	N	Y	6.42	60	0.8	865000	353000	0	0	578000	384000	0	614000	754000	539000	1180000	947000	0	2120000	2370000	2730000	2630000	2210000	0	0	3230000	2260000	3310000	3420000	3080000	0	0	0	0	0	0	328000	0	307000	781000	718000	610000	2500000	2400000	2440000	2910000
1	1	P02754	L.DTDYKKYLL.F	N	Y	4.27	60	1.1	18400000	0	0	164000	24100000	16300000	15000000	21900000	41200000	42800000	90200000	71400000	57200000	94600000	115000000	133000000	95500000	82100000	68800000	79700000	11900000	65500000	141000000	81400000	88600000	0	0	0	3020000	2630000	2680000	15300000	9400000	6440000	21000000	6540000	18500000	7420000	49500000	36600000	47900000
1	1	P02754	D.TDYK(+12.00)KYLL.F	N	Y	5.71	60	0.9	861000	0	0	0	0	0	0	0	0	0	0	0	0	0	0	0	0	0	0	0	0	0	0	0	0	0	0	0	777000	634000	684000	3400000	2620000	2750000	3950000	4190000	3870000	4740000	4950000	4840000	4570000
1	1	P02754	V.RTPEVD.D	N	Y	4	60	0.6	1840000	0	0	0	0	0	0	0	0	0	0	87600	113000	0	763000	1150000	2150000	4010000	8630000	12800000	23700000	32100000	53100000	42700000	35100000	0	0	0	0	0	0	0	0	0	0	0	0	179000	0	0	189000
1	1	P02754	C.MENSAEPEQSLVC(+15.99)QCLVR.T	N	Y	6.29	60	1.2	860000	0	0	0	2030000	1090000	0	2040000	2040000	1620000	2400000	2040000	1450000	1770000	1370000	1380000	1720000	1530000	1700000	801000	1410000	1170000	432000	336000	304000	0	0	0	0	0	0	506000	554000	0	0	1100000	1370000	1320000	965000	1670000	1010000
1	1	P02754	L.Q(-17.03)KWENDECAQ(+.98)KKIIAEKTK.I	N	Y	4.24	60	1	3120000	0	0	0	0	0	0	0	1420000	0	858000	526000	4840000	16100000	12200000	12300000	18400000	11500000	13100000	9370000	13200000	11800000	11500000	34600000	10900000	0	0	0	0	0	0	951000	1050000	729000	2930000	2740000	2020000	13500000	7400000	15500000	16600000
1	1	P02754	R.TPEVDDEALEKFDK(+42.01)ALK.A	N	Y	6.32	60	1	19000000	0	0	0	0	0	0	0	0	0	0	0	0	0	0	0	0	0	0	0	0	0	0	0	0	0	0	0	0	0	0	0	0	0	0	0	0	0	0	0	0
1	1	P02754	Q.TMKGLDIQKVA.G	N	Y	6.38	60	1	1400000	5630000	4000000	3390000	7250000	5540000	4670000	5400000	5020000	4110000	6480000	5190000	5220000	3510000	4490000	4320000	2500000	2730000	2370000	1590000	2130000	2010000	423000	806000	0	4990000	4420000	4360000	5230000	5680000	5240000	4390000	1200000	4470000	3030000	4870000	3350000	2030000	2350000	2600000	1250000
1	1	P02754	R.TPEVDD(-18.01)EALE.K	N	Y	5.87	60	0.9	3570000	0	0	0	0	152000	0	557000	435000	596000	1100000	979000	805000	2800000	2570000	2060000	3300000	3080000	2840000	3630000	3540000	3240000	4640000	4490000	4440000	0	0	0	0	0	0	0	0	0	558000	688000	732000	1550000	1320000	1770000	2560000
1	1	P02754	M.KGLDIQK(+28.03)VA.G	N	Y	7.3	60	0.8	846000	0	0	0	0	0	0	0	0	0	0	0	0	0	0	0	0	0	0	0	0	0	0	0	0	0	0	0	0	0	0	0	0	0	0	0	0	0	0	0	0
1	1	P02754	I.DALNENKVLVLD.T	N	Y	4.33	60	0.6	845000	19000000	13300000	14100000	10500000	7570000	9990000	6400000	5640000	5690000	2620000	2400000	2950000	0	0	335000	0	0	118000	0	0	0	0	0	0	258000	262000	296000	0	0	0	0	0	0	0	0	0	0	0	0	0
1	1	P02754	I.VTQTMKGLDIQK.V	N	Y	6.6	60	1	844000	8310000	5610000	5790000	1740000	1440000	1470000	0	0	0	0	0	0	0	0	0	0	0	0	0	0	0	0	0	0	0	0	0	0	0	369000	0	0	0	0	0	0	0	0	0	0
1	1	P02754	A.QKK(+27.99)IIA.E	N	Y	6.4	60	0.7	840000	0	0	0	0	0	0	0	0	0	0	0	0	0	0	0	0	0	0	0	0	0	0	0	0	0	0	0	0	0	0	0	0	0	0	0	0	0	0	0	0
1	1	P02754	V.YVEELKPTPEGDLEILLQ.K	N	Y	3.05	60	0.8	837000	26000000	14900000	10800000	11400000	6390000	0	8490000	9760000	7530000	0	4390000	0	474000	0	0	0	0	0	0	0	0	0	0	0	0	304000	0	0	0	0	0	0	0	0	0	0	0	0	0	0
1	1	P02754	W.EN(-17.03)DECAQKKIIAE.K	N	Y	7	60	0.7	837000	0	453000	0	7170000	5760000	5330000	9090000	8650000	7300000	8110000	5930000	6040000	4100000	4160000	3850000	3590000	3200000	3300000	2530000	3180000	2710000	2170000	2050000	1810000	0	0	0	0	0	0	0	0	0	0	0	0	0	0	0	0
1	1	P02754	A.ASDISLLDAQ(+87.03)SAPLR.V	N	Y	7.77	60	0.9	835000	0	0	0	0	0	0	0	0	0	0	0	0	0	0	0	0	0	0	0	0	0	0	0	0	300000	270000	0	317000	480000	0	750000	679000	496000	648000	0	0	0	0	0	0
1	1	P02754	Q.KW(+30.01)EN(+30.01)DECAQ(+30.01)KKIIA.E	N	Y	4.32	60	0.9	834000	0	0	0	0	0	0	0	0	0	0	0	0	0	0	0	0	0	0	0	0	0	0	0	0	0	0	0	0	0	0	0	0	0	0	0	0	0	0	0	0
1	1	P02754	E.ELK(+12.00)PTPEGDLEI.L	N	Y	8.41	60	0.8	827000	0	0	0	0	0	0	0	0	0	0	0	0	0	0	0	0	0	0	0	0	0	0	0	0	6100000	6070000	6560000	5670000	5730000	6730000	5170000	5140000	4670000	4110000	4590000	4540000	2900000	3610000	3630000	2970000
1	1	P02754	Y.VEELKPTPEGDLEILLQKW.E	N	Y	3.66	60	1.2	824000	9560000	6390000	6550000	0	0	0	0	0	0	0	0	0	0	0	0	0	0	0	0	0	0	0	0	0	8810000	11500000	6610000	9840000	15200000	13200000	1520000	1880000	1580000	1080000	224000	204000	0	0	450000	0
1	1	P02754	K.IPAVFKIDALN.E	N	Y	5.43	60	0.9	3520000	0	0	0	1340000	1020000	933000	6510000	4800000	5690000	11100000	9220000	9570000	19700000	18100000	16000000	15800000	13600000	12800000	12900000	12800000	13800000	9770000	9960000	9340000	0	0	0	996000	959000	1180000	3160000	2180000	2520000	4950000	5810000	5020000	9300000	8380000	8060000	9020000
1	1	P02754	L.V(+12.00)LDTDYKKYLL.F	N	Y	5.37	60	0.5	3620000	0	0	0	0	0	0	307000	0	323000	259000	239000	176000	0	182000	0	0	132000	0	0	0	0	0	72800	0	468000	603000	321000	14200000	12700000	13600000	32700000	27300000	22600000	27400000	32100000	29900000	21200000	23000000	19300000	18500000
1	1	P02754	L.DTDYK(+14.02)KYLLF.C	N	Y	6.34	60	0.8	819000	0	0	0	0	0	0	0	0	0	0	0	0	0	0	0	0	0	0	0	0	0	0	0	0	0	0	0	0	0	0	0	0	0	0	0	0	0	0	0	0
1	1	P02754	L.DAQ(+.98)SAPLR(+99.03).V	N	Y	7.98	60	0.6	814000	0	0	0	0	0	0	0	0	0	0	0	0	0	0	0	0	0	0	0	0	0	0	0	0	0	0	0	0	0	0	0	0	0	0	0	0	0	0	0	0
1	1	P02754	S.LLD(-18.01)AQSAPLR.V	N	Y	5.66	60	0.7	813000	0	0	0	0	0	0	0	0	0	0	0	0	1290000	0	0	0	0	1160000	1430000	0	1240000	0	0	0	0	0	0	0	0	0	0	0	0	0	0	0	0	1200000	1080000	0
1	1	P02754	D.AQ(+30.01)SAPLR(+99.03).V	N	Y	6.43	60	1.3	2720000	0	0	0	0	0	0	0	0	0	0	0	0	0	0	0	0	0	0	0	0	0	0	0	0	0	0	0	0	0	0	0	0	0	0	0	0	0	0	0	0
1	1	P02754	Q.KW(+12.00)EN(+.98)DECAQK.K	N	Y	6.88	60	0.8	800000	0	0	0	0	0	0	174000	0	0	0	0	0	0	0	0	0	0	0	0	0	0	0	0	0	1110000	829000	886000	2420000	2650000	2010000	4290000	3920000	3750000	4410000	4650000	4270000	5960000	6500000	4640000	5320000
1	1	P02754	L(+12.00)IVTQTMKGLDIQ.K	N	Y	6.77	60	0.9	795000	0	0	0	0	0	0	0	0	0	0	0	0	0	0	0	0	0	0	0	0	0	0	0	0	1820000	2400000	2680000	574000	531000	632000	0	323000	282000	0	0	0	0	0	0	0
1	1	P02754	I.IAEK(+12.00)TKIPA.V	N	Y	6.95	60	0.6	794000	0	0	0	0	0	0	0	0	0	0	0	0	0	0	0	0	0	0	0	0	0	0	0	0	6020000	4510000	4820000	4880000	4980000	3540000	4290000	4550000	3880000	4140000	3920000	3430000	3780000	4060000	3340000	3440000
1	1	P02754	R.LSFNPTQLEEQCHI	N	Y	4.41	60	0.7	980000	2560000	0	2710000	13700000	14400000	9800000	5070000	4310000	4980000	3000000	2000000	1900000	1180000	1360000	1350000	933000	892000	912000	837000	791000	776000	138000	157000	161000	0	0	0	1820000	0	1790000	0	0	0	0	903000	0	0	0	0	0
1	1	P02754	P.TQLEEQCHI	N	Y	3.09	60	1.1	788000	848000	5410000	6280000	30700000	18700000	23600000	2400000	2380000	1980000	175000	0	133000	0	0	0	0	0	0	0	0	0	0	0	0	292000	314000	249000	328000	335000	378000	0	0	0	0	0	0	0	0	0	0
1	1	P02754	Q.TM(+15.99)K(+12.00)GLDIQ.K	N	Y	5.61	60	0.8	785000	0	0	0	0	0	0	0	0	0	0	0	0	0	0	0	0	0	0	0	0	0	0	0	0	2470000	2630000	2420000	2400000	2570000	2090000	3000000	3280000	2130000	3280000	2560000	2870000	3080000	3930000	3410000	3720000
1	1	P02754	W.ENDECAQKKIIAEK.T	N	Y	4.4	60	1	783000	552000	566000	489000	5790000	4600000	4660000	6540000	7900000	7970000	9240000	6750000	3950000	4940000	4110000	3780000	3920000	2300000	3720000	1670000	1730000	1410000	1700000	0	1700000	0	0	0	0	0	0	0	0	0	0	0	0	235000	389000	0	348000
1	1	P02754	L.QKWEN(+.98)DECAQKKIIAE.K	N	Y	5.2	60	1.1	1420000	0	0	0	10700000	7180000	7140000	13400000	12500000	11400000	7180000	7820000	8840000	2750000	5440000	3740000	3590000	3520000	4730000	3140000	2680000	2830000	0	766000	2010000	0	0	0	1200000	1020000	387000	1650000	1330000	1820000	2150000	1990000	1890000	1660000	2290000	2370000	1980000
1	1	P02754	P.EVDDEALE.K	N	Y	5.85	60	0.7	4350000	1320000	801000	842000	766000	0	565000	1300000	974000	921000	0	1410000	1420000	4150000	5680000	5520000	7440000	6570000	7000000	10300000	11100000	11600000	23200000	21100000	23000000	0	0	0	0	0	0	0	0	0	0	375000	0	4410000	3830000	2890000	5840000
1	1	P02754	L.SFNPTQLEEQCHI	N	Y	3.83	60	1.2	776000	36400000	1330000	192000	2410000	26800000	1840000	475000	489000	542000	0	0	0	0	0	0	0	0	0	0	0	0	0	0	0	401000	131000	792000	690000	707000	697000	0	0	0	0	0	0	0	0	0	0
1	1	P02754	L.DAQSAPLR(+198.06)VY(+174.06)VE.E	N	Y	4.77	60	1	1110000	0	0	0	0	0	0	0	0	334000	0	0	531000	0	0	0	0	0	0	0	0	0	0	0	0	0	0	0	0	0	0	0	0	0	0	0	0	0	0	0	0
1	1	P02754	L.FCMEN.S	N	Y	4.67	60	0.6	774000	0	0	0	2740000	1990000	2030000	5820000	5440000	1040000	6040000	5010000	5050000	2420000	3330000	3200000	2420000	2330000	2310000	1680000	1600000	1690000	994000	915000	945000	0	0	0	737000	771000	522000	2500000	2110000	2220000	2490000	2550000	2540000	1510000	1910000	1710000	1350000
1	1	P02754	D.DEALEK(+42.01)FDKA.L	N	Y	6.39	60	1	772000	0	0	0	0	0	0	0	0	0	0	0	0	0	0	0	0	0	0	0	0	0	0	0	0	0	0	0	0	0	0	0	0	0	0	0	0	0	0	0	0
1	1	P02754	N.PTQLEEQCHI	N	Y	2.39	60	0.9	771000	12900000	8390000	10000000	23700000	17800000	16500000	819000	336000	244000	0	0	114000	0	0	0	0	0	0	0	0	0	0	0	0	0	0	0	326000	355000	375000	0	0	0	0	0	0	0	0	0	0
1	1	P02754	L.PMHIR(+99.03)LS.F	N	Y	6.12	60	0.8	1630000	0	0	0	0	0	0	0	0	0	0	0	0	0	191000	0	0	308000	0	0	0	502000	0	0	0	0	0	0	0	145000	0	0	0	0	0	0	0	0	0	0	0
1	1	P02754	I.DALNENK(+12.00)VLVL.D	N	Y	6.61	60	0.8	768000	900000	696000	535000	1310000	1070000	1060000	1160000	578000	958000	895000	815000	949000	496000	608000	656000	270000	471000	414000	458000	312000	259000	174000	305000	166000	7750000	5880000	5870000	8910000	11000000	8750000	1660000	7420000	1250000	1390000	1640000	1680000	2320000	2700000	749000	1620000
1	1	P02754	V.RTPEVDDEALEKFDKALK.A	N	Y	10.32	18.87	1.1	112000000	7150000	5940000	4830000	286000000	184000000	181000000	472000000	612000000	499000000	737000000	443000000	554000000	96100000	616000000	400000000	222000000	366000000	309000000	266000000	288000000	344000000	198000000	168000000	156000000	1820000	1350000	1330000	72800000	62800000	44000000	243000000	198000000	203000000	197000000	204000000	189000000	218000000	242000000	260000000	198000000
1	1	P02754	F.CMENSAEPEQSLVC.Q	N	Y	3.56	60	0.9	766000	4120000	2280000	3080000	23300000	18400000	19200000	5650000	5080000	4280000	1250000	1610000	976000	0	0	0	0	0	0	0	0	0	0	0	0	0	0	0	981000	1110000	607000	0	0	0	0	0	0	0	0	0	0
1	1	P02754	D.YKKYLL.F	N	Y	6.62	60	0.8	765000	0	0	0	1270000	1200000	1210000	2670000	2470000	2060000	2900000	2160000	2400000	10100000	2110000	1820000	2030000	2090000	1960000	2220000	2220000	2210000	2460000	2570000	2490000	0	0	0	0	0	0	459000	607000	0	899000	744000	874000	1460000	1780000	1450000	1910000
1	1	P02754	L.DTD(-18.01)YKKYLL.F	N	Y	6.44	60	0.9	764000	0	0	0	595000	313000	0	1680000	1270000	1500000	2150000	1560000	1480000	1540000	2680000	3040000	3280000	3240000	3250000	3740000	4000000	3740000	4340000	4760000	4070000	0	0	0	0	0	0	525000	485000	545000	1000000	1080000	948000	1960000	2120000	1930000	2400000
1	1	P02754	K.IDALN(+.98)ENKVL.V	N	Y	3.04	60	0.5	2990000	41500000	40700000	33500000	24700000	21400000	18300000	16600000	15800000	14800000	14400000	10900000	11200000	16900000	9980000	8650000	6060000	7220000	5940000	5530000	5430000	6640000	5170000	5310000	4630000	0	135000	164000	0	0	201000	240000	250000	0	0	0	0	458000	0	0	665000
1	1	P02754	C.MENSAEPE(+21.98)QSL.V	N	Y	4.96	60	1.3	764000	0	0	0	0	0	0	0	0	0	0	0	0	11000000	0	0	0	0	0	0	0	0	299000	312000	508000	0	0	0	0	0	0	0	0	0	0	0	0	0	0	0	0
1	1	P02754	M.AASDISLLDAQSAPLR.V	N	Y	7.93	60	0.8	764000	5260000	3900000	4290000	2750000	2150000	994000	3380000	2240000	2180000	2940000	2410000	2260000	1540000	1370000	1420000	885000	940000	922000	705000	772000	616000	177000	285000	0	1910000	1510000	1700000	569000	1020000	783000	924000	1410000	1360000	804000	906000	1090000	543000	513000	0	0
1	1	P02754	L.RVYVEE.L	N	Y	8.73	60	0.9	760000	1880000	1500000	1170000	5000000	3650000	3780000	5840000	5930000	3980000	4980000	3590000	3740000	2820000	2800000	3260000	2550000	2600000	2320000	1580000	1590000	2000000	1540000	1520000	1390000	299000	249000	255000	612000	648000	734000	894000	895000	922000	984000	1060000	1160000	931000	1300000	1110000	939000
1	1	P02754	K.K(+12.00)IIAEKTKIP.A	N	Y	4.91	60	0.5	757000	0	0	0	0	0	0	0	0	0	0	0	0	0	0	0	0	0	0	0	0	0	0	0	0	13300000	13900000	13400000	9060000	9940000	7090000	4240000	5580000	4110000	2470000	3290000	2900000	0	0	912000	0
1	1	P02754	L.DTDYK(+12.00)KYL.L	N	Y	6.49	60	1	6050000	0	0	0	0	0	0	0	0	0	0	0	0	0	0	0	0	0	0	0	0	0	0	0	0	295000	315000	320000	3840000	3120000	3170000	14400000	13300000	11300000	19000000	19600000	20100000	25500000	32300000	27700000	25000000
1	1	P02754	W.ENDECAQ(+.98)KKIIAEKT.K	N	Y	3.06	60	1	921000	1210000	749000	1150000	625000	7900000	9310000	12600000	13300000	9170000	10300000	7830000	9130000	4110000	3410000	4220000	2640000	2620000	3010000	1590000	1520000	1510000	857000	818000	851000	0	0	0	0	0	0	0	0	0	0	0	0	0	0	0	0
1	1	P02754	D.DEALEK(+27.99)FDKALK.A	N	Y	6.19	60	1.1	753000	0	0	0	0	0	0	0	0	0	0	0	0	0	0	0	0	0	0	0	0	0	0	0	0	0	0	0	0	0	0	0	0	0	0	0	0	0	0	0	0
1	1	P02754	E.E(-18.01)LKPTPEG.D	N	Y	8.7	60	1.1	752000	0	0	0	0	0	0	185000	0	0	411000	342000	260000	1620000	1070000	1200000	1620000	1430000	1370000	1660000	1390000	1230000	2330000	2390000	2300000	0	0	0	89300	0	84200	269000	196000	210000	433000	475000	364000	1500000	1160000	1120000	1990000
1	1	P02754	D.AQSAPLRVY.V	N	Y	9.39	60	0.9	751000	2660000	1560000	1650000	2220000	1470000	1680000	2350000	2320000	1950000	3550000	2620000	2670000	1600000	2160000	2100000	1480000	1480000	1250000	1150000	1130000	1010000	875000	798000	786000	1440000	1410000	1040000	1640000	1550000	1240000	1620000	1240000	1230000	1490000	1810000	1790000	1250000	1490000	1520000	1510000
1	1	P02754	M.KGLDIQ(+87.03)KVA.G	N	Y	7.86	60	0.9	751000	0	0	0	0	0	0	0	0	0	0	0	0	0	0	0	0	0	0	0	0	0	0	0	0	258000	157000	153000	431000	384000	432000	444000	578000	0	0	0	0	0	0	0	0
1	1	P02754	L.RVYVEELK(+24.00)PTPE.G	N	Y	3.4	60	1.4	746000	0	0	0	0	0	0	0	0	0	0	0	0	0	0	0	0	0	0	0	0	0	0	0	0	16900000	16600000	18900000	9700000	11400000	11900000	1150000	1330000	1490000	0	0	0	0	0	0	0
1	1	P02754	K.K(+12.00)IIAEKTKIPA.V	N	Y	2.97	60	0.5	743000	0	0	0	0	0	0	0	0	0	0	0	0	0	0	0	0	0	0	0	0	0	0	0	0	22800000	16500000	18700000	5880000	10500000	6470000	2440000	1900000	1730000	743000	648000	667000	0	0	0	0
1	1	P02754	L.VRTPEVDDEALEKFD.K	N	Y	6.08	60	1.1	6080000	22600000	19800000	13800000	24200000	21400000	18200000	17000000	17000000	17300000	15500000	15900000	15000000	14400000	16200000	15400000	12400000	14300000	10700000	13300000	13100000	13400000	13400000	8910000	9550000	878000	628000	764000	2710000	2660000	2840000	2750000	2940000	3700000	3380000	3670000	4600000	7320000	6990000	9120000	7470000
1	1	P02754	E.KFDKALK(+27.99).A	N	Y	6.54	60	0.8	740000	0	0	0	0	0	0	0	0	0	0	0	0	0	0	0	0	0	0	0	0	0	0	0	0	0	0	0	0	0	0	0	0	0	0	0	0	0	318000	0	0
1	1	P02754	K.WENDECAQ(+.98)KKIIAEKT.K	N	Y	3.65	60	1	1730000	1310000	1270000	1160000	13700000	17700000	41700000	17000000	8930000	17600000	13700000	43400000	4320000	4040000	4300000	5340000	3150000	2350000	5010000	0	1140000	0	0	0	0	0	0	0	0	0	0	0	0	0	0	0	0	0	0	0	0
1	1	P02754	Q.SAPLRVY.V	N	Y	8.45	60	0.9	737000	1700000	1420000	1320000	1950000	1520000	1520000	2110000	1910000	1670000	2850000	2410000	2200000	1840000	1990000	1820000	1500000	0	1230000	987000	1080000	1210000	596000	523000	584000	690000	540000	595000	1160000	1350000	1120000	1640000	1460000	1200000	1850000	1710000	1560000	1650000	1840000	1670000	1370000
1	1	P02754	K.G(+12.00)LDIQK.V	N	Y	9.86	60	1.1	7780000	0	0	0	0	0	0	0	0	0	0	0	0	0	0	0	0	0	0	0	0	0	0	0	0	2530000	2400000	2270000	5760000	6210000	4280000	12000000	12000000	9350000	17200000	17400000	14700000	24200000	23700000	21800000	8250000
1	1	P02754	C.MENSAEPEQS.L	N	Y	9.09	60	0.8	3340000	234000	164000	208000	1030000	984000	842000	3430000	3030000	3030000	6520000	5430000	4400000	11900000	8820000	10400000	10900000	9150000	8170000	9190000	9200000	10800000	7350000	7670000	6120000	0	0	0	384000	258000	437000	1520000	1270000	1230000	2380000	3390000	3480000	4680000	5910000	6490000	6420000
1	1	P02754	L.QKW(+30.01)ENDECAQKKIIAEKTK.I	N	Y	5.01	60	1	734000	0	0	0	0	0	0	0	0	0	0	0	0	0	0	0	0	0	0	0	0	0	0	0	0	0	0	0	0	0	0	938000	535000	680000	3550000	2160000	1680000	4710000	3730000	6420000	5210000
1	1	P02754	A.ASDISLLDAQ(+87.03)SAPL.R	N	Y	4.7	60	1.1	729000	941000	1140000	835000	0	249000	354000	0	0	0	0	0	0	0	0	0	0	0	0	0	0	0	0	0	0	929000	791000	1070000	564000	1810000	741000	776000	846000	1140000	642000	897000	564000	0	590000	660000	321000
1	1	P02754	L.QK(+12.00)WENDECAQKKIIA.E	N	Y	4.99	60	1.1	727000	0	0	0	0	0	0	0	0	0	0	0	0	0	0	0	0	0	0	0	0	0	0	0	0	0	0	0	0	0	0	1120000	1120000	847000	2310000	2050000	2110000	4390000	3060000	4280000	4620000
1	1	P02754	R.VYVEELK(+14.02)PTPEGDLEIL.L	N	Y	5.07	60	1.1	720000	0	0	0	0	0	0	0	0	0	0	0	0	3220000	0	0	0	0	0	0	0	0	0	0	0	1160000	293000	718000	1730000	2520000	1150000	941000	1080000	0	0	0	0	0	0	0	0
1	1	P02754	T.QT(-18.01)MKGLDIQKVA.G	N	Y	4.71	60	1.6	719000	0	281000	0	1750000	1100000	1320000	3440000	4120000	2600000	6610000	5060000	5470000	3470000	2580000	3570000	1680000	1640000	1470000	1350000	0	0	0	0	0	317000	0	0	952000	0	933000	2190000	2340000	2010000	3390000	3220000	2490000	3140000	2730000	2950000	0
1	1	P02754	N.DEC(+12.00)AQKKIIA.E	N	Y	5.6	60	0.9	718000	0	0	0	0	0	0	0	0	0	0	0	0	0	0	0	0	0	0	0	0	0	0	0	0	0	0	0	1310000	1300000	1020000	3660000	3490000	3180000	4540000	5430000	5000000	4480000	6150000	5120000	3690000
1	1	P02754	V.RTPEVDDEALEK.F	N	Y	7.97	60	0.9	4670000	13800000	10500000	9790000	22000000	16500000	18700000	23200000	19400000	16100000	20000000	14500000	13500000	22200000	11000000	9720000	9260000	8190000	9560000	9600000	7790000	8660000	7240000	6820000	6320000	2230000	1510000	1640000	8140000	7890000	6490000	11400000	10100000	7880000	10800000	10600000	8790000	8690000	10800000	10400000	9330000
1	1	P02754	E.NSAEPEQSLVC(+12.00).Q	N	Y	5.81	60	1.3	7840000	0	0	0	0	0	0	0	0	0	0	0	0	0	0	0	0	0	0	0	0	0	0	0	0	0	0	0	0	0	0	923000	758000	514000	483000	0	761000	0	937000	722000	812000
1	1	P02754	L.LQKWENDECAQ(+.98)KKIIAEKT.K	N	Y	2.61	60	1.5	1210000	1230000	866000	1410000	22700000	16900000	16100000	5290000	20700000	18000000	20800000	13500000	8080000	0	0	0	0	0	0	0	0	0	0	0	0	0	0	0	0	0	0	0	0	0	0	0	0	0	0	0	0
1	1	P02754	Q.KWEN(+.98)DECA.Q	N	Y	4.77	60	0.8	967000	0	0	0	740000	537000	648000	2610000	2520000	2040000	4290000	3430000	2730000	4120000	5560000	5770000	6390000	5070000	5280000	6050000	6310000	6960000	9730000	8840000	9640000	0	0	0	0	0	0	0	0	0	0	0	0	794000	524000	732000	1110000
1	1	P02754	L.VLDTDYK(+12.00)KY.L	N	Y	5.02	60	1	710000	0	0	0	0	0	0	0	0	0	0	0	0	0	0	0	0	0	0	329000	486000	333000	973000	1230000	1370000	4290000	4370000	3930000	4130000	4500000	4120000	3900000	4670000	4490000	4420000	3930000	4820000	2540000	3320000	5040000	3030000
1	1	P02754	A.Q(-17.03)KKIIAEKTKIPA.V	N	Y	4.15	60	1	708000	28600000	16700000	13500000	6810000	4870000	6110000	1330000	1570000	994000	0	180000	0	0	0	0	0	0	0	0	0	0	0	0	0	1260000	804000	815000	536000	472000	426000	0	0	0	0	0	0	0	0	0	0
1	1	P02754	V.R(+99.03)TPEVDDEALEKFDKALK.A	N	Y	4.87	60	1.2	707000	0	0	0	0	0	0	0	0	0	0	0	0	0	0	0	0	0	0	0	0	0	0	0	0	0	0	0	0	0	0	0	0	0	0	0	0	0	0	0	0
1	1	P02754	Q.KWENDECAQ(+.98)KKIIAE.K	N	Y	4.03	60	1.3	704000	2170000	1050000	525000	6790000	16700000	21300000	0	1070000	0	2010000	1830000	1090000	8220000	1880000	2240000	2310000	1550000	1520000	633000	1210000	704000	583000	0	1010000	0	0	0	0	0	0	551000	0	0	468000	848000	597000	1120000	1210000	1110000	928000
1	1	P02754	L.L(+12.00)DAQSAPLR.V	N	Y	6.52	60	0.8	694000	0	0	0	0	0	0	0	0	0	0	0	0	0	0	0	0	0	0	0	0	0	0	0	0	692000	570000	621000	463000	510000	439000	0	0	0	0	0	0	0	0	0	0
1	1	P02754	D.ECAQKKIIAEKT.K	N	Y	7.1	60	0.7	690000	941000	826000	662000	6650000	4850000	4590000	5800000	8360000	7780000	8650000	5270000	4300000	0	2560000	3470000	1490000	1220000	1520000	1180000	621000	929000	0	388000	323000	0	0	0	285000	228000	322000	782000	581000	447000	427000	758000	1130000	714000	579000	899000	462000
1	1	P02754	K.ALPM(+15.99)HIR(+198.06)LS.F	N	Y	5.84	60	0.8	1230000	0	0	0	0	0	0	0	0	0	0	0	0	0	0	0	0	0	0	0	0	0	0	0	0	0	0	0	0	0	0	0	0	0	0	0	0	0	0	0	0
1	1	P02754	I.DALNEN(+.98)KVLVL.D	N	Y	3.57	60	1	686000	357000	1220000	188000	20800000	33100000	0	2610000	669000	1710000	0	1370000	1350000	948000	6740000	996000	776000	787000	674000	732000	729000	4940000	598000	607000	429000	0	0	0	0	0	0	0	0	0	0	0	0	0	0	0	0
1	1	P02754	K.VLVLD(+43.99)TDYKKYLL.F	N	Y	5.98	60	1	684000	0	0	0	0	0	0	0	0	0	0	0	0	0	0	0	0	0	0	0	0	0	0	0	0	0	0	0	172000	0	0	0	684000	0	614000	484000	0	0	0	0	548000
1	1	P02754	L.DIQKVA.G	N	Y	4.32	60	1.3	6660000	0	0	0	1130000	681000	0	3240000	2640000	2660000	9310000	7850000	7760000	14700000	16700000	14600000	15300000	15200000	15600000	15500000	13800000	15300000	10600000	12200000	13000000	0	0	0	904000	811000	756000	3590000	2840000	2360000	7590000	7080000	6290000	11600000	16900000	11700000	13600000
1	1	P02754	Y.VEELKPTPE(+21.98)GDLE.I	N	Y	6.78	60	0.5	680000	3670000	3050000	2940000	3110000	2030000	2460000	3090000	4320000	3640000	4030000	3330000	3250000	3640000	3460000	4200000	4250000	4230000	4260000	3860000	2690000	3420000	2460000	3000000	2460000	0	0	0	0	0	0	0	0	0	0	0	0	432000	0	0	0
1	1	P02754	L.LQK(+12.00)WEN(+.98)DECAQK.K	N	Y	6.85	60	0.7	679000	0	0	0	0	0	0	0	0	0	0	0	0	0	0	0	0	0	0	0	0	0	0	0	0	764000	607000	634000	1890000	1710000	1400000	4010000	522000	2740000	3500000	3810000	2810000	4830000	4890000	4290000	4300000
1	1	P02754	L.DAQSAPLRVYVE.E	N	Y	7.5	60	0.9	679000	4530000	4290000	4290000	1650000	904000	1350000	2020000	0	1570000	2240000	1290000	1550000	2620000	607000	0	335000	857000	598000	897000	595000	735000	0	858000	1080000	2260000	2100000	1590000	996000	1180000	961000	1060000	804000	652000	906000	995000	0	0	0	630000	1640000
1	1	P02754	K.ID(-18.01)ALNENKVLVL.D	N	Y	3.73	60	0.9	1130000	1180000	861000	2600000	1950000	1460000	832000	6470000	5810000	5310000	6770000	6790000	7600000	6000000	6780000	6670000	4170000	3950000	3120000	2430000	0	0	634000	779000	566000	0	0	0	0	0	0	3210000	1770000	1690000	3940000	3930000	3790000	3060000	2790000	3200000	1710000
1	1	P02754	LIVTQTMK(+12.00)GLDIQKVAGTWYSLAMA.A	N	Y	6.98	60	1.1	678000	0	0	0	0	0	0	0	0	0	0	0	0	0	0	0	0	0	0	0	0	0	0	0	0	11500000	19100000	3450000	6880000	1780000	0	0	1590000	0	697000	0	541000	0	0	0	0
1	1	P02754	A.MAASDISLLDAQSAPLR(+99.03).V	N	Y	6.58	60	1.2	1850000	0	0	0	0	0	0	0	0	0	0	0	0	0	0	0	0	0	0	0	0	0	0	0	0	0	0	0	0	0	0	0	0	0	0	0	0	0	0	0	0
1	1	P02754	T.DYKKYLL.F	N	Y	5.69	60	0.7	677000	0	0	0	949000	805000	632000	1980000	1580000	1510000	2350000	1680000	2600000	4830000	2510000	2320000	2870000	3070000	2020000	3120000	3470000	3180000	4250000	3650000	2650000	0	0	0	0	0	0	0	0	0	0	0	0	1490000	1680000	1610000	1990000
1	1	P02754	L.D(+12.00)AQSAPLR.V	N	Y	12.54	60	0.8	23700000	0	0	0	0	0	0	0	0	0	0	0	0	0	0	0	0	0	0	0	0	0	0	0	0	1530000	1270000	1280000	2400000	2370000	2250000	2520000	3010000	3230000	2930000	3870000	4510000	3750000	4080000	4390000	4030000
1	1	P02754	K.ALPM(+15.99)HIRL.S	N	Y	6.65	60	0.9	1040000	5450000	3800000	3880000	6670000	3490000	3730000	4310000	4880000	2980000	3650000	2280000	2500000	898000	497000	439000	0	0	322000	0	0	0	0	0	0	2030000	1320000	1320000	4540000	4720000	4600000	4360000	4430000	3740000	1510000	3250000	1710000	813000	0	0	0
1	1	P02754	D.TDY(+87.03)KKYLL.F	N	Y	5.97	60	1.1	671000	294000	0	0	0	0	1790000	1590000	1680000	0	0	0	0	0	0	0	0	0	0	0	0	0	0	0	0	0	0	0	0	0	0	0	0	0	0	0	0	0	0	0	0
1	1	P02754	D.DEALEKFDKALK(+14.02).A	N	Y	2.48	60	1	665000	0	0	0	0	0	0	0	0	0	0	0	0	0	0	0	0	0	0	0	0	0	0	0	0	0	0	0	0	0	0	0	0	0	0	0	0	0	0	0	0
1	1	P02754	Q.KWENDECAQK(+14.02)KIIA.E	N	Y	4.97	60	1.3	665000	0	0	0	0	0	0	0	0	0	0	0	0	0	0	0	0	0	0	0	0	0	0	0	0	0	0	0	0	0	0	297000	0	0	0	0	0	0	0	0	0
1	1	P02754	E.NSAEPEQSLVC.Q	N	Y	11.93	60	0.7	108000000	3670000	2180000	2890000	138000000	105000000	102000000	400000000	375000000	292000000	474000000	364000000	367000000	322000000	380000000	415000000	349000000	315000000	311000000	317000000	149000000	121000000	294000000	316000000	275000000	1390000	967000	665000	35400000	33200000	30200000	153000000	140000000	130000000	180000000	133000000	133000000	157000000	279000000	239000000	249000000
1	1	P02754	F.K(+12.00)IDALNE.N	N	Y	4.13	60	0.9	1290000	1520000	1230000	894000	889000	660000	666000	0	0	166000	0	0	0	0	0	0	0	0	0	0	0	0	0	0	0	10200000	8870000	8790000	9920000	10400000	7890000	8980000	9130000	8000000	7340000	8080000	7070000	5410000	2570000	2490000	5010000
1	1	P02754	L.Q(-17.03)KWEN(+30.01)DECAQK(+24.00)KII.A	N	Y	4.03	60	1.1	661000	0	0	0	0	0	0	0	0	0	0	0	307000	1830000	1840000	1690000	2240000	2230000	2390000	4360000	4110000	4350000	7140000	8320000	6110000	0	0	0	0	0	0	0	0	0	0	0	0	1690000	2660000	1580000	1940000
1	1	P02754	F.K(+24.00)IDALNENKVL.V	N	Y	6.37	60	0.7	660000	0	0	0	0	0	0	0	0	0	0	0	0	0	0	0	0	0	0	0	0	0	0	0	0	5330000	5250000	5520000	4950000	4420000	4410000	4130000	3530000	3300000	2890000	3450000	3210000	2310000	1930000	2010000	1780000
1	1	P02754	Q.K(+12.00)VAGTW(+12.00)Y.S	N	Y	7.01	60	0.7	658000	0	0	0	0	0	0	0	0	0	0	0	0	0	0	0	0	0	0	0	0	0	0	0	0	4680000	4760000	4500000	4290000	4230000	4020000	3330000	3810000	2990000	2770000	3360000	3530000	2510000	3260000	2730000	2820000
1	1	P02754	G.L(+12.00)DIQK(+14.02)VA.G	N	Y	5.84	60	1	657000	0	0	0	0	0	0	0	0	0	0	0	0	0	0	0	0	0	0	0	0	0	0	0	0	0	0	0	0	0	0	0	0	0	0	0	0	0	0	0	0
1	1	P02754	D.TDYK(+14.02)KYLL.F	N	Y	5.45	60	0.9	656000	0	0	0	0	0	0	0	0	0	0	0	0	0	0	0	0	0	0	0	0	0	0	0	0	0	0	0	0	0	0	0	0	0	0	0	0	0	0	0	0
1	1	P02754	K.TKIPAV.F	N	Y	4.72	60	0.8	652000	0	402000	0	0	0	0	0	0	0	0	0	0	0	0	0	0	0	0	0	0	0	0	0	0	734000	589000	533000	1750000	1270000	1150000	3630000	3250000	2950000	3680000	3830000	3790000	4620000	4810000	4030000	4200000
1	1	P02754	W.EN(+.98)DECAQKKIIA.E	N	Y	4.88	60	0.7	1920000	0	0	0	2610000	1700000	1730000	9060000	9230000	6450000	13100000	10500000	11400000	16200000	13700000	16400000	13900000	10600000	15000000	13200000	11900000	13200000	12400000	12300000	13500000	0	0	0	0	0	0	0	0	0	0	0	0	0	0	0	0
1	1	P02754	D.ALNENKVLV.L	N	Y	5.81	60	0.8	648000	275000	292000	383000	786000	616000	529000	1140000	1140000	791000	1870000	1570000	1210000	4710000	2240000	3350000	2240000	2100000	2320000	2820000	1700000	1970000	2670000	0	2070000	0	0	0	0	0	0	1210000	940000	893000	1890000	1580000	1710000	2950000	2370000	3090000	2270000
1	1	P02754	R.TPEVDDEALEK(+28.03)FDKALK.A	N	Y	5.59	60	1	648000	0	0	0	0	0	0	0	0	0	0	0	0	0	0	0	0	0	0	0	0	0	0	0	0	0	0	0	0	0	0	0	0	0	0	0	0	0	0	0	0
1	1	P02754	L.Q(-17.03)KWEN(+.98)DECAQKKIIAE.K	N	Y	3.79	60	0.8	647000	0	0	0	2860000	2670000	2760000	4500000	5010000	3740000	5610000	4870000	1270000	5830000	4080000	4280000	2100000	3390000	3140000	3710000	3640000	3250000	3520000	2770000	2370000	0	0	0	0	0	0	0	0	209000	0	0	0	0	0	1440000	0
1	1	P02754	L(+12.00)IVTQ(+87.03)TMK.G	N	Y	8.32	60	1.1	647000	0	0	0	0	0	0	0	0	0	0	0	0	0	0	0	0	0	0	0	0	0	0	0	0	1290000	1370000	987000	0	0	0	0	0	0	0	0	0	0	0	0	0
1	1	P02754	W.ENDECAQK(+12.00)KIIAEKT.K	N	Y	6.3	60	0.8	643000	0	0	0	2310000	1790000	2080000	2260000	2500000	1430000	1940000	1320000	1520000	617000	419000	0	315000	187000	269000	0	0	0	0	0	0	1850000	1210000	1820000	4880000	4260000	4380000	5020000	5910000	4250000	3660000	4810000	3420000	1560000	2320000	1630000	1530000
1	1	P02754	D.AQSAPLR(+198.06).V	N	Y	8.79	60	0.7	643000	0	0	0	0	0	0	0	0	0	0	0	0	0	0	0	0	0	0	0	0	0	0	0	0	0	0	0	0	0	0	0	0	0	0	0	0	0	0	0	0
1	1	P02754	K.WENDEC(+12.00)AQK(+12.00)KIIA.E	N	Y	7.63	60	1	643000	0	0	0	0	0	0	0	0	0	0	0	0	0	0	0	0	0	0	0	0	0	0	0	0	0	0	0	1840000	1730000	1370000	5570000	4850000	4700000	5350000	6440000	6120000	4190000	4770000	5270000	3320000
1	1	P02754	LIVTQTMK.G	N	Y	4.05	60	0.8	641000	17600000	8640000	12600000	1700000	4000000	2130000	788000	760000	417000	991000	856000	543000	2320000	1680000	2310000	2540000	2110000	2370000	2410000	2010000	2100000	0	3020000	2090000	311000	415000	0	0	0	0	0	0	0	0	0	0	0	0	0	0
1	1	P02754	Q.KWEN(+.98)DECAQ(+.98)KKIIAEKT.K	N	Y	4.15	60	0.8	640000	1030000	449000	0	6600000	5200000	6510000	9040000	7860000	6810000	7460000	5090000	6920000	2580000	3080000	2050000	2520000	1560000	0	0	1330000	655000	0	0	0	0	0	0	0	0	0	0	0	0	0	0	0	0	0	0	0
1	1	P02754	Q.KWENDECAQ(+.98)KKIIAEKTK.I	N	Y	3.91	60	1.5	633000	0	0	0	0	460000	0	0	0	0	0	0	0	6340000	0	4630000	5280000	4420000	4570000	3940000	4110000	4970000	965000	3150000	4130000	0	0	0	0	0	0	0	0	0	0	633000	970000	3290000	2640000	2130000	2330000
1	1	P02754	V.LDTDYK(+27.99)K.Y	N	Y	5.1	60	1.1	631000	0	0	0	0	0	0	461000	0	0	0	0	187000	385000	0	0	0	0	0	420000	358000	0	0	0	0	0	0	0	0	0	0	156000	0	0	0	0	0	0	0	0	600000
1	1	P02754	P.EVDDEALEKFDKAL.K	N	Y	6.32	60	0.9	629000	5560000	4340000	4080000	4750000	3950000	3330000	3950000	3340000	3260000	4140000	3220000	3370000	1580000	2410000	2450000	1660000	1630000	1430000	1720000	2020000	1580000	839000	1250000	937000	0	0	0	0	0	0	303000	0	343000	511000	490000	534000	535000	653000	657000	472000
1	1	P02754	V.Y(+12.00)VEELKPTPEGDLE.I	N	Y	6.96	60	0.9	626000	0	0	0	0	0	0	0	0	0	0	0	0	0	0	0	0	0	0	0	0	0	0	0	0	4720000	5890000	4680000	5030000	5040000	4350000	4700000	4670000	3730000	3570000	3910000	4490000	2230000	2850000	2470000	1900000
1	1	P02754	D.AQ(+30.01)SAPLR.V	N	Y	8.45	60	0.9	624000	0	0	0	0	0	0	0	0	0	0	0	0	0	0	0	0	0	0	0	0	0	0	0	0	0	0	0	0	0	0	0	0	0	0	0	0	0	0	0	0
1	1	P02754	T.Q(+87.03)TM(+15.99)KGLDIQ(+87.03)KVA.G	N	Y	6.38	60	0.9	622000	0	0	0	0	0	0	0	0	0	0	0	0	0	0	0	0	0	0	0	0	0	0	0	0	0	0	0	0	0	0	0	0	0	0	0	0	0	0	0	0
1	1	P02754	I.AEKTKIPA.V	N	Y	6.67	60	0.5	620000	591000	1280000	1040000	948000	782000	902000	924000	1030000	993000	1190000	2150000	1860000	0	2110000	2850000	4230000	5670000	6940000	6060000	6690000	8430000	5520000	6490000	5770000	0	0	0	0	0	0	0	0	0	0	0	0	0	0	0	0
1	1	P02754	V.YVEELKPTPEGDLEILL.Q	N	Y	4.29	60	0.8	2310000	23600000	20800000	17500000	33700000	17800000	32200000	32600000	20300000	23600000	19900000	12700000	12200000	0	3310000	2420000	985000	1090000	855000	526000	480000	491000	0	0	0	0	687000	0	0	0	0	0	0	0	0	0	0	0	0	0	0
1	1	P02754	Q.KW(+30.01)ENDECAQ(+.98)KKIIA.E	N	Y	3.46	60	1	620000	0	0	0	0	0	0	0	0	0	0	0	0	0	0	0	0	0	0	0	0	0	0	0	0	0	0	0	0	0	0	0	0	0	0	0	255000	0	0	739000	289000
1	1	P02754	K.IIAEK(+12.00)TKIP.A	N	Y	4.17	60	0.7	619000	0	0	0	0	0	0	0	0	0	0	0	0	0	0	0	0	0	0	0	0	0	0	0	0	6850000	7130000	6550000	6530000	6550000	5620000	5150000	5160000	4690000	3990000	4070000	4540000	0	2340000	2180000	0
1	1	P02754	K.ALPMH(+30.01)IRLS.F	N	Y	5.3	60	1	2140000	0	0	0	0	0	0	0	0	0	0	0	0	0	0	0	0	0	0	0	0	0	0	0	0	0	0	0	0	469000	0	0	0	0	0	0	0	0	0	0	0
1	1	P02754	L.LDAQ(+87.03)SAPLR.V	N	Y	6.8	60	0.9	614000	0	0	0	0	0	0	0	0	0	0	0	0	0	0	0	0	0	0	0	0	0	0	0	0	0	0	0	0	0	81700	426000	296000	197000	731000	579000	556000	443000	0	0	0
1	1	P02754	V.RTPEVDDEALEKFDK(+42.01)ALK.A	N	Y	5.54	60	1	2420000	0	0	0	0	0	0	0	0	0	0	0	0	0	0	0	0	0	0	0	0	0	0	0	0	0	0	0	0	0	0	0	0	0	0	0	0	0	0	0	0
1	1	P02754	E.ELK(+12.00)PTPEG.D	N	Y	4.82	60	0.7	612000	0	0	0	105000	0	0	0	86700	0	0	0	0	0	0	0	0	0	0	0	0	0	0	0	0	958000	718000	567000	710000	684000	583000	1390000	1040000	918000	2190000	1630000	1640000	4080000	3810000	3090000	4650000
1	1	P02754	Q.KVAGTWY(+87.03)SLA.M	N	Y	6.94	60	0.8	611000	0	0	0	0	0	0	0	0	0	0	0	0	0	0	0	0	0	0	0	0	0	0	0	0	0	0	0	0	0	0	0	0	0	0	0	0	0	0	0	0
1	1	P02754	T.Q(+12.00)TMKGLDIQKVA.G	N	Y	4.41	60	1.3	3040000	0	0	0	0	0	0	0	0	0	0	0	0	0	0	0	0	0	0	0	0	0	0	0	0	0	0	0	0	0	0	0	0	0	0	0	0	0	0	0	0
1	1	P02754	K.WEN(+.98)DECAQKKIIAE.K	N	Y	4.97	60	0.5	606000	607000	299000	0	5110000	4220000	4520000	7250000	6210000	5660000	7060000	5500000	4600000	2740000	3860000	3440000	2580000	1320000	1910000	1540000	1050000	1080000	673000	1160000	373000	0	0	0	0	0	0	0	0	0	0	0	0	0	0	0	0
1	1	P02754	A.LEKFD.K	N	Y	6.49	60	1.1	605000	0	0	0	0	0	0	411000	411000	250000	781000	665000	685000	2090000	1960000	2180000	2630000	2050000	2190000	2820000	2820000	2710000	4000000	3850000	4360000	0	0	0	0	0	0	0	0	0	0	0	0	661000	0	385000	909000
1	1	P02754	L.Q(-17.03)KWEND.E	N	Y	3.34	60	0.7	604000	0	0	0	0	0	0	0	0	0	355000	304000	235000	539000	0	617000	945000	890000	1070000	2060000	2020000	1900000	4770000	4640000	5070000	0	0	0	0	0	0	0	0	0	0	0	0	961000	852000	0	1300000
1	1	P02754	K.IIAEK(+12.00)TKIPA.V	N	Y	4.03	60	0.9	602000	0	0	0	0	0	0	0	0	0	0	0	0	0	0	0	0	0	0	0	0	0	0	0	0	8010000	8210000	7680000	5830000	7080000	5680000	4490000	4760000	4740000	3190000	3560000	4020000	714000	1240000	954000	321000
1	1	P02754	L.LQK(+12.00)WENDECAQ.K	N	Y	5.64	60	0.9	600000	0	0	0	0	0	0	0	0	0	0	0	0	0	0	0	0	0	0	0	0	0	0	0	0	0	0	0	408000	307000	350000	1200000	842000	1200000	2400000	2310000	1930000	4870000	4380000	3790000	5020000
1	1	P02754	A.Q(+27.99)KKIIA.E	N	Y	4.81	60	1.1	600000	0	0	0	0	0	0	0	0	0	0	0	0	0	0	0	0	0	0	0	0	0	0	0	0	0	0	0	0	0	0	0	0	0	0	0	0	0	0	0	0
1	1	P02754	K.WENDEC(+31.99)AQKKIIAEKT.K	N	Y	4.76	60	1	600000	9910000	5790000	5330000	6710000	4430000	4950000	4730000	5230000	3740000	4330000	3480000	3080000	1490000	1980000	1860000	1270000	907000	1190000	688000	0	626000	224000	0	0	0	0	0	0	0	0	0	0	0	0	0	0	0	0	0	0
1	1	P02754	K.IDALNEN(+.98)KVLVL.D	N	Y	6.26	60	1.2	5310000	17900000	28400000	28600000	31400000	21100000	62900000	29200000	22200000	26600000	17900000	15300000	18600000	14200000	14100000	13500000	48300000	88600	6630000	9290000	0	0	6170000	47400000	5080000	399000	253000	0	1410000	1720000	1470000	1930000	2600000	1950000	3700000	3200000	3760000	4660000	4320000	5060000	4360000
1	1	P02754	M.KGLDIQKVAGT.W	N	Y	5.69	60	0.8	594000	14000000	6730000	8930000	7640000	5720000	5100000	4170000	4240000	2920000	2430000	1930000	2110000	0	0	0	0	0	0	0	0	0	0	0	0	776000	824000	800000	610000	744000	665000	321000	360000	335000	0	0	0	0	0	0	0
1	1	P02754	L.V(+12.00)LDTDYKKYL.L	N	Y	7.97	60	0.6	593000	0	0	0	0	0	0	0	0	0	0	0	0	0	0	0	0	0	0	0	0	0	0	0	0	245000	0	0	1630000	1870000	1750000	4710000	3900000	4590000	3340000	4490000	4500000	3100000	3700000	2900000	3740000
1	1	P02754	M.AASDISLLD(-18.01)AQSAPLR.V	N	Y	6.83	60	1	591000	0	0	0	0	0	0	279000	0	0	620000	385000	0	1150000	1120000	1150000	930000	966000	855000	696000	657000	732000	320000	332000	321000	0	0	0	0	0	0	0	0	0	256000	0	0	524000	623000	644000	551000
1	1	P02754	M.KGLDIQ.K	N	Y	1.08	60	1.6	589000	0	0	0	0	0	0	0	0	0	0	0	0	0	0	0	0	139000	0	483000	287000	0	1390000	350000	66600000	0	0	0	0	0	0	0	0	0	0	0	0	0	0	0	0
1	1	P02754	T.DYKKYL.L	N	Y	6.1	60	0.6	586000	0	0	0	397000	334000	314000	916000	891000	640000	1260000	925000	924000	3340000	2260000	1890000	2190000	1840000	1950000	2450000	2480000	2490000	3900000	4050000	3490000	0	0	0	0	0	0	0	0	0	405000	0	0	1590000	1630000	1410000	1800000
1	1	P02754	A.QKKIIAEKT.K	N	Y	3.33	60	0.8	586000	0	0	0	400000	0	1300000	5260000	5390000	4100000	7110000	7230000	10600000	0	6170000	0	6070000	0	8180000	0	0	2770000	0	0	0	0	0	0	0	0	0	1130000	670000	0	0	0	2050000	0	0	1070000	0
1	1	P02754	Q.LEEQCHI	N	Y	7.4	60	0.8	8010000	1430000	843000	1110000	37300000	26100000	23600000	61500000	69900000	55800000	33900000	25900000	28900000	9750000	11000000	10100000	9160000	7550000	8220000	6950000	6070000	6050000	3380000	1970000	3640000	596000	481000	411000	18700000	18200000	13700000	33800000	31500000	31900000	19900000	21800000	22000000	7740000	11000000	8400000	6730000
1	1	P02754	E.ELKPTPEGDLEILLQ.K	N	Y	11.43	19.9	1	74300000	87700000	40000000	44500000	122000000	87900000	254000	260000000	227000000	189000000	6670000	237000000	556000	295000000	235000	321000	179000	73100	251000	2790000	110000	1310000	59800	144000	63700	27900000	17600000	18600000	79000000	99000000	73200000	106000000	98000000	79200000	124000000	119000000	130000000	87500000	82300000	162000000	109000000
1	1	P02754	R.TPEVDDEALEKFDKALK.A	Y	Y	12.61	25.58	1.1	665000000	93600000	79300000	88900000	1610000000	1220000000	1570000000	2530000000	2760000000	2310000000	2510000000	2280000000	2130000000	2070000000	2030000000	2650000000	1640000000	1650000000	1510000000	1560000000	1640000000	1450000000	998000000	1050000000	738000000	36100000	7920000	19100000	482000000	538000000	557000000	1210000000	1290000000	1340000000	1110000000	1370000000	1880000000	1140000000	1360000000	1150000000	1050000000
1	1	P02754	D.TDY(+87.03)KKYL.L	N	Y	5.99	60	0.8	577000	0	0	0	0	0	0	0	0	0	0	0	0	0	0	0	0	0	0	0	0	0	0	0	0	0	0	0	0	0	0	0	0	0	0	0	0	0	0	0	0
1	1	P02754	C.QCLVR(+99.03).T	N	Y	5.63	60	1	573000	0	0	0	0	0	0	0	0	0	0	0	0	0	0	0	0	0	0	0	0	0	0	0	0	0	0	0	0	0	0	0	0	0	0	0	0	0	0	0	0
1	1	P02754	Y.S(+12.00)LAM.A	N	Y	3.52	60	0.6	573000	0	0	0	0	0	0	0	0	0	0	0	0	0	0	0	0	0	0	0	0	0	0	0	0	0	0	423000	0	0	0	0	0	438000	0	0	0	0	0	0	0
1	1	P02754	K.WEN(+.98)DECAQKKIIAEKT.K	N	Y	3.29	60	1	5750000	8940000	5320000	6170000	75100000	53400000	32100000	91900000	98600000	57900000	74200000	23400000	46600000	23400000	14500000	22200000	15600000	10800000	8170000	5280000	6940000	4840000	1640000	2680000	799000	0	0	0	0	0	0	0	0	0	0	0	0	0	0	0	0
1	1	P02754	A.LPMHIR(+198.06).L	N	Y	6.26	60	0.9	568000	0	0	0	0	0	0	0	0	0	0	0	0	0	0	0	0	0	0	0	0	0	0	0	0	0	0	0	0	0	0	0	0	0	0	0	0	0	0	0	0
1	1	P02754	Q.KWEN(+.98)DECAQ(+.98)KKIIA.E	N	Y	4.96	60	1	567000	0	0	0	435000	243000	179000	1700000	1940000	1790000	3670000	2740000	2360000	4710000	3860000	4930000	4110000	4220000	3850000	4210000	3530000	3950000	3680000	4080000	4720000	0	0	0	0	0	0	0	0	0	422000	267000	0	636000	821000	466000	0
1	1	P02754	I.IAEKTKIP.A	N	Y	5.24	60	0.8	2160000	26800000	15400000	15300000	15200000	11900000	13200000	12000000	13100000	9670000	13600000	9440000	9450000	9240000	7990000	9880000	7920000	7080000	6980000	5190000	5580000	4810000	4690000	4590000	4510000	200000	288000	192000	150000	178000	161000	1030000	186000	156000	1100000	192000	166000	1360000	157000	1110000	983000
1	1	P02754	I.IAEKTKIPAVF.K	N	Y	4.64	60	0.6	1090000	26200000	18700000	14900000	13700000	10100000	10600000	6910000	7740000	5800000	4700000	4070000	3310000	0	0	0	0	0	0	0	0	0	0	0	0	976000	1060000	1040000	470000	365000	0	0	0	0	0	0	0	0	0	0	0
1	1	P02754	K.IPAVFK(+14.02)IDALN.E	N	Y	6.28	60	0.8	1800000	0	0	0	0	0	0	0	0	0	0	0	0	0	0	0	0	0	0	0	0	0	0	0	0	0	0	0	0	0	0	0	0	0	0	0	0	0	0	0	0
1	1	P02754	W.ENDECAQKKIIAEKTK.I	N	Y	4.23	60	1	1060000	0	0	0	7890000	7660000	4570000	16600000	14500000	6830000	14700000	13500000	8040000	4620000	4310000	5030000	2210000	2600000	2320000	1030000	490000	1560000	0	0	434000	0	0	0	0	0	0	113000	55300	0	120000	150000	146000	789000	1280000	285000	898000
1	1	P02754	E.C(+12.00)AQKKIIAEKTK.I	N	Y	6.44	60	1	557000	0	0	0	0	0	0	105000	92900	68300	345000	366000	303000	0	1670000	1630000	1640000	1340000	1440000	1450000	1320000	1240000	944000	894000	1180000	0	0	0	57300	0	0	188000	346000	345000	893000	0	0	5010000	3960000	3930000	4220000
1	1	P02754	T.M(+15.99)KGLDIQK.V	N	Y	5.72	60	0.7	554000	4600000	3940000	3370000	3770000	3040000	3070000	3620000	3550000	2960000	3640000	2610000	2790000	2570000	2560000	2430000	2010000	2270000	1910000	2120000	1820000	1330000	1710000	1660000	1520000	0	0	0	0	0	0	0	0	0	0	0	201000	178000	0	160000	0
1	1	P02754	L.QKWENDECAQKKIIAEKTKIPAV.F	N	Y	2.44	60	1.2	2010000	0	0	0	6510000	4650000	5750000	5110000	2610000	1550000	0	0	0	0	0	0	0	0	0	0	0	0	0	0	0	4760000	2890000	1250000	30600000	48600000	16400000	34200000	35300000	22700000	6810000	3900000	8120000	0	0	0	0
1	1	P02754	E.NDECAQKKIIAEKTK.I	N	Y	7.33	60	0.7	552000	0	0	0	194000	0	0	660000	762000	531000	1250000	1090000	822000	0	2800000	3050000	2590000	2430000	1920000	2650000	1950000	1740000	1750000	1370000	1920000	0	0	0	0	0	0	324000	272000	147000	436000	755000	929000	2830000	2040000	3350000	3530000
1	1	P02754	A.EKTKIPAVFKIDALN.E	N	Y	6.13	60	1	552000	0	0	0	458000	317000	509000	3030000	2830000	2870000	5190000	4060000	4130000	2990000	3480000	2710000	1900000	2270000	1940000	1670000	1540000	1790000	595000	759000	613000	0	0	0	441000	464000	330000	0	1430000	858000	1320000	682000	1630000	963000	1540000	1260000	1090000
1	1	P02754	D.AQSAPLR(+99.03)VY(+87.03)VE.E	N	Y	4.66	60	0.9	552000	0	0	0	0	0	0	0	0	0	0	0	0	0	0	0	0	0	0	0	0	0	0	0	0	0	0	0	0	0	0	0	0	0	0	0	0	0	0	0	0
1	1	P02754	R.VYVEELKPTPEGDLEILLQK.W	N	Y	2.79	60	0.8	668000	19900000	13500000	24200000	4630000	3950000	8820000	0	0	0	1220000	0	0	0	904000	986000	392000	318000	301000	284000	318000	414000	0	0	0	0	0	0	0	0	0	0	0	0	0	0	0	0	0	0	0
1	1	P02754	Q.TM(+15.99)KGLDIQK.V	N	Y	6.14	60	1	998000	8160000	6560000	5810000	6740000	5850000	5390000	5760000	5880000	5090000	5880000	4530000	4290000	3860000	3950000	3940000	3150000	3530000	3100000	2880000	2830000	1820000	2550000	2360000	2310000	410000	406000	493000	248000	349000	432000	353000	437000	649000	466000	499000	690000	204000	783000	396000	812000
1	1	P02754	E.KFD(-18.01)KALK.A	N	Y	6.56	60	1.1	549000	0	0	0	0	0	0	0	0	0	148000	138000	0	1130000	1190000	1420000	1620000	1580000	2030000	2810000	3230000	3180000	2910000	3570000	3210000	0	0	0	0	0	0	0	0	0	0	158000	0	601000	836000	1240000	1060000
1	1	P02754	L.Q(-17.03)KWE.N	N	Y	3.27	60	0.7	542000	0	0	0	0	0	0	0	0	0	0	0	0	826000	0	0	1190000	993000	1040000	2130000	2340000	2160000	6020000	6230000	5710000	0	0	0	0	0	0	0	0	0	0	0	0	929000	0	913000	1450000
1	1	P02754	E.ELKPTPEGDL.E	N	Y	2.79	60	0.6	1840000	529000	310000	375000	400000	0	0	343000	524000	321000	814000	247000	231000	2720000	1480000	1130000	2440000	1780000	2230000	3410000	8670000	3820000	6390000	6940000	7820000	1150000	1120000	1220000	859000	1190000	1180000	216000	0	1150000	1020000	1340000	1250000	1320000	1160000	906000	1810000
1	1	P02754	Q.KVAGTWYS.L	N	Y	6.01	60	0.9	537000	0	0	0	0	0	309000	1140000	940000	841000	1530000	1260000	1260000	1720000	1010000	1120000	0	597000	630000	0	517000	388000	0	0	0	0	206000	0	0	0	308000	937000	633000	0	0	917000	1080000	780000	0	667000	0
1	1	P02754	L.KALPM(+15.99)HIR.L	N	Y	6.54	60	1	536000	571000	682000	444000	2040000	1360000	1660000	2480000	3860000	2440000	3110000	4520000	3350000	0	2910000	3990000	2830000	2280000	0	1790000	1150000	1140000	1500000	1980000	1350000	0	115000	0	178000	278000	331000	386000	328000	514000	595000	525000	462000	733000	572000	0	0
1	1	P02754	Q.KW(+12.00)EN(+.98)DECAQKKIIAEKT.K	N	Y	4.03	60	0.9	536000	0	0	0	1590000	3130000	801000	1240000	1910000	280000	1220000	1060000	1570000	0	0	0	439000	0	0	0	0	0	0	0	0	2030000	305000	1550000	2600000	3950000	6020000	3440000	8170000	1360000	7190000	6820000	7690000	0	0	0	0
1	1	P02754	L.DTDY(+174.06)KKYLL.F	N	Y	4.73	60	1.1	4660000	0	0	0	0	0	0	0	0	0	0	0	0	0	0	0	0	0	0	0	0	0	0	0	0	0	0	0	0	0	0	0	0	0	0	0	0	0	0	0	0
1	1	P02754	Q.LEEQC(+12.00)HI	N	Y	5.58	60	0.6	535000	0	0	0	0	0	0	0	0	0	0	0	0	0	0	0	0	0	0	0	0	0	0	0	0	288000	0	0	1470000	1550000	1020000	2290000	1970000	1790000	1420000	1940000	1990000	1400000	1700000	1230000	1220000
1	1	P02754	E.LKPTPEGDLE(+21.98)IL.L	N	Y	7.32	60	0.8	534000	328000	391000	308000	731000	636000	671000	1210000	1070000	1010000	1750000	1370000	1510000	1880000	2160000	2370000	2290000	3060000	2800000	3250000	2850000	2720000	2820000	3590000	2930000	242000	0	197000	392000	348000	0	0	933000	1160000	1050000	1070000	1340000	1110000	1180000	790000	1180000
1	1	P02754	T.QTMK(+12.00)GLDIQKVA.G	N	Y	8.08	60	0.9	9180000	0	0	0	0	0	0	0	0	0	0	0	0	0	0	0	0	0	0	0	0	0	0	0	0	472000	0	0	1760000	1750000	1500000	3620000	2650000	2770000	5860000	5400000	6540000	6650000	6880000	8510000	5440000
1	1	P02754	L(+12.00)IVTQT.M	N	Y	4.78	60	0.7	1090000	0	0	0	0	0	0	0	0	0	0	0	0	0	0	0	0	0	0	0	0	0	0	0	0	9850000	9630000	10200000	6890000	7600000	6180000	3690000	4030000	3730000	2550000	2970000	2650000	2270000	3110000	3190000	2620000
1	1	P02754	L.Q(+.98)KWENDECA.Q	N	Y	4.07	60	1	755000	0	0	0	253000	237000	874000	1100000	871000	1070000	2140000	1530000	1200000	2830000	3940000	2350000	4260000	4030000	4050000	4490000	3830000	3290000	5350000	4800000	4410000	0	0	0	0	0	0	0	0	0	0	0	320000	2690000	1870000	1490000	2590000
1	1	P02754	Q.SLVC(-1.01)Q(+.98)C(-1.01)LVR.T	N	Y	3.89	60	0.9	526000	0	0	0	0	0	0	0	0	0	0	0	0	0	0	0	0	0	0	0	0	0	1010000	983000	971000	0	0	0	0	0	0	0	0	0	0	0	0	0	0	0	0
1	1	P02754	D.DEALE(+21.98)KFD.K	N	Y	5.01	60	0.8	524000	0	0	0	326000	0	219000	801000	929000	661000	1300000	1330000	984000	1750000	2720000	3560000	4200000	4130000	3250000	4190000	4090000	3840000	3860000	4970000	5050000	0	0	0	0	0	0	0	0	0	673000	0	466000	751000	0	1110000	987000
1	1	P02754	Q.KWENDECAQKK.I	N	Y	4.94	60	0.5	11500000	4090000	2880000	2720000	66600000	46000000	62300000	92500000	125000000	76500000	104000000	90100000	77300000	60200000	67500000	72800000	57900000	47000000	56800000	33400000	47100000	41600000	19600000	38400000	25100000	79700	50800	133000	764000	1490000	825000	2750000	2300000	2270000	2480000	2850000	3650000	3740000	2950000	3160000	3020000
1	1	P02754	D.DEALEK(+12.00)FDKAL.K	N	Y	2.96	60	1.4	522000	0	0	0	0	0	0	0	0	0	0	0	0	0	0	0	0	0	0	0	0	0	0	0	0	10800000	10000000	10900000	6180000	422000	7580000	3030000	4800000	3190000	0	2260000	2520000	0	0	0	0
1	1	P02754	G.LDIQ(+.98)KVA.G	N	Y	4.93	60	1.1	516000	0	0	0	0	0	0	0	0	0	0	0	0	0	0	0	0	0	0	0	0	0	0	0	0	0	0	0	0	0	0	0	0	0	0	0	0	0	0	0	0
1	1	P02754	A.LPMHIRLS.F	N	Y	6.46	60	0.8	514000	941000	653000	456000	3580000	2660000	2580000	1880000	1370000	1210000	1190000	1480000	979000	841000	478000	480000	368000	346000	218000	0	424000	0	0	0	0	1070000	936000	913000	1660000	1720000	1520000	720000	1130000	694000	1030000	786000	1240000	0	0	0	0
1	1	P02754	Y.VEELK(+12.00)PTPEGDLEILLQK.W	N	Y	5.06	60	0.6	512000	0	0	0	0	0	0	0	0	0	0	0	0	0	0	0	0	0	0	0	0	0	0	0	0	12700000	10600000	10100000	6470000	7840000	6390000	1920000	3180000	2240000	0	0	0	0	0	0	0
1	1	P02754	L(+12.00)IVTQTM(+15.99)KGLDIQ.K	N	Y	5.7	60	1.1	512000	0	0	0	0	0	0	0	0	0	0	0	0	0	0	0	0	0	0	0	0	0	0	0	0	6410000	9100000	8310000	0	0	0	0	0	0	0	0	0	0	0	0	0
1	1	P02754	L.LQKW(+29.97)ENDECAQKKIIAEKT.K	N	Y	3.01	60	0.8	510000	9320000	7290000	3560000	4330000	3520000	5160000	7000000	3800000	1130000	3010000	955000	2080000	982000	0	3690000	963000	1440000	1950000	0	0	431000	0	0	524000	0	0	0	0	0	0	0	0	0	0	0	0	0	0	0	0
1	1	P02754	L.LQK(+12.00)WENDECAQKKIIAE.K	N	Y	4.64	60	1	509000	0	0	0	0	0	0	0	0	0	0	0	0	0	0	0	0	0	0	0	0	0	0	0	0	508000	445000	327000	4630000	3880000	3060000	4420000	2670000	1340000	5230000	4920000	4820000	3230000	3080000	3820000	3070000
1	1	P02754	L.RVYVEELK(+24.00)PTPEGDLE.I	N	Y	2.67	60	1.1	1630000	0	0	0	0	0	0	0	0	0	0	0	0	0	0	0	0	0	0	0	0	0	0	0	0	39900000	35400000	38600000	22600000	21200000	21400000	3420000	4000000	3890000	0	401000	1050000	0	0	0	1140000
1	1	P02754	E.CAQKKIIA.E	N	Y	4.43	60	0.8	508000	0	0	0	0	0	0	0	0	0	0	0	94000	0	668000	818000	2140000	2960000	4070000	5030000	8500000	7990000	10500000	10100000	7320000	0	0	0	0	0	0	0	0	0	0	0	0	0	0	0	0
1	1	P02754	L.LQK(+12.00)WENDECAQKKIIA.E	N	Y	7.28	60	0.7	6200000	0	0	0	0	0	0	0	0	0	252000	0	0	164000	188000	240000	0	0	0	0	0	0	0	0	0	0	0	0	10600000	9230000	7070000	32800000	26900000	26400000	49400000	50300000	46600000	49600000	54500000	56200000	48000000
1	1	P02754	Q.SAPLR(+198.06)VY(+87.03)VE.E	N	Y	4.33	60	0.9	503000	0	0	0	0	0	0	0	0	0	0	0	0	0	0	0	0	0	0	0	0	0	0	0	0	0	0	0	0	0	0	0	0	0	0	0	0	0	0	0	0
1	1	P02754	L.P(+12.00)MHIRLS.F	N	Y	5.15	60	0.8	502000	0	0	0	0	0	0	0	862000	0	0	0	0	0	0	0	0	0	0	0	0	0	0	0	0	0	0	0	0	0	0	0	0	0	0	0	0	0	0	0	0
1	1	P02754	Y.VEELKPTPEGD.L	N	Y	4.18	60	1.1	502000	5570000	3940000	4150000	3500000	3020000	3130000	3460000	0	2620000	3700000	2890000	3040000	0	0	2670000	2380000	0	2090000	1920000	0	0	2090000	1550000	0	134000	0	106000	120000	0	0	0	0	0	0	0	0	479000	479000	829000	0
1	1	P02754	M.ENSAEPEQS.L	N	Y	2.68	60	0.9	501000	0	0	0	0	0	0	0	0	0	0	0	0	0	180000	0	924000	2080000	4370000	5830000	7650000	7790000	10400000	12200000	8410000	0	0	0	0	0	0	0	0	0	0	0	0	0	0	0	0
1	1	P02754	LIVTQTMKGLDIQKVAGTWYSLA.M	N	Y	1.42	60	0.3	565000	21400000	17700000	10900000	3630000	9430000	0	2120000	686000	1920000	0	0	0	0	0	0	0	0	0	0	0	0	0	0	0	0	0	0	0	0	0	0	0	0	0	0	0	0	0	0	0
1	1	P02754	F.K(+24.00)IDALNENKVLVL.D	N	Y	5.97	60	1.2	3790000	0	0	0	0	0	0	0	0	0	0	0	0	0	0	0	0	0	0	0	0	0	0	0	0	12200000	7260000	8950000	19400000	22800000	18000000	20600000	15800000	12800000	11500000	13000000	12400000	4390000	7290000	7620000	6590000
1	1	P02754	L.QKWENDECAQKKIIAEK.T	N	Y	6.51	60	0.7	13500000	0	0	0	4940000	5700000	5370000	24400000	19600000	13000000	44400000	31900000	31700000	86800000	75900000	68600000	71300000	61400000	58900000	49400000	51200000	59700000	24700000	15800000	23200000	0	0	0	4480000	5710000	1920000	20100000	15300000	13600000	41200000	24200000	21600000	52100000	83600000	69100000	69700000
1	1	P02754	R.TPEVDDE(+21.98)AL.E	N	Y	5.56	60	0.8	497000	1210000	862000	908000	3020000	2350000	2080000	3140000	2890000	2130000	2540000	1970000	2470000	0	1040000	0	2070000	2160000	2310000	2190000	2440000	2640000	2660000	2620000	2100000	491000	404000	604000	1160000	1150000	1200000	934000	1190000	1150000	946000	0	0	545000	785000	502000	0
1	1	P02754	E.V(+12.00)DDEALEKFDKAL.K	N	Y	5.41	60	1	495000	0	0	0	0	0	0	0	0	0	0	0	0	0	0	0	0	0	0	0	0	0	0	0	0	7220000	5750000	5640000	4820000	5320000	5300000	4240000	4000000	3150000	2170000	2930000	2650000	718000	994000	1000000	658000
1	1	P02754	L.D(+12.00)AQSAPLR(+198.06)VY(+174.06)VE.E	N	Y	4.89	60	1.4	492000	0	0	0	0	0	0	0	0	0	0	0	0	0	0	0	0	0	0	0	0	0	0	0	0	0	0	0	0	0	0	0	0	0	0	0	0	0	0	0	0
1	1	P02754	L.Q(-17.03)KWENDECAQKK(+14.02)IIA.E	N	Y	3.69	60	0.7	492000	0	0	0	0	0	0	0	0	0	0	0	0	0	0	0	0	0	0	0	0	0	0	0	0	0	0	0	0	0	0	0	0	0	0	0	470000	2720000	1960000	2370000	3440000
1	1	P02754	L.VLDTDYK(+12.00)K.Y	N	Y	5.09	60	0.7	491000	0	0	0	0	0	0	0	0	0	0	0	0	0	0	0	0	0	0	0	0	0	0	0	0	2780000	2720000	2830000	2690000	2540000	2480000	2680000	3230000	2340000	2330000	2770000	2430000	2350000	2260000	3120000	2530000
1	1	P02754	T.M(+12.00)KGLDIQK.V	N	Y	3.29	60	0.9	489000	0	0	0	0	0	0	0	0	0	0	0	0	0	0	0	0	0	0	0	0	0	0	0	0	4620000	4150000	4030000	3870000	4600000	3160000	4660000	4800000	3810000	3450000	5170000	4460000	0	0	0	2410000
1	1	P02754	R.TPEVDDEALEKFDKAL.K	N	Y	6.42	60	0.8	84500000	339000000	229000000	211000000	1040000000	759000000	881000000	702000000	751000000	736000000	437000000	412000000	432000000	98600000	110000000	121000000	53800000	48700000	50300000	27600000	35100000	44800000	6890000	8200000	8450000	99800000	92000000	97400000	245000000	213000000	259000000	263000000	255000000	210000000	172000000	230000000	135000000	28600000	54000000	39400000	20800000
1	1	P02754	F.NPTQLEEQCHI	N	Y	2.86	60	0.8	487000	9470000	5820000	8500000	13700000	8980000	10200000	0	0	0	0	0	0	0	0	0	0	0	0	0	0	0	0	0	0	433000	0	526000	0	524000	332000	0	0	0	0	0	0	0	0	0	0
1	1	P02754	S.LLDAQSAPLR.V	N	Y	6.95	60	0.9	487000	423000	229000	344000	458000	461000	475000	1120000	933000	789000	1050000	977000	868000	860000	843000	1060000	833000	483000	631000	453000	252000	375000	200000	0	0	358000	0	0	550000	463000	439000	393000	334000	323000	723000	779000	741000	258000	513000	522000	398000
1	1	P02754	L.QK(-1.03)WENDECAQKKIIA.E	N	Y	3.97	60	0.8	1320000	0	0	0	0	0	0	582000	638000	861000	2960000	2210000	2620000	7300000	7070000	7050000	7100000	7390000	6860000	4600000	4550000	7310000	15900000	17000000	7200000	0	0	0	0	0	0	0	0	0	0	341000	0	1260000	1100000	1350000	1490000
1	1	P02754	C.M(+15.99)EN(+.98)SAEPEQSLVC.Q	N	Y	4.75	60	1.2	484000	0	0	0	2220000	1480000	1090000	4380000	4090000	3250000	4080000	3160000	3330000	1660000	2470000	2460000	1970000	2170000	1740000	1480000	1400000	1010000	940000	959000	942000	0	0	0	250000	0	155000	0	955000	731000	1010000	958000	1300000	1180000	1180000	997000	937000
1	1	P02754	K.A(+12.00)LPMHIRLS.F	N	Y	5.01	60	0.9	483000	0	0	0	0	0	0	0	0	0	0	0	0	0	0	0	0	0	0	0	0	0	0	0	0	197000	0	161000	0	0	0	0	0	0	0	0	0	0	0	0	0
1	1	P02754	A.EKTKIP.A	N	Y	3.22	60	0.9	639000	0	0	0	0	0	0	125000	126000	165000	277000	401000	379000	0	753000	1030000	2550000	3580000	6580000	6580000	8820000	11500000	10800000	12100000	8920000	0	0	0	0	0	0	84400	0	115000	147000	140000	180000	97600	118000	128000	150000
1	1	P02754	L.LQKWENDEC(+79.96)AQKKIIAEKT.K	N	Y	3.76	60	0.9	482000	12700000	9590000	11100000	7980000	7360000	4900000	1660000	1410000	1100000	0	0	0	0	0	0	0	0	0	0	0	0	0	0	0	0	0	0	0	0	0	0	0	0	0	0	0	0	0	0	0
1	1	P02754	Y.VEELKPTPEGDLEILLQK(-.98).W	N	Y	3.46	60	0.6	478000	20100000	14000000	15300000	4210000	3830000	0	0	0	0	0	0	0	0	0	0	0	0	0	0	0	0	0	0	0	0	0	0	0	0	0	0	0	0	0	0	0	0	0	0	0
1	1	P02754	L.LQKWENDE.C	N	Y	5.25	60	0.8	476000	0	0	0	320000	190000	222000	547000	565000	482000	1270000	865000	815000	9530000	1780000	1840000	1970000	1630000	1830000	1600000	1690000	2030000	2700000	1630000	2590000	0	0	0	0	0	0	171000	0	0	0	0	232000	1050000	996000	822000	1110000
1	1	P02754	L.VRTPEVDDE.A	N	Y	5.15	60	0.9	475000	4840000	3290000	3350000	3590000	3080000	3280000	2720000	2900000	1990000	2500000	1950000	1900000	1810000	1610000	1180000	1630000	1230000	991000	847000	789000	690000	782000	786000	768000	348000	304000	226000	510000	599000	427000	604000	553000	550000	0	546000	551000	791000	0	516000	0
1	1	P02754	V.RTPEVDDEALE(+21.98).K	N	Y	4.99	60	1	470000	576000	281000	0	798000	636000	775000	1020000	0	1430000	1880000	1670000	0	1990000	2770000	3620000	3600000	0	1900000	1580000	2130000	2790000	1930000	2770000	2230000	0	0	0	0	0	0	405000	198000	399000	0	560000	0	1240000	1250000	1610000	1120000
1	1	P02754	D.DEALEKFDKALK(+27.99).A	N	Y	5.67	60	1.2	470000	0	0	0	0	0	0	0	0	0	0	0	0	0	0	0	0	0	0	0	0	0	0	0	0	0	0	0	0	0	0	0	0	0	0	0	0	0	0	0	0
1	1	P02754	D.DEALEKFD(+15.99)KAL.K	N	Y	5.18	60	0.8	468000	2190000	2020000	1420000	2770000	2410000	2070000	3620000	4130000	3600000	3380000	3530000	3110000	1210000	1810000	2230000	601000	404000	665000	398000	239000	294000	285000	181000	0	898000	873000	707000	659000	780000	645000	1330000	1450000	1230000	1180000	1760000	1410000	0	0	692000	0
1	1	P02754	L.PM(+15.99)HIRLS.F	N	Y	6.87	60	0.7	466000	1350000	1060000	1080000	7120000	5050000	4800000	2620000	2530000	2010000	0	448000	510000	0	0	0	0	0	0	0	0	0	0	0	0	919000	503000	434000	2600000	2780000	2200000	915000	900000	1230000	475000	594000	568000	0	0	0	0
1	1	P02754	N.PTQLE.E	N	Y	2.21	60	0.6	466000	0	0	0	0	0	0	0	0	0	0	0	0	0	0	0	741000	2130000	4790000	5130000	7230000	8050000	9780000	11000000	6850000	0	0	171000	0	0	0	0	0	0	0	0	0	0	0	0	0
1	1	P02754	T.Q(-17.03)TMK(+14.02)GLDIQK.V	N	Y	6.93	60	1.1	466000	3990000	2680000	2610000	2250000	2250000	1830000	2090000	2060000	1470000	2050000	1550000	1710000	1600000	1420000	1430000	1550000	831000	1030000	1270000	1280000	958000	1200000	1380000	1010000	0	0	56300	72400	86800	0	0	209000	270000	199000	297000	488000	753000	865000	918000	1040000
1	1	P02754	N.DECAQKKIIAE.K	N	Y	4.36	60	1	465000	567000	305000	402000	5000000	3800000	3690000	4620000	5130000	3480000	4080000	3010000	3450000	2460000	2120000	2170000	1530000	1460000	1370000	1130000	943000	1200000	587000	728000	780000	0	0	0	0	0	90300	0	0	137000	202000	152000	0	0	0	0	216000
1	1	P02754	A.Q(-17.03)KK(+14.02)IIAEKTK.I	N	Y	5.9	60	1	461000	0	0	0	0	0	0	0	0	0	0	0	0	0	0	0	0	0	0	0	0	0	0	0	0	0	0	0	0	0	0	0	0	0	0	0	0	57300	63200	54800	0
1	1	P02754	T.Q(+30.01)TMKGLDIQKVA.G	N	Y	7.84	60	1	8380000	3630000	2660000	2300000	1480000	1000000	1080000	0	0	0	0	0	0	0	903000	0	0	0	0	0	0	0	0	0	1070000	781000	633000	885000	442000	564000	252000	1420000	1060000	869000	2540000	2060000	3180000	1610000	1490000	0	0
1	1	P02754	Q.KW(+15.99)ENDECAQKKIIA.E	N	Y	3.65	60	0.8	457000	0	0	0	0	0	0	951000	1200000	1660000	4660000	340000	1240000	1980000	2830000	1660000	2120000	2130000	703000	5920000	2270000	2600000	5250000	5010000	1300000	0	0	0	0	0	0	0	0	0	0	0	0	0	312000	228000	123000
1	1	P02754	K.KIIAEKTKIP.A	N	Y	3.59	60	0.9	456000	10800000	5890000	5480000	5600000	4070000	4640000	3570000	3740000	2390000	2140000	1940000	1740000	479000	341000	575000	246000	0	0	0	0	0	0	0	0	284000	138000	179000	0	81800	148000	95900	110000	0	0	0	0	0	0	0	0
1	1	P02754	K.IDALN(+.98)ENKVLVL.D	N	Y	5.42	60	1.2	14400000	35700000	13900000	24700000	58600000	47300000	28700000	79400000	70300000	56000000	86200000	63500000	57800000	56000000	64900000	62200000	8050000	62800000	44200000	52300000	86200000	74200000	31300000	6400000	37000000	550000	444000	284000	3280000	3100000	3210000	10400000	8250000	7560000	15400000	17700000	14400000	22900000	23900000	20900000	24100000
1	1	P02754	R.VYVEELKPTPEGDLEILL.Q	N	Y	8.67	60	0.7	26800000	53600000	8650000	39000000	111000000	20800000	0	198000000	132000000	148000000	154000	172000000	150000	85300000	175000	142000	0	119000	0	0	146000	18500000	0	0	0	10400000	6150000	4260000	50300000	70500000	54900000	52900000	60100000	41200000	79200000	82200000	84600000	28500000	28200000	61000000	22900000
1	1	P02754	F.KIDALNENKVL.V	N	Y	6.03	60	0.9	7630000	130000000	89100000	114000000	94200000	65700000	65900000	50100000	50800000	38100000	30600000	24300000	25000000	45600000	8560000	7700000	4990000	5090000	4720000	3610000	3460000	2580000	2560000	1430000	2590000	1930000	1970000	1870000	1550000	2120000	2380000	2230000	1970000	1730000	1830000	2620000	1780000	2260000	2860000	2210000	1790000
1	1	P02754	Q.KW(+30.01)ENDECAQKKIIAEKTK.I	N	Y	4.52	60	1.2	451000	0	0	0	0	0	0	0	0	0	0	0	0	0	0	0	0	0	0	0	0	0	0	0	0	0	0	0	0	0	0	449000	515000	0	756000	0	610000	3700000	0	1230000	1270000
1	1	P02754	V.E(+12.00)ELKPTPEG.D	N	Y	5.02	60	1	450000	0	0	0	0	0	0	0	0	0	0	0	0	0	0	0	0	0	0	0	0	0	0	0	0	1240000	902000	786000	889000	1010000	620000	1450000	1090000	997000	1600000	1440000	1250000	2900000	2590000	2210000	3070000
1	1	P02754	L.LQK(+12.00)WENDE.C	N	Y	6.98	60	0.7	449000	0	0	0	0	0	0	0	0	0	0	0	0	0	0	0	0	0	0	0	0	0	0	0	0	1050000	1060000	902000	1060000	924000	912000	1230000	1260000	1060000	1390000	1760000	1800000	2690000	2740000	2630000	2990000
1	1	P02754	K.KIIAEKTKIPAV.F	N	Y	3.49	60	0.9	447000	4820000	3040000	3940000	2540000	1910000	1820000	1100000	1100000	555000	0	0	0	0	0	0	0	0	0	0	0	0	0	0	0	4270000	4870000	4540000	3020000	4490000	2500000	2010000	2160000	2030000	1030000	861000	1090000	0	0	0	0
1	1	P02754	A.Q(-17.03)KKIIAEKTKIP.A	N	Y	4.14	60	1	444000	10100000	7050000	7340000	4460000	4430000	3860000	2510000	2370000	1720000	1340000	782000	1070000	0	0	0	0	0	0	0	0	0	0	0	0	971000	1220000	1140000	762000	669000	559000	265000	407000	314000	0	0	0	0	0	0	0
1	1	P02754	L.LQKWEN(+.98)DECAQKKIIAEKT.K	N	Y	2.97	60	0.9	4700000	7450000	3960000	4190000	61300000	30200000	30200000	77100000	82500000	65700000	59500000	38400000	40000000	14300000	0	16400000	4840000	7720000	5630000	3030000	3600000	382000	0	0	0	0	0	0	700000	1250000	876000	1170000	1590000	887000	0	1060000	687000	0	0	0	0
1	1	P02754	V.EELKPTPEGDLEI.L	N	Y	4.2	60	1.1	439000	7630000	5670000	5570000	4320000	4050000	4010000	2940000	2550000	2400000	1430000	1970000	1510000	1620000	0	1030000	1070000	542000	0	408000	0	0	0	0	0	524000	490000	788000	789000	635000	575000	0	0	0	0	0	0	0	0	0	0
1	1	P02754	T.Q(+30.01)TMKGLDIQK(+12.00)VA.G	N	Y	4.69	60	1	438000	0	0	0	0	0	0	0	0	0	0	0	0	0	0	0	0	0	0	0	0	0	0	0	0	1120000	1140000	965000	567000	554000	0	0	0	0	0	0	0	0	0	0	0
1	1	P02754	L.LDAQSAPLR(+99.03).V	N	Y	4.65	60	1.6	1610000	0	0	0	0	0	0	0	0	0	0	0	0	0	0	0	0	0	0	0	0	0	0	0	0	0	0	0	0	0	0	0	0	0	0	0	0	0	0	0	0
1	1	P02754	S.APLR(+198.06)VY(+174.06)VE.E	N	Y	5.18	60	0.7	435000	0	0	0	0	0	0	0	0	0	0	0	0	0	0	0	0	0	0	0	0	0	0	0	0	0	0	0	0	0	0	0	0	0	0	0	0	0	0	0	0
1	1	P02754	A.MAASDISLL(+21.98).D	N	Y	8.74	60	0.7	2320000	0	0	0	1240000	886000	964000	2680000	2750000	2450000	4560000	4700000	5940000	4730000	6240000	7340000	5950000	6010000	5780000	5210000	0	0	3110000	2760000	2820000	0	0	0	1210000	944000	948000	1580000	1560000	1510000	2960000	3060000	2360000	2120000	1690000	1950000	2370000
1	1	P02754	S.LAM.A	N	Y	1.13	60	0.8	499000	0	0	0	0	0	0	0	0	0	0	0	0	0	0	0	0	4600000	5080000	6540000	7890000	7060000	9680000	9420000	9550000	0	0	0	0	0	0	0	0	0	0	0	0	0	0	0	0
1	1	P02754	L.LQKWENDECAQKKIIAEKTKIPAVF.K	N	Y	2.87	60	1.2	868000	8370000	2850000	4480000	18600000	8860000	12200000	10900000	9800000	9990000	4920000	5910000	2030000	0	0	0	0	0	0	0	0	681000	0	0	0	0	0	0	0	0	0	937000	0	0	813000	1580000	0	1170000	0	0	0
1	1	P02754	I.VTQTMKGLDIQ.K	N	Y	3.85	60	0.2	422000	17500000	11900000	10600000	4620000	2830000	3170000	0	0	0	0	0	0	0	0	0	0	0	0	0	0	0	0	0	0	0	0	0	0	0	0	0	0	0	0	0	0	0	0	0	0
1	1	P02754	R.TPEVDDEALEKFDK.A	N	Y	4.64	60	1.1	5300000	22700000	23600000	16200000	55800000	46900000	42100000	39100000	43100000	27100000	30000000	27000000	21000000	43100000	7530000	7930000	5260000	6160000	4540000	3490000	3020000	3080000	1190000	1540000	1360000	5680000	4180000	4050000	15400000	13600000	13200000	13300000	13400000	12300000	8440000	9490000	8570000	2710000	3360000	2440000	2130000
1	1	P02754	D.DEALEKFDKA.L	N	Y	6.89	60	0.9	3090000	934000	807000	638000	1420000	1270000	1010000	2340000	2080000	1810000	2800000	2170000	2340000	2470000	1960000	1720000	1560000	1510000	1730000	1240000	1010000	1010000	649000	675000	833000	7710000	7760000	6930000	12000000	11900000	10300000	24800000	16500000	15900000	22600000	22900000	23700000	14800000	22600000	18200000	14400000
1	1	P02754	Q.KWEN(+.98)DECAQKKIIAE.K	N	Y	3.57	60	1.1	3340000	671000	625000	1840000	23700000	7140000	6160000	39500000	43100000	35000000	37000000	41900000	30900000	12400000	21100000	23800000	6490000	6100000	4390000	12800000	5390000	4270000	4300000	4020000	2710000	0	0	0	0	0	0	724000	436000	0	1870000	777000	1050000	2330000	2160000	2090000	2620000
1	1	P02754	P.EVDDEALEK.F	N	Y	6.83	60	0.8	417000	1120000	724000	726000	700000	519000	533000	653000	683000	438000	687000	639000	603000	1730000	1220000	1030000	1220000	1010000	1020000	1270000	1230000	1060000	1970000	1870000	1990000	0	0	0	0	0	0	0	157000	0	284000	314000	316000	1120000	1290000	853000	1260000
1	1	P02754	K.WEN(+.98)DECAQKKIIA.E	N	Y	3.99	60	0.9	3410000	0	0	0	2960000	2400000	2450000	13000000	14300000	13600000	28100000	22800000	22300000	25400000	33200000	23600000	26600000	24800000	24700000	22800000	25100000	22400000	20200000	19800000	14600000	0	0	0	0	0	0	0	0	0	0	0	307000	623000	0	608000	1230000
1	1	P02754	Q.KW(+12.00)ENDECAQK.K	N	Y	4.28	60	1.1	3740000	0	0	0	329000	252000	460000	884000	402000	381000	343000	375000	268000	266000	277000	323000	224000	172000	0	0	191000	0	0	151000	0	5220000	4940000	4550000	11100000	13400000	12700000	15800000	19600000	18900000	21500000	24400000	20300000	25400000	30800000	22300000	20300000
1	1	P02754	K.WENDECAQKK.I	N	Y	2.97	60	1.1	413000	0	0	0	480000	579000	557000	1190000	20800000	1070000	1400000	1070000	19000000	0	573000	603000	648000	286000	467000	325000	0	0	287000	0	0	0	0	0	0	0	0	0	0	0	0	72000	87000	0	0	0	42600
1	1	P02754	K.GLDIQKVA.G	N	Y	25.44	50.09	0.7	374000000	10700000	7730000	9100000	56300000	35900000	34500000	207000000	159000000	166000000	618000000	531000000	531000000	859000000	1160000000	921000000	1110000000	988000000	1040000000	1140000000	1000000000	1020000000	761000000	806000000	956000000	9580000	6050000	4570000	54500000	46300000	39600000	240000000	179000000	161000000	503000000	467000000	413000000	823000000	1070000000	822000000	893000000
1	1	P02754	C.AQK(+12.00)KIIAEKT.K	N	Y	4.21	60	1.2	411000	78600	0	47300	0	0	0	0	85700	0	0	0	0	0	0	0	0	0	0	0	0	0	0	0	0	6050000	6140000	6290000	3350000	6160000	3500000	1420000	2180000	1930000	1660000	1480000	2510000	991000	984000	670000	363000
1	1	P02754	K.KIIAEKT.K	N	Y	4.18	60	0.9	411000	347000	374000	356000	0	328000	434000	425000	432000	0	541000	500000	762000	0	789000	861000	1820000	2770000	4660000	4290000	6180000	6500000	6680000	5500000	4710000	0	0	0	0	0	0	0	0	0	0	0	0	0	0	0	0
1	1	P02754	R.VYVEELKPTPEGDL.E	N	Y	4.85	60	1	410000	5200000	2870000	3180000	1790000	2400000	2520000	1530000	1230000	1280000	1800000	1260000	0	6150000	0	0	0	0	0	0	0	0	0	0	0	436000	445000	329000	1290000	1400000	1000000	990000	482000	826000	0	634000	832000	0	0	0	0
1	1	P02754	E.ELKPTPEGD(-18.01)LE.I	N	Y	3.15	60	1.6	409000	0	0	0	0	0	0	0	0	0	0	0	0	0	724000	0	0	742000	1320000	927000	805000	1500000	2480000	0	2090000	0	0	0	0	0	0	0	0	0	0	0	0	2100000	0	922000	0
1	1	P02754	L.SFNPTQLEEQ.C	N	Y	4.31	60	1	409000	6000000	5340000	4870000	5080000	4390000	4370000	1680000	2100000	1730000	875000	0	1060000	0	0	0	0	0	0	0	0	0	0	0	0	0	0	0	0	0	0	0	0	0	0	0	0	0	0	0	0
1	1	P02754	C.MENSAEPEQSL.V	N	Y	1.74	60	0.5	468000	395000	258000	270000	846000	742000	538000	1000000	926000	689000	826000	748000	629000	44500000	351000	576000	479000	445000	0	0	0	262000	0	0	0	0	0	0	0	0	0	289000	0	252000	0	332000	312000	0	0	0	0
1	1	P02754	A.LEKFDKAL.K	N	Y	4.86	60	1	901000	14800000	9790000	8870000	9420000	7790000	6510000	7200000	6640000	5290000	5050000	4660000	3140000	1690000	934000	2450000	712000	735000	793000	0	0	0	0	0	0	1340000	1280000	1290000	1090000	1060000	908000	508000	884000	895000	488000	723000	1160000	0	0	0	0
1	1	P02754	L.VLDTDYKKYLLF.C	N	Y	2.29	60	0.7	3190000	5950000	1250000	4700000	66300000	60300000	56600000	51200000	50000000	40600000	14000000	13400000	8650000	871000	686000	568000	300000	339000	269000	133000	221000	211000	0	0	0	0	0	0	0	974000	0	904000	0	0	0	451000	455000	0	0	0	0
1	1	P02754	F.KIDALNE.N	N	Y	6.36	60	0.9	1520000	5190000	4040000	3690000	3930000	2800000	3640000	4250000	4400000	3280000	4750000	4220000	1070000	5990000	6650000	5710000	6340000	5060000	5770000	5210000	5050000	5380000	5790000	5270000	6150000	134000	0	0	281000	0	247000	575000	684000	596000	997000	954000	795000	3740000	2980000	3450000	3650000
1	1	P02754	Q.KWENDECAQKKIIAEKTK.I	N	Y	4.39	60	0.9	32100000	0	0	0	28100000	10500000	16300000	92300000	56400000	68400000	104000000	128000000	96500000	146000000	180000000	181000000	123000000	97200000	114000000	78300000	69700000	85200000	41400000	42300000	58700000	0	0	0	3760000	4400000	2730000	29500000	18900000	25300000	92500000	107000000	73200000	287000000	197000000	137000000	132000000
1	1	P02754	Q.KW(+31.99)ENDECAQKKIIA.E	N	Y	3.83	60	1	405000	0	0	0	0	0	0	1430000	772000	913000	2420000	1460000	1340000	3960000	1750000	1710000	1470000	5570000	1470000	1250000	915000	1420000	1170000	2880000	1600000	0	0	0	0	0	0	372000	99900	0	964000	0	303000	1180000	2210000	0	603000
1	1	P02754	L.VRTPEVDDEALEKF.D	N	Y	3.5	60	1	1920000	29500000	24100000	20400000	24200000	20000000	21300000	16100000	17200000	16400000	9910000	10500000	8150000	0	1930000	500000	974000	0	811000	0	336000	0	0	0	0	0	264000	250000	1290000	785000	1060000	724000	671000	1130000	0	0	0	0	0	0	0
1	1	P02754	Q.T(+12.00)MKGLDIQ(+87.03).K	N	Y	5.93	60	0.9	402000	0	0	0	0	0	0	0	0	0	0	0	0	0	0	0	0	0	0	0	0	0	0	0	0	867000	1090000	871000	953000	981000	882000	1040000	1110000	829000	718000	989000	681000	0	0	0	0
1	1	P02754	R.LSFN(+30.01)PTQLEEQCHI	N	Y	5.17	60	0.6	400000	0	0	0	0	0	0	0	0	0	0	0	0	0	0	0	0	0	0	0	0	0	0	0	0	0	0	0	0	0	0	0	0	0	0	0	0	0	0	0	0
1	1	P02754	D.TDYK(+12.00)KYL.L	N	Y	4.15	60	1.1	399000	0	0	0	0	0	0	0	0	0	0	0	0	0	0	0	0	0	0	0	0	0	0	0	0	0	0	0	0	0	0	871000	855000	744000	1160000	1200000	1240000	2270000	2570000	1760000	2450000
1	1	P02754	W.ENDEC(-33.99)AQKKIIAEKT.K	N	Y	3.04	60	1	393000	8260000	5480000	5920000	3620000	3230000	3440000	2790000	2960000	2220000	2130000	1820000	1880000	0	539000	655000	715000	352000	555000	253000	0	341000	0	0	0	0	0	0	0	0	0	0	0	0	0	0	0	0	0	0	0
1	1	P02754	M.K(+12.00)GLDIQKVAGT.W	N	Y	4.08	60	1	393000	0	0	0	0	0	0	0	0	0	0	0	0	0	0	0	0	0	0	0	0	0	0	0	0	6880000	6520000	6310000	4140000	4570000	4030000	2770000	3240000	2930000	1200000	1810000	1540000	0	0	0	0
1	1	P02754	L.DAQSAPLRVY(+87.03)VE.E	N	Y	4.67	60	0.7	390000	0	0	0	0	0	0	0	0	0	0	0	0	0	0	0	0	0	0	0	0	0	0	0	0	0	0	0	0	0	0	0	0	0	0	0	0	0	0	0	0
1	1	P02754	L(+12.00)IVTQTMK(+14.02).G	N	Y	5.91	60	1.1	390000	0	0	0	0	0	0	0	0	0	0	0	0	0	0	0	0	0	0	0	0	0	0	0	0	0	0	0	0	0	0	0	0	0	0	0	0	0	0	0	0
1	1	P02754	K.ALPMHIRL.S	N	Y	4.65	60	0.8	388000	2150000	1690000	1600000	1410000	1300000	1170000	1540000	1290000	1020000	1360000	1150000	0	0	135000	0	0	0	0	0	0	0	191000	0	240000	947000	1140000	796000	1450000	0	1410000	1170000	0	803000	0	0	1010000	0	0	0	0
1	1	P02754	L.LQKWENDECAQKK.I	N	Y	4.63	60	0.9	1130000	733000	335000	434000	9870000	8120000	7700000	12400000	13600000	8360000	9200000	9460000	6650000	7490000	5320000	7690000	3850000	4110000	4160000	1850000	2740000	1480000	976000	1410000	1320000	0	0	0	221000	0	104000	152000	234000	555000	226000	513000	957000	508000	298000	285000	231000
1	1	P02754	W.ENDECAQKKIIAEKTKIPAVF.K	N	Y	3.06	60	1.3	387000	2670000	1710000	1710000	11000000	9660000	6710000	4020000	4130000	4880000	0	0	0	0	0	0	0	0	0	0	0	0	0	0	0	0	0	0	0	0	0	0	0	0	0	0	0	0	0	0	0
1	1	P02754	L.Q(-17.03)KW(+12.00)ENDECAQKKIIA.E	N	Y	3.48	60	1.4	1030000	0	0	0	0	0	0	0	0	0	0	0	0	0	0	0	0	0	0	0	0	0	0	0	0	0	0	0	229000	291000	0	907000	467000	387000	577000	729000	604000	1180000	780000	1180000	1700000
1	1	P02754	W.E(-18.01)NDECAQKKIIA.E	N	Y	3.13	60	1	385000	0	0	0	736000	581000	685000	3230000	2530000	2050000	4010000	3180000	3280000	0	3090000	2930000	2690000	2570000	2960000	2280000	1720000	2390000	2430000	1760000	1130000	0	0	0	0	0	0	0	0	0	0	0	0	0	0	0	0
1	1	P02754	T.M(+12.00)KGLDIQ.K	N	Y	5.7	60	0.7	383000	0	0	0	0	0	0	0	0	0	0	0	0	0	0	0	0	0	0	0	0	0	0	0	0	1940000	1810000	1760000	1650000	1930000	1690000	1810000	2100000	2420000	1830000	2470000	2220000	1550000	2750000	1810000	1490000
1	1	P02754	W.EN(+.98)DECAQKKIIAEKT.K	N	Y	4.37	60	0.9	5150000	6630000	5330000	7410000	65000000	49600000	56500000	62700000	69400000	50600000	49600000	39000000	44900000	15700000	18600000	20000000	11700000	10200000	10300000	6420000	4760000	5800000	2190000	2350000	2830000	0	0	0	78800	76400	0	0	179000	0	0	0	0	0	0	0	0
1	1	P02754	Q.KWEN(+.98)DECAQKKIIAEKT.K	N	Y	4.09	60	1.1	14200000	24700000	16600000	16900000	189000000	148000000	119000000	199000000	251000000	75900000	171000000	126000000	107000000	37200000	36500000	42100000	15600000	19600000	24500000	11900000	10500000	14900000	5720000	8650000	4160000	445000	0	0	4070000	2720000	2150000	4100000	2990000	2810000	2040000	3130000	2060000	0	0	0	0
1	1	P02754	M.AASDISLL.D	N	Y	8.71	12.26	1	39500000	12200000	10400000	9430000	28900000	24300000	24200000	23900000	25400000	21400000	26000000	26100000	26000000	38600000	45800000	49600000	50400000	48200000	44900000	51900000	52700000	53300000	54000000	65200000	59400000	3850000	3120000	3050000	9630000	11600000	9930000	13200000	13500000	12800000	20300000	18300000	17800000	34500000	33400000	34300000	41200000
1	1	P02754	I.D(+12.00)ALNENKVLVL.D	N	Y	2.43	60	1.2	374000	1440000	0	105000	656000	1010000	909000	0	0	0	0	458000	481000	374000	326000	0	118000	0	0	0	121000	0	0	0	0	0	0	0	0	0	0	6880000	1140000	7400000	5990000	6060000	6130000	697000	898000	2500000	0
1	1	P02754	T.Q(-17.03)TMKGLDIQKVAG.T	N	Y	4.73	60	1	374000	6240000	4830000	4600000	1880000	1390000	1500000	0	0	0	0	0	0	0	0	0	0	0	0	0	0	0	0	0	0	0	0	0	0	0	0	0	0	0	0	0	0	0	0	0	0
1	1	P02754	Q.K(+14.02)WENDECA.Q	N	Y	3.84	60	0.9	373000	0	0	0	0	0	0	0	0	0	0	0	0	0	0	0	0	0	0	0	0	0	0	0	0	0	0	0	0	0	0	0	0	0	0	0	0	0	0	0	0
1	1	P02754	F.K(+12.00)IDALNENKVLVLD.T	N	Y	2.76	60	1.1	373000	0	0	0	0	0	0	0	0	0	0	0	0	0	0	0	0	0	0	0	0	0	0	0	0	6340000	5620000	5190000	5940000	8040000	6700000	1510000	1670000	1900000	0	0	0	0	0	0	0
1	1	P02754	E.EQ(+.98)CHI	N	Y	3.53	60	1.1	373000	0	0	0	0	0	0	0	0	0	0	0	0	856000	0	2200000	3890000	4120000	4260000	0	5090000	5210000	6760000	6680000	5710000	0	0	0	0	0	0	0	0	0	0	0	0	0	0	0	0
1	1	P02754	L.RVYVEELKPTPEGDLE.I	N	Y	2.95	60	1	1410000	49700000	31400000	32500000	16800000	11600000	8960000	2320000	2200000	1250000	2270000	1660000	1080000	0	0	0	0	0	0	0	0	0	0	96000	0	2200000	1920000	1300000	0	905000	693000	0	0	0	0	0	0	0	0	0	0
1	1	P02754	E.VDDEALEKFD.K	N	Y	4.68	60	0.7	373000	2100000	1610000	1150000	1370000	1380000	810000	1520000	0	1110000	0	1480000	1560000	13400000	2030000	1810000	1860000	0	1480000	1250000	1480000	1590000	1450000	1600000	1320000	0	0	127000	0	0	0	0	0	0	0	0	0	0	0	0	299000
1	1	P02754	A.Q(-17.03)K(+12.00)KIIA.E	N	Y	4.56	60	1	372000	0	0	0	0	0	0	0	0	0	0	0	0	0	0	0	0	0	0	0	0	0	0	0	0	0	0	0	0	0	421000	1470000	1420000	1220000	1850000	1790000	1510000	2910000	2740000	2430000	2780000
1	1	P02754	L.Q(-17.03)KWEN(+.98)DECAQKKIIAEKT.K	N	Y	3.54	60	1.2	3630000	2170000	965000	1520000	35000000	18600000	28300000	39400000	32800000	29200000	48800000	32900000	33700000	18700000	14200000	20300000	13000000	12500000	2920000	6220000	9420000	3760000	2590000	1970000	2340000	0	0	0	647000	1150000	650000	3900000	1100000	3490000	1980000	2290000	3170000	0	1710000	0	830000
1	1	P02754	L.RVYVEELK(+12.00)PTPEGDLEILLQ.K	N	Y	2.23	60	0.5	368000	247000	0	0	0	0	0	0	0	0	0	0	0	0	0	0	0	0	0	0	0	0	0	0	0	13600000	13200000	12100000	836000	2590000	1570000	0	0	0	0	0	0	0	0	0	0
1	1	P02754	Y.KKYLL.F	N	Y	5.46	60	0.8	368000	0	0	0	1380000	978000	1120000	1980000	2370000	1750000	2790000	2160000	2390000	2460000	2270000	2330000	2220000	1910000	2140000	1990000	2030000	1930000	2290000	2310000	2250000	0	0	0	0	0	0	0	0	0	0	0	0	0	0	0	0
1	1	P02754	L.QKW(+31.99)ENDECAQKKIIA.E	N	Y	4.44	60	0.9	985000	0	0	0	368000	231000	0	3390000	2980000	1930000	7410000	4200000	5120000	10200000	7120000	5500000	6940000	11300000	2660000	1760000	1350000	2540000	0	728000	0	0	0	0	0	0	0	1520000	1800000	781000	6130000	4300000	2450000	1410000	3460000	3770000	2430000
1	1	P02754	C.AQKKIIAEKT.K	N	Y	3.89	60	1.1	367000	5070000	1820000	3160000	4130000	2940000	4960000	2670000	2910000	2700000	2720000	4690000	3180000	0	1210000	1430000	0	0	0	0	0	0	0	0	0	167000	0	0	0	0	0	0	0	0	0	0	0	0	218000	0	0
1	1	P02754	Q.KW(+12.00)ENDEC(+12.00)AQKKIIAEKT.K	N	Y	3.01	60	0.9	364000	0	0	0	0	0	0	0	0	0	0	0	0	0	0	0	0	0	0	0	0	0	0	0	0	461000	306000	711000	4060000	3330000	3140000	5550000	6360000	5750000	3990000	4100000	4320000	0	1590000	0	0
1	1	P02754	R.V(+12.00)YVEELKPTPE.G	N	Y	3.77	60	1	364000	0	0	0	0	0	0	0	0	0	0	0	0	0	0	0	0	0	0	0	0	0	0	0	0	8220000	8910000	7410000	4180000	5000000	4880000	1220000	1850000	1320000	0	0	441000	0	0	0	0
1	1	P02754	E.ELK(+14.02)PTPEGD.L	N	Y	4.57	60	1.2	565000	0	0	0	0	0	0	0	0	0	0	0	0	0	0	0	0	0	0	0	0	0	0	0	0	0	0	0	0	0	0	0	0	0	0	0	0	0	0	0	0
1	1	P02754	Q.TMKGLDIQ.K	N	Y	6.4	60	0.7	363000	3510000	2490000	2120000	2100000	1610000	1510000	1090000	968000	830000	634000	563000	547000	670000	767000	720000	507000	0	0	0	489000	0	0	0	0	1250000	1220000	1420000	1130000	1370000	1090000	1080000	1060000	991000	828000	828000	781000	549000	704000	0	0
1	1	P02754	L.V(+12.00)RTPEVD.D	N	Y	4.58	60	1.1	362000	0	0	0	0	0	0	0	0	0	0	0	0	0	0	0	0	0	0	0	0	0	0	0	0	458000	380000	308000	525000	498000	408000	766000	687000	809000	1210000	1240000	1300000	2610000	2730000	2080000	2420000
1	1	P02754	D.YKKYL.L	N	Y	6.1	60	0.9	361000	0	0	0	0	271000	0	765000	1010000	680000	1030000	944000	1090000	6440000	1220000	1200000	1180000	1170000	986000	1390000	0	1130000	1200000	0	1070000	0	0	0	0	0	0	146000	0	0	214000	226000	283000	627000	594000	529000	859000
1	1	P02754	E.NSAEPE(+21.98)QSLV.C	N	Y	3.31	60	1	359000	0	0	0	540000	0	289000	981000	966000	981000	1880000	1620000	1440000	788000	2430000	2790000	2630000	0	3100000	3870000	3560000	3970000	0	2950000	2810000	0	0	0	0	0	0	539000	0	0	663000	749000	0	0	0	0	731000
1	1	P02754	V.YVEELK(+12.00)PTPEGDLEILL.Q	N	Y	5.08	60	0.7	359000	327000	0	0	0	0	0	0	0	0	0	0	0	0	0	0	0	0	0	0	0	0	0	0	0	2890000	2350000	1420000	3620000	4560000	3890000	4370000	2800000	2720000	2450000	2640000	3540000	478000	885000	1370000	437000
1	1	P02754	C.QCLVRTPEVDDEALE.K	N	Y	3.64	60	1	356000	12400000	9150000	8520000	3410000	0	2690000	0	0	0	0	0	0	0	0	0	0	0	0	0	0	0	0	0	0	1390000	1360000	1640000	724000	808000	608000	0	0	0	0	0	0	0	0	0	0
1	1	P02754	I.DALN(+.98)ENKVLVLD.T	N	Y	3.97	60	1	355000	5720000	4910000	5230000	4430000	3370000	3450000	2970000	2500000	2640000	1650000	1630000	1480000	340000	468000	460000	306000	307000	235000	150000	159000	109000	0	0	0	0	0	0	0	0	0	0	0	0	0	0	0	0	0	0	0
1	1	P02754	A.ASDISLLDAQ.S	N	Y	11.98	21.03	0.9	28600000	8500000	6520000	6090000	5460000	3430000	3970000	8130000	9860000	7010000	17600000	16100000	13300000	26800000	31200000	30900000	30700000	26600000	25200000	25200000	21300000	22300000	21000000	21600000	20200000	1610000	1450000	1380000	2290000	2470000	2680000	7540000	6850000	5820000	12400000	12600000	11500000	19700000	24500000	20300000	23400000
1	1	P02754	L.Q(+.98)KWENDECAQKKIIAEKT.K	N	Y	2.6	60	1.6	2370000	0	247000	0	18500000	15000000	34800000	17200000	31800000	21500000	43900000	31300000	28800000	0	5340000	4460000	0	2260000	0	0	0	0	0	0	0	0	0	0	3320000	2080000	3690000	1680000	6930000	3330000	1200000	4610000	2680000	0	0	0	0
1	1	P02754	V.RTPEVDDEALEKFDKA.L	N	Y	3.91	60	0.9	352000	0	368000	534000	1250000	1210000	819000	972000	0	0	673000	0	0	0	0	0	0	0	0	0	0	0	0	0	0	1470000	818000	975000	4170000	3980000	3450000	4160000	4470000	3350000	2680000	3450000	2390000	543000	0	532000	0
1	1	P02754	N.DEC(+12.00)AQKKIIAEKT.K	N	Y	4.63	60	0.8	350000	0	0	0	0	0	0	0	0	0	0	0	0	0	0	0	0	0	0	0	0	0	0	0	0	735000	551000	590000	3760000	4830000	4160000	3380000	3540000	3590000	2740000	2940000	3450000	1160000	1670000	1020000	551000
1	1	P02754	F.K(+12.00)IDALNENKVLV.L	N	Y	3.95	60	1	2480000	0	0	0	0	0	0	0	0	0	0	0	0	0	0	0	0	0	0	0	0	0	0	0	0	19100000	15000000	13800000	7290000	38400000	38500000	20700000	25200000	21500000	7650000	12100000	14100000	0	620000	2130000	0
1	1	P02754	T.QTMKGLDIQKVAGTW.Y	N	Y	3.01	60	1	347000	5180000	3540000	3590000	920000	1040000	700000	225000	0	0	161000	120000	0	22300000	0	0	0	0	0	0	0	0	0	0	0	978000	922000	841000	0	0	0	0	0	0	0	0	0	0	0	0	0
1	1	P02754	K.IIAEKTKIPAV.F	N	Y	4.83	60	0.8	346000	4000000	2680000	1760000	1980000	1650000	1720000	1130000	1160000	856000	663000	401000	465000	0	0	0	0	0	0	0	0	0	0	0	0	2830000	2380000	2710000	2240000	2460000	2610000	1870000	1950000	1530000	629000	911000	971000	0	0	0	0
1	1	P02754	L.LQKW(+31.99)ENDECAQK.K	N	Y	4.58	60	0.9	346000	118000	0	0	2120000	72000	1730000	4340000	3120000	3030000	5650000	231000	3000000	0	1690000	2430000	2120000	1780000	1690000	1200000	1440000	1320000	1310000	1190000	1280000	0	0	0	0	0	0	0	55400	0	0	0	0	49400	0	0	94000
1	1	P02754	L.RVYVEELKPTPEGDLEILLQK.W	N	Y	2.82	60	0.8	880000	36800000	30400000	25900000	3920000	2480000	4290000	0	0	0	0	0	0	0	0	0	0	0	0	0	0	0	0	0	0	702000	327000	853000	0	0	0	0	0	0	0	0	0	0	0	0	0
1	1	P02754	M.KGLDIQK(+14.02).V	N	Y	5.68	60	0.9	341000	0	0	0	0	0	0	171000	0	0	219000	0	218000	203000	0	0	0	0	0	0	219000	0	0	0	187000	0	0	0	0	0	0	0	0	0	0	0	0	0	438000	332000	368000
1	1	P02754	L.QKWENDECAQ(+.98)KKIIAEKTK.I	N	Y	5.99	60	1	4250000	0	0	0	9200000	6220000	7300000	17200000	17500000	12400000	34800000	17300000	19700000	26200000	23000000	18400000	18000000	14000000	19100000	13700000	10400000	13900000	7670000	5820000	6870000	0	0	0	0	0	0	4740000	3200000	2140000	10300000	7410000	8200000	26500000	17200000	15900000	16900000
1	1	P02754	M.AASDISLLDAQSAPL.R	N	Y	2.29	60	1.2	734000	28900000	19200000	20100000	2680000	2800000	2370000	934000	1050000	937000	311000	301000	0	0	0	0	0	0	0	0	0	0	0	0	0	2180000	2250000	2310000	0	0	0	0	0	0	0	0	0	0	0	0	0
1	1	P02754	R.TPEVDDEALEKFD(+15.99)KALK.A	N	Y	4.11	60	1	1060000	3640000	2630000	2880000	12700000	11200000	7360000	9200000	6280000	6760000	7660000	4630000	3370000	1990000	744000	1320000	213000	208000	287000	293000	273000	186000	0	0	0	1170000	444000	616000	5200000	7270000	4420000	4750000	5830000	4500000	1810000	3510000	1870000	0	0	1010000	0
1	1	P02754	F.K(+12.00)IDALNENKVLVL.D	N	Y	5.55	60	0.9	25700000	2730000	685000	865000	2520000	1410000	2640000	1630000	313000	421000	0	0	137000	0	0	0	0	0	0	0	0	0	0	0	0	309000000	249000000	199000000	343000000	495000000	354000000	119000000	183000000	132000000	56400000	66800000	85500000	6920000	9060000	10300000	7510000
1	1	P02754	K.IIAEKTKIP.A	N	Y	3.98	60	0.7	1350000	24100000	22800000	19700000	15400000	13600000	13200000	9640000	9840000	7230000	7130000	5090000	6870000	1240000	987000	1070000	776000	0	545000	0	0	0	0	0	0	437000	405000	495000	281000	521000	338000	0	0	0	0	0	0	0	0	0	0
1	1	P02754	L.DAQSAPLR(+198.06)VY(+87.03)VE.E	N	Y	4.1	60	1	334000	0	0	0	0	0	0	0	0	0	0	0	0	0	0	0	0	0	0	0	0	0	0	0	0	0	0	0	0	0	0	0	0	0	0	0	0	0	0	0	0
1	1	P02754	A.Q(+42.01)KKIIA.E	N	Y	3.81	60	0.6	334000	0	0	0	0	0	0	0	0	0	0	0	0	0	0	0	0	0	0	0	0	0	0	0	0	0	0	0	0	0	0	0	0	0	0	0	0	0	0	0	0
1	1	P02754	Q.KW(+3.99)ENDECAQKKIIAEKT.K	N	Y	3.07	60	0.8	333000	1040000	615000	752000	8450000	3910000	6200000	5640000	5830000	0	2860000	3700000	0	0	0	962000	0	0	0	0	0	0	0	0	0	0	0	0	0	0	0	0	0	0	0	0	0	0	0	0	0
1	1	P02754	N.ENKVLVLDTDYKKYLL.F	N	Y	2.7	60	0.8	331000	0	0	0	2380000	2020000	1440000	6540000	4850000	6140000	4410000	3940000	2810000	0	0	177000	0	0	0	0	0	73300	0	0	0	0	0	0	231000	0	356000	1290000	1100000	0	382000	853000	785000	0	0	0	0
1	1	P02754	L.LQKWEN(+.98)DECAQK.K	N	Y	4.14	60	0.8	787000	323000	0	315000	5190000	3770000	4250000	7580000	7920000	4970000	7750000	5160000	6680000	5650000	4490000	3870000	3270000	2860000	3540000	3130000	1200000	3170000	1970000	1160000	2280000	112000	0	0	0	0	0	0	308000	306000	257000	363000	297000	326000	0	0	448000
1	1	P02754	I.IAEKTKIPAV.F	N	Y	4.1	60	0.6	331000	5060000	2930000	3170000	2500000	1820000	2060000	2000000	1840000	1490000	748000	1380000	1260000	0	0	0	0	0	0	0	0	0	0	0	0	1380000	1350000	1200000	1210000	1450000	1090000	1160000	923000	1090000	0	1200000	1390000	0	0	0	0
1	1	P02754	D.DEALEKFDK(+42.01)ALK.A	N	Y	7.2	60	1	3980000	0	0	0	0	0	0	0	0	0	0	0	0	0	0	0	0	0	0	0	0	0	0	0	0	0	0	0	0	0	0	0	0	0	0	0	0	0	0	0	0
1	1	P02754	N.DECAQKKIIAEKTK.I	N	Y	5.9	60	0.9	327000	0	0	0	1650000	1250000	1570000	3000000	3330000	4080000	4180000	3140000	3110000	0	1060000	945000	0	508000	425000	0	0	0	0	0	0	0	0	0	285000	260000	153000	479000	191000	299000	628000	930000	878000	408000	625000	1130000	427000
1	1	P02754	Q.KWENDEC(-33.99)AQKKIIAEKT.K	N	Y	3.01	60	0.8	616000	11800000	7210000	10300000	7790000	5900000	5980000	4560000	5130000	4500000	4200000	2610000	2900000	0	1040000	0	0	0	0	0	0	0	0	0	0	0	0	0	0	0	98100	0	0	0	0	0	0	0	0	0	0
1	1	P02754	K.IIAEKTKIPAVF.K	N	Y	3.26	60	0.8	586000	15000000	10600000	10500000	7270000	5310000	5900000	2190000	1970000	2010000	0	0	0	0	0	0	0	0	0	0	0	0	0	0	0	885000	987000	827000	654000	0	773000	0	0	0	0	0	0	0	0	0	0
1	1	P02754	P.EVDDEALEKFDKALK.A	N	Y	7.45	60	1	6910000	1160000	936000	778000	0	1040000	1190000	5720000	4380000	3400000	10700000	8280000	5780000	21000000	21200000	24700000	20500000	22800000	25100000	39400000	38400000	30200000	43800000	51400000	31400000	0	0	0	418000	331000	405000	1790000	2080000	1660000	3330000	4030000	3350000	11400000	16500000	14800000	14500000
1	1	P02754	L.VLDTDYKK.Y	N	Y	3.79	60	0.8	321000	3910000	3240000	2520000	2820000	3170000	2330000	2620000	2480000	2480000	3280000	2260000	2110000	1320000	1310000	1120000	0	0	910000	0	0	0	96800	56700	0	74600	0	75400	66200	63600	56200	0	0	119000	0	0	0	0	0	0	0
1	1	P02754	A.LPMHIR.L	N	Y	15.9	60	0.9	27700000	513000	0	460000	5620000	5680000	5660000	15100000	13900000	11600000	16000000	13200000	14900000	8290000	25800000	20400000	12600000	26200000	10100000	35100000	33200000	34200000	48300000	45400000	47900000	0	0	0	3800000	4060000	3240000	10300000	11800000	8500000	14100000	15000000	14400000	32200000	29100000	27500000	36800000
1	1	P02754	Q.TMKGLDIQK.V	N	Y	4.17	60	1.2	718000	13500000	10800000	8870000	5660000	4740000	4790000	1980000	1910000	1410000	1120000	609000	831000	0	0	258000	0	0	0	0	0	0	0	0	0	3870000	3560000	3500000	2360000	2270000	2000000	756000	1010000	703000	0	0	551000	0	0	0	0
1	1	P02754	L.DTDYK(+14.02)KY.L	N	Y	4.34	60	0.8	317000	0	0	0	0	0	0	0	0	0	0	0	0	0	0	0	0	0	0	0	0	0	0	0	0	0	0	0	0	0	0	0	0	0	0	0	0	0	0	0	0
1	1	P02754	L.QKWENDEC.A	N	Y	5.13	60	1	317000	0	0	0	0	0	0	369000	0	0	670000	532000	461000	3500000	1650000	1660000	2010000	1310000	1410000	1440000	1130000	1340000	1140000	1060000	1140000	0	0	0	0	0	0	334000	0	0	408000	342000	361000	1480000	1400000	1050000	1510000
1	1	P02754	F.CM(+15.99)ENSAEPEQSLVC.Q	N	Y	2.12	60	1.5	314000	0	0	173000	7510000	5360000	5630000	5480000	4490000	3840000	2730000	0	2500000	0	0	0	0	0	0	0	0	0	0	0	0	0	0	0	0	0	0	0	0	0	0	0	0	0	0	0	0
1	1	P02754	T.QLEEQCHI	N	Y	5.16	60	0.4	314000	2430000	1750000	1810000	8600000	6480000	5840000	895000	835000	711000	0	0	0	0	0	0	0	0	0	0	0	0	0	0	0	598000	621000	575000	1170000	1230000	1150000	622000	626000	626000	549000	0	572000	0	0	0	0
1	1	P02754	E.KFDKALK.A	N	Y	5.43	60	0.8	50300000	624000	578000	877000	2060000	1720000	1120000	8920000	7960000	6210000	29200000	32100000	39100000	115000000	139000000	140000000	218000000	293000000	402000000	410000000	608000000	603000000	737000000	796000000	566000000	434000	479000	320000	1320000	1050000	1250000	5980000	4520000	3330000	13700000	12300000	15400000	25500000	14700000	30000000	30900000
1	1	P02754	A.Q(-17.03)KKII.A	N	Y	4.39	60	0.9	311000	0	0	0	0	0	0	0	0	0	0	0	0	0	382000	384000	583000	675000	711000	1160000	1080000	1040000	2920000	3040000	2830000	0	0	0	0	0	0	0	0	0	0	0	0	0	0	0	0
1	1	P02754	V.LDTDY(+87.03)KKYLL.F	N	Y	8.99	60	0.9	8240000	0	0	0	0	0	0	0	0	0	0	0	0	0	0	0	0	0	0	0	0	0	0	0	0	0	0	0	0	0	0	0	0	0	0	0	0	0	0	0	0
1	1	P02754	L.SFNPTQLEEQC(-33.99)HI	N	Y	3.54	60	1.2	309000	11600000	6340000	7770000	1610000	967000	879000	991000	849000	616000	715000	556000	595000	356000	402000	361000	322000	283000	287000	240000	237000	225000	220000	131000	183000	0	0	0	0	0	0	0	0	0	0	0	0	0	0	0	0
1	1	P02754	D.IQK(+12.00)VAGTWYSLA.M	N	Y	4.36	60	0.7	308000	0	0	0	0	0	0	0	0	0	0	0	0	0	0	0	0	0	0	0	0	0	0	0	0	0	0	0	0	0	0	0	0	0	0	0	0	0	0	0	0
1	1	P02754	T.QTMK(+12.00)GLDIQK(+14.02)VA.G	N	Y	4.11	60	1.2	307000	0	0	0	0	0	0	0	0	0	0	0	0	0	0	0	0	0	0	0	0	0	0	0	0	0	0	0	0	0	0	0	0	0	0	0	0	0	0	0	0
1	1	P02754	C.MENSAEPEQSLVC(+119.00).Q	N	Y	2.75	60	1	307000	6700000	554000	4040000	4770000	3280000	4230000	2070000	2720000	2190000	899000	2210000	769000	0	0	0	0	0	0	0	0	0	0	0	0	0	0	0	404000	0	497000	568000	603000	0	0	0	368000	0	0	0	0
1	1	P02754	K.IDALNE(+21.98)N.K	N	Y	3.63	60	0.7	305000	0	0	0	0	0	0	0	0	0	0	0	371000	1530000	1710000	1890000	2900000	2320000	2550000	2830000	3240000	3220000	4680000	4410000	2400000	0	0	0	0	0	0	0	0	0	0	0	0	0	531000	0	366000
1	1	P02754	I.VTQTM(+15.99)KGLDIQ.K	N	Y	2.63	60	0.8	302000	6950000	5250000	5390000	4180000	2690000	3140000	2640000	2350000	1500000	1170000	0	795000	0	0	0	0	0	0	0	0	0	0	0	0	0	0	0	0	0	0	0	0	0	0	0	0	0	0	0	0
1	1	P02754	Q.KVAGTW(+12.00)YSLA.M	N	Y	2.87	60	1.1	301000	0	0	0	0	0	0	0	0	0	0	0	0	0	0	0	0	0	0	0	0	0	0	0	0	0	0	0	0	622000	0	0	643000	0	0	0	0	0	0	0	0
1	1	P02754	L.DAQSAPLR(+99.03)VYVE.E	N	Y	4.84	60	0.9	298000	0	0	0	0	0	0	0	0	0	0	0	0	0	0	0	0	0	0	0	0	0	0	0	0	0	0	0	0	0	0	0	0	0	0	0	0	0	0	0	0
1	1	P02754	A.Q(+.98)KKIIAE.K	N	Y	3.23	60	0.9	296000	0	0	0	0	0	0	0	0	0	0	0	83500	0	321000	431000	1330000	1930000	2850000	3700000	3200000	4630000	4980000	5520000	4310000	0	0	0	0	0	0	0	0	0	0	0	0	0	0	0	0
1	1	P02754	Q.KWEN(-17.03)DECAQKKIIA.E	N	Y	3.57	60	1.2	293000	0	0	0	0	0	0	557000	479000	0	1150000	983000	688000	2160000	2340000	1450000	2180000	1980000	0	0	2310000	2410000	3110000	2960000	2500000	0	0	0	0	0	0	0	0	0	0	0	0	0	0	0	1580000
1	1	P02754	L.RVYVEELKPTPE.G	N	Y	2.98	60	0.8	559000	23800000	15600000	13500000	5020000	3990000	3890000	0	0	0	0	0	0	0	0	0	0	0	0	0	0	0	0	0	0	475000	522000	270000	0	0	0	0	0	0	0	0	0	0	0	0	0
1	1	P02754	K.WENDECAQKKIIAEKTKIPAVF.K	N	Y	2.65	60	0.6	290000	1510000	985000	1580000	8220000	6710000	6160000	3170000	2950000	3510000	0	0	0	0	0	0	0	0	0	0	0	0	0	0	0	0	0	0	0	0	0	0	0	0	0	0	0	0	0	0	0
1	1	P02754	E.NSAEPEQS.L	N	Y	3.29	60	0.7	289000	0	0	0	0	0	0	0	0	0	70200	0	0	0	394000	500000	771000	798000	1150000	1720000	4350000	3180000	11400000	4840000	4340000	0	0	0	0	0	0	0	0	0	0	0	0	107000	90700	0	162000
1	1	P02754	F.K(+12.00)IDALNEN(+.98)KVLVL.D	N	Y	3.34	60	1	588000	0	0	0	0	0	0	0	0	0	0	0	0	0	0	0	0	0	0	0	0	0	0	0	0	678000	358000	353000	9900000	4410000	981000	1580000	4110000	4280000	2280000	2740000	4150000	3370000	5370000	4350000	3250000
1	1	P02754	Y.VEELKPTP.E	N	Y	4.11	60	0.7	287000	4060000	3200000	3420000	2790000	1900000	2150000	1730000	1950000	1640000	1650000	1410000	1570000	1060000	967000	769000	771000	595000	740000	566000	494000	481000	306000	276000	0	0	0	0	0	0	0	0	0	0	0	0	0	0	0	0	0
1	1	P02754	LIVTQTMKGLDIQKVA.G	N	Y	2.61	60	1.1	285000	8530000	8460000	8670000	1180000	3350000	2200000	659000	0	0	0	0	0	0	0	0	0	0	0	0	0	0	0	0	0	0	0	0	0	0	0	0	0	0	0	0	0	0	0	0	0
1	1	P02754	K.IDALNENKVLVL.D	N	Y	16.18	60	0.9	54100000	197000000	134000000	146000000	180000000	143000000	249000000	254000000	201000000	224000000	241000000	172000000	306000000	233000000	277000000	283000000	142000000	153000000	106000000	130000000	118000000	166000000	37600000	43100000	32200000	10300000	7610000	7040000	45700000	51900000	39400000	88700000	89400000	84000000	137000000	134000000	142000000	94800000	113000000	150000000	81700000
1	1	P02754	L.DAQS(-18.01)APLR.V	N	Y	4.7	60	1.3	283000	0	0	0	0	0	0	181000	332000	0	974000	436000	673000	2610000	1470000	2350000	0	0	2520000	2990000	2920000	2100000	2460000	2470000	1400000	0	0	0	0	0	0	0	0	95100	101000	0	0	0	0	228000	161000
1	1	P02754	C.QCLVRTPEVDDEALEKFDKALK.A	N	Y	4.91	60	1	3400000	3470000	2260000	3160000	55200000	38500000	37600000	24800000	15600000	21200000	30300000	15400000	17600000	5110000	8350000	8210000	3640000	4150000	3260000	3800000	3550000	4130000	1190000	626000	682000	1720000	1700000	1240000	8680000	6940000	5950000	7550000	6140000	2690000	3120000	0	5030000	0	2450000	4060000	1490000
1	1	P02754	L.R(+12.00)VYVEELKPTPEGDLE.I	N	Y	4.39	60	0.7	281000	0	0	0	0	0	0	0	0	0	0	0	0	0	0	0	0	0	0	0	0	0	0	0	0	9940000	11200000	8140000	1510000	1410000	1530000	0	0	0	0	0	0	0	0	0	0
1	1	P02754	D.ALNENKVL.V	N	Y	4.14	60	0.8	280000	3990000	2360000	3080000	2400000	1860000	1860000	1600000	1550000	1260000	1250000	0	1250000	2530000	615000	762000	640000	523000	590000	401000	507000	453000	458000	445000	515000	0	148000	0	189000	0	213000	336000	365000	285000	372000	0	0	0	0	404000	0
1	1	P02754	L.RVYVEELK(+12.00)PTPEGDLEIL.L	N	Y	1.59	60	1.4	279000	307000	0	238000	0	0	0	0	0	0	0	0	0	0	0	0	0	0	0	0	0	0	0	0	0	10200000	9700000	9780000	822000	1230000	1200000	0	0	0	0	0	0	0	0	0	0
1	1	P02754	T.QTMKGLDIQKVAGT.W	N	Y	4.02	60	0.8	278000	6510000	5240000	4050000	2900000	2690000	2210000	0	862000	675000	0	0	0	0	0	0	0	0	0	0	0	0	0	0	0	1400000	1440000	1600000	953000	994000	899000	0	0	262000	0	0	0	0	0	0	0
1	1	P02754	M.ENSAE(+21.98)PEQS.L	N	Y	4.02	60	0.6	278000	0	0	0	0	0	0	0	0	0	0	0	0	0	0	0	413000	1260000	2550000	3500000	4020000	3540000	6170000	5990000	5920000	0	0	0	0	0	0	0	0	0	0	0	0	0	0	0	0
1	1	P02754	L.LQK(+12.00)WEN(+.98)DECA.Q	N	Y	5.07	60	0.9	277000	0	0	0	0	0	0	0	0	0	0	0	0	0	0	0	0	0	0	0	0	0	0	0	0	147000	0	0	0	312000	0	702000	616000	584000	1230000	1160000	1270000	1660000	2030000	2360000	2710000
1	1	P02754	C.QCLVRTPEVDDEALEKFDKAL.K	N	Y	2.01	60	1.1	605000	21300000	18500000	9020000	3260000	3820000	3550000	0	0	0	0	0	0	0	0	0	0	0	0	0	0	0	0	0	0	3370000	3620000	3670000	0	1810000	720000	0	0	0	0	0	0	0	0	0	0
1	1	P02754	V.YVEELKPTPEGDLEILLQK.W	N	Y	2.74	60	1.3	275000	6850000	5410000	5120000	4390000	2660000	0	1740000	1720000	1360000	0	0	248000	0	0	0	0	0	0	0	0	0	0	0	0	0	0	0	0	0	0	0	0	0	0	0	0	0	0	0	0
1	1	P02754	L.LQK(+12.00)WENDECAQKKIIAEKTKIPAV.F	N	Y	1.93	60	1	652000	0	0	0	0	0	0	0	0	0	0	0	0	0	0	0	0	0	0	0	0	0	0	0	0	5360000	3260000	2150000	20100000	15800000	11300000	6590000	7460000	6160000	0	0	0	0	0	0	0
1	1	P02754	L.LQKWEN(+.98)DECAQKKIIAE.K	N	Y	2.7	60	1.2	271000	0	0	0	3240000	1120000	1380000	4910000	2080000	2010000	4710000	1070000	1280000	0	2040000	596000	0	0	0	0	0	0	0	0	0	616000	0	0	2490000	2500000	450000	1000000	0	74700	404000	0	505000	0	0	0	0
1	1	P02754	Q.KW(+12.00)ENDECAQ.K	N	Y	4.74	60	1.1	268000	0	0	0	0	0	0	166000	0	0	0	0	0	137000	0	0	0	0	0	0	0	0	0	0	0	0	0	0	225000	666000	516000	819000	1020000	995000	1090000	949000	1050000	0	2810000	1210000	293000
1	1	P02754	N.P(+12.00)TQLEEQCHI	N	Y	4.53	60	1.2	266000	188000	0	0	0	0	0	0	0	0	0	0	0	0	0	0	0	0	0	0	0	0	0	0	0	3160000	2260000	2400000	2300000	2760000	2820000	0	0	0	0	0	0	0	0	0	0
1	1	P02754	E.ALEKFDKALK.A	N	Y	5.96	60	1.1	1530000	1780000	1070000	909000	1520000	1670000	1240000	4110000	3830000	2620000	6150000	4710000	4690000	12600000	7320000	8300000	6830000	5260000	6310000	5440000	7430000	448000	5250000	664000	5150000	231000	252000	150000	417000	706000	535000	1950000	1840000	1620000	2370000	1840000	2210000	3080000	2480000	4450000	4690000
1	1	P02754	C.QCLVRTPEVD.D	N	Y	4.23	60	0.9	266000	2850000	1340000	2170000	3950000	3050000	2640000	831000	674000	635000	0	0	0	0	0	0	0	0	0	0	0	0	0	0	0	733000	627000	651000	909000	1100000	825000	599000	529000	586000	0	0	0	0	0	0	0
1	1	P02754	L.AM(+15.99)AASDISLL.D	N	Y	4.11	60	0.7	265000	2140000	1810000	1820000	4160000	2900000	2690000	2470000	2480000	2260000	1840000	1590000	1500000	683000	696000	805000	536000	441000	387000	295000	294000	0	0	0	0	0	0	0	0	0	0	0	0	0	0	0	0	0	0	0	0
1	1	P02754	D.AQSAPLR(+99.03).V	N	Y	7.27	60	0.8	1870000	0	0	0	0	0	0	0	0	0	0	0	0	0	0	0	0	0	0	0	0	0	0	0	0	0	0	0	0	0	0	0	0	0	0	0	0	0	0	0	0
1	1	P02754	W.EN(-17.03)DECAQKKIIAEKT.K	N	Y	2.64	60	1.3	263000	288000	281000	179000	2740000	2510000	2180000	3880000	3240000	2810000	2970000	2390000	2290000	1170000	178000	180000	0	0	584000	0	0	3610000	0	0	0	0	0	0	0	0	0	0	0	0	0	0	0	0	0	0	0
1	1	P02754	D.AQ(+.98)SAPLR.V	N	Y	4.25	60	1	261000	0	0	0	0	0	0	0	0	0	204000	234000	271000	1160000	1320000	1470000	1810000	2220000	2330000	2650000	2750000	3320000	3060000	3190000	2760000	0	0	0	0	0	0	0	0	0	0	0	0	0	0	0	0
1	1	P02754	I.D(+12.00)ALNENKVL.V	N	Y	5.08	60	0.8	260000	0	0	0	0	0	0	0	0	0	0	0	0	0	0	0	0	0	0	0	0	0	0	0	0	3180000	3200000	3090000	2900000	2930000	2550000	2580000	2520000	2380000	1260000	1800000	2020000	0	817000	0	0
1	1	P02754	I.AEK(+12.00)TKIPAV.F	N	Y	2.77	60	0.9	259000	0	0	0	0	0	0	0	0	0	0	0	0	0	0	0	0	0	0	0	0	0	0	0	0	5260000	4210000	4270000	3340000	3590000	3000000	1420000	1550000	1260000	551000	634000	706000	0	0	0	0
1	1	P02754	L.QKWENDECAQKKIIAEKTK.I	N	Y	4.22	60	0.8	110000000	0	0	0	25500000	31600000	35800000	274000000	179000000	215000000	550000000	455000000	316000000	738000000	705000000	535000000	581000000	436000000	382000000	298000000	317000000	321000000	87500000	122000000	119000000	0	0	0	16800000	21500000	10400000	174000000	160000000	104000000	345000000	496000000	454000000	472000000	346000000	723000000	687000000
1	1	P02754	D.DEAL.E	N	Y	1.68	60	0.5	255000	0	0	0	0	0	0	0	0	0	0	0	0	0	0	0	0	0	0	1820000	3420000	4040000	7960000	7900000	5490000	0	0	0	0	0	0	0	0	0	0	0	0	0	0	0	0
1	1	P02754	T.Q(+12.00)TMKGLD.I	N	Y	6.57	60	1	1490000	0	0	0	0	0	0	0	0	0	0	0	0	0	0	0	0	0	0	0	0	0	0	0	0	0	0	0	0	0	0	0	0	0	0	0	0	0	0	0	0
1	1	P02754	D.TDYKKYLLF.C	N	Y	5.42	60	1	2220000	0	456000	502000	21400000	17100000	15500000	37300000	36400000	30400000	23300000	18300000	16900000	1930000	2930000	3130000	2000000	1710000	1500000	1100000	876000	1400000	689000	419000	488000	0	0	0	1070000	972000	1030000	2800000	3170000	2880000	1640000	1710000	3070000	996000	913000	1150000	704000
1	1	P02754	C.QCLVRTPEVDDEALEKFD.K	N	Y	2.76	60	1.1	253000	9120000	5240000	7670000	1500000	1090000	1390000	0	0	0	0	0	0	0	0	0	0	0	0	0	0	0	0	0	0	1210000	1080000	1130000	232000	372000	285000	0	0	0	0	0	0	0	0	0	0
1	1	P02754	T.Q(-17.03)TMK.G	N	Y	3.71	60	1	253000	0	0	0	0	0	0	0	0	0	0	0	0	347000	398000	491000	958000	1280000	1260000	2270000	2690000	3030000	5400000	5190000	3640000	0	0	0	0	0	0	0	0	0	0	0	0	0	0	0	132000
1	1	P02754	L.QKW(+15.99)ENDECAQKKIIAEKT.K	N	Y	2.29	60	0.9	476000	0	0	0	10600000	5200000	8800000	6670000	7590000	4630000	4960000	3850000	4580000	0	0	0	0	0	0	0	0	0	0	0	0	0	0	0	196000	0	0	0	0	0	0	0	0	0	0	0	0
1	1	P02754	A.M(+15.99)AASDISLLD.A	N	Y	8.84	15.65	0.7	8430000	2030000	1400000	1400000	4540000	3750000	3790000	5140000	4190000	3510000	3430000	3250000	3240000	1870000	2310000	2250000	1760000	2220000	1610000	1450000	1330000	1250000	933000	772000	1040000	1180000	557000	456000	2860000	2900000	3400000	3800000	3330000	3060000	3220000	3350000	3590000	2230000	2750000	2470000	2070000
1	1	P02754	C.M(+15.99)ENSAEPEQS.L	N	Y	4.02	60	0.6	248000	0	0	0	0	0	0	197000	236000	205000	696000	651000	806000	0	2380000	2210000	2410000	2450000	0	2670000	2840000	2600000	2150000	3300000	2300000	0	0	0	0	0	0	23600	18600	0	0	0	0	81300	77200	93200	76300
1	1	P02754	E.VDDEALEKF.D	N	Y	4.34	60	0.7	246000	3770000	3200000	2870000	2510000	2040000	1760000	1390000	1620000	1300000	1260000	1220000	1180000	3500000	650000	853000	440000	0	0	0	0	0	0	0	0	0	0	0	0	0	0	0	0	0	0	0	0	0	0	0	0
1	1	P02754	K.WENDECAQKKIIAEKT.K	N	Y	4.76	60	1	15000000	32800000	18000000	17500000	190000000	167000000	173000000	201000000	242000000	152000000	158000000	120000000	116000000	31000000	29400000	30700000	17800000	16300000	26000000	9200000	9570000	5910000	0	1870000	1560000	0	0	0	0	0	0	0	0	0	0	0	0	0	0	0	0
1	1	P02754	L.AM(+15.99)AASDISLLD.A	N	Y	3.56	60	1	245000	3690000	3000000	2870000	3100000	2410000	2540000	2720000	1890000	2070000	890000	996000	1140000	354000	534000	413000	197000	188000	200000	0	0	125000	0	0	0	0	0	0	0	0	0	0	0	0	0	0	0	0	0	0	0
1	1	P02754	T.QTMKGLDIQKVAGTWY.S	N	Y	2.64	60	1.2	244000	6920000	4800000	4920000	0	0	0	0	0	0	0	0	0	656000	0	0	0	0	0	0	0	0	0	0	0	2690000	2560000	2150000	0	0	0	0	0	0	0	0	0	0	0	0	0
1	1	P02754	L.VLDTDYK(+24.00)KYLL.F	N	Y	2.6	60	0.6	243000	0	0	0	0	0	0	0	0	0	0	0	0	0	0	0	0	0	0	0	0	0	0	0	0	0	0	0	242000	437000	201000	348000	780000	941000	1150000	378000	725000	0	0	9910000	0
1	1	P02754	N.ENKVLVL.D	N	Y	11.23	19.92	0.9	413000000	51100000	40700000	43600000	317000000	233000000	243000000	749000000	676000000	516000000	1000000000	861000000	770000000	946000000	1250000000	1280000000	1200000000	1320000000	1410000000	1510000000	1690000000	1590000000	1630000000	1420000000	1470000000	8490000	5970000	5380000	159000000	134000000	156000000	546000000	518000000	393000000	711000000	726000000	631000000	956000000	1080000000	979000000	1040000000
1	1	P02754	L.VC(+12.00)Q(+.98)CLVR.T	N	Y	2.74	60	0.7	241000	0	0	0	0	0	0	0	0	0	0	0	0	0	0	0	0	0	0	0	0	467000	1280000	1040000	1160000	0	0	0	0	0	0	0	0	0	0	0	0	0	0	0	0
1	1	P02754	L.EK(+12.00)FDKAL.K	N	Y	3.47	60	1	241000	0	0	0	0	0	0	0	0	0	0	0	0	0	0	0	0	0	0	0	0	0	0	0	0	2750000	2580000	2460000	2260000	2610000	1950000	1890000	1950000	1880000	2030000	1970000	1790000	0	1350000	1290000	0
1	1	P02754	L.QKWENDECAQKKIIAEKT.K	N	Y	5.56	60	0.9	32700000	21500000	9040000	18800000	534000000	455000000	376000000	302000000	367000000	399000000	258000000	144000000	208000000	43400000	28800000	53900000	27000000	19400000	19400000	7410000	5070000	8200000	0	0	947000	4000000	3540000	3190000	52000000	51600000	70400000	83600000	58100000	67100000	42000000	62400000	42400000	14000000	19300000	13200000	8790000
1	1	P02754	A.QK(+44.03)KIIAEKTK.I	N	Y	4.4	60	1.2	238000	0	0	0	0	0	0	0	0	0	0	0	0	0	0	0	0	0	0	0	0	0	0	0	0	0	0	0	0	0	0	0	0	0	0	0	0	0	0	0	0
1	1	P02754	R.TPEVDDEALEKFD(+15.99)KAL.K	N	Y	3.01	60	0.7	1960000	13300000	9810000	10000000	28100000	25600000	20800000	18000000	21700000	20500000	13300000	9830000	6500000	2200000	2750000	2680000	0	1090000	1150000	354000	454000	558000	0	246000	0	1580000	1240000	1410000	2280000	3710000	4310000	3460000	2310000	1640000	1000000	1630000	1650000	0	0	0	0
1	1	P02754	K.W(+12.00)ENDECAQKKIIAEKT.K	N	Y	2.7	60	1	234000	1000000	624000	912000	1010000	6180000	698000	1070000	1220000	933000	0	0	1250000	0	0	0	0	0	0	0	0	0	0	0	0	260000	0	0	1650000	1340000	835000	622000	539000	0	0	0	0	0	0	0	0
1	1	P02754	T.QTM(+15.99)KGLDIQ.K	N	Y	8.61	60	1.2	7170000	4930000	3450000	3460000	6160000	4160000	4430000	8730000	8400000	5290000	9220000	6220000	7340000	10800000	9560000	7920000	9960000	6800000	6860000	4860000	4340000	6360000	1730000	1810000	2130000	5150000	3670000	3770000	7000000	7900000	6100000	9800000	9670000	6940000	13000000	10000000	10600000	15400000	16200000	11800000	13800000
1	1	P02754	T.Q(-17.03)TMKGLDIQKVAGTW.Y	N	Y	1.45	60	0.8	232000	2140000	1710000	1900000	0	175000	0	0	0	0	0	0	0	21800000	0	0	107000	0	0	0	0	0	0	0	0	0	0	0	0	0	0	0	0	0	0	0	0	0	0	0	0
1	1	P02754	L.DTDY(+174.06)KKYL.L	N	Y	4.86	60	0.7	5040000	0	0	0	0	0	0	0	0	0	0	0	0	581000	0	0	0	0	0	0	0	0	0	0	0	0	0	0	0	0	0	0	0	0	0	0	0	0	0	0	0
1	1	P02754	I.AEKTKIP.A	N	Y	3.68	60	0.8	227000	545000	323000	0	335000	373000	257000	324000	400000	437000	603000	683000	765000	0	1060000	1130000	154000	2470000	201000	2350000	3310000	3450000	2740000	2840000	2540000	0	0	0	0	0	0	0	0	0	0	0	0	0	0	0	0
1	1	P02754	C.QCLVRTPEVDDEALEKF.D	N	Y	2.44	60	0.7	226000	8390000	6040000	7620000	2110000	1340000	1590000	0	0	0	0	0	0	0	0	0	0	0	0	0	0	0	0	0	0	0	0	0	0	0	0	0	0	0	0	0	0	0	0	0	0
1	1	P02754	K.K(+12.00)IIAEKTKIPAVF.K	N	Y	2.82	60	0.9	225000	0	0	0	0	0	0	0	0	0	0	0	0	0	0	0	0	0	0	0	0	0	0	0	0	4520000	4740000	4390000	3040000	2800000	3130000	0	0	0	0	0	0	0	0	0	0
1	1	P02754	K.IIAEKT.K	N	Y	4.18	60	0.7	223000	0	0	0	0	95400	0	0	163000	0	205000	230000	393000	0	624000	891000	1840000	2760000	3370000	2910000	2810000	3320000	2360000	2540000	2260000	0	0	0	0	0	0	0	0	0	0	0	0	0	0	0	0
1	1	P02754	C.LVRTPEVDDEALEKFDKALK.A	N	Y	3.35	60	1.1	222000	0	0	0	3390000	3530000	2670000	4370000	3280000	1460000	2240000	0	0	0	0	0	0	0	0	0	0	0	0	0	0	0	0	0	712000	793000	864000	1000000	883000	843000	0	644000	0	0	0	0	0
1	1	P02754	I.AEKTKIPAV.F	N	Y	3.94	60	0.8	222000	3040000	2160000	2100000	1580000	1120000	1470000	1190000	1190000	823000	937000	800000	953000	503000	0	396000	0	282000	0	0	0	0	0	0	0	705000	532000	583000	584000	650000	547000	711000	667000	501000	612000	554000	683000	358000	0	427000	0
1	1	P02754	E.VDDEALEK.F	N	Y	4.28	60	0.5	222000	2080000	1630000	1660000	1660000	1530000	1120000	1360000	1670000	1210000	1500000	1090000	1020000	4720000	1030000	1120000	1040000	0	0	751000	0	0	0	0	0	0	123000	107000	0	90200	0	0	0	0	0	109000	0	0	0	0	0
1	1	P02754	L.LQK(+12.00)WENDECA.Q	N	Y	5.03	60	1	2280000	0	0	0	0	0	0	0	0	0	0	0	0	0	0	0	0	0	0	0	0	0	0	0	0	432000	399000	399000	1900000	1780000	1580000	5750000	4560000	4160000	8970000	8560000	9620000	16100000	17100000	17900000	20100000
1	1	P02754	K.ALPM(+15.99)HIRLS.F	N	Y	5.31	60	0.9	2150000	5020000	3850000	3600000	26000000	17700000	18900000	8770000	9440000	7870000	2140000	1460000	1760000	0	0	0	516000	1250000	0	0	0	0	0	0	0	2790000	1490000	1370000	7840000	9230000	7450000	2750000	2790000	3180000	1140000	1260000	1300000	0	465000	208000	0
1	1	P02754	I.AEKTKIPAVF.K	N	Y	2.57	60	0.9	218000	4460000	3050000	3280000	2610000	2100000	2090000	1910000	2310000	1280000	1680000	367000	1090000	0	0	0	0	0	0	0	0	0	0	0	0	0	0	0	0	0	0	0	0	0	0	0	0	0	0	0	0
1	1	P02754	V.EELKPTPEGDLEILLQK(-.98).W	N	Y	2.3	60	1.2	217000	8760000	6320000	6110000	2060000	1560000	746000	0	0	0	472000	0	0	0	0	0	0	0	0	0	0	0	0	0	0	0	0	0	0	0	0	0	0	0	0	0	0	0	0	0	0
1	1	P02754	L.QKWENDECAQ(+.98)KKIIAE.K	N	Y	3.26	60	1.2	217000	0	0	0	1440000	1240000	988000	1550000	2260000	1270000	6230000	1390000	1330000	0	1440000	0	0	1300000	1190000	1370000	0	1320000	0	0	0	0	0	0	0	0	0	0	0	0	0	348000	795000	0	558000	0	0
1	1	P02754	C.AQKKIIAEKTKIPA.V	N	Y	2.79	60	0.6	355000	12400000	3810000	6990000	5370000	4840000	3650000	1560000	1590000	1800000	406000	229000	0	0	0	0	0	0	0	0	0	0	0	0	0	0	0	0	0	0	0	0	0	0	0	0	0	0	0	0	0
1	1	P02754	E.C(+12.00)AQKKIIAEK.T	N	Y	5.27	60	0.9	215000	0	0	0	0	0	0	0	0	0	94800	0	51700	0	255000	311000	354000	255000	292000	401000	357000	437000	485000	0	407000	0	0	0	0	0	0	73400	75500	0	129000	195000	306000	1200000	844000	616000	1920000
1	1	P02754	L.Q(-17.03)KWEN(+.98)DECAQK.K	N	Y	3.69	60	1	720000	0	0	0	4150000	3340000	3350000	6490000	6630000	4900000	6500000	4240000	5230000	846000	4360000	3310000	2750000	3110000	3310000	3420000	1200000	3670000	2940000	3550000	4290000	0	0	0	0	0	0	0	307000	0	0	0	0	0	0	0	957000
1	1	P02754	I.VTQTMKGLDIQKVA.G	N	Y	2.64	60	0.4	211000	7530000	5190000	5240000	2580000	1850000	2800000	0	0	0	173000	0	0	0	0	0	0	0	0	0	0	0	0	0	0	0	0	0	0	0	0	0	0	0	0	0	0	0	0	0	0
1	1	P02754	A.Q(+58.01)KKIIAEKTK.I	N	Y	4.15	60	1	211000	0	0	0	0	0	0	0	0	0	0	0	0	0	0	0	0	0	0	0	0	0	0	0	0	0	0	0	0	0	0	0	0	0	0	0	0	0	0	0	0
1	1	P02754	R.TPEVDDEALEK(+27.99)FDKALK.A	N	Y	3.43	60	1.4	1530000	0	0	0	0	0	0	572000	0	257000	0	0	0	0	0	0	0	0	0	0	0	0	0	0	0	0	0	0	0	0	0	0	0	0	223000	0	0	0	245000	0	0
1	1	P02754	L.QKWEN(+.98)DECAQKKIIAEKT.K	N	Y	3.49	60	1	3490000	2880000	1560000	2200000	48800000	39300000	17300000	60100000	55800000	40500000	30600000	12100000	24700000	4670000	4760000	4050000	2680000	1640000	2640000	725000	1000000	884000	0	0	0	758000	542000	385000	3660000	8800000	2780000	8140000	6260000	9600000	5150000	6700000	4840000	1020000	601000	897000	0
1	1	P02754	E.C(+12.00)AQKKIIAE.K	N	Y	4.76	60	0.7	206000	0	0	0	0	0	0	0	0	0	336000	313000	233000	523000	550000	634000	531000	0	613000	652000	0	475000	782000	663000	675000	0	0	0	0	0	0	209000	294000	123000	352000	236000	183000	979000	727000	837000	1230000
1	1	P02754	K.IPAVFK.I	N	Y	0.99	60	0.6	206000	0	0	0	0	0	0	0	0	0	0	0	0	0	0	0	0	14700000	0	0	770000	0	8060000	0	0	0	0	0	0	0	0	0	0	0	0	0	0	0	0	0	0
1	1	P02754	Q.K(+12.00)(+99.03)WENDECAQKKIIA.E	N	Y	1.63	60	1.7	205000	0	0	0	0	0	0	0	0	0	1020000	0	0	0	1140000	2900000	709000	0	0	0	0	0	0	1570000	0	0	0	0	0	0	0	1740000	0	0	0	1830000	0	6420000	0	0	1220000
1	1	P02754	E.QSLVC(+12.00)QCLVR(+99.03)TPEVDDEALEK.F	N	Y	3.1	60	1.2	204000	0	0	0	2150000	2650000	2370000	3580000	4320000	2640000	2460000	2410000	1920000	0	0	0	0	0	0	0	0	0	0	0	0	0	0	0	0	0	0	0	0	0	0	0	0	0	0	0	0
1	1	P02754	Q.KWENDE.C	N	Y	3	60	0.7	203000	0	0	0	0	0	0	0	0	0	0	0	0	960000	0	0	1200000	1020000	1810000	2020000	2490000	2290000	3770000	4720000	4070000	0	0	0	0	0	0	0	0	0	0	0	0	0	0	0	0
1	1	P02754	Q.KW(+12.00)ENDECA.Q	N	Y	4.89	60	1	2900000	0	0	0	0	0	0	0	0	0	0	0	0	0	0	0	0	0	0	0	0	0	0	0	0	288000	267000	261000	685000	732000	611000	3020000	2590000	1600000	4610000	3890000	3050000	11700000	11000000	8900000	11800000
1	1	P02754	A.SDISLLDAQ.S	N	Y	3.7	60	0.8	1420000	17200000	12700000	11200000	6000000	4830000	5010000	6940000	7250000	6370000	7660000	7020000	6810000	5570000	6310000	5880000	5590000	4510000	4910000	4150000	3910000	3660000	3430000	3410000	3440000	290000	324000	316000	0	0	173000	0	0	337000	440000	467000	0	640000	739000	716000	571000
1	1	P02754	C.QC(+31.99)LVR.T	N	Y	3.22	60	0.8	199000	0	0	0	0	156000	0	315000	531000	590000	1070000	983000	2030000	1990000	2340000	2660000	2090000	2300000	2150000	1730000	1610000	1350000	0	0	0	0	0	0	0	0	0	0	0	0	0	0	0	0	0	0	0
1	1	P02754	K.ALPM(+15.99).H	N	Y	2.04	60	1	198000	0	0	0	0	0	0	0	0	0	0	0	0	0	0	0	0	0	0	0	0	0	0	0	0	0	0	0	0	0	0	0	0	0	0	0	0	0	0	0	0
1	1	P02754	F.KIDALNEN(+.98)KVL.V	N	Y	3.25	60	0.9	197000	4300000	3630000	3220000	3120000	1660000	2050000	1510000	1760000	1550000	357000	259000	211000	0	0	0	0	0	0	0	0	0	0	0	0	0	0	0	0	0	0	0	0	0	0	0	0	0	0	0	0
1	1	P02754	L(+12.00)IVTQTMKGL.D	N	Y	3.76	60	0.9	193000	0	0	0	0	0	0	0	0	0	0	0	0	0	0	0	0	0	0	0	0	0	0	0	0	881000	1030000	1230000	0	0	0	0	0	0	0	0	0	0	0	0	0
1	1	P02754	K.KIIAEK(+12.00)TKIPAV.F	N	Y	2.44	60	0.8	191000	0	0	0	0	0	0	0	0	0	0	0	0	0	0	0	0	0	0	0	0	0	0	0	0	3640000	4120000	4310000	2740000	3040000	2710000	686000	945000	737000	0	0	0	0	0	0	0
1	1	P02754	E.ELK(+12.00)PTPEGDLEILLQ.K	N	Y	3.82	60	1.3	2890000	0	0	0	0	0	0	0	0	0	0	0	0	0	0	0	0	0	0	0	0	0	0	0	0	13000000	13500000	11500000	11700000	17600000	13600000	7110000	12600000	10600000	8460000	8430000	9810000	1660000	2420000	3030000	1350000
1	1	P02754	L.VLDTDYKKYLLFC.M	N	Y	1.5	60	1.3	354000	307000	560000	426000	16300000	11300000	6250000	2620000	830000	2490000	331000	101000	273000	169000	0	0	0	0	0	0	0	0	0	0	0	0	0	0	0	0	0	0	0	0	0	0	0	0	0	0	0
1	1	P02754	C.QCLVR(+198.06)TPEVDDEALEKFDKALK.A	N	Y	3.23	60	1.1	588000	0	0	0	0	0	0	0	0	0	0	0	0	0	0	0	0	0	0	0	0	0	0	0	0	0	0	0	0	0	0	0	0	0	0	0	0	0	0	0	0
1	1	P02754	M.ENSAEPEQ.S	N	Y	2.56	60	0.6	188000	0	0	0	0	0	0	0	0	0	0	0	0	0	79700	0	262000	661000	1330000	2090000	2530000	2470000	4330000	4940000	3890000	0	0	0	0	0	0	0	0	0	0	0	0	0	0	0	0
1	1	P02754	Q.KW(+12.00)ENDECAQKKIIAEKTKIPAV.F	N	Y	2.47	60	1.2	465000	0	0	0	0	0	0	0	0	0	0	0	0	0	0	0	0	0	0	0	0	0	0	0	0	3870000	3250000	1690000	4340000	12500000	9080000	5620000	7990000	5720000	460000	0	1240000	0	0	0	0
1	1	P02754	A.QKKIIA.E	N	Y	4.51	60	1	177000	0	0	0	0	0	0	0	0	0	107000	0	0	0	842000	897000	1380000	1680000	0	1880000	2120000	2000000	1920000	2280000	1390000	0	0	0	0	0	0	0	0	0	0	0	0	305000	206000	272000	448000
1	1	P02754	L.LQK(+12.00)WEN(+.98)DECAQKKIIAEKT.K	N	Y	3.7	60	0.9	803000	0	0	0	0	0	0	0	0	0	0	0	0	0	0	0	0	0	0	0	0	0	0	0	0	1660000	1340000	1300000	7880000	9350000	6280000	10200000	9570000	11500000	6380000	8700000	7670000	2110000	3450000	2470000	1340000
1	1	P02754	C.QCLVRTPEVDDEALEK.F	N	Y	2.88	60	1	175000	5420000	2950000	2820000	1660000	1040000	734000	0	0	0	0	0	0	0	0	0	0	0	0	0	0	0	0	0	0	1590000	1320000	1410000	734000	766000	544000	0	0	0	0	0	0	0	0	0	0
1	1	P02754	F.KIDALNENKVLV.L	N	Y	4.67	60	0.6	12300000	21000000	15700000	23300000	55100000	36200000	38200000	57800000	63700000	45400000	61000000	60700000	49200000	65900000	60500000	61300000	45200000	31300000	29200000	36900000	45800000	42300000	15500000	27800000	21700000	1950000	1260000	1030000	6900000	7600000	6060000	12400000	14900000	12400000	22800000	22800000	24600000	31800000	35100000	33800000	26200000
1	1	P02754	C.AQKKIIAE.K	N	Y	3.86	60	0.6	169000	0	0	0	0	0	0	0	0	0	0	81800	120000	0	294000	320000	660000	1030000	1440000	1600000	2450000	2240000	3930000	3500000	2620000	0	0	0	0	0	0	0	0	0	0	0	0	0	0	0	0
1	1	P02754	L.RVYVEELK(+24.00)PTPEG.D	N	Y	2.19	60	0.8	169000	0	0	0	0	0	0	0	0	0	0	0	0	0	0	0	0	0	0	0	0	0	0	0	0	4280000	4280000	3990000	2410000	2440000	2330000	0	0	0	0	0	0	0	0	0	0
1	1	P02754	T.QTMKGLDIQKVAGTWYSL.A	N	Y	2.07	60	0.7	168000	4190000	2770000	2470000	0	0	0	0	0	0	0	0	0	10700000	0	0	0	0	0	0	0	0	0	0	0	0	0	0	0	0	0	0	0	0	0	0	0	0	0	0	0
1	1	P02754	Q.KWEN(+.98)DECAQKK.I	N	Y	4.1	60	0.8	2540000	1160000	811000	1120000	11300000	13100000	12800000	20700000	19900000	21400000	25500000	23700000	19100000	19600000	17800000	7170000	15900000	5810000	3060000	10400000	10000000	9950000	6760000	9560000	8000000	0	20600	0	179000	122000	130000	345000	335000	329000	416000	559000	528000	690000	592000	775000	500000
1	1	P02754	K.IPAVF.K	N	Y	11.23	19.92	0.9	538000000	11300000	7870000	9160000	54300000	44400000	41500000	143000000	131000000	109000000	262000000	223000000	210000000	616000000	496000000	649000000	745000000	581000000	609000000	727000000	698000000	651000000	925000000	896000000	875000000	3010000	2310000	1880000	19300000	15100000	16000000	74000000	66000000	60300000	153000000	141000000	144000000	602000000	584000000	557000000	848000000
1	1	P02754	A.Q(+30.01)KKIIAEKTK.I	N	Y	3.9	60	1.1	163000	0	0	0	0	0	0	0	0	0	0	0	0	0	0	0	0	0	0	0	0	0	0	0	0	0	0	0	0	0	0	0	0	0	0	0	0	0	0	0	0
1	1	P02754	Y.S(+12.00)LAM(+15.99)A.A	N	Y	1.96	60	0.6	163000	0	0	0	0	0	0	0	0	0	0	0	0	0	0	0	0	0	0	0	0	0	0	0	0	0	0	0	0	0	0	0	0	0	0	0	0	0	0	0	0
1	1	P02754	A.SDISLLDAQSAPLR.V	N	Y	2.36	60	1.2	573000	15300000	10700000	11500000	4930000	4870000	4060000	2150000	1440000	1890000	0	1030000	1160000	0	0	136000	0	0	0	0	0	0	0	0	0	2670000	2240000	1990000	867000	758000	648000	0	325000	0	0	168000	0	0	0	0	0
1	1	P02754	T.MKGLDIQK.V	N	Y	4.33	60	0.6	1680000	28100000	18000000	19000000	13500000	10300000	11600000	9550000	11100000	7390000	8410000	6930000	8610000	4100000	4650000	4040000	3280000	2830000	3550000	2500000	2090000	2290000	1370000	1290000	1410000	0	0	0	240000	210000	0	330000	0	0	431000	387000	0	937000	1500000	1070000	1110000
1	1	P02754	Q.KW(+12.00)ENDECAQKKIIAEKTK.I	N	Y	1.04	60	2	160000	0	0	0	0	0	0	5530000	0	0	0	0	0	0	0	0	514000	0	0	0	0	0	0	0	0	0	0	0	396000	0	0	6430000	4360000	234000	0	0	1670000	0	0	0	0
1	1	P02754	A.Q(+.98)KKIIAEKT.K	N	Y	2.51	60	0.4	196000	409000	420000	390000	345000	311000	372000	734000	834000	640000	1330000	1210000	859000	2030000	2290000	2580000	1100000	0	2520000	1450000	0	857000	958000	0	1310000	0	0	0	0	0	0	0	0	0	0	0	0	101000	217000	0	0
1	1	P02754	Q.KW(+15.99)ENDECAQKKIIAEKT.K	N	Y	1.82	60	0.7	1360000	1110000	430000	786000	22200000	11000000	26100000	23900000	15400000	12300000	11800000	7590000	9480000	2170000	3500000	975000	2000000	2140000	1950000	191000	1210000	0	0	0	0	0	0	0	957000	872000	477000	794000	810000	651000	762000	449000	1160000	0	0	0	0
1	1	P02754	Q.KWENDEC(+119.00)AQKKIIAEKT.K	N	Y	2.57	60	0.5	158000	7360000	5060000	6490000	0	0	0	0	0	0	0	0	0	0	0	0	0	0	0	0	0	0	0	0	0	0	0	0	0	0	0	0	0	0	0	0	0	0	0	0	0
1	1	P02754	Q.KWEN(+.98)DECAQK.K	N	Y	4.98	60	1.2	4940000	0	1890000	2200000	24300000	19700000	18000000	39600000	43500000	27600000	40800000	36300000	29000000	25900000	27600000	32900000	26700000	26300000	24100000	23100000	19600000	15300000	18900000	18800000	16700000	209000	186000	195000	412000	727000	935000	1040000	983000	1320000	1070000	1370000	1750000	1650000	1960000	1390000	1820000
1	1	P02754	W.ENDECAQK(+14.02)KIIA.E	N	Y	2.42	60	1.5	155000	0	0	0	0	0	0	0	0	0	0	0	0	0	0	0	0	0	0	0	0	0	0	0	0	0	0	0	0	0	0	0	0	0	0	0	0	0	0	0	0
1	1	P02754	Q.C(+25.00)LVRTPEVDDEALE.K	N	Y	2.96	60	1.2	155000	8130000	3880000	3780000	0	0	0	0	0	0	0	0	0	0	0	0	0	0	0	0	0	0	0	0	0	807000	959000	1010000	0	0	0	0	0	0	0	0	0	0	0	0	0
1	1	P02754	Q.C(+25.00)LVRTPEVDDEALEKFDKAL.K	N	Y	1.61	60	1.3	154000	7400000	6420000	272000	0	0	0	0	0	0	0	0	0	0	0	0	0	0	0	0	0	0	0	0	0	1080000	1620000	1680000	0	0	0	0	0	0	0	0	0	0	0	0	0
1	1	P02754	E.NSAEPEQSL.V	N	Y	2.16	60	0.9	1070000	0	0	0	0	0	0	1110000	625000	523000	1160000	1270000	505000	78100000	1120000	953000	1210000	1270000	1160000	1420000	1390000	1620000	1760000	1820000	1920000	0	0	0	0	0	0	0	0	0	0	305000	0	1110000	1050000	932000	1210000
1	1	P02754	A.EKTKIPA.V	N	Y	1.7	60	0.2	153000	0	0	0	0	0	0	0	0	0	0	0	0	1150000	0	0	0	0	17200000	0	0	0	0	0	0	0	0	0	0	0	0	0	0	0	0	0	0	0	0	0	0
1	1	P02754	W.ENDEC(+119.00)AQKKIIAEKT.K	N	Y	1.46	60	1	152000	6470000	6860000	4400000	318000	0	206000	0	0	0	0	0	0	0	0	0	0	0	0	0	0	0	0	0	0	0	0	0	0	0	0	0	0	0	0	0	0	0	0	0	0
1	1	P02754	L.DAQSAPLR(+99.03).V	N	Y	7.82	60	0.7	14100000	0	0	0	0	0	0	0	0	0	0	0	0	0	0	0	0	0	0	0	0	0	0	0	0	54500	0	0	488000	374000	448000	502000	496000	510000	394000	474000	665000	0	315000	0	175000
1	1	P02754	K.WENDEC(+12.00)AQKKIIAEKT.K	N	Y	2.25	60	0.9	390000	971000	521000	543000	11700000	850000	11500000	4490000	5490000	5410000	0	0	1110000	0	0	0	0	0	0	0	0	0	0	0	0	0	0	0	1760000	1350000	1150000	0	0	0	0	0	0	0	0	0	0
1	1	P02754	M.ENSAEPEQSL.V	N	Y	0.95	60	1.3	304000	0	0	0	0	0	0	0	0	0	0	0	0	33000000	0	248000	205000	347000	214000	236000	463000	259000	367000	573000	0	0	0	0	0	0	0	0	0	0	0	0	0	0	0	0	0
1	1	P02754	T.P(+13.98)EVDDEALEKFDKAL.K	N	Y	2.15	60	0.8	148000	5290000	94300	3740000	3880000	3220000	0	0	0	0	0	0	1520000	0	0	0	0	0	0	0	0	0	0	0	0	0	0	0	0	0	0	0	0	0	0	0	0	0	0	0	0
1	1	P02754	C.AQ(+87.03)K(+12.00)KIIAEK(+24.00)TK.I	N	Y	2.89	60	1	147000	0	0	0	0	0	0	0	0	0	0	0	0	0	0	0	0	0	0	0	0	0	0	0	0	0	0	0	0	0	0	0	0	0	0	0	0	0	0	0	0
1	1	P02754	L.Q(-17.03)KW(+12.00)ENDECA.Q	N	Y	1.55	60	0.9	146000	0	0	0	0	0	0	0	0	0	0	0	0	0	0	0	0	0	0	0	0	0	0	0	0	0	0	0	0	0	0	0	0	0	0	0	0	0	0	0	0
1	1	P02754	D.AQS(-18.01)APLR.V	N	Y	3.44	60	1.7	145000	0	0	0	0	0	0	0	0	0	0	0	0	0	284000	330000	765000	974000	1990000	1840000	1940000	2620000	2320000	2530000	1840000	0	0	0	0	0	0	0	0	0	0	0	0	0	0	0	0
1	1	P02754	T.Q(-17.03)TMK(+12.00)GLDIQK.V	N	Y	3.29	60	1.2	145000	0	0	0	0	0	0	0	0	0	0	0	0	0	0	0	0	0	0	0	0	0	0	0	0	3480000	3490000	3640000	2000000	2010000	1920000	0	322000	506000	0	0	0	0	0	0	0
1	1	P02754	E.ELKPTPEGDLEILL.Q	N	Y	16.31	60	1	368000000	33200000	16500000	24300000	84900000	64300000	0	424000000	523000000	444000000	0	602000000	0	1380000000	0	0	0	0	0	0	0	0	0	603000	682000	25100000	16900000	14000000	171000000	139000000	129000000	345000000	326000000	241000000	596000000	556000000	610000000	733000000	373000000	954000000	799000000
1	1	P02754	N.ENKVL.V	N	Y	1.98	60	0.9	142000	0	0	0	0	0	0	0	0	0	0	0	0	333000	0	167000	0	0	691000	915000	1510000	2030000	5840000	3460000	2050000	0	0	0	0	0	0	0	0	0	0	0	0	0	0	0	0
1	1	P02754	C.MEN(+.98)SAEPEQS.L	N	Y	6.23	60	0.9	935000	0	112000	0	287000	447000	347000	865000	834000	917000	1830000	1900000	1270000	3330000	3000000	2760000	2970000	2400000	1850000	2000000	2340000	2320000	2240000	2410000	2990000	0	0	0	85500	0	0	544000	338000	480000	839000	786000	841000	2470000	2090000	2440000	2910000
1	1	P02754	K.VAGTWY.S	N	Y	2.08	60	0.9	138000	0	0	0	0	0	0	0	0	0	0	0	0	0	0	0	0	0	0	0	0	0	0	0	0	2040000	1720000	1690000	2450000	3220000	2920000	0	0	2130000	0	0	0	0	0	0	0
1	1	P02754	V.RTPEVDDEALE(+14.02)KFDKALK.A	N	Y	2.47	60	0.7	138000	0	0	0	0	0	0	0	0	0	0	0	0	0	0	0	0	0	0	0	0	0	0	0	0	0	0	0	0	0	0	0	0	0	0	0	0	0	0	0	0
1	1	P02754	A.ASDISLLD.A	N	Y	12.47	21.29	0.9	272000000	23000000	15300000	15900000	37000000	27800000	28900000	54400000	46000000	43900000	101000000	89200000	87700000	191000000	269000000	263000000	288000000	257000000	256000000	297000000	289000000	278000000	334000000	281000000	285000000	11400000	10200000	8190000	27100000	28600000	29900000	59200000	53400000	44600000	96000000	85500000	85900000	192000000	215000000	183000000	238000000
1	1	P02754	N.DECAQKKIIAEKTKIPAVF.K	N	Y	2.49	60	1.3	137000	1420000	925000	840000	5550000	4230000	0	1690000	0	1780000	0	0	0	0	0	0	0	0	0	0	0	0	0	0	0	0	0	0	0	0	0	0	0	0	0	0	0	0	0	0	0
1	1	P02754	R.VYVEELKPTP.E	N	Y	2.82	60	0.3	135000	5300000	3600000	2820000	1690000	1320000	1450000	0	0	0	0	0	0	0	0	0	0	0	0	0	0	0	0	0	0	0	0	0	0	0	0	0	0	0	0	0	0	0	0	0	0
1	1	P02754	V.YVEELKPTPE.G	N	Y	2.25	60	1	134000	4070000	2550000	3490000	1430000	1930000	1740000	0	0	0	0	0	810000	0	0	0	0	0	0	0	0	0	0	0	0	0	0	0	0	0	0	0	0	0	0	0	0	0	0	0	0
1	1	P02754	V.EELKPTPEGDL.E	N	Y	2.95	60	1.9	3110000	7950000	4250000	4750000	6220000	4670000	5570000	9140000	8480000	7000000	12400000	10300000	9270000	23000000	15400000	15800000	14900000	13500000	12900000	13600000	12800000	13300000	17000000	17900000	15500000	0	0	0	261000	0	0	491000	381000	456000	965000	948000	1210000	3220000	2630000	0	4260000
1	1	P02754	V.EELKPTPEGDLEILL.Q	N	Y	5.69	60	1.5	19900000	53500000	36100000	50600000	50100000	37200000	54600000	132000000	84800000	90000000	70600000	68200000	463000	82800000	77600000	89400000	51300000	54400000	41300000	55500000	63100000	59300000	27600000	22000000	34900000	2020000	1590000	1370000	3360000	4790000	3050000	9200000	9450000	6130000	17500000	14600000	18400000	17500000	17400000	29700000	24200000
1	1	P02754	T.Q(+12.00)TMKGLDIQK(+14.02)VA.G	N	Y	4.37	60	1.3	1130000	0	0	0	0	0	0	0	0	0	0	0	0	0	0	0	0	0	0	0	0	0	0	0	0	0	0	0	0	0	0	0	0	0	0	0	0	0	0	0	0
1	1	P02754	F.KIDALN.E	N	Y	0.84	60	1	126000	0	0	0	0	0	0	0	0	0	0	0	0	0	0	0	0	0	0	0	0	0	14200000	0	0	0	0	0	0	0	0	0	0	0	0	0	0	0	0	0	0
1	1	P02754	L.R(+12.00)VYVEELKPTPE.G	N	Y	1.83	60	0.8	126000	0	0	0	0	0	0	0	0	0	0	0	0	0	0	0	0	0	0	0	0	0	0	0	0	4280000	4450000	4460000	494000	781000	702000	0	0	0	0	0	0	0	0	0	0
1	1	P02754	F.KIDALNEN(+.98)KVLVL.D	N	Y	2.73	60	1.2	4970000	31600000	24900000	31500000	47600000	44700000	45900000	44800000	38200000	37500000	49600000	28000000	28400000	14100000	14800000	17100000	10800000	9920000	8700000	8120000	7930000	8000000	3640000	4890000	3430000	0	0	0	0	830000	805000	0	0	467000	637000	0	1090000	948000	861000	1240000	1240000
1	1	P02754	T.QTMKGLDIQK(+14.02)VA.G	N	Y	3.02	60	1.2	799000	0	0	0	0	0	0	0	0	0	0	0	0	0	0	0	0	0	0	0	0	0	0	0	0	0	0	0	0	0	137000	0	0	0	0	0	0	0	0	0	0
1	1	P02754	Y.LLFCM.E	N	Y	2.04	60	0.4	123000	0	0	0	4620000	3760000	3580000	1070000	859000	698000	0	150000	0	0	0	0	0	0	0	0	0	0	0	0	0	0	0	0	0	0	0	0	0	0	0	0	0	0	0	0	0
1	1	P02754	D.TDYKKY.L	N	Y	3	60	0.4	2750000	0	0	120000	337000	367000	275000	1210000	1050000	1310000	2590000	3510000	4760000	14500000	11100000	14000000	28700000	21500000	33600000	30000000	30800000	32200000	35500000	32800000	29800000	0	0	0	0	0	0	0	0	0	0	0	0	0	0	59300	0
1	1	P02754	T.Q(+30.01)TMKGLDIQK(+14.02)VA.G	N	Y	4.65	60	1.1	2240000	0	0	0	0	0	0	0	0	0	0	0	0	0	0	0	0	0	0	0	0	0	0	0	0	0	0	0	0	0	0	0	0	0	0	0	0	0	0	0	0
1	1	P02754	L.SFNPTQLEEQC(+119.00)HI	N	Y	2.44	60	0.1	117000	5500000	4770000	3770000	0	0	0	0	0	0	0	0	0	0	0	0	0	0	0	0	0	0	0	0	0	0	0	0	0	0	0	0	0	0	0	0	0	0	0	0	0
1	1	P02754	K.IDALNEN.K	N	Y	3.77	60	0.9	3080000	1880000	1350000	0	1610000	1330000	1280000	2210000	2260000	1830000	3870000	2940000	3400000	14100000	14800000	13900000	18700000	15600000	15900000	19300000	19000000	18500000	25700000	22800000	22300000	0	0	0	147000	0	191000	0	0	0	586000	602000	644000	4530000	6010000	4860000	6520000
1	1	P02754	F.KIDALNENKVLVLDTDYKKY.L	N	Y	1.95	60	0.8	111000	5880000	3210000	4230000	0	0	0	0	0	0	0	0	0	0	0	0	0	0	0	0	0	0	0	0	0	0	0	0	0	0	0	0	0	0	0	0	0	0	0	0	0
1	1	P02754	Q.KWENDECAQKKIIAEKTKIPAV.F	N	Y	1.52	60	0.8	110000	0	0	0	2040000	0	0	0	0	0	0	0	0	0	0	0	0	0	0	0	0	0	0	0	0	0	0	0	829000	3860000	1870000	1680000	1130000	1810000	0	0	0	0	0	0	0
1	1	P02754	L.DTDYKKYLLFC.M	N	Y	4.73	60	0.5	3620000	334000	0	0	38500000	36700000	32700000	27200000	24400000	24000000	19800000	20500000	14800000	8180000	10700000	10200000	7190000	7130000	5810000	5390000	5410000	5680000	2050000	2440000	2210000	0	0	0	4850000	3460000	3820000	6390000	4690000	3920000	5240000	4640000	5170000	3050000	4200000	4490000	2740000
1	1	P02754	A.MAASD(+21.98)ISLL.D	N	Y	2.37	60	0.3	107000	0	0	0	0	0	0	0	0	0	0	0	0	0	0	0	0	0	0	0	6890000	5910000	0	0	0	0	0	0	0	0	0	0	0	0	0	0	0	0	0	0	0
1	1	P02754	V.RTPEVDDEALEKFDK.A	N	Y	3.78	60	0.8	489000	2780000	2070000	1820000	6010000	4850000	4610000	5090000	5970000	3670000	4160000	3040000	3020000	3740000	0	0	0	0	0	0	0	0	0	0	0	0	0	202000	760000	1320000	1150000	1050000	1060000	694000	0	502000	1130000	0	0	0	0
1	1	P02754	K.IPAVFKIDALNENKVLVL.D	N	Y	2.44	60	0.5	361000	0	0	0	0	0	0	911000	1590000	1430000	4530000	1600000	6690000	5980000	3650000	4160000	1780000	1980000	1220000	1230000	2430000	2030000	748000	721000	575000	0	0	0	0	0	0	0	0	0	0	0	0	0	0	0	0
1	1	P02754	V.LDTDYKKY.L	N	Y	4.76	60	1	3560000	25300000	19100000	18600000	14800000	12100000	12100000	14700000	12400000	10400000	13300000	10700000	11100000	28200000	9180000	12200000	12300000	9360000	7920000	7990000	9810000	3460000	10600000	11200000	10300000	0	0	0	0	0	0	0	0	0	0	1010000	1060000	3320000	2580000	3540000	4480000
1	1	P02754	E.K(+12.00)FDKALK.A	N	Y	4.45	60	0.9	1340000	0	0	0	0	0	0	0	0	0	0	0	0	0	0	0	0	0	0	0	0	0	0	0	0	2090000	2520000	2910000	2180000	2100000	2630000	2080000	2110000	2220000	1850000	2990000	3210000	2130000	2670000	3690000	2770000
1	1	P02754	A.Q(-17.03)KKIIA.E	N	Y	5.77	60	0.6	22400000	0	0	0	705000	606000	740000	1880000	2640000	2130000	6000000	5680000	5920000	58900000	60000000	66500000	119000000	98200000	98300000	239000000	126000000	140000000	308000000	352000000	352000000	0	0	0	0	0	0	438000	356000	460000	1180000	963000	901000	9750000	8020000	6400000	12900000
1	1	P02754	A.E(-18.01)KTKIPAVFK.I	N	Y	1.31	60	1.8	316000	0	0	0	0	0	0	0	0	0	1780000	0	0	1040000	0	3620000	3230000	2520000	0	0	343000	3510000	0	0	2300000	0	0	0	0	0	0	0	0	0	0	1010000	0	3720000	0	0	0
1	1	P02754	E.NSAEPE(+21.98)QSL.V	N	Y	1.1	60	0.3	89600	0	0	0	0	0	0	0	0	0	0	0	0	8650000	0	0	0	0	0	0	0	321000	608000	605000	564000	0	0	0	0	0	0	0	0	0	0	0	0	0	0	0	0
1	1	P02754	E.ILL.Q	N	Y	9.52	20.98	1	86900000	4890000	3620000	3960000	6190000	5830000	5880000	12400000	11200000	10300000	18700000	22200000	20000000	106000000	77400000	82400000	111000000	97100000	105000000	142000000	128000000	130000000	228000000	238000000	226000000	2410000	2510000	1620000	7170000	6550000	5810000	18400000	14500000	12300000	27700000	26300000	28800000	99900000	103000000	94100000	144000000
1	1	P02754	L.RVYVEELKPTP.E	N	Y	2.6	60	0.8	89500	3880000	2500000	2590000	693000	572000	502000	0	0	0	0	0	0	0	0	0	0	0	0	0	0	0	0	0	0	0	0	0	0	0	0	0	0	0	0	0	0	0	0	0	0
1	1	P02754	I.DALNENKVLVLDTDYKKY.L	N	Y	1.1	60	1.3	89300	4800000	2510000	3090000	0	0	0	155000	0	163000	0	0	0	0	0	0	0	0	0	0	0	0	0	0	0	0	0	0	0	0	0	0	0	0	0	0	0	0	0	0	0
1	1	P02754	T.QTM(+15.99)KGLDIQKVA.G	N	Y	6.38	60	1	4670000	6630000	4490000	5830000	15200000	12000000	11600000	17700000	18500000	14300000	20100000	16100000	15900000	10300000	11900000	9860000	9470000	7770000	5770000	2360000	2890000	4350000	0	0	0	3280000	1910000	1860000	10500000	9560000	9040000	16000000	13700000	12800000	14800000	14800000	11800000	5200000	9580000	7160000	4670000
1	1	P02754	A.MAASDISLLDAQSAPL.R	N	Y	1.82	60	0.7	405000	2220000	11900000	1820000	1050000	0	0	155000	0	126000	0	0	0	0	0	0	0	0	0	0	0	0	0	0	0	1970000	1890000	2500000	0	0	0	0	0	0	0	0	0	0	0	0	0
1	1	P02754	L.DTDY(+174.06)KKY(+87.03)LL.F	N	Y	5.01	60	0.9	2320000	0	0	0	0	0	0	0	0	0	0	0	0	0	0	0	0	0	0	0	0	0	0	0	0	0	0	0	0	0	0	0	0	0	0	0	0	0	0	0	0
1	1	P02754	L.VR(+99.03)TPEVDDEALEKFDKALK.A	N	Y	4.2	60	1.3	1950000	0	0	0	0	0	0	0	0	0	0	0	0	0	0	0	0	0	0	0	0	0	0	0	0	0	0	0	0	0	0	0	0	0	0	0	0	0	0	0	0
1	1	P02754	K.ALPM(+15.99)HIR(+99.03)LS.F	N	Y	4.9	60	1	2960000	0	0	0	0	0	0	0	0	0	0	0	0	153000	0	0	0	0	0	0	0	0	0	0	0	0	0	0	0	165000	0	0	0	0	0	0	0	0	0	0	0
1	1	P02754	F.NPTQLEEQC(-33.99)HI	N	Y	1.54	60	0.8	83300	4300000	2740000	2650000	0	0	0	0	0	0	0	0	0	0	0	0	0	0	0	0	0	0	0	0	0	0	0	307000	0	0	0	0	0	0	0	0	0	0	0	0	0
1	1	P02754	A.EKTKIPAV.F	N	Y	4.6	60	0.9	32000000	1390000	895000	927000	3730000	2730000	3400000	8820000	10200000	6560000	12000000	8940000	10300000	8250000	9320000	9270000	7540000	6450000	6710000	5790000	6960000	7540000	6210000	4730000	4200000	5360000	3010000	3360000	54000000	60100000	51100000	241000000	142000000	123000000	174000000	231000000	230000000	218000000	297000000	175000000	184000000
1	1	P02754	A.QKKIIAE.K	N	Y	2.75	60	0.7	957000	0	0	0	0	0	0	0	0	72100	326000	372000	375000	971000	989000	1670000	3300000	5460000	8630000	8320000	16300000	20700000	16500000	11800000	8040000	0	0	0	0	0	0	0	0	0	0	63900	0	129000	0	0	163000
1	1	P02754	L.QKWEN(+.98)DECAQ(+.98)KKIIAEKT.K	N	Y	1.16	60	1.7	79600	0	0	0	854000	0	873000	1420000	4320000	0	0	978000	0	0	0	0	0	0	0	0	0	0	0	0	0	0	0	0	0	0	0	0	0	0	0	0	0	0	0	1100000	0
1	1	P02754	L(+12.00)IVTQ(+87.03)TMKGL.D	N	Y	1.89	60	0.7	76700	0	0	0	0	0	0	0	0	0	0	0	0	0	0	0	0	0	0	0	0	0	0	0	0	0	112000	0	0	0	0	0	0	0	0	0	0	0	0	0	0
1	1	P02754	E.VDDEALEKFDKALK.A	N	Y	2.01	60	1	824000	3790000	2920000	2460000	1650000	2000000	1460000	2300000	1830000	1970000	2330000	0	1590000	60000000	0	1640000	0	1570000	967000	830000	1490000	1250000	905000	1340000	903000	127000	0	0	221000	0	378000	0	353000	426000	0	0	0	0	0	0	0
1	1	P02754	I.DALNEN(+.98)KVL.V	N	Y	3.16	60	0.9	998000	12100000	8320000	7220000	8190000	5940000	4690000	4240000	7900000	3230000	9990000	2890000	2970000	2010000	5160000	2510000	1330000	744000	5120000	4030000	705000	4470000	0	0	0	0	0	0	0	0	0	0	0	0	0	0	0	0	0	0	0
1	1	P02754	Q.KW(+15.99)ENDECAQKKIIAEKTK.I	N	Y	2.18	60	1.4	71500	0	0	0	0	0	0	0	0	0	4520000	250000	479000	0	251000	266000	290000	0	0	0	0	298000	0	346000	0	0	0	0	0	0	0	247000	0	331000	0	224000	154000	261000	0	329000	0
1	1	P02754	R.VYVE.E	N	Y	5.86	60	0.9	68100000	0	0	0	899000	1140000	959000	3010000	5060000	5580000	22100000	33000000	69900000	266000000	344000000	398000000	586000000	606000000	634000000	699000000	742000000	782000000	847000000	955000000	913000000	0	0	0	0	0	231000	1060000	776000	618000	1650000	1400000	1230000	0	4510000	3240000	5350000
1	1	P02754	L.LQKW(+12.00)ENDECAQKKIIA.E	N	Y	2.17	60	1	68100	0	0	0	0	0	0	0	0	0	0	0	0	0	0	0	0	0	0	0	0	0	0	0	0	0	0	0	0	0	0	0	797000	636000	942000	0	0	0	0	1420000	1460000
1	1	P02754	N.KVLVLDTDYKKY.L	N	Y	2.09	60	0.6	67200	3520000	2100000	2440000	0	0	0	0	0	0	0	0	0	0	0	0	0	0	0	0	0	0	0	0	0	0	0	0	0	0	0	0	0	0	0	0	0	0	0	0	0
1	1	P02754	K.WEN(+.98)DECAQK.K	N	Y	1.3	60	2.2	61000	0	0	0	0	0	0	0	484000	0	0	0	0	0	0	6840000	0	0	0	0	0	0	0	0	0	0	0	0	0	0	0	0	0	0	0	0	0	0	0	0	0
1	1	P02754	S.FNPTQLE.E	Y	Y	8.25	18.87	0.9	637000000	19200000	14500000	15100000	436000000	338000000	324000000	996000000	1010000000	786000000	1290000000	1030000000	1080000000	110000000	1390000000	1450000000	1380000000	1200000000	1230000000	1430000000	1360000000	1290000000	1410000000	1410000000	1080000000	15200000	11300000	9970000	197000000	175000000	194000000	621000000	531000000	474000000	727000000	72900000	635000000	95900000	1200000000	1070000000	1170000000
1	1	P02754	G.TWYSLA.M	N	Y	7.87	60	0.3	5970000	0	0	0	920000	529000	578000	2620000	2440000	2280000	5930000	5200000	4880000	7400000	13300000	13300000	14500000	12300000	12200000	12600000	12900000	12700000	12200000	11500000	10300000	0	0	239000	1070000	882000	914000	2540000	2620000	2350000	4910000	4450000	4780000	10000000	10700000	9990000	9590000
1	1	P02754	L.LQKW(+30.01)EN(+.98)DECAQ(+.98)KKIIAEKT.K	N	Y	0.45	60	2.9	50900	0	0	0	0	0	5650000	0	0	468000	0	0	0	0	0	0	0	0	0	0	0	0	0	0	0	0	0	0	0	0	0	0	0	0	0	0	0	0	0	0	0
1	1	P02754	E.LKPTPE.G	N	Y	2.16	60	0.7	203000	0	0	0	0	0	0	0	0	0	0	0	48900	166000	202000	354000	1140000	1700000	1990000	2430000	2860000	2710000	3770000	3870000	3110000	0	0	0	0	0	0	0	0	0	0	0	0	0	0	0	0
1	1	P02754	L.EKFDKALK.A	N	Y	8.15	60	0.7	56400000	3440000	3590000	2420000	4850000	3710000	3020000	12600000	12100000	7540000	35900000	27200000	22900000	153000000	116000000	155000000	222000000	185000000	151000000	263000000	243000000	262000000	342000000	394000000	323000000	458000	642000	356000	1280000	957000	917000	7270000	5660000	7670000	12900000	16600000	17600000	97900000	96400000	67600000	198000000
1	1	P02754	Q.KW(+15.99)ENDECAQK.K	N	Y	2.79	60	0.5	349000	0	0	0	559000	611000	679000	1150000	1200000	961000	1790000	2000000	2510000	3520000	2670000	2950000	2890000	1540000	4850000	3870000	770000	1610000	1770000	1130000	2580000	0	0	0	0	0	0	0	0	0	0	0	42000	0	0	0	0
1	1	P02754	A.M(+15.99)AASDISLLDAQSAPLR.V	N	Y	1.06	60	1.3	48000	0	0	0	263000	0	0	0	0	0	0	0	0	0	0	0	0	0	0	0	0	0	0	0	0	0	0	0	0	0	0	0	0	0	0	0	0	0	0	0	0
1	1	P02754	C.MEN(+.98)SAEPEQSL.V	N	Y	0.87	60	1.7	47000	0	0	0	0	0	0	0	177000	0	119000	143000	0	4060000	0	0	0	1140000	0	0	0	0	0	0	0	0	0	0	0	0	0	0	0	0	0	0	0	0	0	0	0
1	1	P02754	L(+12.00)IVTQTM(+15.99)K.G	N	Y	2.4	60	1.1	46700	0	0	0	0	0	0	0	0	0	0	0	0	0	0	0	0	0	0	0	0	0	0	0	0	0	0	0	0	0	0	0	0	0	0	0	0	0	0	0	0
1	1	P02754	K.IPAV.F	N	Y	4.5	60	1.1	22500000	924000	743000	688000	1690000	1390000	1370000	3310000	3560000	2560000	4620000	3750000	4120000	5810000	5460000	5660000	6280000	5620000	6020000	5760000	5620000	5890000	6910000	6510000	7240000	3580000	3020000	2910000	22500000	22700000	17100000	62400000	53700000	58600000	96400000	93900000	90400000	153000000	153000000	145000000	163000000
1	1	P02754	E.CAQKKIIAEKT.K	N	Y	3.2	60	0.7	615000	1150000	1180000	1110000	6100000	3590000	6380000	6330000	6910000	3740000	6200000	6240000	4080000	3800000	3150000	3270000	2590000	750000	1550000	879000	1350000	245000	542000	0	388000	59900	0	0	358000	296000	77100	0	389000	0	0	0	0	121000	250000	106000	82700
1	1	P02754	A.ASDISL.L	N	Y	9.66	20.95	1	52300000	4190000	3050000	2910000	4380000	3730000	3780000	5280000	5860000	5050000	9670000	9630000	9400000	82700000	24000000	32500000	34000000	31500000	35200000	47800000	45800000	41600000	63600000	71500000	64900000	2090000	1780000	1650000	3960000	4260000	3650000	7850000	7640000	6440000	11300000	11700000	10700000	40700000	40800000	30700000	49100000
1	1	P02754	D.ISL.L	N	Y	0.01	60	0	41000	0	0	0	0	0	0	0	0	0	0	0	0	4930000	0	0	0	0	0	0	0	0	0	0	0	0	0	0	0	0	0	0	0	0	0	0	0	0	0	0	0
1	1	P02754	L.LQKWENDEC(-1.01)AQKKIIAEKTKIPAVF.K	N	Y	1.68	60	0.8	41000	0	0	0	0	0	0	0	0	0	0	407000	0	0	0	0	0	963000	2690000	0	0	0	0	0	53800	0	0	0	0	0	0	807000	0	0	0	0	0	0	0	0	0
1	1	P02754	Y.VEELKPTPEGDLEIL.L	N	Y	7.01	60	0.6	181000000	2260000000	2310000000	1840000000	1430000000	1420000000	1720000000	692000000	1180000000	1170000000	905000000	779000000	964000000	635000000	490000000	528000000	300000000	280000000	300000000	294000000	226000000	299000000	139000000	147000000	97600000	70700000	50100000	55600000	58500000	63500000	56500000	45400000	50600000	51400000	31700000	37400000	44200000	27700000	23900000	31600000	25000000
1	1	P02754	Q.KWENDECAQ(+.98)KK.I	N	Y	2.83	60	0.3	889000	453000	163000	147000	2800000	2620000	2250000	4450000	5210000	4510000	6580000	4750000	4320000	8710000	4080000	13000000	3200000	10100000	10100000	2430000	2410000	2610000	2120000	1810000	1830000	0	0	0	72100	0	162000	211000	166000	223000	289000	329000	521000	278000	310000	451000	393000
1	1	P02754	L.VRTPEVDDEALEKFDKALK.A	N	Y	6.98	60	1.2	52200000	9430000	8240000	5570000	96400000	68800000	65300000	195000000	245000000	128000000	326000000	247000000	199000000	169000000	281000000	288000000	195000000	159000000	188000000	192000000	168000000	185000000	64400000	93700000	70000000	0	0	1020000	22900000	18900000	18900000	68800000	56000000	65900000	68100000	97600000	95200000	75000000	116000000	94700000	97800000
1	1	P02754	A.QSAPLR.V	N	Y	2.04	60	0.9	210000	0	0	0	0	0	0	0	0	0	0	0	0	0	0	167000	0	959000	1940000	2360000	3930000	4200000	4750000	4380000	2540000	0	0	0	0	0	0	0	0	0	0	0	0	0	0	0	0
1	1	P02754	L.VRTPEVD.D	N	Y	8.58	60	0.8	37100000	2840000	2480000	2140000	6020000	5840000	4440000	14600000	14500000	10700000	22400000	18800000	14900000	49500000	50300000	53800000	55300000	47600000	48200000	56700000	52800000	42200000	65400000	89500000	56500000	301000	252000	242000	1350000	1390000	1350000	6470000	5880000	4800000	13400000	13500000	12700000	60500000	60100000	42700000	64400000
1	1	P02754	M.ENSAEPEQSLVC.Q	N	Y	12.58	60	0.7	49600000	940000	534000	657000	46600000	36600000	34200000	129000000	128000000	103000000	153000000	127000000	109000000	117000000	149000000	145000000	141000000	125000000	112000000	122000000	81900000	98400000	84500000	85200000	81400000	524000	432000	0	17100000	16100000	13300000	66000000	60400000	53000000	78300000	84400000	81200000	112000000	119000000	122000000	99000000
1	1	P02754	L.VRTPEVDDEA.L	N	Y	0.69	60	1.3	29900	0	0	0	0	0	671000	0	0	0	0	0	0	2750000	0	168000	0	0	0	0	0	0	0	0	0	0	0	0	0	0	0	0	0	0	0	0	0	0	0	0	0
1	1	P02754	Q.KW(+12.00)EN(+.98)DEC(-1.01)AQKKIIAEKT.K	N	Y	1.02	60	1.7	26900	0	0	0	0	0	0	0	0	0	0	0	0	0	0	0	0	0	0	0	933000	0	0	0	0	0	0	0	0	0	0	1200000	0	0	0	0	0	0	0	0	0
1	1	P02754	Q.KW(+12.00)ENDEC(-1.01)AQKKIIA.E	N	Y	1.99	60	1.7	26500	614000	0	0	0	0	0	0	0	0	0	0	0	0	0	0	0	0	0	0	0	0	0	0	0	0	0	0	0	20600	0	0	0	0	0	0	0	1210000	0	440	0
1	1	P02754	E.LKPTPEG.D	N	Y	6.43	60	0.2	875000	0	0	0	0	0	0	0	0	0	0	0	0	2780000	0	0	0	0	0	0	15000000	12700000	22100000	22000000	30500000	0	0	0	0	0	0	0	0	0	0	0	0	0	0	0	0
2	4	|Angiotensin3|Angiotensin3	RVYIHPF	Y	Y	21.14	60	0.6	11900000	27200000	23800000	21000000	23300000	19800000	16700000	17500000	17000000	14300000	16600000	14500000	0	9650000	8910000	11100000	8000000	7120000	6670000	5920000	7070000	6900000	0	6820000	5350000	19900000	16900000	15100000	17900000	17400000	15400000	15000000	17100000	13400000	13700000	13900000	13600000	13300000	10600000	12400000	11300000
									Normalized subtotal	6.33954e+09	5.39091e+09	6.27397e+09	1.24725e+10	1.17113e+10	1.42926e+10	2.26603e+10	2.2559e+10	2.29096e+10	2.53436e+10	2.53057e+10	2.03332e+10	4.40297e+10	4.86282e+10	3.97451e+10	5.29546e+10	5.61605e+10	6.29416e+10	7.4096e+10	6.29374e+10	6.19083e+10	6.12e+10	6.30683e+10	7.64496e+10	2.35253e+09	2.48018e+09	2.60242e+09	5.07942e+09	5.5714e+09	5.71937e+09	1.0932e+10	8.81997e+09	1.03302e+10	1.42833e+10	1.43823e+10	1.52476e+10	2.09381e+10	2.83774e+10	2.39354e+10	2.73509e+10
									ratio	0.461634	0.527581	0.597926	0.538903	0.634163	0.751882	0.717511	0.738614	0.878072	0.756412	0.865961	0.76783	1.30119	1.40925	1.13121	1.56955	1.76354	1.88252	2.12102	1.77602	1.81977	1.77307	1.84112	2.347	0.630977	0.742984	0.831552	0.701477	0.721634	0.815353	0.837096	0.734295	0.937048	0.916528	0.903341	0.923267	0.944093	1.18457	1.01262	1.11119
									Average areas A-III	1.25564e+07
2	4	|Angiotensin3|Angiotensin3	RVYIHPF	Y	Y	21.14	60	0.6	11900000	27200000	23800000	21000000	23300000	19800000	16700000	17500000	17000000	14300000	16600000	14500000	16353138	9650000	8910000	11100000	8000000	7120000	6670000	5920000	7070000	6900000	7081748	6820000	5350000	19900000	16900000	15100000	17900000	17400000	15400000	15000000	17100000	13400000	13700000	13900000	13600000	13300000	10600000	12400000	11300000
																					manual										manual
[truncated: 127 more columns]
