# Supplementary material for: Formaldehyde treatment of proteins enhances proteolytic degradation by the endo-lysosomal protease cathepsin S
Source: Sci Rep. 2020 Jul 14;10:11535. doi: 10.1038/s41598-020-68248-z (PMC7360561; doi:10.1038/s41598-020-68248-z)
Supplement: Supplementary file 3 — Supplementary data S3 [file 41598_2020_68248_MOESM3_ESM.xlsx]

## Sheet: TM087_0mM
Protein Group	Protein ID	Protein Accession	Peptide	Used	Candidate	Quality	Significance	Avg. ppm	Avg. Intensity	0h triplo 1	0h triplo 2	0h triplo 3	1h triplo 1	1h triplo 2	1h triplo 3	4h triplo 1	4h triplo 2	4h triplo 3	8h triplo 1	8h triplo 2	8h triplo 3	24h triplo 1	24h triplo 2	24h triplo 3	32h triplo 1	32h triplo 2	32h triplo 3	48h triplo 1	48h triplo 2	48h triplo 3	Sample Profile (Ratio)	Group 1	Group 2	Group 3	Group 4	Group 5	Group 6	Group 7	Group Profile (Ratio)	Max Ratio	#Vector	Start	End	PTM
1	1	P02769	F.LSHKDDSPDLPK.L	Y	Y	6.36	29.7	0.8	269000000	153000	0	62600	1840000	867000	879000	60300000	82100000	27700000	148000000	145000000	202000000	1080000000	654000000	392000000	443000000	529000000	457000000	392000000	586000000	449000000	0.03:0:0.03:0.03:0.03:0.03:0.73:1.00:0.34:1.81:1.77:2.46:13.19:7.97:4.78:5.40:6.45:5.56:4.77:7.14:5.47	108000	1510000	62900000	168000000	710000000	477000000	746000000	0.04:0.04:1.00:2.68:11.28:7.57:11.85	64	5	103	114
1	1	P02769	Q.NALIVR.Y	Y	Y	65.4	60	0.5	349000000	319000	710000	583000	27400000	21500000	27100000	166000000	175000000	160000000	390000000	377000000	385000000	823000000	721000000	676000000	494000000	604000000	584000000	578000000	543000000	566000000	0.02:0.02:0.02:0.16:0.12:0.16:0.95:1.00:0.92:2.23:2.16:2.20:4.71:4.12:3.87:2.82:3.46:3.34:3.30:3.10:3.24	625000	25300000	167000000	384000000	740000000	561000000	562000000	0.02:0.15:1.00:2.30:4.44:3.36:3.37	64	2	404	409
1	1	P02769	D.EPQNLIK.Q	N	Y	47.62	60	0.5	218000000	0	0	0	938000	734000	917000	24300000	23200000	24300000	119000000	91700000	102000000	623000000	502000000	396000000	438000000	454000000	440000000	512000000	428000000	394000000	0:0:0:0.07:0.07:0.07:1.05:1.00:1.05:5.14:3.96:4.39:26.92:21.67:17.10:18.93:19.60:19.01:22.13:18.48:17.02	0	863000	23900000	104000000	507000000	444000000	445000000	0:0.07:1.00:4.35:21.20:18.57:18.59	64	2	382	388
1	1	P02769	K.LVNELT.E	Y	Y	31.82	60	0.5	235000000	918000	250000	236000	11500000	8400000	10300000	56600000	53600000	63400000	150000000	148000000	147000000	585000000	527000000	454000000	448000000	449000000	431000000	460000000	396000000	529000000	0.03:0.03:0.03:0.21:0.16:0.19:1.05:1.00:1.18:2.79:2.76:2.74:10.90:9.83:8.47:8.36:8.37:8.03:8.57:7.39:9.87	468000	10100000	57900000	148000000	522000000	443000000	462000000	0.03:0.17:1.00:2.56:9.02:7.65:7.98	64	1	42	47
1	1	P02769	T.ADFAEDKDVCK.N	N	Y	13.97	60	0.9	151000000	351000	0	0	969000	1020000	631000	20000000	22000000	25300000	90500000	114000000	98100000	503000000	366000000	350000000	352000000	236000000	248000000	278000000	230000000	241000000	0.05:0:0:0.05:0.05:0.05:0.91:1.00:1.15:4.11:5.18:4.45:22.82:16.63:15.87:15.98:10.73:11.26:12.61:10.44:10.93	351000	872000	29400000	101000000	406000000	279000000	250000000	0.04:0.04:1.00:3.43:13.82:9.49:8.52	64	4	306	316
1	1	P02769	S.TPTLVE.V	N	Y	45.14	60	0.5	199000000	1300000	1830000	1990000	17600000	17600000	17100000	88000000	82900000	103000000	182000000	187000000	213000000	443000000	371000000	368000000	356000000	283000000	353000000	362000000	327000000	398000000	0.02:0.02:0.02:0.21:0.21:0.21:1.06:1.00:1.24:2.20:2.26:2.56:5.34:4.48:4.44:4.29:3.42:4.26:4.36:3.94:4.80	1710000	17400000	91300000	194000000	394000000	331000000	362000000	0.02:0.19:1.00:2.12:4.31:3.62:3.97	64	1	419	424
1	1	P02769	C.DNQDTISSKLK.E	N	Y	38.67	60	0.6	122000000	165000	0	0	185000	108000	154000	9820000	11400000	10100000	50900000	54500000	63200000	426000000	324000000	244000000	230000000	216000000	208000000	243000000	229000000	249000000	0.08:0:0:0.08:0.08:0.08:0.86:1.00:0.89:4.45:4.77:5.53:37.27:28.37:21.38:20.16:18.91:18.23:21.24:20.02:21.81	165000	149000	10500000	56200000	332000000	218000000	240000000	0.09:0.09:1.00:5.37:31.70:20.87:22.97	64	2	265	275
1	1	P02769	S.LILN.R	N	Y	21.34	60	0.7	182000000	440000	0	0	1430000	1050000	1180000	37500000	34300000	42200000	129000000	118000000	118000000	414000000	346000000	320000000	362000000	340000000	389000000	372000000	359000000	435000000	0.04:0:0:0.04:0.04:0.04:1.09:1.00:1.23:3.76:3.45:3.45:12.05:10.08:9.32:10.56:9.91:11.35:10.84:10.47:12.69	440000	1220000	38000000	122000000	360000000	366000000	389000000	0.04:0.04:1.00:3.21:9.47:9.64:10.24	64	2	454	457
1	1	P02769	L.LPKIE.T	N	Y	7.13	58.07	0.7	163000000	279000	0	0	456000	490000	462000	8130000	8200000	7320000	39200000	31700000	34100000	375000000	320000000	297000000	324000000	281000000	333000000	495000000	381000000	482000000	0.16:0:0:0.16:0.16:0.16:0.99:1.00:0.89:4.78:3.87:4.16:45.79:38.98:36.21:39.55:34.24:40.63:60.34:46.49:58.75	279000	470000	8090000	35000000	331000000	313000000	453000000	0.16:0.16:1.00:4.33:40.89:38.67:55.96	64	2	178	182
1	1	P02769	C.TKPESERMPCT.E	N	Y	8.6	60	0.6	120000000	70800	0	0	13600000	7870000	8440000	140000000	210000000	85900000	257000000	292000000	170000000	371000000	214000000	160000000	139000000	131000000	96100000	79100000	73600000	79700000	0.02:0:0:0.06:0.04:0.04:0.67:1.00:0.41:1.23:1.39:0.81:1.77:1.02:0.76:0.66:0.62:0.46:0.38:0.35:0.38	70800	9960000	145000000	240000000	248000000	122000000	77500000	0.02:0.07:1.00:1.65:1.71:0.84:0.53	64	2	438	448
1	1	P02769	G.EYGFQ.N	N	Y	39.31	60	0.3	178000000	263000	670000	839000	12100000	10900000	11100000	78800000	70500000	77500000	162000000	166000000	185000000	360000000	299000000	362000000	329000000	271000000	302000000	366000000	325000000	344000000	0.02:0.02:0.02:0.17:0.16:0.16:1.12:1.00:1.10:2.29:2.35:2.63:5.11:4.25:5.13:4.66:3.84:4.28:5.19:4.61:4.88	591000	11400000	75600000	171000000	341000000	300000000	345000000	0.02:0.15:1.00:2.26:4.51:3.98:4.56	64	1	399	403
1	1	P02769	L.LPKIETMR.E	N	Y	8.56	60	0.5	100000000	80700	0	0	4850000	6280000	4080000	8010000	47000000	50300000	107000000	109000000	109000000	324000000	297000000	267000000	152000000	209000000	173000000	99700000	109000000	28800000	0.02:0:0:0.10:0.13:0.09:0.17:1.00:1.07:2.27:2.32:2.31:6.90:6.31:5.67:3.24:4.45:3.68:2.12:2.33:0.61	80700	5070000	49400000	110000000	296000000	178000000	107000000	0.02:0.10:1.00:2.22:5.99:3.61:2.16	64	3	178	185
1	1	P02769	K.DLGEEHFKGLVL.I	N	Y	70.98	60	0.6	120000000	483000	486000	406000	9770000	10200000	9550000	72000000	49200000	56100000	150000000	136000000	154000000	309000000	320000000	271000000	232000000	162000000	157000000	137000000	140000000	139000000	0.02:0.02:0.02:0.20:0.21:0.19:1.46:1.00:1.14:3.05:2.77:3.13:6.27:6.51:5.50:4.72:3.30:3.19:2.78:2.84:2.82	458000	9840000	59100000	147000000	300000000	184000000	139000000	0.02:0.17:1.00:2.48:5.07:3.11:2.34	64	2	13	24
1	1	P02769	T.EDYLS.L	N	Y	21.05	60	0.5	141000000	403000	0	0	3030000	2550000	2420000	41400000	43400000	43700000	129000000	116000000	130000000	295000000	270000000	252000000	263000000	193000000	269000000	311000000	288000000	303000000	0.03:0:0:0.07:0.06:0.06:0.95:1.00:1.01:2.97:2.68:3.00:6.80:6.22:5.81:6.06:4.45:6.19:7.16:6.64:6.97	403000	2670000	42800000	125000000	272000000	242000000	300000000	0.03:0.06:1.00:2.92:6.36:5.64:7.01	64	1	449	453
1	1	P02769	K.QNCDQFEKLG.E	N	Y	29.02	60	0.9	106000000	238000	95900	79000	14300000	11000000	14300000	124000000	144000000	141000000	234000000	192000000	245000000	278000000	183000000	143000000	134000000	77500000	80400000	80600000	59200000	62700000	0.02:0.02:0.02:0.10:0.08:0.10:0.86:1.00:0.98:1.62:1.33:1.70:1.93:1.27:0.99:0.93:0.54:0.56:0.56:0.41:0.44	138000	13200000	136000000	224000000	201000000	97200000	68700000	0.02:0.10:1.00:1.64:1.48:0.71:0.50	64	2	389	398
1	1	P02769	A.NKYNGVFQ.E	N	Y	14.45	60	0.5	101000000	0	0	0	299000	296000	287000	10100000	11300000	12500000	55100000	52800000	55500000	275000000	229000000	190000000	204000000	194000000	213000000	212000000	180000000	227000000	0:0:0:0.07:0.07:0.07:0.89:1.00:1.10:4.86:4.66:4.89:24.27:20.19:16.78:18.00:17.08:18.82:18.70:15.90:20.05	0	294000	11300000	54500000	231000000	204000000	207000000	0:0.07:1.00:4.81:20.45:18.00:18.25	64	2	158	165
1	1	P02769	F.YAPELL.Y	N	Y	41.6	60	0.6	123000000	342000	0	73100	3740000	3750000	3260000	23200000	20700000	17800000	65900000	61800000	57100000	271000000	254000000	217000000	245000000	224000000	228000000	310000000	300000000	268000000	0.05:0:0.05:0.18:0.18:0.16:1.12:1.00:0.86:3.19:2.99:2.76:13.09:12.28:10.48:11.83:10.83:11.02:14.98:14.50:12.96	208000	3580000	20500000	61600000	247000000	232000000	292000000	0.05:0.17:1.00:3.00:12.03:11.30:14.24	64	1	149	154
1	1	P02769	L.IAFS.Q	N	Y	23.28	60	0.6	124000000	582000	126000	0	1970000	1540000	1820000	14100000	13000000	15000000	40800000	37900000	38900000	252000000	234000000	229000000	275000000	229000000	255000000	338000000	272000000	349000000	0.07:0.07:0:0.15:0.12:0.14:1.09:1.00:1.16:3.15:2.93:3.00:19.40:18.02:17.64:21.20:17.68:19.70:26.08:21.01:26.91	354000	1770000	14000000	39200000	238000000	253000000	320000000	0.07:0.13:1.00:2.79:16.94:18.02:22.76	64	1	25	28
1	1	P02769	C.DKPLLE.K	N	Y	22.53	60	0.3	105000000	454000	0	0	800000	656000	716000	14300000	11300000	13100000	54300000	47700000	52200000	249000000	253000000	222000000	199000000	204000000	220000000	221000000	189000000	247000000	0.07:0:0:0.07:0.07:0.07:1.26:1.00:1.15:4.78:4.21:4.60:21.92:22.32:19.54:17.50:18.01:19.42:19.45:16.65:21.77	454000	724000	12900000	51400000	241000000	208000000	325000000	0.07:0.07:1.00:3.98:18.68:16.09:25.19	64	3	279	284
1	1	P02769	Y.STVFDKLK.H	N	Y	25.23	60	0.9	76100000	284000	0	0	0	0	0	3510000	3450000	3430000	30500000	27900000	28300000	237000000	183000000	187000000	171000000	130000000	147000000	163000000	141000000	142000000	0.17:0:0:0:0:0:1.01:1.00:0.99:8.83:8.08:8.20:64.00:52.87:54.07:49.52:37.77:42.55:47.13:40.70:41.12	284000	0	3460000	28900000	202000000	149000000	148000000	0.17:0:1.00:8.35:58.41:43.17:42.88	64	2	370	377
1	1	P02769	G.EEHFKGLVL.I	N	Y	42.47	60	0.8	85500000	147000	189000	133000	2080000	2250000	1980000	14300000	15300000	14400000	52600000	40100000	55500000	224000000	223000000	174000000	161000000	148000000	142000000	222000000	158000000	145000000	0.04:0.04:0.04:0.14:0.15:0.13:0.94:1.00:0.94:3.43:2.62:3.63:14.62:14.58:11.34:10.55:9.65:9.26:14.53:10.34:9.49	156000	2100000	14700000	49400000	207000000	150000000	175000000	0.05:0.14:1.00:3.37:14.10:10.25:11.95	64	2	16	24
1	1	P02769	K.ADEKKFWG.K	N	Y	25.17	60	0.6	85600000	0	0	0	0	0	0	2350000	1840000	2170000	17300000	13100000	15500000	210000000	155000000	145000000	179000000	196000000	191000000	258000000	192000000	217000000	0:0:0:0:0:0:1.28:1.00:1.18:9.43:7.15:8.42:64.00:64.00:64.00:64.00:64.00:64.00:64.00:64.00:64.00	0	0	2120000	15300000	171000000	191000000	223000000	0:0:1.00:7.22:64.00:64.00:64.00	64	3	128	135
1	1	P02769	S.TVFDKLK.H	N	Y	33.34	60	0.6	80200000	235000	0	0	0	0	48800	2340000	2020000	2220000	23200000	20100000	18100000	202000000	182000000	190000000	179000000	120000000	182000000	227000000	174000000	161000000	0.31:0:0:0:0:0.31:1.16:1.00:1.10:11.47:9.94:8.95:64.00:64.00:64.00:64.00:59.58:64.00:64.00:64.00:64.00	235000	48800	2200000	20500000	191000000	161000000	187000000	0.29:0.29:1.00:9.32:64.00:64.00:64.00	64	1	371	377
1	1	P02769	Y.EIARRHPYF.Y	N	Y	25.08	60	0.9	70600000	314000	58000	0	4960000	3490000	3510000	34300000	32900000	32300000	89600000	72800000	84600000	197000000	173000000	137000000	104000000	170000000	102000000	79600000	71600000	88200000	0.02:0.02:0:0.15:0.11:0.11:1.04:1.00:0.98:2.73:2.21:2.57:6.00:5.26:4.17:3.17:5.18:3.10:2.42:2.18:2.68	210000	4120000	33100000	82300000	169000000	126000000	79800000	0.02:0.12:1.00:2.48:5.10:3.79:2.41	64	2	140	148
1	1	P02769	S.TPTLV.E	N	Y	38.04	60	0.7	92500000	221000	671000	811000	8270000	7220000	8240000	43100000	41200000	46400000	83500000	74600000	91700000	195000000	169000000	178000000	167000000	144000000	146000000	188000000	163000000	186000000	0.02:0.02:0.02:0.20:0.18:0.20:1.05:1.00:1.13:2.03:1.81:2.23:4.75:4.10:4.32:4.05:3.50:3.56:4.57:3.97:4.53	568000	7910000	43500000	83300000	181000000	152000000	179000000	0.02:0.18:1.00:1.91:4.15:3.50:4.12	64	1	419	423
1	1	P02769	R.ETYGDMA.D	N	Y	7.65	58.23	0.4	83200000	219000	0	0	405000	406000	314000	10600000	9310000	10700000	35400000	32800000	33800000	194000000	159000000	170000000	181000000	143000000	176000000	218000000	185000000	186000000	0.07:0:0:0.07:0.07:0.07:1.14:1.00:1.15:3.80:3.52:3.64:20.85:17.03:18.28:19.46:15.38:18.96:23.44:19.92:19.94	219000	375000	10200000	34000000	174000000	167000000	196000000	0.06:0.06:1.00:3.34:17.10:16.38:19.28	64	2	82	88
1	1	P02769	K.LKPDPNTLC.D	N	Y	30.21	60	0.7	53400000	64500	0	0	781000	920000	758000	13000000	12600000	14400000	46300000	43900000	45300000	175000000	122000000	112000000	104000000	90700000	95900000	83600000	70600000	90000000	0.03:0:0:0.06:0.07:0.06:1.03:1.00:1.14:3.66:3.47:3.58:13.85:9.63:8.84:8.18:7.17:7.58:6.61:5.58:7.11	64500	820000	13300000	45200000	136000000	96700000	81400000	0.03:0.06:1.00:3.38:10.21:7.25:6.10	64	2	115	123
1	1	P02769	G.SFLY.E	N	Y	14	60	0.8	75200000	226000	0	0	331000	276000	288000	5000000	4340000	4250000	24000000	23000000	22300000	165000000	137000000	141000000	168000000	151000000	153000000	185000000	200000000	196000000	0.14:0:0:0.14:0.14:0.14:1.15:1.00:0.98:5.52:5.31:5.14:38.09:31.45:32.53:38.71:34.82:35.24:42.59:45.97:45.22	226000	298000	4530000	23100000	148000000	157000000	194000000	0.13:0.13:1.00:5.10:32.60:34.74:42.72	64	1	328	331
1	1	P02769	S.HKDDSPDLPK.L	N	Y	5.56	27	0.6	56500000	0	0	79200	316000	398000	312000	7800000	10300000	8030000	24200000	21900000	27900000	165000000	141000000	81400000	156000000	131000000	111000000	116000000	76600000	109000000	0:0:0.04:0.04:0.04:0.04:0.76:1.00:0.78:2.36:2.14:2.72:16.08:13.72:7.93:15.18:12.72:10.79:11.35:7.46:10.58	79200	452000	10100000	24700000	129000000	132000000	100000000	0.04:0.04:1.00:2.44:12.72:13.05:9.91	64	3	105	114
1	1	P02769	R.YTRKVPQVS.T	N	Y	4.89	20.66	0.8	87600000	553000	3800000	3700000	50500000	37300000	43000000	191000000	161000000	83300000	121000000	141000000	301000000	159000000	152000000	95900000	50500000	35000000	77000000	39800000	44800000	48000000	0.02:0.02:0.02:0.31:0.23:0.27:1.19:1.00:0.52:0.75:0.87:1.87:0.99:0.94:0.59:0.31:0.22:0.48:0.25:0.28:0.30	3320000	43600000	150000000	188000000	136000000	54100000	44200000	0.02:0.29:1.00:1.25:0.91:0.36:0.29	56.59	3	410	418
1	1	P02769	A.SIQKFG.E	N	Y	24.25	60	0.3	62000000	0	0	0	878000	690000	807000	9580000	8510000	8460000	29400000	25900000	34300000	158000000	123000000	134000000	146000000	158000000	118000000	138000000	88800000	120000000	0:0:0:0.10:0.08:0.09:1.13:1.00:0.99:3.45:3.04:4.02:18.58:14.49:15.76:17.10:18.60:13.80:16.16:10.43:14.07	0	792000	8850000	29800000	139000000	140000000	216000000	0:0.09:1.00:3.37:15.65:15.87:24.44	64	3	201	206
1	1	P02769	Q.EAKDAFLG.S	N	Y	6.71	29.71	0.4	58100000	131000	0	0	219000	186000	197000	5210000	4840000	5750000	28500000	27800000	31100000	155000000	149000000	143000000	118000000	109000000	113000000	120000000	87500000	122000000	0.09:0:0:0.09:0.09:0.09:1.08:1.00:1.19:5.90:5.74:6.42:32.02:30.88:29.48:24.43:22.51:23.36:24.76:18.09:25.28	131000	201000	5270000	29100000	149000000	113000000	226000000	0.11:0.11:1.00:5.53:28.28:21.52:42.90	64	4	320	327
1	1	P02769	S.QKFPKAEFVE.V	N	Y	25.11	60	0.9	45700000	63300	0	211000	3400000	4380000	4380000	23800000	27800000	21500000	79900000	60300000	54000000	148000000	116000000	95400000	72200000	48400000	66400000	50100000	41500000	41200000	0.02:0:0.02:0.12:0.16:0.16:0.85:1.00:0.77:2.87:2.17:1.94:5.33:4.15:3.43:2.59:1.74:2.39:1.80:1.49:1.48	183000	4060000	24400000	64700000	120000000	62300000	44300000	0.02:0.17:1.00:2.66:4.91:2.56:1.82	64	2	220	229
1	1	P02769	S.LILNR.L	N	Y	23.54	60	0.4	59100000	0	0	0	599000	424000	422000	16200000	13500000	17700000	49300000	48600000	46000000	146000000	138000000	105000000	99000000	107000000	111000000	114000000	107000000	121000000	0:0:0:0.04:0.03:0.03:1.20:1.00:1.31:3.64:3.59:3.40:10.79:10.18:7.79:7.32:7.93:8.21:8.40:7.90:8.92	0	482000	15800000	48000000	256000000	106000000	114000000	0:0.04:1.00:3.03:16.15:6.68:7.18	64	3	454	458
1	1	P02769	Y.EYSRRHPEYA.V	N	Y	12.09	60	0.6	37900000	107000	0	0	0	147000	119000	5150000	0	4330000	21300000	18700000	21300000	145000000	90900000	106000000	70300000	6800000	76600000	55900000	88600000	84800000	64.00:-:-:-:64.00:64.00:64.00:-:64.00:64.00:64.00:64.00:64.00:64.00:64.00:64.00:64.00:64.00:64.00:64.00:64.00	107000	133000	4740000	20400000	114000000	72000000	76400000	0.07:0.07:1.00:4.31:24.07:15.18:16.12	64	2	332	341
1	1	P02769	A.VSVL.L	N	Y	10.9	60	0.8	78000000	215000	0	0	0	0	0	1470000	1230000	1470000	10300000	8290000	9910000	142000000	131000000	131000000	170000000	147000000	151000000	251000000	219000000	262000000	0.49:0:0:0:0:0:1.20:1.00:1.19:8.39:6.73:8.04:64.00:64.00:64.00:64.00:64.00:64.00:64.00:64.00:64.00	215000	0	1390000	9510000	135000000	156000000	244000000	0.44:0:1.00:6.84:64.00:64.00:64.00	64	1	342	345
1	1	P02769	S.Q(-17.03)KFPKAEFVE.V	N	Y	44.55	60	0.4	59100000	122000	46500	0	1200000	1370000	1080000	8640000	8680000	9340000	36200000	29000000	31900000	128000000	119000000	106000000	138000000	86400000	112000000	150000000	134000000	141000000	0.05:0.05:0:0.14:0.16:0.12:1.00:1.00:1.08:4.17:3.34:3.68:14.70:13.70:12.23:15.93:9.95:12.86:17.34:15.49:16.21	84100	1220000	8890000	32400000	118000000	112000000	142000000	0.05:0.14:1.00:3.64:13.22:12.61:15.96	64	1	220	229	Pyro-glu from Q
1	1	P02769	A.DESHAGCEKSLHT.L	N	Y	4.83	21.74	0.7	23000000	101000	0	0	58900	177000	138000	9070000	7740000	6400000	14500000	26300000	27300000	127000000	56400000	39000000	51400000	31200000	38200000	14400000	14200000	19000000	0.02:0:0:0.02:0.02:0.02:1.17:1.00:0.83:1.87:3.40:3.52:16.41:7.28:5.04:6.63:4.03:4.93:1.86:1.83:2.46	101000	124000	8580000	22700000	74100000	40200000	20700000	0.02:0.02:1.00:2.64:8.65:4.69:2.41	64	2	56	68
1	1	P02769	T.KLVTDLT.K	N	Y	15.91	60	0.8	41400000	65200	0	0	290000	298000	269000	7030000	8300000	8930000	27200000	27600000	24400000	124000000	98200000	94600000	75000000	58600000	76800000	81200000	68100000	88800000	0.04:0:0:0.04:0.04:0.04:0.85:1.00:1.08:3.28:3.33:2.94:14.89:11.82:11.39:9.03:7.05:9.24:9.78:8.20:10.70	65200	286000	8090000	26400000	105000000	70100000	79400000	0.04:0.04:1.00:3.27:13.04:8.67:9.82	64	2	232	238
1	1	P02769	T.ADFAEDKDVC.K	N	Y	20.36	60	0.7	45400000	190000	0	0	406000	399000	375000	6330000	6600000	8940000	33300000	32000000	36400000	123000000	95500000	112000000	83100000	84600000	70400000	92700000	77900000	89700000	0.05:0:0:0.06:0.06:0.06:0.96:1.00:1.35:5.05:4.85:5.52:18.64:14.47:16.93:12.60:12.82:10.67:14.05:11.81:13.59	190000	393000	7290000	33900000	110000000	79400000	86800000	0.05:0.05:1.00:4.65:15.10:10.89:11.91	64	2	306	315
1	1	P02769	R.RHPYF.Y	N	Y	22.56	60	0.7	52400000	0	0	0	99100	0	80700	1720000	1570000	1540000	8540000	6310000	7170000	120000000	87900000	66300000	111000000	138000000	88300000	155000000	145000000	163000000	0:0:0:0.26:0:0.26:1.10:1.00:0.98:5.45:4.02:4.57:64.00:56.04:42.24:64.00:64.00:56.27:64.00:64.00:64.00	0	89900	1610000	7340000	91500000	112000000	154000000	0:0.25:1.00:4.56:56.79:64.00:64.00	64	1	144	148
1	1	P02769	Y.APELL.Y	N	Y	16.69	60	0.9	60000000	294000	0	104000	1790000	1730000	1520000	9630000	8150000	7880000	27200000	23800000	27000000	119000000	118000000	119000000	126000000	105000000	109000000	165000000	143000000	146000000	0.06:0:0.06:0.22:0.21:0.19:1.18:1.00:0.97:3.35:2.92:3.32:14.56:14.46:14.65:15.50:12.87:13.43:20.26:17.59:17.98	199000	1680000	8550000	26000000	119000000	113000000	152000000	0.05:0.20:1.00:3.04:13.87:13.27:17.73	64	1	150	154
1	1	P02769	A.KEYEATLE.E	N	Y	14.76	60	0.7	36200000	77800	0	0	115000	0	129000	4510000	3820000	3990000	22900000	28100000	22300000	118000000	98400000	86000000	62600000	76800000	70600000	52500000	46500000	62600000	0.07:0:0:0.07:0:0.07:1.18:1.00:1.04:5.99:7.36:5.84:30.77:25.74:22.48:16.38:20.08:18.46:13.74:12.15:16.38	77800	122000	4110000	24500000	101000000	70000000	53900000	0.07:0.07:1.00:5.95:24.50:17.03:13.11	64	2	350	357
1	1	P02769	K.Q(-17.03)NCDQFEKLG.E	N	Y	26.04	60	0.4	47300000	98700	0	0	3370000	2670000	2960000	30100000	26400000	24100000	54200000	61700000	59500000	114000000	94300000	84800000	75900000	75000000	61100000	79600000	71500000	72000000	0.02:0:0:0.13:0.10:0.11:1.14:1.00:0.91:2.06:2.34:2.26:4.34:3.58:3.22:2.88:2.85:2.32:3.02:2.71:2.73	98700	3000000	26800000	58500000	97800000	70700000	124000000	0.02:0.11:1.00:2.18:3.64:2.63:4.64	64	3	389	398	Pyro-glu from Q
1	1	P02769	R.LAKEYEATLE.E	N	Y	34.74	60	0.9	31300000	145000	0	0	287000	310000	338000	8520000	7380000	8560000	40600000	39600000	37100000	112000000	79900000	75100000	57900000	43300000	56600000	32000000	26500000	31500000	0.03:0:0:0.04:0.04:0.05:1.15:1.00:1.16:5.50:5.37:5.03:15.23:10.83:10.17:7.85:5.87:7.67:4.33:3.59:4.27	145000	312000	8150000	39100000	89100000	52600000	30000000	0.03:0.04:1.00:4.79:10.93:6.45:3.68	64	1	348	357
1	1	P02769	Q.EAKDAFL.G	N	Y	12.06	60	0.3	42900000	0	0	0	93900	106000	0	3390000	2820000	2900000	15400000	14600000	16300000	110000000	100000000	77600000	93800000	79100000	75900000	110000000	98700000	100000000	0:0:0:0.12:0.12:0:1.20:1.00:1.03:5.46:5.18:5.78:38.82:35.45:27.49:33.24:28.01:26.89:38.79:34.95:35.44	0	99800	3100000	15500000	95800000	82900000	118000000	0:0.11:1.00:4.99:30.91:26.78:38.07	64	3	320	326
1	1	P02769	K.AEFVEVT.K	N	Y	12.04	60	0.6	51900000	150000	0	0	196000	131000	135000	3480000	3520000	3580000	15900000	14300000	14800000	109000000	88100000	94900000	108000000	89900000	97200000	161000000	131000000	155000000	0.12:0:0:0.12:0.12:0.12:0.99:1.00:1.02:4.52:4.05:4.19:30.96:24.99:26.93:30.64:25.50:27.59:45.58:37.20:44.05	150000	154000	3530000	15000000	97400000	98400000	149000000	0.12:0.12:1.00:4.25:27.60:27.89:42.24	64	1	225	231
1	1	P02769	K.ADEKKFWGKYLY.E	N	Y	19.19	60	1	27700000	0	0	0	252000	527000	376000	11300000	8620000	7770000	35600000	39700000	34300000	109000000	41400000	65500000	47600000	45100000	38500000	28000000	30000000	38400000	0:0:0:0.03:0.06:0.04:1.31:1.00:0.90:4.13:4.61:3.98:12.67:4.81:7.60:5.53:5.24:4.46:3.25:3.48:4.45	0	385000	9220000	36500000	72100000	43800000	32100000	0:0.04:1.00:3.96:7.81:4.74:3.48	64	2	128	139
1	1	P02769	L.YEYSRRHPEYA.V	N	Y	6.05	32.61	0.8	45200000	288000	0	44100	0	0	48200	3250000	3440000	2520000	14600000	11400000	18700000	109000000	87500000	71400000	149000000	79300000	113000000	80200000	93400000	112000000	0.10:0:0.10:0:0:0.10:0.95:1.00:0.73:4.26:3.32:5.44:31.72:25.43:20.75:43.20:23.06:32.87:23.32:27.16:32.63	166000	48200	3520000	19300000	89300000	124000000	114000000	0.11:0.11:1.00:5.49:25.38:35.25:32.44	64	4	331	341
1	1	P02769	A.NKYNGVF.Q	N	Y	23.34	60	0.6	37800000	0	0	0	0	70300	0	3660000	3250000	3970000	18200000	15700000	16100000	103000000	72600000	88700000	86600000	64000000	73500000	85700000	67600000	91400000	0:0:0:0:0.09:0:1.13:1.00:1.22:5.61:4.84:4.95:31.72:22.33:27.29:26.64:19.69:22.61:26.35:20.80:28.12	0	70300	3630000	16700000	88200000	74700000	81600000	0:0.08:1.00:4.60:24.30:20.60:22.49	64	2	158	164
1	1	P02769	S.Q(-17.03)KFPK.A	N	Y	15.8	60	0.9	61600000	0	0	0	227000	0	165000	1680000	1790000	1660000	7650000	8120000	6590000	99800000	79400000	80100000	137000000	132000000	106000000	230000000	173000000	227000000	0:0:0:0.27:0:0.27:0.94:1.00:0.93:4.27:4.53:3.68:55.65:44.29:44.64:64.00:64.00:59.07:64.00:64.00:64.00	0	196000	1710000	7540000	86400000	125000000	210000000	0:0.28:1.00:4.40:50.48:64.00:64.00	64	2	220	224	Pyro-glu from Q
1	1	P02769	D.NQDTISSKLK.E	N	Y	7.46	60	0.3	28000000	0	0	0	86200	80900	41800	4600000	6160000	3250000	13400000	17100000	14400000	98800000	68100000	51600000	62500000	56600000	51600000	50200000	38900000	51300000	0:0:0:0.04:0.04:0.04:0.75:1.00:0.53:2.18:2.78:2.34:16.05:11.06:8.38:10.15:9.20:8.37:8.15:6.31:8.33	0	125000	4670000	15000000	72900000	56900000	69300000	0:0.05:1.00:3.21:15.60:12.19:14.83	64	3	266	275
1	1	P02769	G.KYLY.E	N	Y	13.49	60	0.5	51500000	0	0	0	0	0	0	2210000	2080000	2260000	12100000	9370000	10800000	98300000	96200000	83800000	109000000	94400000	107000000	157000000	138000000	159000000	0:0:0:0:0:0:1.06:1.00:1.08:5.79:4.50:5.18:47.23:46.18:40.27:52.45:45.32:51.21:64.00:64.00:64.00	0	0	2180000	10700000	92800000	103000000	151000000	0:0:1.00:4.91:42.48:47.34:64.00	64	1	136	139
1	1	P02769	L.GSFLY.E	N	Y	10.98	60	0.8	46700000	156000	0	0	170000	0	136000	2750000	2500000	2460000	14800000	11000000	13000000	98000000	85400000	84100000	112000000	92300000	86900000	126000000	120000000	130000000	0.15:0:0:0.15:0:0.15:1.10:1.00:0.98:5.90:4.41:5.20:39.16:34.11:33.59:44.58:36.87:34.74:50.41:47.98:51.99	156000	153000	2570000	12900000	89100000	96900000	125000000	0.14:0.14:1.00:5.04:34.71:37.74:48.84	64	1	327	331
1	1	P02769	C.DEFKADEKKFWG.K	N	Y	14.94	60	0.7	26900000	0	0	0	96100	79600	46700	3590000	5380000	5420000	31400000	19400000	35200000	97900000	61600000	57800000	49600000	42900000	57700000	30900000	28100000	37100000	0:0:0:0.04:0.04:0.04:0.67:1.00:1.01:5.83:3.61:6.53:18.19:11.45:10.74:9.22:7.97:10.71:5.74:5.22:6.89	0	74100	4800000	28700000	72500000	50100000	32000000	0:0.04:1.00:5.98:15.11:10.44:6.68	64	2	124	135
1	1	P02769	K.ADEKKFW.G	N	Y	15.18	60	0.9	37100000	0	0	0	0	0	0	1190000	847000	1180000	9570000	7290000	7350000	96300000	78100000	72600000	73000000	63900000	71000000	104000000	93700000	99600000	0:0:0:0:0:0:1.40:1.00:1.39:11.30:8.61:8.68:64.00:64.00:64.00:64.00:64.00:64.00:64.00:64.00:64.00	0	0	1160000	8070000	82300000	69300000	99200000	0:0:1.00:6.97:64.00:59.86:64.00	64	2	128	134
1	1	P02769	E.IARRHPYF.Y	N	Y	21.24	60	0.4	33700000	0	0	0	1260000	685000	1030000	8420000	12200000	5950000	22800000	22100000	21100000	91500000	102000000	63400000	85000000	74100000	51000000	54600000	41400000	49400000	0:0:0:0.10:0.06:0.08:0.69:1.00:0.49:1.87:1.81:1.72:7.49:8.38:5.19:6.96:6.06:4.18:4.47:3.39:4.04	0	995000	8860000	22000000	166000000	70000000	92100000	0:0.11:1.00:2.48:18.77:7.90:10.39	64	3	141	148
1	1	P02769	E.KSHCIAEVE.K	N	Y	23.38	60	0.6	28900000	88800	0	0	493000	533000	561000	13900000	11700000	7590000	33100000	33900000	38700000	88800000	76400000	60000000	63600000	3370000	46600000	47400000	31400000	49300000	0.02:0:0:0.04:0.05:0.05:1.19:1.00:0.65:2.82:2.89:3.30:7.57:6.51:5.12:5.42:0.29:3.97:4.04:2.67:4.20	88800	529000	11100000	35200000	75100000	55200000	42700000	0.02:0.05:1.00:3.18:6.77:4.98:3.85	64	2	285	293
1	1	P02769	Y.YANKYNGVFQ.E	N	Y	22.86	60	0.9	26300000	0	0	0	775000	563000	497000	7890000	8200000	9650000	27500000	25400000	32600000	86800000	58200000	66300000	40200000	41700000	44800000	33900000	33500000	34000000	0:0:0:0.09:0.07:0.06:0.96:1.00:1.18:3.35:3.10:3.97:10.59:7.11:8.08:4.90:5.09:5.47:4.14:4.08:4.15	0	612000	8720000	28500000	70400000	42200000	33800000	0:0.07:1.00:3.26:8.07:4.84:3.87	64	2	156	165
1	1	P02769	E.VTKLVTDLT.K	N	Y	30.64	60	0.6	30300000	0	0	0	978000	800000	805000	13300000	11200000	14000000	31300000	31900000	34900000	79100000	85200000	58600000	58800000	46800000	52100000	37100000	36900000	41700000	0:0:0:0.09:0.07:0.07:1.19:1.00:1.26:2.81:2.86:3.13:7.09:7.64:5.25:5.27:4.20:4.67:3.33:3.31:3.74	0	861000	12800000	32700000	74300000	52600000	38600000	0:0.07:1.00:2.55:5.79:4.10:3.01	64	2	230	238
1	1	P02769	K.DLGEEHFK.G	N	Y	17.53	60	1	27300000	0	0	0	310000	209000	302000	3160000	3130000	2870000	10300000	9740000	10200000	78700000	58300000	54400000	57100000	58900000	50100000	61400000	49600000	64300000	0:0:0:0.10:0.07:0.10:1.01:1.00:0.92:3.31:3.12:3.26:25.19:18.65:17.41:18.26:18.84:16.04:19.63:15.87:20.58	0	274000	3050000	10100000	63800000	55400000	58400000	0:0.09:1.00:3.30:20.90:18.13:19.14	64	2	13	20
1	1	P02769	M.ENFVA.F	N	Y	8.75	60	0.6	40000000	0	0	0	283000	194000	271000	2690000	2720000	2910000	11900000	10500000	11300000	77400000	62200000	60000000	82000000	68000000	76000000	127000000	109000000	136000000	0:0:0:0.11:0.11:0.11:0.99:1.00:1.07:4.36:3.86:4.16:28.44:22.85:22.07:30.14:25.00:27.93:46.54:39.89:50.05	0	249000	2770000	11200000	66500000	75300000	124000000	0:0.11:1.00:4.05:24.00:27.17:44.64	64	1	548	552
1	1	P02769	E.KDAIPENLPPLT.A	N	Y	21.12	60	0.7	33600000	109000	68800	75200	679000	266000	196000	7330000	6340000	5050000	27500000	21500000	23400000	76800000	83600000	61100000	76900000	51900000	47000000	70600000	76400000	67900000	0.04:0.04:0.04:0.11:0.04:0.04:1.16:1.00:0.80:4.33:3.39:3.70:12.12:13.19:9.64:12.14:8.19:7.42:11.15:12.05:10.71	84300	380000	6240000	24100000	73800000	58600000	71600000	0.04:0.06:1.00:3.87:11.83:9.39:11.48	64	1	294	305
1	1	P02769	A.EVEKDAIPENLPPLT.A	N	Y	26.57	60	0.8	26300000	188000	45200	45700	671000	723000	579000	10200000	8290000	7720000	34100000	28100000	30800000	75400000	60300000	59400000	39200000	39700000	40100000	40700000	37600000	38000000	0.02:0.02:0.02:0.08:0.09:0.07:1.23:1.00:0.93:4.12:3.39:3.72:9.09:7.27:7.17:4.73:4.79:4.84:4.92:4.53:4.59	92900	657000	8750000	31000000	65000000	39700000	38800000	0.02:0.08:1.00:3.55:7.43:4.53:4.43	64	1	291	305
1	1	P02769	S.Q(-17.03)KFPKAEFVEVT.K	N	Y	69.05	60	0.5	27400000	0	0	0	862000	874000	827000	7970000	7380000	6790000	24800000	18500000	27000000	71600000	66900000	65500000	55400000	39700000	45700000	51900000	43500000	40700000	0:0:0:0.12:0.12:0.11:1.08:1.00:0.92:3.36:2.50:3.65:9.70:9.07:8.87:7.50:5.38:6.19:7.04:5.90:5.51	0	854000	7380000	23400000	68000000	46900000	45400000	0:0.12:1.00:3.17:9.22:6.36:6.15	64	1	220	231	Pyro-glu from Q
1	1	P02769	S.LILNRLC.V	N	Y	35.34	60	0.6	61400000	0	0	0	8560000	7210000	7200000	106000000	118000000	102000000	165000000	156000000	180000000	71000000	78100000	94400000	56100000	34700000	33000000	22900000	22100000	27400000	0:0:0:0.07:0.06:0.06:0.90:1.00:0.86:1.40:1.33:1.53:0.60:0.66:0.80:0.48:0.29:0.28:0.19:0.19:0.23	0	7660000	108000000	167000000	81100000	41300000	24100000	0:0.07:1.00:1.54:0.75:0.38:0.22	64	2	454	460
1	1	P02769	Y.EIARRHPYFY.A	N	Y	6.6	29.73	0.9	24100000	112000	0	0	1000000	1180000	828000	7400000	7660000	11200000	29600000	23700000	27700000	69800000	52300000	64500000	47700000	39500000	41800000	28000000	22800000	28600000	0.02:0:0:0.13:0.15:0.11:0.97:1.00:1.46:3.86:3.09:3.61:9.11:6.82:8.42:6.22:5.15:5.45:3.65:2.97:3.74	112000	1040000	8760000	27000000	62200000	43000000	27800000	0.02:0.12:1.00:3.08:7.10:4.91:3.17	64	2	140	149
1	1	P02769	C.AKDDPHACYS.T	N	Y	6.55	60	0.7	19300000	0	0	0	0	0	0	1520000	1280000	607000	4670000	8340000	9290000	68000000	43400000	39000000	67700000	25200000	44300000	36800000	19900000	35700000	0:0:0:0:0:0:1.19:1.00:0.47:3.64:6.50:7.25:53.04:33.86:30.38:52.77:19.65:34.55:28.69:15.56:27.87	0	0	1140000	7430000	50100000	45700000	30800000	0:0:1.00:6.54:44.09:40.21:27.11	64	1	361	370
1	1	P02769	L.IAFSQYLQ.Q	N	Y	25.63	60	0.6	28600000	1060000	1050000	1290000	11300000	9770000	9860000	18900000	20000000	17900000	46200000	38900000	36500000	67700000	53200000	61800000	46000000	35900000	39200000	30800000	27800000	25200000	0.05:0.05:0.06:0.57:0.49:0.49:0.94:1.00:0.89:2.31:1.94:1.82:3.38:2.66:3.09:2.30:1.80:1.96:1.54:1.39:1.26	1130000	10300000	18900000	40500000	60900000	40400000	27900000	0.06:0.55:1.00:2.14:3.22:2.13:1.48	53.75	2	25	32
1	1	P02769	W.GKYLY.E	N	Y	6.32	60	0.8	34000000	0	0	0	0	0	0	1380000	1260000	1650000	6910000	5690000	6180000	67600000	51100000	53800000	74300000	64100000	67000000	99100000	107000000	107000000	0:0:0:0:0:0:1.10:1.00:1.31:5.50:4.53:4.92:53.84:40.68:42.80:59.14:51.06:53.37:64.00:64.00:64.00	0	0	1430000	6260000	57500000	68500000	104000000	0:0:1.00:4.38:40.27:47.96:64.00	64	2	135	139
1	1	P02769	K.DAIPENLPPLT.A	N	Y	14.81	60	0.7	25000000	130000	95400	101000	612000	535000	547000	5550000	4190000	4420000	18000000	18200000	16900000	66800000	48100000	46200000	46600000	44000000	41700000	58700000	54400000	49300000	0.05:0.05:0.05:0.15:0.13:0.13:1.33:1.00:1.06:4.29:4.36:4.03:15.96:11.49:11.04:11.13:10.51:9.96:14.01:13.00:11.78	109000	565000	4720000	17700000	53700000	44100000	54200000	0.04:0.12:1.00:3.75:11.38:9.34:11.47	64	2	295	305
1	1	P02769	S.QKFPKAEFVEVT.K	N	Y	41.52	60	0.7	26800000	0	0	0	2670000	3380000	2240000	18200000	14500000	20500000	46700000	48500000	57500000	66700000	61600000	55900000	33100000	37100000	35600000	20800000	20400000	18000000	0:0:0:0.18:0.23:0.15:1.26:1.00:1.42:3.23:3.35:3.97:4.61:4.25:3.86:2.29:2.56:2.46:1.44:1.41:1.24	0	2760000	17700000	50900000	61400000	35300000	19700000	0:0.16:1.00:2.87:3.46:1.99:1.11	64	2	220	231
1	1	P02769	A.KYICDNQDTISSKLK.E	N	Y	6.52	60	1.5	13600000	0	0	0	0	0	0	3980000	3260000	5890000	18300000	16600000	19500000	66700000	38500000	28900000	23700000	11700000	17400000	11500000	11000000	9140000	0:0:0:0:0:0:1.22:1.00:1.81:5.62:5.10:5.98:20.48:11.82:8.86:7.26:3.59:5.34:3.52:3.38:2.80	0	0	5320000	18100000	44700000	17600000	10500000	0:0:1.00:3.41:8.40:3.30:1.98	64	2	261	275
1	1	P02769	E.KSLHTLFG.D	N	Y	8.26	58.21	0.4	20900000	208000	0	0	158000	0	146000	6620000	5790000	6550000	20700000	16600000	23300000	65900000	46700000	53500000	39700000	30100000	38300000	27200000	27400000	29500000	0.04:0:0:0.03:0:0.03:1.14:1.00:1.13:3.58:2.87:4.02:11.39:8.07:9.24:6.85:5.19:6.62:4.70:4.73:5.09	208000	152000	6320000	20200000	55400000	36000000	56700000	0.03:0.03:1.00:3.20:8.76:5.70:8.98	64	3	64	71
1	1	P02769	T.FHADICT.L	N	Y	12.67	60	0.3	28200000	0	0	0	438000	355000	473000	5840000	5670000	5650000	20400000	19000000	20800000	65200000	59000000	54900000	55800000	41100000	54200000	61700000	47800000	73600000	0:0:0:0.08:0.06:0.08:1.03:1.00:1.00:3.60:3.35:3.66:11.50:10.40:9.67:9.83:7.24:9.55:10.88:8.42:12.98	0	422000	5720000	20100000	59700000	50300000	102000000	0:0.07:1.00:3.51:10.43:8.80:17.89	64	3	508	514
1	1	P02769	E.C(-1.01)ADDRADLAKYIC(-1.01)DNQDTISSKLK.E	N	Y	11.37	60	0.9	37300000	0	0	0	1070000	800000	1210000	26900000	23000000	46400000	180000000	88800000	85800000	64900000	103000000	58000000	36200000	22300000	17800000	5580000	15200000	7380000	0:0:0:0.05:0.03:0.05:1.17:1.00:2.02:7.81:3.86:3.73:2.82:4.47:2.52:1.58:0.97:0.78:0.24:0.66:0.32	0	1260000	32100000	118000000	75200000	25500000	10600000	0:0.04:1.00:3.68:2.34:0.79:0.33	64	3	252	275	Half of a disulfide bridge
1	1	P02769	A.EVEKDAIPEN.L	N	Y	36.87	60	0.4	20100000	0	0	0	0	0	0	1360000	1760000	1180000	7320000	7180000	6100000	63300000	37900000	35000000	43900000	43000000	35800000	47100000	44400000	46900000	0:0:0:0:0:0:0.77:1.00:0.67:4.16:4.08:3.47:35.96:21.52:19.90:24.94:24.43:20.32:26.74:25.24:26.64	0	0	1430000	6860000	45400000	40900000	46100000	0:0:1.00:4.79:31.68:28.53:32.18	64	1	291	300
1	1	P02769	K.DLGEEHFKGLV.L	N	Y	21.67	60	0.5	25100000	0	0	0	1690000	1520000	1550000	8700000	8360000	7370000	23700000	20300000	24600000	61900000	64700000	56500000	48800000	37800000	36400000	50600000	38000000	34600000	0:0:0:0.20:0.18:0.18:1.04:1.00:0.88:2.83:2.42:2.94:7.40:7.74:6.76:5.84:4.52:4.35:6.05:4.54:4.14	0	1590000	8140000	22900000	64400000	41000000	41600000	0:0.19:1.00:2.81:7.91:5.03:5.11	64	3	13	23
1	1	P02769	F.YAPELLY.Y	N	Y	21.78	60	0.5	25700000	0	64300	0	1550000	1460000	1360000	8680000	7480000	7470000	23300000	20000000	20500000	61700000	55400000	52500000	48500000	46700000	52300000	45400000	41100000	43700000	0:0.03:0:0.21:0.20:0.18:1.16:1.00:1.00:3.12:2.68:2.74:8.25:7.40:7.01:6.48:6.25:6.98:6.07:5.49:5.84	64300	1460000	7880000	21300000	56500000	49100000	43400000	0.03:0.19:1.00:2.70:7.18:6.24:5.51	64	2	149	155
1	1	P02769	G.SFL.Y	N	Y	7.01	60	0.2	33600000	0	0	0	153000	0	0	1690000	1310000	1450000	7470000	6980000	7340000	61500000	59600000	59400000	85800000	59800000	66600000	99900000	90300000	96900000	0:0:0:0.20:0:0:1.29:1.00:1.11:5.70:5.33:5.60:46.96:45.47:45.35:64.00:45.63:50.81:64.00:64.00:64.00	0	153000	1490000	14600000	60200000	70700000	95700000	0:0.18:1.00:9.80:40.50:47.58:64.00	64	2	328	330
1	1	P02769	Q.QCPFDEHVK.L	N	Y	23.98	60	0.5	19100000	50500	0	0	2600000	1820000	2380000	14400000	13700000	12400000	34100000	29800000	29700000	61200000	56500000	43600000	21500000	24200000	19200000	11100000	8220000	13500000	0.02:0:0:0.19:0.13:0.17:1.05:1.00:0.91:2.50:2.18:2.18:4.48:4.14:3.19:1.57:1.77:1.41:0.81:0.60:0.99	50500	2270000	22700000	51300000	53800000	34700000	16200000	0.02:0.10:1.00:2.26:2.37:1.53:0.72	64	3	33	41
1	1	P02769	E.KSLHTLF.G	N	Y	17.27	60	0.9	27900000	208000	0	0	0	0	0	1140000	949000	1280000	6870000	6440000	7540000	61100000	56600000	67300000	65000000	41600000	57400000	79200000	45700000	88100000	0.23:0:0:0:0:0:1.20:1.00:1.35:7.24:6.78:7.94:64.00:59.63:64.00:64.00:43.78:60.44:64.00:48.11:64.00	208000	0	1120000	6950000	61700000	54600000	71000000	0.19:0:1.00:6.18:54.88:48.59:63.15	64	1	64	70
1	1	P02769	K.HLVDEPQNLIK.Q	N	Y	12.74	60	0.6	21900000	0	0	0	175000	220000	189000	8200000	5720000	8890000	34500000	25700000	33300000	61000000	51900000	70600000	36000000	25300000	32200000	22900000	16300000	26300000	0:0:0:0.03:0.04:0.03:1.43:1.00:1.55:6.03:4.50:5.82:10.66:9.08:12.35:6.30:4.43:5.63:4.01:2.86:4.60	0	194000	7600000	31200000	61200000	31200000	22200000	0:0.03:1.00:4.10:8.05:4.10:2.92	64	2	378	388
1	1	P02769	T.RKVPQVS.T	N	Y	13.06	60	0.6	21800000	0	295000	296000	4560000	3170000	3090000	14200000	14800000	0	0	72000000	0	60700000	0	57000000	52200000	26500000	60900000	38400000	0	49900000	0:0.02:0.02:0.31:0.21:0.21:0.96:1.00:0:0:4.87:0:4.10:0:3.85:3.53:1.79:4.12:2.59:0:3.37	296000	3610000	14500000	72000000	58800000	46500000	44100000	0.02:0.25:1.00:4.97:4.06:3.21:3.04	64	1	412	418
1	1	P02769	K.AEFVE.V	N	Y	8.85	60	0.4	32400000	226000	0	0	0	0	0	1510000	1420000	1790000	7220000	6190000	6900000	57800000	50100000	49400000	64200000	63800000	67700000	108000000	89800000	103000000	0.18:0:0:0:0:0:1.07:1.00:1.27:5.09:4.37:4.87:40.82:35.35:34.87:45.28:45.00:47.76:64.00:63.34:64.00	226000	0	1570000	6770000	52500000	65200000	205000000	0.23:0:1.00:4.30:33.32:41.42:64.00	64	2	225	229
1	1	P02769	H.TLFG.D	N	Y	6.93	60	0.2	30200000	137000	0	0	0	0	0	2070000	1790000	1970000	7900000	7240000	7680000	57700000	55600000	55000000	69300000	55300000	62600000	84300000	72500000	92300000	0.13:0:0:0:0:0:1.15:1.00:1.10:4.41:4.04:4.29:32.21:31.05:30.72:38.70:30.88:34.96:47.05:40.46:51.51	137000	0	1940000	7610000	56100000	63700000	83000000	0.12:0:1.00:3.92:28.91:32.79:42.77	64	2	68	71
1	1	P02769	A.LTPDETYVPKAFD.E	N	Y	36.21	60	0.6	30100000	0	0	0	236000	236000	212000	3950000	3600000	3360000	16600000	19800000	16700000	56700000	61700000	47400000	62000000	54300000	55400000	84700000	74700000	71000000	0:0:0:0.07:0.07:0.07:1.10:1.00:0.93:4.62:5.51:4.65:15.75:17.14:13.18:17.22:15.09:15.40:23.52:20.75:19.72	0	228000	3640000	17700000	55300000	57300000	76800000	0:0.06:1.00:4.88:15.21:15.75:21.12	64	1	490	502
1	1	P02769	F.SALTPDETYVPKAFD.E	N	Y	30.43	60	0.6	21700000	0	0	0	186000	181000	138000	3600000	3620000	2690000	18700000	16100000	15800000	56600000	38100000	44700000	37100000	38000000	39600000	49700000	43800000	48000000	0:0:0:0.05:0.05:0.05:1.00:1.00:0.74:5.17:4.45:4.38:15.66:10.55:12.36:10.26:10.51:10.96:13.74:12.11:13.28	0	168000	3300000	16900000	46500000	38200000	47200000	0:0.05:1.00:5.11:14.08:11.58:14.28	64	1	488	502
1	1	P02769	K.AWSVARLS.Q	N	Y	67.68	60	0.6	32400000	1310000	1550000	2100000	35800000	29800000	35900000	34100000	33600000	29000000	71600000	62200000	61400000	56200000	49100000	50500000	32500000	25300000	25600000	15800000	14100000	13700000	0.04:0.05:0.06:1.07:0.89:1.07:1.01:1.00:0.86:2.13:1.85:1.83:1.67:1.46:1.50:0.97:0.75:0.76:0.47:0.42:0.41	1650000	33800000	32200000	65100000	51900000	27800000	14500000	0.05:1.05:1.00:2.02:1.61:0.86:0.45	39.39	1	212	219
1	1	P02769	T.LPDTEKQIKKQT.A	N	Y	4.33	60	0.9	17300000	0	0	0	0	0	0	454000	880000	687000	8490000	4970000	7550000	56200000	26200000	22600000	38000000	36500000	14400000	48500000	55400000	42200000	0:0:0:0:0:0:0.52:1.00:0.78:9.65:5.65:8.58:63.90:29.78:25.64:43.15:41.48:16.32:55.15:63.02:47.99	0	0	674000	7100000	35000000	30700000	53400000	0:0:1.00:10.54:51.93:45.60:64.00	64	4	515	526
1	1	P02769	S.ALTPDETYVPKAFD.E	N	Y	25.35	60	0.7	23600000	56600	0	0	209000	195000	175000	3710000	3250000	4020000	15900000	15100000	18600000	55800000	49000000	38200000	43300000	42400000	35900000	54800000	74700000	39600000	0.06:0:0:0.06:0.06:0.06:1.14:1.00:1.24:4.89:4.64:5.72:17.19:15.08:11.75:13.32:13.04:11.04:16.86:22.98:12.19	56600	193000	3660000	16500000	47700000	40500000	56400000	0.05:0.05:1.00:4.51:13.03:11.07:15.40	64	1	489	502
1	1	P02769	T.LPDTEKQIKKQTALVE.L	N	Y	3.62	60	0.7	22200000	0	0	0	288000	283000	105000	4780000	4810000	7130000	28800000	23000000	22100000	55500000	51000000	58000000	28300000	42400000	31700000	42400000	23300000	41700000	0:0:0:0.06:0.06:0.04:1.00:1.00:1.48:5.99:4.79:4.60:11.54:10.61:12.07:5.89:8.82:6.59:8.82:4.84:8.67	0	225000	5780000	24600000	56100000	52900000	38900000	0:0.04:1.00:4.26:9.72:9.15:6.74	64	4	515	530
1	1	P02769	K.LVTDLT.K	N	Y	9.74	60	0.6	24900000	0	0	0	146000	0	0	2480000	2460000	2710000	9500000	7070000	8950000	54000000	47100000	45800000	57400000	42400000	45000000	71400000	58400000	68900000	0:0:0:0.08:0:0:1.01:1.00:1.10:3.87:2.88:3.64:21.98:19.18:18.63:23.35:17.25:18.30:29.06:23.75:28.04	0	146000	2550000	8500000	49000000	48200000	66200000	0:0.08:1.00:3.34:19.23:18.94:26.00	64	1	233	238
1	1	P02769	C.EKQEPERNECF.L	N	Y	9.98	60	0.3	14200000	0	0	0	0	0	0	1900000	2090000	1670000	7840000	7630000	9920000	53100000	30000000	27600000	33500000	32600000	24700000	28500000	10300000	27700000	0:0:0:0:0:0:0.91:1.00:0.80:3.75:3.65:4.74:25.35:14.35:13.19:15.98:15.57:11.82:13.60:4.93:13.23	0	0	1890000	8470000	36900000	30300000	40100000	0:0:1.00:4.49:19.57:16.05:21.25	64	3	92	102
1	1	P02769	A.KYICDNQDTIS.S	N	Y	15.03	60	0.7	15700000	0	0	0	0	0	0	529000	568000	736000	5610000	4520000	5040000	52700000	37500000	33400000	36300000	24600000	30300000	35800000	29000000	33300000	0:0:0:0:0:0:0.93:1.00:1.29:9.87:7.94:8.87:64.00:64.00:58.69:63.87:43.30:53.23:62.94:50.97:58.58	0	0	611000	5060000	41200000	30400000	32700000	0:0:1.00:8.28:64.00:49.75:53.50	64	1	261	271
1	1	P02769	G.SFLYE.Y	N	Y	11.17	60	0.7	23300000	0	0	0	111000	0	107000	1700000	1520000	1520000	8350000	7720000	7810000	52400000	46500000	46300000	54300000	42100000	45100000	62100000	56200000	56000000	0:0:0:0.12:0:0.12:1.12:1.00:1.00:5.50:5.09:5.15:34.57:30.63:30.49:35.81:27.74:29.72:40.97:37.07:36.92	0	109000	1580000	7960000	48400000	47200000	58100000	0:0.12:1.00:5.05:30.67:29.90:36.85	64	1	328	332
1	1	P02769	T.EFAKTCVA.D	N	Y	44.89	60	0.5	16600000	0	0	0	1700000	1340000	1430000	12600000	11700000	12700000	24400000	22700000	21100000	51900000	43400000	35900000	23000000	22600000	24000000	12400000	10600000	15600000	0:0:0:0.15:0.11:0.12:1.07:1.00:1.09:2.08:1.94:1.80:4.43:3.70:3.06:1.96:1.93:2.05:1.06:0.90:1.33	0	1490000	12300000	22700000	43700000	23200000	12900000	0:0.12:1.00:1.84:3.54:1.88:1.04	64	1	48	55
1	1	P02769	R.RHPYFY.A	N	Y	19.06	60	0.7	17700000	77100	0	0	0	0	0	844000	901000	999000	5420000	4780000	5090000	51300000	37800000	31200000	34300000	32400000	34700000	43900000	45500000	43400000	0.15:0:0:0:0:0:0.94:1.00:1.11:6.02:5.30:5.64:56.96:41.96:34.63:38.05:35.91:38.45:48.71:50.52:48.11	77100	0	915000	5100000	40100000	33800000	44300000	0.15:0:1.00:5.57:43.87:36.92:48.40	64	1	144	149
1	1	P02769	L.SHKDDSPDLPK.L	N	Y	3.73	60	0.8	19100000	0	0	0	67300	144000	97300	3500000	2800000	2240000	11500000	10600000	11600000	51100000	51100000	30900000	55400000	44400000	35300000	34000000	24200000	33100000	0:0:0:0.05:0.05:0.05:1.25:1.00:0.80:4.10:3.79:4.14:18.26:18.25:11.03:19.81:15.88:12.62:12.13:8.64:11.82	0	103000	2900000	11500000	48100000	45100000	32800000	0:0.05:1.00:3.95:16.56:15.53:11.32	64	3	104	114
1	1	P02769	E.VSRSLGKVG.T	N	Y	9.85	60	0.6	35000000	106000	399000	176000	17400000	15500000	23400000	33200000	41400000	67800000	89400000	87900000	128000000	51000000	35500000	52400000	23600000	14400000	16100000	11600000	10300000	15200000	0.02:0.02:0.02:0.42:0.37:0.56:0.80:1.00:1.64:2.16:2.12:3.10:1.23:0.86:1.26:0.57:0.35:0.39:0.28:0.25:0.37	262000	20400000	47600000	102000000	46400000	18000000	16100000	0.02:0.43:1.00:2.14:0.97:0.38:0.34	64	3	425	433
1	1	P02769	Y.EYSRRHPEYAVSVL.L	N	Y	12.16	60	1.2	13900000	124000	0	0	260000	236000	217000	3400000	3050000	4240000	21800000	17500000	22000000	48800000	43000000	38400000	24100000	14900000	16100000	12100000	6410000	15300000	0.04:0:0:0.09:0.08:0.07:1.11:1.00:1.39:7.15:5.73:7.20:15.98:14.09:12.57:7.90:4.89:5.27:3.96:2.10:5.01	124000	238000	3640000	20400000	43400000	18700000	12300000	0.03:0.07:1.00:5.61:11.91:5.14:3.37	64	2	332	345
1	1	P02769	K.DAFLG.S	N	Y	13.68	60	0.4	26000000	0	0	0	0	0	0	1150000	997000	1190000	5900000	5350000	5670000	48400000	47200000	45700000	58400000	43700000	51100000	78900000	73800000	78600000	0:0:0:0:0:0:1.15:1.00:1.19:5.92:5.37:5.69:48.61:47.32:45.90:58.65:43.89:51.29:64.00:64.00:64.00	0	0	1110000	5640000	47100000	51100000	77100000	0:0:1.00:5.07:42.37:45.95:64.00	64	1	323	327
1	1	P02769	N.RRPCFSA.L	N	Y	36.07	60	1	22200000	0	0	0	1770000	1050000	1210000	30000000	25000000	21200000	43200000	46300000	58500000	47900000	42400000	32400000	23100000	30100000	22300000	10700000	14100000	14600000	0:0:0:0.07:0.04:0.05:1.20:1.00:0.85:1.73:1.86:2.35:1.92:1.70:1.30:0.93:1.21:0.90:0.43:0.56:0.58	0	1350000	25400000	49300000	40900000	25200000	13100000	0:0.05:1.00:1.94:1.61:0.99:0.52	64	1	483	489
1	1	P02769	T.ADFAEDKDVCKNYQ.E	N	Y	10.27	60	0.6	15000000	0	0	0	540000	866000	568000	8720000	10300000	18400000	34400000	36800000	29400000	47800000	38100000	30000000	14500000	12300000	15000000	7970000	6940000	2540000	0:0:0:0.05:0.08:0.06:0.85:1.00:1.78:3.33:3.57:2.85:4.63:3.70:2.91:1.40:1.19:1.45:0.77:0.67:0.25	0	658000	12500000	33500000	38600000	13900000	7220000	0:0.05:1.00:2.69:3.10:1.12:0.58	64	2	306	319
1	1	P02769	C.DEFKADEKKFWGKYLY.E	N	Y	12.28	60	0.9	19200000	0	0	0	1300000	1240000	965000	14900000	13000000	23900000	66700000	56100000	33100000	47600000	52600000	29800000	14600000	15400000	14900000	4750000	6940000	4710000	0:0:0:0.10:0.10:0.07:1.15:1.00:1.84:5.14:4.33:2.55:3.67:4.05:2.30:1.13:1.18:1.15:0.37:0.53:0.36	0	1170000	17300000	52000000	43300000	15000000	5470000	0:0.07:1.00:3.01:2.51:0.87:0.32	64	2	124	139
1	1	P02769	A.VEGPKLVV.S	N	Y	24.83	60	0.7	23000000	0	0	0	178000	186000	138000	2140000	1650000	2170000	9470000	7450000	8770000	47200000	38200000	38600000	50300000	39200000	41900000	67100000	59500000	68100000	0:0:0:0.11:0.11:0.11:1.29:1.00:1.31:5.73:4.51:5.30:28.54:23.12:23.34:30.45:23.74:25.34:40.59:35.99:41.22	0	167000	1990000	8560000	41300000	43800000	64900000	0:0.09:1.00:4.31:20.79:22.04:32.65	64	1	569	576
1	1	P02769	E.C(+12.00)ADDRADLA.K	N	Y	16.57	60	0.5	16000000	0	0	0	0	0	0	910000	1160000	821000	5970000	5830000	6650000	47100000	37500000	34300000	35600000	28300000	31800000	33600000	35100000	32100000	0:0:0:0:0:0:0.79:1.00:0.71:5.15:5.03:5.74:40.64:32.34:29.62:30.70:24.38:27.42:28.96:30.28:27.70	0	0	964000	6150000	39700000	31900000	33600000	0:0:1.00:6.38:41.15:33.09:34.87	64	2	252	260	Crosslink-CK
1	1	P02769	Q.Q(-17.03)CPFDEHVK.L	N	Y	43.4	60	0.6	17800000	59200	0	0	919000	959000	938000	6280000	4930000	6380000	15700000	12900000	16500000	46400000	40200000	35900000	36300000	32600000	29200000	30200000	24300000	32600000	0.03:0:0:0.19:0.19:0.19:1.27:1.00:1.29:3.18:2.61:3.34:9.41:8.14:7.27:7.35:6.61:5.93:6.12:4.92:6.61	59200	939000	5860000	15000000	40800000	32700000	29000000	0.02:0.16:1.00:2.56:6.97:5.58:4.95	64	1	33	41	Pyro-glu from Q
1	1	P02769	F.DKLKHLVD.E	N	Y	7.45	60	0.6	13800000	0	0	0	0	0	0	622000	704000	413000	4700000	3650000	5090000	46400000	30600000	29400000	28000000	32300000	27100000	26100000	24200000	30400000	0:0:0:0:0:0:0.88:1.00:0.59:6.68:5.19:7.22:64.00:43.47:41.79:39.72:45.95:38.57:37.07:34.41:43.25	0	0	580000	4480000	35500000	29200000	26900000	0:0:1.00:7.73:61.17:50.29:46.44	64	2	374	381
1	1	P02769	Y.EYSRRHPEYAVS.V	N	Y	2.73	60	0.6	10900000	0	0	0	0	0	0	1340000	1580000	1310000	6600000	4140000	10900000	44600000	21100000	30400000	25400000	31500000	11500000	14100000	10200000	15100000	0:0:0:0:0:0:0.85:1.00:0.83:4.18:2.63:6.93:28.26:13.37:19.30:16.10:19.96:7.28:8.97:6.44:9.55	0	0	1410000	10700000	32000000	24800000	13100000	0:0:1.00:7.61:22.71:17.57:9.30	64	3	332	343
1	1	P02769	G.EEHFKGLV.L	N	Y	8.78	60	0.7	18200000	0	0	50500	212000	111000	0	1610000	974000	1680000	6440000	5470000	4140000	44400000	38000000	29100000	33000000	31000000	36400000	61700000	35900000	51000000	0:0:0.15:0.22:0.15:0:1.65:1.00:1.73:6.61:5.62:4.26:45.60:38.98:29.85:33.84:31.87:37.37:63.33:36.90:52.40	50500	162000	1560000	5840000	37100000	33500000	49500000	0.09:0.10:1.00:3.73:23.75:21.39:31.68	64	2	16	23
1	1	P02769	K.GLVL.I	N	Y	9.77	60	1.1	27400000	0	0	0	0	0	0	1410000	1100000	1150000	4830000	4200000	4750000	44000000	36500000	39500000	61200000	51600000	50200000	94700000	89400000	91000000	0:0:0:0:0:0:1.28:1.00:1.04:4.37:3.81:4.30:39.89:33.05:35.74:55.47:46.78:45.46:64.00:64.00:64.00	0	0	1220000	4590000	40000000	54400000	91700000	0:0:1.00:3.76:32.73:44.48:64.00	64	1	21	24
1	1	P02769	F.AVEGPKLVV.S	N	Y	31.95	60	0.5	20100000	0	0	0	142000	0	99000	2110000	1590000	1960000	7810000	7970000	6660000	42400000	37400000	40400000	42800000	33400000	41100000	59300000	42300000	55400000	0:0:0:0.10:0:0.10:1.33:1.00:1.23:4.93:5.03:4.20:26.70:23.59:25.45:26.95:21.07:25.90:37.35:26.65:34.89	0	120000	1890000	7480000	40100000	39100000	52300000	0:0.08:1.00:3.97:21.23:20.72:27.72	64	1	568	576
1	1	P02769	E.KQEPERNECF.L	N	Y	16.37	60	0.8	13600000	0	0	0	58800	0	0	2350000	1830000	1690000	8800000	6740000	8210000	42100000	33300000	22300000	28900000	29000000	25200000	24000000	26000000	26100000	0:0:0:0.06:0:0:1.28:1.00:0.92:4.82:3.68:4.49:23.04:18.21:12.18:15.83:15.85:13.79:13.14:14.24:14.27	0	58800	1950000	7920000	32600000	27700000	25400000	0:0.05:1.00:4.05:16.66:14.18:12.99	64	2	93	102
1	1	P02769	A.LIVR.Y	N	Y	16.22	60	0.3	20400000	0	0	0	1620000	1280000	1480000	8630000	8580000	8450000	18000000	17500000	18600000	41000000	42300000	36200000	31100000	37600000	40900000	36700000	36500000	41500000	0:0:0:0.19:0.15:0.17:1.01:1.00:0.99:2.10:2.05:2.17:4.78:4.93:4.22:3.62:4.39:4.77:4.27:4.26:4.84	0	1460000	8550000	18100000	39800000	36500000	38200000	0:0.17:1.00:2.11:4.66:4.27:4.47	64	1	406	409
1	1	P02769	Q.QC(+31.99)PFDEHVK.L	N	Y	21.86	60	0.9	12600000	0	0	0	112000	94000	116000	1720000	1580000	1560000	7780000	6070000	7030000	40300000	32300000	31700000	21500000	24100000	24600000	23900000	19300000	20600000	0:0:0:0.07:0.06:0.07:1.09:1.00:0.99:4.93:3.85:4.46:25.56:20.45:20.13:13.61:15.27:15.62:15.15:12.26:13.04	0	108000	1620000	6960000	34800000	23400000	21300000	0:0.07:1.00:4.30:21.48:14.45:13.14	64	1	33	41	Dihydroxy
1	1	P02769	N.RRPCF.S	N	Y	13.37	60	0.5	16500000	66500	0	0	555000	436000	410000	9270000	8420000	6770000	19100000	25200000	20000000	40300000	30000000	30300000	34500000	32400000	25800000	20400000	18000000	24500000	0.02:0:0:0.07:0.05:0.05:1.10:1.00:0.80:2.27:2.99:2.37:4.78:3.57:3.60:4.09:3.85:3.06:2.42:2.14:2.91	66500	467000	16900000	41700000	50300000	59300000	21000000	0.02:0.03:1.00:2.47:2.98:3.51:1.24	64	2	483	487
1	1	P02769	T.KLVTDLTKVH.K	N	Y	7.93	60	1.1	10900000	0	0	0	0	209000	200000	4150000	5350000	4660000	14000000	14200000	13300000	40300000	30900000	24700000	15900000	17100000	16300000	10700000	7310000	9880000	0:0:0:0:0.04:0.04:0.78:1.00:0.87:2.62:2.65:2.48:7.52:5.77:4.62:2.97:3.20:3.04:2.01:1.37:1.85	0	204000	4850000	13800000	32000000	17100000	10900000	0:0.04:1.00:2.85:6.59:3.52:2.25	64	3	232	241
1	1	P02769	L.PKIE.T	N	Y	5.7	60	0.5	19200000	0	0	0	0	0	0	1050000	919000	995000	4250000	3720000	3810000	39600000	33600000	32000000	41700000	31600000	39100000	58200000	52100000	60800000	0:0:0:0:0:0:1.14:1.00:1.08:4.62:4.05:4.14:43.04:36.53:34.83:45.41:34.37:42.56:63.29:56.70:64.00	0	0	987000	3930000	35100000	37500000	57000000	0:0:1.00:3.98:35.52:37.98:57.80	64	1	179	182
1	1	P02769	T.LPDTEKQIK.K	N	Y	6.25	60	0.8	20800000	0	0	0	0	0	0	480000	478000	821000	4190000	3090000	4430000	37700000	39600000	35500000	48800000	25400000	38000000	75800000	50900000	71800000	0:0:0:0:0:0:1.00:1.00:1.72:8.76:6.46:9.25:64.00:64.00:64.00:64.00:53.04:64.00:64.00:64.00:64.00	0	0	593000	3900000	37600000	37400000	66100000	0:0:1.00:6.58:63.40:63.00:64.00	64	2	515	523
1	1	P02769	H.KEC(-1.01)C(-1.01)HGDLLE.C	N	Y	4.73	60	0.5	12300000	0	0	0	305000	321000	245000	4040000	4220000	4640000	13200000	11700000	13800000	37500000	34000000	26500000	22100000	18700000	21400000	15300000	12700000	16900000	0:0:0:0.07:0.08:0.06:0.96:1.00:1.10:3.12:2.78:3.26:8.87:8.05:6.28:5.23:4.43:5.07:3.62:3.01:4.00	0	290000	4300000	12900000	39500000	20700000	15000000	0:0.07:1.00:3.00:9.18:4.82:3.48	64	3	242	251	Half of a disulfide bridge
1	1	P02769	E.FVEVT.K	N	Y	11.83	60	0.5	19200000	0	0	0	0	0	0	1360000	1380000	1540000	6320000	5660000	5830000	37000000	35300000	33900000	41200000	36100000	40800000	53100000	45800000	58500000	0:0:0:0:0:0:0.99:1.00:1.11:4.57:4.10:4.22:26.80:25.55:24.56:29.81:26.14:29.55:38.45:33.17:42.36	0	0	1430000	5930000	35400000	39300000	52500000	0:0:1.00:4.16:24.81:27.59:36.78	64	1	227	231
1	1	P02769	R.C(+12.00)ASIQKFG.E	N	Y	21.44	60	0.8	13000000	0	0	0	1760000	1560000	1750000	10600000	11200000	10800000	23300000	24500000	26300000	36700000	31500000	21300000	18000000	14400000	14700000	9260000	8320000	7290000	0:0:0:0.16:0.14:0.16:0.95:1.00:0.97:2.08:2.18:2.35:3.28:2.81:1.90:1.60:1.29:1.31:0.83:0.74:0.65	0	1690000	10900000	24700000	29800000	15700000	8290000	0:0.15:1.00:2.27:2.74:1.44:0.76	64	2	199	206	Crosslink-CK
1	1	P02769	D.EKLFT.F	N	Y	5.29	60	0.3	23100000	0	0	0	0	0	0	415000	351000	454000	3440000	3410000	3250000	35700000	34800000	28500000	51900000	39000000	43400000	85400000	64100000	90200000	0:0:0:0:0:0:1.18:1.00:1.29:9.79:9.71:9.26:64.00:64.00:64.00:64.00:64.00:64.00:64.00:64.00:64.00	0	0	407000	3360000	33000000	44700000	105000000	0:0:1.00:8.28:64.00:64.00:64.00	64	3	503	507
1	1	P02769	G.KYLYE.I	N	Y	9.28	60	0.6	15500000	0	0	0	0	0	0	774000	775000	818000	4520000	3560000	4250000	34400000	32000000	26200000	32800000	28500000	32100000	45100000	37100000	43300000	0:0:0:0:0:0:1.00:1.00:1.06:5.83:4.59:5.48:44.33:41.22:33.75:42.31:36.76:41.39:58.18:47.91:55.83	0	0	789000	4110000	41800000	42700000	41800000	0:0:1.00:5.21:53.03:54.09:53.03	64	3	136	140
1	1	P02769	V.DEPQNLIK.Q	N	Y	14.19	60	0.4	12200000	0	0	0	0	0	0	1280000	1100000	1440000	6560000	5990000	6160000	34300000	28100000	25800000	23100000	22600000	21700000	25700000	24200000	27400000	0:0:0:0:0:0:1.16:1.00:1.31:5.94:5.43:5.58:31.09:25.52:23.37:20.93:20.52:19.67:23.31:21.97:24.81	0	0	1280000	6240000	29400000	22500000	25800000	0:0:1.00:4.89:23.04:17.61:20.19	64	1	381	388
1	1	P02769	Y.APELLY.Y	N	Y	14.34	60	0.4	14500000	305000	0	161000	784000	645000	744000	3750000	3410000	3590000	9120000	10000000	9290000	32900000	31300000	29900000	33400000	27800000	25700000	28300000	27000000	26000000	0.09:0:0.05:0.23:0.19:0.22:1.10:1.00:1.05:2.68:2.94:2.73:9.65:9.18:8.76:9.80:8.16:7.54:8.30:7.91:7.63	233000	724000	3580000	9480000	31400000	29000000	27100000	0.06:0.20:1.00:2.65:8.75:8.08:7.56	64	1	150	155
1	1	P02769	C.AADDKEACF.A	N	Y	10.39	60	0.3	10900000	0	0	0	0	0	0	1130000	922000	1170000	5800000	5300000	5760000	32800000	22400000	21700000	29500000	8440000	21200000	33800000	27900000	11700000	0:0:0:0:0:0:1.23:1.00:1.27:6.29:5.75:6.25:35.63:24.31:23.53:31.96:9.15:23.04:36.67:30.22:12.70	0	0	1070000	5620000	25600000	19700000	24500000	0:0:1.00:5.24:23.88:18.36:22.77	64	1	559	567
1	1	P02769	C.AADDKEACFA.V	N	Y	13.22	60	0.7	11500000	0	0	0	0	0	0	1260000	951000	1180000	6120000	5840000	5800000	32300000	26300000	21400000	24100000	20300000	20200000	28900000	22500000	25000000	0:0:0:0:0:0:1.33:1.00:1.24:6.44:6.14:6.10:34.00:27.62:22.50:25.39:21.30:21.28:30.34:23.69:26.27	0	0	1130000	5920000	26700000	21500000	25500000	0:0:1.00:5.24:23.57:19.05:22.50	64	1	559	568
1	1	P02769	Y.YANKYNGVF.Q	N	Y	29.1	60	0.7	9930000	0	0	0	315000	230000	247000	2720000	3590000	2720000	11500000	9920000	9940000	31800000	24200000	23000000	16500000	14700000	17500000	13700000	12200000	13800000	0:0:0:0.09:0.06:0.07:0.76:1.00:0.76:3.21:2.77:2.77:8.87:6.76:6.40:4.61:4.09:4.88:3.82:3.40:3.86	0	264000	3010000	10500000	26300000	16200000	13200000	0:0.09:1.00:3.48:8.76:5.40:4.40	64	1	156	164
1	1	P02769	T.LPDTEKQIKK.Q	N	Y	8.05	60	1	14200000	0	0	0	0	0	0	659000	0	749000	4660000	3510000	4800000	31500000	25100000	15200000	28000000	27500000	21000000	42700000	33700000	58600000	-:-:-:-:-:-:64.00:-:64.00:64.00:64.00:64.00:64.00:64.00:64.00:64.00:64.00:64.00:64.00:64.00:64.00	0	0	704000	4320000	23900000	25500000	45000000	0:0:1.00:6.14:34.02:36.22:63.98	64	2	515	524
1	1	P02769	S.ALTPDET.Y	N	Y	8.53	60	0.6	15600000	0	0	0	0	0	0	995000	1140000	1010000	4300000	4130000	4330000	31100000	25100000	22100000	30700000	30100000	26800000	48800000	44200000	52800000	0:0:0:0:0:0:0.87:1.00:0.88:3.76:3.62:3.79:27.22:21.92:19.31:26.86:26.30:23.45:42.68:38.65:46.19	0	0	1050000	4250000	26100000	29200000	48600000	0:0:1.00:4.06:24.88:27.84:46.34	64	1	489	495
1	1	P02769	Y.STVFDKLKHLVD.E	N	Y	21.08	60	0.7	12900000	0	0	0	0	0	0	2430000	1620000	2130000	17900000	10800000	17000000	30900000	51900000	38500000	27400000	20700000	10600000	13200000	14800000	10900000	0:0:0:0:0:0:1.50:1.00:1.32:11.05:6.69:10.52:19.09:32.04:23.79:16.93:12.76:6.54:8.15:9.13:6.73	0	0	2060000	15300000	40400000	19600000	13000000	0:0:1.00:7.40:19.63:9.49:6.29	64	2	370	381
1	1	P02769	C.DEFKADEKKFW.G	N	Y	19.37	60	0.8	9320000	0	0	0	0	0	0	1640000	2170000	1730000	9400000	7410000	12200000	30900000	21800000	22300000	23100000	12700000	19700000	10300000	8610000	11700000	0:0:0:0:0:0:0.75:1.00:0.80:4.33:3.41:5.61:14.23:10.04:10.28:10.63:5.85:9.08:4.74:3.97:5.39	0	0	1950000	9670000	25000000	18500000	10200000	0:0:1.00:4.95:12.81:9.48:5.23	64	2	124	134
1	1	P02769	S.ERMPCT.E	N	Y	22.66	60	0.7	10900000	0	0	0	189000	0	0	2780000	2410000	2110000	7140000	6650000	7620000	30400000	24500000	19100000	23700000	20800000	17100000	21900000	22600000	19700000	0:0:0:0.08:0:0:1.15:1.00:0.88:2.97:2.77:3.17:12.65:10.17:7.94:9.86:8.65:7.12:9.11:9.40:8.18	0	189000	2430000	7140000	24700000	20600000	21400000	0:0.08:1.00:2.94:10.15:8.45:8.80	64	1	443	448
1	1	P02769	A.FSQYLQ.Q	N	Y	11.52	60	0.5	11500000	127000	143000	145000	875000	732000	874000	3110000	3170000	3570000	8220000	7630000	8270000	29400000	23700000	25000000	24900000	18800000	21400000	22800000	20000000	19500000	0.04:0.05:0.05:0.28:0.23:0.28:0.98:1.00:1.13:2.59:2.41:2.61:9.28:7.46:7.88:7.86:5.93:6.75:7.20:6.32:6.15	139000	827000	3290000	8040000	26000000	21700000	20800000	0.04:0.25:1.00:2.45:7.92:6.61:6.33	64	1	27	32
1	1	P02769	E.KSHCIAEVEK.D	N	Y	8.55	60	0.7	19400000	0	0	0	1670000	1450000	1940000	21600000	10600000	23000000	48200000	60300000	49100000	29300000	53600000	39800000	16400000	6940000	21400000	0	5690000	15400000	0:0:0:0.16:0.14:0.18:2.03:1.00:2.17:4.54:5.68:4.62:2.76:5.05:3.75:1.55:0.65:2.01:0:0.54:1.45	0	1760000	19200000	52500000	40900000	16900000	11600000	0:0.09:1.00:2.74:2.14:0.88:0.60	64	2	285	294
1	1	P02769	L.YYANKYNGVFQ.E	N	Y	35.94	60	0.8	12100000	0	0	0	1110000	1220000	877000	9640000	9180000	9730000	25200000	22500000	25500000	28900000	23300000	25900000	16800000	12600000	14700000	9780000	8130000	9810000	0:0:0:0.12:0.13:0.10:1.05:1.00:1.06:2.75:2.45:2.78:3.15:2.54:2.83:1.83:1.37:1.60:1.07:0.89:1.07	0	1070000	9510000	24400000	26100000	14700000	9240000	0:0.11:1.00:2.57:2.74:1.55:0.97	64	1	155	165
1	1	P02769	S.LIL.N	N	Y	14.56	60	0.2	15900000	0	0	0	0	0	0	2610000	2160000	2220000	8300000	7850000	8360000	28800000	27200000	29200000	36100000	27200000	27300000	42800000	41100000	42300000	0:0:0:0:0:0:1.21:1.00:1.03:3.84:3.63:3.86:13.32:12.59:13.51:16.69:12.59:12.63:19.77:19.01:19.56	0	0	2330000	8170000	28400000	30200000	42100000	0:0:1.00:3.51:12.20:12.97:18.05	64	1	454	456
1	1	P02769	S.Q(-17.03)KFPKAEFV.E	N	Y	15.1	60	0.7	11000000	0	0	0	120000	114000	0	895000	1180000	1280000	3550000	3980000	4130000	28400000	19600000	18700000	25600000	20600000	18000000	37300000	25000000	22300000	0:0:0:0.10:0.10:0:0.76:1.00:1.08:3.01:3.37:3.50:24.08:16.57:15.86:21.72:17.44:15.22:31.56:21.21:18.89	0	117000	1120000	3890000	22200000	21400000	28200000	0:0.10:1.00:3.48:19.88:19.13:25.21	64	1	220	228	Pyro-glu from Q
1	1	P02769	L.IVR.Y	N	Y	4.26	60	0.3	15000000	0	0	0	1040000	825000	978000	5580000	5350000	5390000	12500000	11300000	12200000	28300000	31200000	26700000	23900000	27200000	29100000	30200000	30000000	33000000	0:0:0:0.19:0.15:0.18:1.04:1.00:1.01:2.33:2.12:2.28:5.29:5.84:4.98:4.47:5.08:5.45:5.66:5.62:6.17	0	948000	5440000	12000000	28700000	26700000	61800000	0:0.17:1.00:2.20:5.28:4.91:11.35	64	2	407	409
1	1	P02769	L.ECADDRADLA.K	N	Y	21.63	60	0.8	8730000	0	0	0	0	0	0	687000	764000	726000	3410000	2490000	3490000	28000000	20600000	17000000	15700000	21500000	13800000	19000000	15100000	21000000	0:0:0:0:0:0:0.90:1.00:0.95:4.47:3.26:4.57:36.64:26.91:22.28:20.51:28.15:18.01:24.90:19.80:27.48	0	0	726000	3130000	21900000	17000000	18400000	0:0:1.00:4.32:30.12:23.40:25.34	64	1	251	260
1	1	P02769	A.DC(-1.01)C(-1.01)EKQEPER.N	N	Y	4.57	60	0.7	6910000	0	0	0	0	0	0	990000	0	856000	3930000	2540000	2630000	27900000	16100000	18000000	18700000	8110000	22700000	998000	8530000	13000000	-:-:-:-:-:-:64.00:-:64.00:64.00:64.00:64.00:64.00:64.00:64.00:64.00:64.00:64.00:64.00:64.00:64.00	0	0	923000	3030000	22100000	19900000	11300000	0:0:1.00:3.28:23.91:21.52:12.23	64	2	89	98	Half of a disulfide bridge
1	1	P02769	R.CASIQKFG.E	N	Y	18.5	60	0.8	12400000	0	0	0	3540000	3540000	3890000	16400000	12400000	16800000	28800000	27700000	31600000	27700000	24300000	22700000	10900000	9620000	8780000	3620000	2570000	5020000	0:0:0:0.29:0.28:0.31:1.32:1.00:1.35:2.32:2.23:2.55:2.23:1.96:1.83:0.88:0.78:0.71:0.29:0.21:0.40	0	3650000	15200000	29400000	24900000	9760000	3740000	0:0.24:1.00:1.93:1.64:0.64:0.25	64	1	199	206
1	1	P02769	S.Q(-17.03)KFPKAE.F	N	Y	9.94	60	1	12000000	0	0	0	81500	79600	0	732000	634000	731000	3110000	2210000	2780000	27600000	22800000	16000000	26300000	24500000	22200000	41200000	33000000	28400000	0:0:0:0.15:0.15:0:1.15:1.00:1.15:4.90:3.49:4.39:43.48:35.95:25.32:41.46:38.73:35.03:64.00:52.04:44.84	0	80600	699000	2700000	22100000	24300000	34200000	0:0.13:1.00:3.86:31.66:34.83:48.96	64	1	220	226	Pyro-glu from Q
1	1	P02769	S.ALTPDETYVPKAFDEKLFT.F	N	Y	28.2	60	0.4	10900000	0	0	0	547000	344000	378000	4440000	4510000	3970000	23000000	19500000	15700000	27600000	20600000	18800000	34100000	12700000	10700000	11900000	9650000	10900000	0:0:0:0.12:0.08:0.08:0.99:1.00:0.88:5.11:4.33:3.49:6.12:4.58:4.18:7.56:2.81:2.38:2.64:2.14:2.41	0	423000	4310000	19400000	22400000	19200000	10800000	0:0.10:1.00:4.51:5.19:4.45:2.51	64	1	489	507
1	1	P02769	T.LPDTEKQIKKQTA.L	N	Y	4.22	60	0.5	8370000	0	0	0	0	0	0	300000	549000	0	2920000	5380000	3350000	27600000	17000000	14800000	23200000	13000000	8890000	19800000	14600000	24400000	0:0:0:0:0:0:0.55:1.00:0:5.32:9.81:6.11:50.38:30.97:27.07:42.34:23.66:16.20:36.03:26.71:44.40	0	0	424000	3880000	19800000	18500000	22400000	0:0:1.00:9.15:46.73:43.65:52.86	64	2	515	527
1	1	P02769	F.SALTPDET.Y	N	Y	4.08	60	0.2	13000000	0	0	0	0	49300	0	1050000	997000	1160000	4480000	4250000	5190000	27400000	22700000	23200000	27900000	27200000	23000000	36800000	33500000	35100000	0:0:0:0:0.10:0:1.05:1.00:1.17:4.49:4.27:5.20:27.47:22.72:23.25:27.94:27.22:23.10:36.90:33.61:35.19	0	49300	1070000	4640000	24400000	26000000	70300000	0:0.13:1.00:4.34:22.85:24.35:64.00	64	2	488	495
1	1	P02769	S.TVFDKLKHLVD.E	N	Y	12.89	60	0.8	9280000	0	0	0	0	0	0	2170000	1590000	2390000	17400000	14200000	11500000	27200000	26600000	24100000	16100000	18300000	12000000	5380000	8380000	7330000	0:0:0:0:0:0:1.36:1.00:1.50:10.93:8.95:7.26:17.10:16.73:15.18:10.15:11.51:7.56:3.38:5.27:4.61	0	0	2050000	14400000	26000000	15500000	7030000	0:0:1.00:7.03:12.69:7.57:3.43	64	2	371	381
1	1	P02769	C.QAEDKGACL.L	N	Y	25.39	60	0.5	8480000	0	0	0	231000	175000	156000	2310000	2350000	1930000	6890000	5990000	6220000	26900000	19400000	15500000	17700000	18500000	15800000	11700000	13200000	13000000	0:0:0:0.10:0.07:0.07:0.98:1.00:0.82:2.93:2.54:2.64:11.44:8.25:6.60:7.51:7.84:6.71:4.97:5.62:5.52	0	187000	2200000	6370000	20600000	17300000	12600000	0:0.09:1.00:2.89:9.38:7.87:5.74	64	1	169	177
1	1	P02769	E.IARRHPYFY.A	N	Y	11.5	60	0.8	7370000	0	0	0	240000	148000	237000	2100000	1680000	1430000	6420000	4500000	5330000	26200000	19800000	16000000	12900000	12900000	13400000	11900000	7590000	12100000	0:0:0:0.14:0.09:0.14:1.25:1.00:0.85:3.81:2.67:3.17:15.57:11.77:9.52:7.67:7.69:7.96:7.05:4.51:7.17	0	208000	1780000	5420000	21400000	13100000	11000000	0:0.12:1.00:3.04:12.03:7.35:6.19	64	2	141	149
1	1	P02769	T.YVPKAFDEKLFT.F	N	Y	13.33	60	0.8	9430000	0	0	0	0	0	0	969000	691000	694000	4470000	3490000	5160000	25800000	23100000	18900000	21400000	13800000	16300000	26400000	19100000	17600000	0:0:0:0:0:0:1.40:1.00:1.00:6.47:5.06:7.47:37.38:33.47:27.29:30.95:20.02:23.59:38.23:27.70:25.43	0	0	785000	4380000	22600000	17200000	21000000	0:0:1.00:5.58:28.80:21.88:26.81	64	2	496	507
1	1	P02769	E.CADDRADLA.K	N	Y	15.84	60	0.5	6910000	0	66500	0	116000	0	157000	2400000	1600000	1500000	6440000	7130000	6630000	25400000	17700000	15800000	11800000	12900000	7890000	7790000	6900000	12800000	0:0.04:0:0.07:0:0.10:1.50:1.00:0.93:4.02:4.46:4.14:15.89:11.03:9.89:7.38:8.03:4.93:4.87:4.31:8.00	66500	136000	1830000	6730000	19600000	10900000	9170000	0.04:0.07:1.00:3.68:10.73:5.93:5.01	64	1	252	260
1	1	P02769	N.LPPLT.A	N	Y	5.63	25.17	0.7	15000000	150000	129000	150000	267000	229000	256000	1090000	1120000	1170000	3420000	3050000	3650000	25300000	21800000	22900000	32900000	24600000	27900000	52700000	45900000	46200000	0.13:0.11:0.13:0.24:0.20:0.23:0.97:1.00:1.04:3.04:2.71:3.25:22.55:19.43:20.35:29.30:21.92:24.81:46.97:40.86:41.14	143000	251000	1130000	3370000	23300000	28500000	48300000	0.13:0.22:1.00:2.99:20.71:25.26:42.85	64	1	301	305
1	1	P02769	A.DESHAGCEKSLHTLFG.D	N	Y	14.64	60	0.7	8860000	70500	0	0	491000	374000	258000	9070000	8490000	8700000	22900000	17200000	19400000	25200000	18400000	19100000	8250000	8000000	9860000	4390000	3080000	2930000	0.02:0:0:0.06:0.04:0.03:1.07:1.00:1.02:2.70:2.02:2.28:2.97:2.17:2.25:0.97:0.94:1.16:0.52:0.36:0.35	70500	374000	8750000	19800000	20900000	8700000	3470000	0.02:0.04:1.00:2.27:2.39:0.99:0.40	64	1	56	71
1	1	P02769	K.DDPHACY.S	N	Y	12.26	60	0.6	8780000	0	0	0	0	0	0	281000	321000	248000	2560000	1790000	2480000	25100000	17600000	17000000	21200000	18000000	14400000	23200000	17000000	23200000	0:0:0:0:0:0:0.87:1.00:0.77:7.97:5.56:7.71:64.00:54.93:52.92:64.00:55.90:44.95:64.00:52.77:64.00	0	0	283000	2270000	19900000	17900000	21100000	0:0:1.00:8.03:64.00:63.07:64.00	64	1	363	369
1	1	P02769	W.GKYLYE.I	N	Y	4.92	60	0.5	11500000	0	0	0	0	0	0	306000	285000	351000	2600000	2230000	2550000	24700000	21100000	18600000	25600000	25600000	22400000	36700000	28600000	30400000	0:0:0:0:0:0:1.07:1.00:1.23:9.11:7.81:8.94:64.00:64.00:64.00:64.00:64.00:64.00:64.00:64.00:64.00	0	0	314000	2460000	21500000	24500000	31900000	0:0:1.00:7.83:64.00:64.00:64.00	64	2	135	140
1	1	P02769	L.GSFLYE.Y	N	Y	6.52	60	0.4	11100000	0	0	0	0	0	0	819000	825000	649000	3470000	3400000	4020000	24200000	22500000	21000000	26700000	19200000	21200000	30000000	26600000	29000000	0:0:0:0:0:0:0.99:1.00:0.79:4.21:4.12:4.88:29.32:27.34:25.44:32.38:23.25:25.73:36.43:32.32:35.23	0	0	764000	3630000	22600000	22400000	57900000	0:0:1.00:4.75:29.53:29.26:64.00	64	2	327	332
1	1	P02769	F.YAPEL.L	N	Y	10.83	60	0.5	13000000	0	0	0	147000	120000	0	1010000	970000	1580000	3940000	3060000	3300000	24100000	21300000	21400000	28700000	23300000	24100000	40600000	37300000	39100000	0:0:0:0.15:0.12:0:1.04:1.00:1.63:4.06:3.16:3.40:24.81:21.95:22.07:29.63:24.02:24.82:41.88:38.41:40.25	0	134000	1180000	3430000	22300000	25400000	39000000	0:0.11:1.00:2.90:18.78:21.41:32.90	64	1	149	153
1	1	P02769	A.DC(-1.01)C(-1.01)EKQEPERNECF.L	N	Y	5.71	60	0.7	6140000	0	0	0	0	108000	0	3470000	3130000	4450000	10400000	10000000	11200000	23700000	16800000	13400000	7660000	7620000	7990000	3880000	1420000	3760000	0:0:0:0:0.03:0:1.11:1.00:1.42:3.31:3.20:3.58:7.56:5.35:4.27:2.44:2.43:2.55:1.24:0.45:1.20	0	108000	3680000	10600000	18000000	7750000	3020000	0:0.03:1.00:2.87:4.88:2.11:0.82	64	2	89	102	Half of a disulfide bridge
1	1	P02769	F.SALTPDETYVPKAFDEKLFT.F	N	Y	29.35	60	0.9	10900000	0	0	0	325000	0	358000	4240000	3420000	3860000	22600000	13500000	16900000	22900000	25900000	27200000	26800000	15300000	13400000	9900000	14200000	7200000	0:0:0:0.10:0:0.10:1.24:1.00:1.13:6.62:3.94:4.95:6.72:7.59:7.96:7.84:4.48:3.91:2.90:4.15:2.11	0	342000	3840000	17700000	25300000	18500000	10400000	0:0.09:1.00:4.60:6.60:4.81:2.72	64	1	488	507
1	1	P02769	K.EC(-1.01)C(-1.01)DKPLLE.K	N	Y	33.16	60	0.5	10500000	0	0	0	1850000	1410000	1560000	11600000	11400000	11900000	20000000	20500000	27400000	22300000	18600000	18900000	11700000	10200000	11000000	6780000	6820000	7190000	0:0:0:0.16:0.12:0.14:1.01:1.00:1.04:1.76:1.79:2.40:1.95:1.63:1.66:1.02:0.89:0.97:0.59:0.60:0.63	0	1610000	11600000	22700000	19900000	11000000	6930000	0:0.14:1.00:1.95:1.72:0.94:0.60	64	1	276	284	Half of a disulfide bridge
1	1	P02769	L.PKIETMR.E	N	Y	4.15	60	0.4	8090000	0	0	0	404000	469000	366000	3160000	3180000	3290000	8330000	7600000	7800000	22000000	25000000	17600000	12300000	13200000	14200000	8140000	11300000	11700000	0:0:0:0.13:0.15:0.12:0.99:1.00:1.03:2.62:2.39:2.45:6.91:7.85:5.53:3.86:4.14:4.48:2.56:3.54:3.68	0	413000	3210000	8330000	21500000	13200000	11000000	0:0.13:1.00:2.59:6.70:4.12:3.43	64	2	179	185
1	1	P02769	N.RLCVLH.E	N	Y	27.58	60	0.7	10100000	0	0	0	974000	607000	787000	14800000	14300000	14400000	21700000	23100000	28200000	21900000	16000000	14800000	9690000	12500000	8520000	0	4370000	5850000	0:0:0:0.07:0.04:0.06:1.04:1.00:1.01:1.52:1.62:1.98:1.54:1.12:1.04:0.68:0.87:0.60:0:0.31:0.41	0	789000	14500000	24300000	17600000	10200000	5110000	0:0.05:1.00:1.68:1.21:0.71:0.35	64	1	458	463
1	1	P02769	S.QKFPKAEFV.E	N	Y	12.59	60	0.6	7220000	0	0	0	488000	535000	451000	2800000	2420000	2750000	8500000	7410000	8150000	21700000	18200000	17200000	13500000	8940000	12500000	9640000	5340000	11200000	0:0:0:0.20:0.22:0.19:1.16:1.00:1.14:3.52:3.07:3.37:8.96:7.55:7.12:5.60:3.70:5.17:3.99:2.21:4.62	0	491000	2650000	8020000	19000000	11700000	8720000	0:0.19:1.00:3.02:7.17:4.39:3.28	64	2	220	228
1	1	P02769	D.E(-18.01)PQNLIK.Q	N	Y	16.33	60	1.1	7050000	0	0	0	0	0	0	1000000	1020000	912000	3920000	3220000	4150000	21400000	17900000	13300000	15500000	0	15200000	17500000	18500000	14500000	0:0:0:0:0:0:0.98:1.00:0.89:3.82:3.15:4.05:20.90:17.50:13.02:15.14:0:14.86:17.05:18.10:14.13	0	0	980000	3760000	17600000	15400000	16800000	0:0:1.00:3.84:17.92:15.68:17.18	64	1	382	388	Pyro-glu from E
1	1	P02769	T.ADFAEDKDVC(+31.99)K.N	N	Y	12.1	60	0.5	6360000	0	0	0	0	0	0	948000	1280000	1200000	3470000	3160000	4750000	20900000	13300000	12300000	13900000	11800000	8960000	13500000	11300000	12900000	0:0:0:0:0:0:0.74:1.00:0.93:2.71:2.47:3.72:16.38:10.42:9.62:10.89:9.21:7.00:10.52:8.83:10.05	0	0	1220000	3790000	15500000	11600000	12500000	0:0:1.00:3.10:12.70:9.45:10.25	64	2	306	316	Dihydroxy
1	1	P02769	A.LTPDETYVPKAFDEKLFT.F	N	Y	28.97	60	0.5	11700000	0	0	0	305000	281000	342000	6910000	4680000	3700000	16400000	13700000	17200000	20800000	30200000	18600000	17800000	15900000	18300000	21100000	24100000	14400000	0:0:0:0.07:0.06:0.07:1.48:1.00:0.79:3.51:2.93:3.67:4.44:6.44:3.97:3.81:3.40:3.91:4.51:5.15:3.08	0	309000	5100000	15800000	23200000	17300000	19900000	0:0.06:1.00:3.10:4.55:3.40:3.90	64	1	490	507
1	1	P02769	C.DQFEKLG.E	N	Y	5.51	60	0.7	10100000	0	0	0	0	0	0	628000	697000	783000	3290000	3150000	3470000	20300000	17700000	15900000	17500000	15400000	19200000	35700000	27200000	31800000	0:0:0:0:0:0:0.90:1.00:1.12:4.72:4.52:4.99:29.12:25.38:22.80:25.07:22.05:27.54:51.18:39.01:45.64	0	0	703000	3310000	18400000	17800000	31500000	0:0:1.00:4.70:26.25:25.33:44.90	64	2	392	398
1	1	P02769	K.AFDEKLFT.F	N	Y	17.52	60	0.6	9210000	0	0	0	0	0	0	569000	486000	406000	2310000	2260000	2600000	20100000	17600000	17000000	21000000	14400000	15900000	31200000	23700000	23900000	0:0:0:0:0:0:1.17:1.00:0.84:4.76:4.64:5.35:41.27:36.28:34.99:43.28:29.64:32.62:64.00:48.71:49.11	0	0	487000	2390000	18200000	17100000	26200000	0:0:1.00:4.91:37.43:35.10:53.87	64	1	500	507
1	1	P02769	T.KVHKEC(-1.01)C(-1.01)HGDLLE.C	N	Y	5.27	60	0.8	5720000	0	0	0	829000	474000	767000	6410000	4480000	3340000	8760000	7940000	9870000	20000000	13000000	11300000	7680000	8870000	6330000	3030000	3850000	3130000	0:0:0:0.19:0.11:0.17:1.43:1.00:0.75:1.96:1.77:2.20:4.47:2.91:2.53:1.72:1.98:1.41:0.68:0.86:0.70	0	690000	4740000	8860000	15000000	7630000	3340000	0:0.15:1.00:1.87:3.15:1.61:0.70	64	2	239	251	Half of a disulfide bridge
1	1	P02769	T.YVPKAFD.E	N	Y	12.19	60	1	9610000	0	0	0	0	0	0	295000	262000	229000	2110000	1330000	1870000	19800000	15600000	13900000	18100000	18300000	18400000	31400000	27800000	32500000	0:0:0:0:0:0:1.13:1.00:0.88:8.08:5.10:7.14:64.00:59.49:53.14:64.00:64.00:64.00:64.00:64.00:64.00	0	0	262000	1770000	16400000	18300000	30500000	0:0:1.00:6.76:62.64:64.00:64.00	64	1	496	502
1	1	P02769	A.RRHPYFY.A	N	Y	8.09	60	0.5	8690000	0	0	0	0	0	0	439000	618000	496000	2740000	1860000	2830000	19700000	15900000	14600000	18100000	21500000	17900000	24800000	21200000	19800000	0:0:0:0:0:0:0.71:1.00:0.80:4.44:3.01:4.59:31.90:25.82:23.62:29.30:34.83:28.92:40.15:34.38:31.98	0	0	605000	2480000	16800000	19200000	35500000	0:0:1.00:4.10:27.69:31.68:58.71	64	3	143	149
1	1	P02769	E.GPKLVV.S	N	Y	12.53	60	1.1	11300000	0	0	0	0	0	0	484000	421000	539000	2540000	1880000	2260000	19400000	14100000	14500000	20500000	18900000	21200000	46000000	31500000	43300000	0:0:0:0:0:0:1.15:1.00:1.28:6.03:4.47:5.37:46.14:33.43:34.57:48.79:44.98:50.29:64.00:64.00:64.00	0	0	481000	2230000	16000000	20200000	40300000	0:0:1.00:4.63:33.25:41.97:64.00	64	1	571	576
1	1	P02769	T.LCDEFK.A	N	Y	4.13	60	0.6	5910000	0	0	0	114000	159000	149000	2070000	1910000	2350000	7240000	6840000	7390000	18800000	14900000	17900000	9330000	9720000	8320000	6630000	5010000	5280000	0:0:0:0.06:0.08:0.08:1.08:1.00:1.23:3.79:3.58:3.87:9.83:7.77:9.39:4.88:5.09:4.35:3.47:2.62:2.76	0	141000	2110000	14200000	17200000	17800000	11800000	0:0.07:1.00:6.72:8.15:8.46:5.59	64	2	122	127
1	1	P02769	T.DLTKVHKEC(-1.01)C(-1.01).H	N	Y	6.69	60	0.9	6300000	0	0	0	164000	87400	131000	3530000	3600000	3940000	9890000	8710000	9880000	18600000	19900000	13000000	9160000	11000000	7300000	5640000	2280000	5540000	0:0:0:0.05:0.02:0.04:0.98:1.00:1.10:2.75:2.42:2.75:5.17:5.54:3.60:2.55:3.06:2.03:1.57:0.63:1.54	0	127000	3690000	9490000	17200000	9160000	4980000	0:0.03:1.00:2.57:4.65:2.48:1.35	64	2	236	245	Half of a disulfide bridge
1	1	P02769	S.Q(-17.03)YLQ.Q	N	Y	11.99	60	0.2	11000000	0	0	0	0	0	0	652000	620000	697000	2400000	2090000	2520000	18400000	17700000	16700000	24600000	16300000	22200000	37300000	31500000	38000000	0:0:0:0:0:0:1.05:1.00:1.12:3.87:3.37:4.06:29.62:28.49:26.90:39.67:26.24:35.81:60.11:50.78:61.34	0	0	656000	2330000	17600000	21000000	35600000	0:0:1.00:3.56:26.77:32.03:54.24	64	1	29	32	Pyro-glu from Q
1	1	P02769	K.ADEKKFWGKYLYE.I	N	Y	15.9	60	0.8	5200000	0	0	0	0	0	0	1470000	1990000	1780000	10500000	5720000	6770000	18400000	12500000	14700000	8940000	7090000	5360000	6580000	4070000	3340000	0:0:0:0:0:0:0.74:1.00:0.90:5.27:2.88:3.41:9.29:6.28:7.39:4.50:3.57:2.70:3.31:2.05:1.68	0	0	1740000	7650000	15200000	7130000	4660000	0:0:1.00:4.38:8.71:4.09:2.67	64	1	128	140
1	1	P02769	T.KLVTDLTKVHK.E	N	Y	12.65	60	0.4	5220000	0	0	0	0	0	0	2930000	2010000	1590000	4010000	4520000	6270000	18300000	17500000	9890000	12600000	8110000	5840000	4410000	5650000	5900000	0:0:0:0:0:0:1.46:1.00:0.79:1.99:2.25:3.11:9.10:8.71:4.91:6.28:4.03:2.90:2.19:2.81:2.93	0	0	2180000	4930000	15200000	8870000	5320000	0:0:1.00:2.27:7.00:4.07:2.45	64	1	232	242
1	1	P02769	K.DAFL.G	N	Y	8.02	60	0.6	13300000	0	0	0	0	0	0	0	0	0	1830000	1530000	1770000	18200000	19900000	18900000	30100000	23600000	22600000	48800000	47100000	44600000	-:-:-:-:-:-:-:-:-:64.00:64.00:64.00:64.00:64.00:64.00:64.00:64.00:64.00:64.00:64.00:64.00	0	0	0	1710000	19000000	25400000	46900000	-:-:-:64.00:64.00:64.00:64.00	64	1	323	326
1	1	P02769	L.YEYSRRHPEYAVSVL.L	N	Y	10.78	60	0.7	6000000	68800	0	0	86700	0	63800	2570000	2270000	2650000	9460000	10200000	11800000	18200000	20500000	10100000	11200000	8050000	6580000	3430000	5500000	3320000	0.03:0:0:0.04:0:0.03:1.13:1.00:1.17:4.16:4.47:5.18:8.02:9.01:4.45:4.94:3.55:2.90:1.51:2.42:1.46	68800	75200	2500000	10500000	16300000	8610000	4090000	0.03:0.03:1.00:4.19:6.51:3.45:1.64	64	1	331	345
1	1	P02769	F.AVEGPKLVVS.T	N	Y	16.47	60	0.9	7010000	0	0	0	0	60800	0	910000	844000	939000	3980000	3230000	3640000	18100000	13500000	14100000	14400000	11100000	13100000	18500000	14200000	16600000	0:0:0:0:0.07:0:1.08:1.00:1.11:4.72:3.82:4.31:21.42:15.99:16.75:17.07:13.13:15.48:21.87:16.88:19.69	0	60800	898000	3620000	15200000	12900000	16400000	0:0.07:1.00:4.03:16.97:14.32:18.32	64	1	568	577
1	1	P02769	A.VEGPKLVVS.T	N	Y	8.35	60	0.7	7070000	0	0	0	80400	0	85600	745000	824000	1120000	3760000	3270000	3530000	18000000	15200000	13400000	14700000	11300000	11600000	20200000	16400000	14200000	0:0:0:0.10:0:0.10:0.90:1.00:1.36:4.56:3.96:4.29:21.85:18.45:16.26:17.83:13.68:14.06:24.57:19.84:17.26	0	83000	896000	3520000	15500000	12500000	16900000	0:0.09:1.00:3.93:17.34:13.97:18.90	64	1	569	577
1	1	P02769	C.AKDDPHACY.S	N	Y	7.19	60	0.6	42200000	0	0	32900	0	0	0	1620000	984000	1570000	17600000	12700000	16600000	18000000	90000000	94100000	111000000	68300000	118000000	118000000	89300000	128000000	0:0:0.33:0:0:0:1.64:1.00:1.60:17.88:12.88:16.92:18.33:64.00:64.00:64.00:64.00:64.00:64.00:64.00:64.00	32900	0	1500000	15600000	92400000	99100000	112000000	0.24:0:1.00:10.45:61.76:64.00:64.00	64	2	361	369
1	1	P02769	E.C(+12.00)ADDRADLAK.Y	N	Y	5.92	60	0.8	5700000	0	0	0	0	0	0	424000	0	412000	3680000	4180000	2110000	17900000	16400000	10200000	11500000	5760000	11600000	12800000	10400000	12400000	-:-:-:-:-:-:64.00:-:64.00:64.00:64.00:64.00:64.00:64.00:64.00:64.00:64.00:64.00:64.00:64.00:64.00	0	0	482000	3320000	14800000	10500000	11900000	0:0:1.00:6.89:30.80:21.80:24.59	64	2	252	261	Crosslink-CK
1	1	P02769	V.LIAFS.Q	N	Y	9.88	60	0.9	9370000	70700	0	0	485000	459000	416000	1890000	1890000	1460000	4630000	4800000	4540000	17800000	18000000	18700000	21500000	16900000	18500000	24000000	18400000	22500000	0.04:0:0:0.26:0.24:0.22:1.00:1.00:0.77:2.45:2.54:2.40:9.39:9.52:9.90:11.34:8.93:9.79:12.69:9.72:11.87	70700	453000	1750000	4660000	18200000	19000000	21600000	0.04:0.26:1.00:2.67:10.40:10.85:12.38	64	1	24	28
1	1	P02769	Y.AVSVL.L	N	Y	9.36	60	0.4	10600000	0	0	0	0	0	0	0	0	0	1500000	1250000	1160000	17700000	16900000	18200000	22900000	18600000	22700000	34800000	33500000	32900000	-:-:-:-:-:-:-:-:-:64.00:64.00:64.00:64.00:64.00:64.00:64.00:64.00:64.00:64.00:64.00:64.00	0	0	0	1300000	17600000	21400000	33700000	-:-:-:64.00:64.00:64.00:64.00	64	1	341	345
1	1	P02769	E.YSRRHPEYAVSVL.L	N	Y	9.93	60	0.8	3910000	0	0	0	0	0	0	974000	1060000	1000000	4530000	4710000	4470000	17300000	9980000	10200000	7120000	6090000	5030000	3740000	3290000	2650000	0:0:0:0:0:0:0.92:1.00:0.95:4.27:4.44:4.22:16.31:9.42:9.60:6.72:5.75:4.74:3.53:3.10:2.50	0	0	1010000	4570000	12500000	6080000	3230000	0:0:1.00:4.51:12.33:6.01:3.19	64	1	333	345
1	1	P02769	L.EKSHCIAEVE.K	N	Y	7.92	60	0.8	4850000	0	0	0	63700	0	0	1830000	1500000	1420000	4870000	4130000	4860000	17100000	11900000	8340000	9450000	9270000	6850000	6230000	5460000	8610000	0:0:0:0.04:0:0:1.22:1.00:0.94:3.24:2.75:3.24:11.41:7.96:5.56:6.30:6.18:4.57:4.15:3.64:5.74	0	63700	1580000	4620000	12500000	8520000	6760000	0:0.04:1.00:2.92:7.87:5.38:4.27	64	2	284	293
1	1	P02769	L.YEYSRRHPEYAVS.V	N	Y	7.51	60	1	4390000	0	0	0	0	0	0	469000	809000	847000	2040000	1720000	2760000	17000000	12100000	11800000	5410000	9300000	8220000	8100000	5310000	6290000	0:0:0:0:0:0:0.58:1.00:1.05:2.53:2.12:3.41:21.07:14.95:14.63:6.69:11.50:10.17:10.02:6.57:7.78	0	0	708000	2170000	13700000	7640000	6570000	0:0:1.00:3.07:19.28:10.79:9.28	64	1	331	343
1	1	P02769	S.QKFPKAE.F	N	Y	6.14	60	0.7	4680000	0	0	0	179000	167000	149000	1720000	1050000	1430000	3220000	4720000	4440000	16700000	14800000	9680000	18000000	0	0	9140000	5200000	7750000	0:0:0:0.17:0.16:0.14:1.64:1.00:1.36:3.07:4.50:4.23:15.89:14.10:9.22:17.17:0:0:8.71:4.95:7.38	0	165000	1400000	4130000	13700000	18000000	7360000	0:0.12:1.00:2.95:9.80:12.88:5.26	64	1	220	226
1	1	P02769	K.YNGVFQ.E	N	Y	7.75	60	0.5	7550000	0	0	0	0	0	0	346000	341000	436000	1960000	1950000	1850000	16500000	12500000	12400000	17200000	14800000	14900000	22700000	20300000	20300000	0:0:0:0:0:0:1.01:1.00:1.28:5.74:5.72:5.40:48.20:36.60:36.31:50.49:43.47:43.56:64.00:59.51:59.52	0	0	375000	1920000	13800000	15600000	21100000	0:0:1.00:5.12:36.79:41.78:56.36	64	1	160	165
1	1	P02769	C.HGDLLE.C	N	Y	6.99	60	0.5	6980000	0	0	0	0	0	0	1520000	996000	1380000	3850000	5350000	5560000	16500000	11800000	16800000	14600000	13600000	16800000	14500000	9360000	13900000	0:0:0:0:0:0:1.52:1.00:1.39:3.87:5.37:5.59:16.61:11.89:16.90:14.67:13.66:16.86:14.53:9.39:13.98	0	0	1300000	4920000	15100000	15000000	12600000	0:0:1.00:3.79:11.61:11.55:9.69	64	1	246	251
1	1	P02769	V.EVSRSLGKVG.T	N	Y	8.25	58.19	0.5	15000000	0	0	35800	10700000	5990000	10600000	33400000	41800000	21700000	38100000	28700000	37700000	16400000	13700000	12300000	10500000	8750000	8570000	5540000	5870000	5160000	0:0:0.02:0.26:0.14:0.25:0.80:1.00:0.52:0.91:0.69:0.90:0.39:0.33:0.29:0.25:0.21:0.20:0.13:0.14:0.12	35800	9080000	32300000	34800000	14100000	9270000	5520000	0.02:0.28:1.00:1.08:0.44:0.29:0.17	64	2	424	433
1	1	P02769	L.YEYSRRHPEY.A	N	Y	6.73	60	0.8	4140000	0	0	0	0	0	0	272000	323000	179000	1420000	751000	1500000	16000000	13400000	7030000	7980000	11700000	5430000	5240000	8960000	6820000	0:0:0:0:0:0:0.84:1.00:0.55:4.41:2.33:4.65:49.45:41.44:21.74:24.70:36.18:16.81:16.23:27.71:21.11	0	0	258000	1230000	12100000	8370000	7010000	0:0:1.00:4.75:47.01:32.42:27.15	64	1	331	340
1	1	P02769	F.LSHKD(-18.01)DSPDLPK.L	N	Y	5.59	60	0.8	5360000	0	0	0	0	0	0	860000	1320000	595000	3310000	2810000	3000000	15900000	11900000	6460000	12300000	10500000	8060000	11100000	11600000	12900000	0:0:0:0:0:0:0.65:1.00:0.45:2.51:2.13:2.27:12.03:9.00:4.89:9.32:7.96:6.10:8.37:8.81:9.73	0	0	925000	3040000	11400000	10300000	11800000	0:0:1.00:3.29:12.34:11.13:12.81	64	1	103	114	Dehydration
1	1	P02769	F.LSHKDDSPD(-18.01).L	N	Y	2.38	60	0.4	3900000	0	0	0	0	0	0	550000	1060000	430000	1860000	2330000	2220000	15700000	7850000	4140000	6980000	12900000	4410000	5120000	8480000	7840000	0:0:0:0:0:0:0.52:1.00:0.41:1.76:2.21:2.10:14.90:7.43:3.92:6.61:12.18:4.18:4.85:8.03:7.43	0	0	679000	2130000	9240000	8080000	14600000	0:0:1.00:3.15:13.61:11.91:21.57	64	2	103	111	Dehydration
1	1	P02769	C.VLHEKTPVS.E	N	Y	6.73	60	0.8	16800000	0	0	0	8260000	4880000	8540000	50900000	54200000	29600000	44800000	46600000	28900000	14800000	12200000	16100000	6450000	6250000	8940000	4430000	4520000	3230000	0:0:0:0.15:0.09:0.16:0.94:1.00:0.55:0.83:0.86:0.53:0.27:0.22:0.30:0.12:0.12:0.16:0.08:0.08:0.06	0	7230000	44900000	40100000	14400000	7210000	4060000	0:0.16:1.00:0.89:0.32:0.16:0.09	64	2	461	469
1	1	P02769	K.YICDNQDTISSKLK.E	N	Y	4.2	60	0.8	3600000	0	0	0	0	0	0	1380000	1290000	1910000	7250000	7550000	7710000	14400000	11100000	9530000	3580000	5100000	2020000	1240000	1650000	0	0:0:0:0:0:0:1.07:1.00:1.48:5.62:5.85:5.97:11.12:8.58:7.38:2.78:3.95:1.57:0.96:1.28:0	0	0	1520000	7500000	11700000	4380000	1450000	0:0:1.00:4.92:7.65:2.87:0.95	64	2	262	275
1	1	P02769	A.LTPDETYVPK.A	N	Y	16.5	60	0.7	6580000	0	0	0	0	0	0	709000	738000	852000	3600000	2840000	3440000	14300000	12000000	9750000	14900000	11800000	12600000	19300000	14700000	16600000	0:0:0:0:0:0:0.96:1.00:1.16:4.88:3.85:4.67:19.43:16.24:13.23:20.17:15.96:17.15:26.12:19.97:22.54	0	0	766000	3290000	12000000	13100000	16900000	0:0:1.00:4.30:15.69:17.09:22.01	64	1	490	499
1	1	P02769	K.DDPHACYS.T	N	Y	8.25	60	0.3	5400000	0	0	0	0	0	0	0	0	189000	1520000	1560000	1630000	14200000	12300000	11200000	13500000	10800000	12400000	12700000	9200000	12300000	-:-:-:-:-:-:-:-:64.00:64.00:64.00:64.00:64.00:64.00:64.00:64.00:64.00:64.00:64.00:64.00:64.00	0	0	189000	1570000	12600000	12200000	11400000	0:0:1.00:8.34:64.00:64.00:60.34	64	1	363	370
1	1	P02769	S.ALTPDETYVPK.A	N	Y	14.32	60	0.8	6100000	0	0	0	0	0	0	996000	787000	1170000	3600000	3250000	3860000	13900000	11800000	11700000	12900000	9130000	9990000	17000000	10600000	17400000	0:0:0:0:0:0:1.27:1.00:1.49:4.58:4.13:4.91:17.64:14.97:14.85:16.39:11.61:12.70:21.64:13.45:22.10	0	0	984000	3570000	12400000	10700000	15000000	0:0:1.00:3.63:12.64:10.84:15.24	64	1	489	499
1	1	P02769	E.AKDAFLG.S	N	Y	9.77	60	0.6	4820000	0	0	0	0	0	0	446000	354000	538000	2200000	2030000	2070000	13500000	10900000	10100000	11300000	7990000	9020000	9530000	9940000	11300000	0:0:0:0:0:0:1.26:1.00:1.52:6.21:5.73:5.86:38.30:30.85:28.46:32.03:22.60:25.50:26.93:28.11:31.84	0	0	446000	2100000	11500000	9450000	10200000	0:0:1.00:4.71:25.81:21.18:22.97	64	1	321	327
1	1	P02769	A.FVDKC(-1.01)C(-1.01).A	N	Y	7.12	60	0.5	6150000	0	0	0	0	0	0	629000	653000	760000	3430000	2820000	3010000	13400000	12700000	12500000	12500000	10900000	14000000	15400000	12900000	13500000	0:0:0:0:0:0:0.96:1.00:1.16:5.25:4.33:4.61:20.58:19.52:19.15:19.19:16.68:21.40:23.61:19.77:20.65	0	0	681000	3090000	12900000	12500000	13900000	0:0:1.00:4.54:18.93:18.30:20.46	64	1	553	558	Half of a disulfide bridge
1	1	P02769	E.GPKLVVS.T	N	Y	11.29	60	0.7	8100000	0	0	0	0	0	0	257000	316000	302000	1480000	1080000	1430000	13400000	12000000	10100000	15100000	14500000	11300000	34800000	27400000	26800000	0:0:0:0:0:0:0.81:1.00:0.96:4.68:3.43:4.52:42.29:38.00:31.93:47.74:45.80:35.71:64.00:64.00:64.00	0	0	292000	1330000	11800000	26100000	29700000	0:0:1.00:4.56:40.54:64.00:64.00	64	2	571	577
1	1	P02769	K.SEIAHRFK.D	N	Y	7.63	60	0.5	9580000	0	0	0	151000	59800	231000	1110000	479000	1660000	6430000	4620000	3040000	13400000	19400000	22000000	23200000	20900000	24200000	13600000	23600000	23200000	0:0:0:0.32:0.16:0.48:2.31:1.00:3.46:13.40:9.64:6.35:27.86:40.45:45.84:48.35:43.51:50.58:28.43:49.28:48.41	0	205000	1330000	4700000	18200000	22800000	20200000	0:0.15:1.00:3.54:13.75:17.16:15.19	64	2	5	12
1	1	P02769	F.SALTPDETYVPK.A	N	Y	4.52	60	0.3	4050000	0	0	0	0	0	0	770000	0	1020000	2580000	2180000	2530000	13400000	7950000	5490000	11500000	5500000	5540000	10400000	10000000	6280000	-:-:-:-:-:-:64.00:-:64.00:64.00:64.00:64.00:64.00:64.00:64.00:64.00:64.00:64.00:64.00:64.00:64.00	0	0	896000	2430000	8940000	7510000	16500000	0:0:1.00:2.71:9.98:8.39:18.39	64	2	488	499
1	1	P02769	M.ENFVAFVD.K	N	Y	7.7	60	0.3	7060000	0	0	0	0	0	0	1090000	986000	993000	5020000	3890000	3920000	13200000	12100000	10900000	14300000	13800000	13300000	21200000	18100000	15400000	0:0:0:0:0:0:1.11:1.00:1.01:5.09:3.95:3.97:13.41:12.29:11.06:14.50:13.99:13.49:21.53:18.38:15.62	0	0	1020000	4280000	12100000	13800000	38000000	0:0:1.00:4.18:11.81:13.48:37.14	64	2	548	555
1	1	P02769	C.TKPESERMP.C	N	Y	6.99	60	0.8	4560000	0	0	0	90600	142000	130000	3310000	4640000	2430000	5730000	5420000	8610000	12600000	9360000	8750000	5880000	0	7900000	6370000	8920000	5430000	0:0:0:0.02:0.03:0.03:0.71:1.00:0.52:1.23:1.17:1.85:2.70:2.01:1.88:1.27:0:1.70:1.37:1.92:1.17	0	121000	3460000	6590000	10200000	6890000	6910000	0:0.03:1.00:1.90:2.96:1.99:2.00	64	1	438	446
1	1	P02769	A.DC(-1.01)C(-1.01)EKQEPERNE.C	N	Y	6.58	60	0.8	3280000	0	0	0	0	0	0	705000	0	1320000	2850000	2660000	2890000	12500000	8030000	6670000	7000000	5140000	4890000	1770000	6880000	5660000	-:-:-:-:-:-:64.00:-:64.00:64.00:64.00:64.00:64.00:64.00:64.00:64.00:64.00:64.00:64.00:64.00:64.00	0	0	1010000	2800000	9060000	5680000	5340000	0:0:1.00:2.77:8.97:5.62:5.28	64	2	89	100	Half of a disulfide bridge
1	1	P02769	H.KEC(-1.01)C(-1.01)HGDLL.E	N	Y	6.51	60	0.6	4600000	0	0	0	76500	0	0	805000	839000	937000	3380000	2680000	2990000	12400000	9960000	10700000	9360000	7170000	9420000	9660000	7530000	8760000	0:0:0:0.09:0:0:0.96:1.00:1.12:4.03:3.20:3.57:14.80:11.88:12.74:11.16:8.55:11.22:11.51:8.98:10.44	0	76500	860000	3020000	11000000	8650000	8650000	0:0.09:1.00:3.51:12.81:10.06:10.05	64	1	242	250	Half of a disulfide bridge
1	1	P02769	A.ADDKEACF.A	N	Y	5.88	60	0.6	5010000	0	0	0	0	0	0	462000	389000	356000	2010000	2390000	2250000	12100000	9420000	8340000	10400000	10700000	9420000	13000000	10200000	13800000	0:0:0:0:0:0:1.19:1.00:0.92:5.16:6.15:5.78:31.12:24.22:21.46:26.69:27.63:24.23:33.43:26.23:35.61	0	0	403000	2220000	9960000	10200000	12300000	0:0:1.00:5.50:24.73:25.29:30.68	64	1	560	567
1	1	P02769	R.ETYGDMADCC(-1.01)EKQEPERNEC(-1.01)F.L	N	Y	6.41	60	1	4390000	0	0	0	804000	836000	762000	4380000	5490000	9460000	5300000	10900000	11500000	11800000	9040000	8450000	5480000	3940000	3000000	0	312000	722000	0:0:0:0.15:0.15:0.14:0.80:1.00:1.72:0.97:1.99:2.09:2.15:1.65:1.54:1.00:0.72:0.55:0:0.06:0.13	0	801000	6450000	9240000	9770000	4140000	517000	0:0.12:1.00:1.43:1.52:0.64:0.08	64	2	82	102	Half of a disulfide bridge
1	1	P02769	K.AEFVEVTK.L	N	Y	4.23	60	0.4	4070000	0	0	0	0	0	0	800000	710000	874000	2760000	2980000	2770000	11700000	9160000	9340000	8440000	6020000	8190000	7770000	6620000	7340000	0:0:0:0:0:0:1.13:1.00:1.23:3.89:4.20:3.91:16.46:12.89:13.15:11.88:8.47:11.53:10.93:9.32:10.33	0	0	795000	2840000	10100000	7550000	14500000	0:0:1.00:3.57:12.66:9.50:18.28	64	2	225	232
1	1	P02769	A.KTC(-1.01)VADESHAGC(-1.01)E.K	N	Y	6.95	60	0.8	4960000	0	0	0	87100	80600	87800	3670000	4300000	3650000	8900000	5890000	6930000	11600000	16600000	8500000	10500000	8550000	4970000	2850000	6870000	0	0:0:0:0.02:0.02:0.02:0.85:1.00:0.85:2.07:1.37:1.61:2.70:3.85:1.98:2.45:1.99:1.16:0.66:1.60:0	0	85200	3870000	7240000	12200000	8020000	4860000	0:0.02:1.00:1.87:3.16:2.07:1.26	64	1	51	63	Half of a disulfide bridge
1	1	P02769	K.QTALVE.L	N	Y	6.8	60	0.3	5840000	0	0	0	0	0	0	361000	270000	306000	1470000	1190000	1350000	11500000	9320000	8430000	11500000	12300000	11100000	20600000	16500000	16500000	0:0:0:0:0:0:1.34:1.00:1.13:5.43:4.38:4.98:42.43:34.47:31.18:42.47:45.51:41.12:64.00:61.08:60.92	0	0	313000	1330000	9740000	11600000	17900000	0:0:1.00:4.27:31.16:37.22:57.18	64	1	525	530
1	1	P02769	K.EC(-1.01)C(-1.01)HGDLLE.C	N	Y	6.75	60	0.7	4070000	0	0	0	144000	90600	0	1720000	1570000	1790000	4870000	150000	4940000	11500000	10600000	10500000	8380000	6130000	7230000	5100000	5250000	5570000	0:0:0:0.09:0.06:0:1.10:1.00:1.14:3.10:0.10:3.15:7.32:6.76:6.71:5.33:3.90:4.60:3.25:3.34:3.54	0	118000	1700000	3320000	10900000	7250000	5300000	0:0.07:1.00:1.96:6.42:4.27:3.13	64	1	243	251	Half of a disulfide bridge
1	1	P02769	A.VSVLLR.L	N	Y	11.37	60	0.4	3480000	0	0	0	0	0	0	1470000	1120000	1350000	5680000	3990000	4080000	11200000	9240000	9700000	5600000	5130000	5350000	3090000	2990000	3050000	0:0:0:0:0:0:1.31:1.00:1.20:5.05:3.55:3.63:9.93:8.22:8.62:4.98:4.56:4.75:2.75:2.66:2.71	0	0	1310000	4590000	10000000	5360000	3040000	0:0:1.00:3.49:7.64:4.08:2.32	64	1	342	347
1	1	P02769	F.VAFVD.K	N	Y	6.54	60	0.5	6460000	0	0	0	0	0	0	234000	205000	275000	1300000	1240000	1250000	11100000	10400000	10300000	14700000	10700000	11500000	20900000	18800000	22800000	0:0:0:0:0:0:1.14:1.00:1.34:6.35:6.05:6.08:54.14:50.60:50.25:64.00:52.15:56.18:64.00:64.00:64.00	0	0	238000	1260000	10600000	12300000	20800000	0:0:1.00:5.30:44.49:51.63:64.00	64	1	551	555
1	1	P02769	Q.QC(+47.98)PFDEHVK.L	N	Y	5.38	60	0.7	2930000	0	0	0	94300	149000	138000	1050000	958000	1530000	3110000	3440000	3390000	11100000	5690000	6500000	4920000	4500000	3790000	4270000	3390000	3510000	0:0:0:0.10:0.16:0.14:1.10:1.00:1.60:3.25:3.59:3.54:11.53:5.94:6.78:5.13:4.70:3.96:4.46:3.54:3.66	0	127000	1180000	3310000	7750000	4400000	3720000	0:0.11:1.00:2.81:6.57:3.74:3.16	64	1	33	41	Cysteine oxidation to cysteic acid
1	1	P02769	L.GSFL.Y	N	Y	6.43	60	0.7	5540000	0	0	0	0	0	0	326000	258000	288000	1510000	1480000	1480000	10900000	10600000	10600000	13500000	9960000	10800000	15200000	14300000	15400000	0:0:0:0:0:0:1.26:1.00:1.12:5.83:5.73:5.71:42.07:40.86:41.11:52.44:38.56:41.69:58.73:55.22:59.50	0	0	291000	1490000	10700000	11400000	14900000	0:0:1.00:5.11:36.70:39.25:51.31	64	1	327	330
1	1	P02769	K.DLGEEHFKG.L	N	Y	8.51	60	0.7	3880000	0	0	0	0	0	0	533000	605000	913000	1980000	1910000	2240000	10900000	10300000	7180000	7230000	8600000	6640000	7240000	7750000	7490000	0:0:0:0:0:0:0.88:1.00:1.51:3.27:3.15:3.70:18.08:16.98:11.87:11.94:14.21:10.96:11.96:12.81:12.38	0	0	684000	2040000	9470000	7490000	7500000	0:0:1.00:2.98:13.85:10.95:10.96	64	1	13	21
1	1	P02769	K.LVTDLTKVH.K	N	Y	5.58	60	0.6	3210000	0	0	0	0	0	0	1090000	1070000	1220000	3520000	3610000	3290000	10900000	10400000	8280000	4910000	6370000	5080000	2480000	2370000	2760000	0:0:0:0:0:0:1.01:1.00:1.14:3.28:3.36:3.06:10.18:9.68:7.71:4.57:5.94:4.74:2.32:2.21:2.57	0	0	1130000	3470000	9860000	5450000	2540000	0:0:1.00:3.08:8.76:4.84:2.25	64	1	233	241
1	1	P02769	K.EC(-1.01)C(-1.01)DKPLL.E	N	Y	10.38	60	0.6	4540000	0	0	0	582000	539000	518000	4390000	4330000	5000000	9390000	9090000	10300000	10500000	10400000	9110000	5090000	4070000	4700000	2430000	2600000	2270000	0:0:0:0.13:0.12:0.12:1.01:1.00:1.15:2.17:2.10:2.37:2.42:2.41:2.10:1.17:0.94:1.08:0.56:0.60:0.52	0	546000	4570000	9580000	10000000	4620000	2440000	0:0.12:1.00:2.09:2.19:1.01:0.53	64	1	276	283	Half of a disulfide bridge
1	1	P02769	Y.EYSRRHPEY.A	N	Y	4.68	60	0.4	6080000	0	0	0	0	0	0	360000	0	261000	2500000	1920000	2360000	10500000	17500000	15600000	9430000	15100000	14300000	5880000	15200000	16800000	-:-:-:-:-:-:64.00:-:64.00:64.00:64.00:64.00:64.00:64.00:64.00:64.00:64.00:64.00:64.00:64.00:64.00	0	0	310000	2260000	22800000	12900000	13400000	0:0:1.00:7.28:64.00:41.65:43.31	64	3	332	340
1	1	P02769	K.QEPERNECF.L	N	Y	7.67	60	0.5	3320000	0	0	0	0	0	0	733000	653000	725000	2720000	2280000	2830000	10400000	8690000	6560000	6120000	5880000	5270000	6080000	4560000	6160000	0:0:0:0:0:0:1.12:1.00:1.11:4.16:3.49:4.34:15.98:13.30:10.04:9.36:9.01:8.06:9.32:6.98:9.43	0	0	704000	2610000	8560000	5750000	5600000	0:0:1.00:3.71:12.17:8.18:7.96	64	1	94	102
1	1	P02769	A.DESHAGCEKSLHTLF.G	N	Y	9.52	60	0.9	2630000	0	0	0	0	0	0	1360000	1380000	1690000	4860000	4260000	4880000	10400000	7120000	5930000	3190000	3000000	3200000	1080000	1270000	1710000	0:0:0:0:0:0:0.99:1.00:1.23:3.53:3.10:3.55:7.53:5.18:4.31:2.32:2.18:2.32:0.79:0.93:1.24	0	0	1480000	4660000	7800000	3130000	1350000	0:0:1.00:3.16:5.28:2.12:0.92	64	1	56	70
1	1	P02769	I.QKFG.E	N	Y	8.2	60	0.4	4970000	0	0	0	0	0	0	760000	694000	653000	2170000	2030000	2440000	10300000	9160000	10300000	12200000	13400000	9340000	11300000	8510000	11200000	0:0:0:0:0:0:1.09:1.00:0.94:3.13:2.92:3.52:14.82:13.20:14.84:17.50:19.31:13.44:16.25:12.26:16.13	0	0	703000	2210000	9920000	11600000	10300000	0:0:1.00:3.15:14.12:16.56:14.71	64	1	203	206
1	1	P02769	T.LPDTEKQIKKQ.T	N	Y	6.94	60	0.7	3940000	0	0	0	0	0	0	299000	0	202000	1320000	1550000	1650000	10300000	5400000	5560000	8050000	6330000	10500000	10100000	11300000	10200000	-:-:-:-:-:-:64.00:-:64.00:64.00:64.00:64.00:64.00:64.00:64.00:64.00:64.00:64.00:64.00:64.00:64.00	0	0	250000	1510000	7090000	8280000	10500000	0:0:1.00:6.02:28.30:33.06:42.05	64	1	515	525
1	1	P02769	L.LPKIETM(+15.99)R.E	N	Y	4.14	60	0.9	3180000	0	0	0	0	0	0	824000	867000	697000	2340000	2630000	2420000	10300000	5580000	2840000	9430000	10000000	4930000	3590000	4990000	5230000	0:0:0:0:0:0:0.95:1.00:0.80:2.70:3.04:2.79:11.89:6.43:3.27:10.87:11.56:5.69:4.14:5.76:6.03	0	0	796000	2470000	6240000	8130000	4600000	0:0:1.00:3.10:7.84:10.21:5.78	64	2	178	185	Oxidation (M)
1	1	P02769	L.EC(-1.01)ADDRADLAKYIC(-1.01)DNQDTISSKLK.E	N	Y	5	60	1	6130000	0	0	0	0	229000	0	9200000	4750000	3490000	22100000	16100000	19800000	10300000	12200000	13900000	8610000	2870000	3830000	0	1260000	0	0:0:0:0:0.05:0:1.94:1.00:0.74:4.66:3.39:4.16:2.17:2.58:2.93:1.81:0.60:0.81:0:0.26:0	0	229000	5900000	24200000	12200000	6670000	1260000	0:0.04:1.00:4.10:2.06:1.13:0.21	64	3	251	275	Half of a disulfide bridge
1	1	P02769	T.ADFAEDKDVC(+76.00)KN.Y	N	Y	3.83	60	0.9	2730000	0	0	0	0	0	0	0	0	0	245000	261000	170000	10000000	3010000	3100000	5510000	3980000	6800000	9870000	5850000	8590000	-:-:-:-:-:-:-:-:-:64.00:64.00:64.00:64.00:64.00:64.00:64.00:64.00:64.00:64.00:64.00:64.00	0	0	0	225000	5390000	5430000	8100000	-:-:-:64.00:64.00:64.00:64.00	64	1	306	317	Cysteine mercaptoethanol
1	1	P02769	A.LTPDETYVPKAF.D	N	Y	13.78	60	0.7	4060000	0	0	0	0	0	0	502000	321000	388000	1860000	1800000	2020000	9970000	8590000	7300000	8370000	7480000	6050000	12300000	10300000	7930000	0:0:0:0:0:0:1.56:1.00:1.21:5.81:5.59:6.29:31.03:26.75:22.74:26.05:23.30:18.84:38.29:32.18:24.70	0	0	404000	1890000	8620000	7300000	10200000	0:0:1.00:4.69:21.36:18.09:25.24	64	1	490	501
1	1	P02769	A.DFAEDKDVCK.N	N	Y	4.5	60	0.9	2600000	0	0	0	0	0	0	453000	315000	533000	1970000	2370000	2170000	9920000	3430000	5900000	6670000	4570000	3860000	4670000	4230000	3500000	0:0:0:0:0:0:1.44:1.00:1.69:6.26:7.50:6.89:31.47:10.88:18.70:21.16:14.48:12.24:14.82:13.42:11.11	0	0	526000	2170000	7870000	5030000	4910000	0:0:1.00:4.13:14.96:9.56:9.33	64	2	307	316
1	1	P02769	N.ALIVR.Y	N	Y	5.04	60	0.6	4680000	0	0	0	394000	296000	387000	2000000	2000000	2040000	4680000	4160000	4580000	9820000	9710000	7940000	7460000	8360000	9020000	8450000	8170000	8800000	0:0:0:0.20:0.15:0.19:1.00:1.00:1.02:2.34:2.08:2.29:4.92:4.87:3.98:3.74:4.19:4.52:4.23:4.10:4.41	0	359000	2010000	4470000	9160000	8280000	8470000	0:0.18:1.00:2.22:4.55:4.11:4.21	64	1	405	409
1	1	P02769	Q.NALIVRYT.R	N	Y	23.44	60	0.5	8410000	0	258000	288000	6070000	5770000	7120000	14500000	16200000	19400000	18200000	16900000	19100000	9800000	8250000	8820000	6180000	4310000	5570000	3510000	3170000	3030000	0:0.02:0.02:0.37:0.36:0.44:0.90:1.00:1.20:1.12:1.04:1.18:0.60:0.51:0.54:0.38:0.27:0.34:0.22:0.20:0.19	273000	6320000	16700000	18100000	8960000	5360000	3240000	0.02:0.38:1.00:1.08:0.54:0.32:0.19	64	1	404	411
1	1	P02769	L.YYANKYNGVF.Q	N	Y	17.11	60	0.6	3970000	0	0	0	601000	535000	384000	3160000	3130000	3510000	9120000	6950000	7270000	9510000	7740000	8820000	4420000	4360000	5530000	3520000	2530000	2180000	0:0:0:0.19:0.17:0.12:1.01:1.00:1.12:2.91:2.22:2.32:3.04:2.47:2.82:1.41:1.39:1.77:1.12:0.81:0.70	0	507000	3270000	7780000	8690000	4770000	2740000	0:0.16:1.00:2.38:2.66:1.46:0.84	64	1	155	164
1	1	P02769	T.KPESERMPCT.E	N	Y	4.16	60	0.8	2970000	0	0	0	390000	76600	316000	2140000	2890000	1870000	3960000	5900000	3810000	9500000	5850000	0	4100000	4300000	4050000	3980000	5350000	3840000	0:0:0:0.14:0.03:0.11:0.74:1.00:0.65:1.37:2.05:1.32:3.29:2.03:0:1.42:1.49:1.40:1.38:1.85:1.33	0	287000	2300000	4560000	7680000	5340000	4390000	0:0.13:1.00:1.98:3.34:2.32:1.91	64	2	439	448
1	1	P02769	K.FGERALK.A	N	Y	12.8	60	0.7	3560000	0	0	0	783000	341000	810000	2460000	1510000	1480000	5040000	5620000	4060000	9460000	7490000	4550000	4540000	6340000	5480000	4370000	4500000	6000000	0:0:0:0.52:0.23:0.54:1.63:1.00:0.98:3.34:3.72:2.69:6.27:4.96:3.01:3.01:4.20:3.63:2.89:2.98:3.97	0	644000	1820000	4910000	7160000	5450000	4960000	0:0.35:1.00:2.70:3.94:3.00:2.73	64	1	205	211
1	1	P02769	E.KSHCIAEVEKDAIPENLPPLT.A	N	Y	5.57	60	1.3	9530000	0	0	0	4340000	3250000	3350000	20600000	14900000	10800000	36300000	25500000	33200000	9440000	19800000	9060000	3950000	1840000	3270000	0	516000	0	0:0:0:0.29:0.22:0.22:1.38:1.00:0.72:2.43:1.71:2.22:0.63:1.33:0.61:0.26:0.12:0.22:0:0.03:0	0	3740000	15400000	31700000	14400000	5020000	516000	0:0.24:1.00:2.05:0.94:0.33:0.03	64	4	285	305
1	1	P02769	K.AWSVA.R	N	Y	8.35	60	0.7	4550000	112000	0	0	312000	225000	0	1070000	1020000	1110000	3100000	2450000	2710000	9410000	8750000	9480000	9430000	7320000	8800000	10400000	9190000	10600000	0.11:0:0:0.31:0.22:0:1.05:1.00:1.09:3.04:2.41:2.67:9.25:8.60:9.32:9.27:7.20:8.65:10.26:9.04:10.41	112000	268000	1070000	2750000	9210000	8520000	10100000	0.10:0.25:1.00:2.58:8.64:7.98:9.44	64	1	212	216
1	1	P02769	V.EVTKLVTDLT.K	N	Y	14.12	60	0.7	3480000	0	0	0	0	83000	94900	1710000	1480000	1640000	4720000	4280000	3610000	9390000	9860000	7010000	6890000	4930000	5550000	4230000	3410000	4180000	0:0:0:0:0.06:0.06:1.15:1.00:1.10:3.18:2.89:2.44:6.33:6.64:4.72:4.64:3.32:3.74:2.85:2.30:2.81	0	88900	1610000	4200000	8750000	5790000	3940000	0:0.06:1.00:2.61:5.43:3.60:2.45	64	1	229	238
1	1	P02769	S.RRHPEYAVSVL.L	N	Y	6.44	60	0.7	2700000	0	0	0	0	0	0	183000	203000	169000	2280000	1710000	1880000	9180000	7650000	6680000	6250000	6100000	5150000	3390000	2280000	3590000	0:0:0:0:0:0:0.90:1.00:0.84:11.26:8.44:9.26:45.32:37.79:32.98:30.84:30.10:25.41:16.76:11.23:17.73	0	0	185000	1960000	7840000	5830000	3090000	0:0:1.00:10.58:42.41:31.55:16.70	64	1	335	345
1	1	P02769	C.DEFKADEKKFWGKYLYE.I	N	Y	6.61	60	1	4060000	0	0	0	107000	276000	163000	2070000	3600000	3300000	8060000	15100000	11900000	9020000	8740000	6720000	5320000	3530000	2980000	2500000	807000	1060000	0:0:0:0.03:0.08:0.05:0.57:1.00:0.92:2.24:4.21:3.32:2.51:2.43:1.87:1.48:0.98:0.83:0.70:0.22:0.30	0	411000	2990000	11700000	8160000	3940000	2070000	0:0.14:1.00:3.92:2.73:1.32:0.69	64	2	124	140
1	1	P02769	S.TPTLVEVS.R	N	Y	12.44	60	0.6	7650000	301000	358000	439000	5540000	4490000	4820000	12000000	13800000	14700000	14900000	15000000	17000000	9010000	9040000	9400000	5910000	4760000	5960000	4570000	4440000	4280000	0.02:0.03:0.03:0.40:0.32:0.35:0.87:1.00:1.06:1.08:1.09:1.23:0.65:0.65:0.68:0.43:0.34:0.43:0.33:0.32:0.31	366000	4950000	13500000	15600000	9150000	5540000	4430000	0.03:0.37:1.00:1.16:0.68:0.41:0.33	42.66	1	419	426
1	1	P02769	Q.AEDKGACL.L	N	Y	11.66	60	0.4	3280000	0	0	0	149000	0	113000	968000	893000	949000	2430000	3760000	4140000	8990000	5940000	6960000	6930000	6770000	6050000	5580000	3500000	4690000	0:0:0:0.17:0:0.13:1.08:1.00:1.06:2.72:4.22:4.63:10.07:6.65:7.80:7.77:7.59:6.78:6.25:3.92:5.25	0	131000	937000	3440000	7300000	6590000	4590000	0:0.14:1.00:3.68:7.79:7.03:4.90	64	1	170	177
1	1	P02769	E.VTKLVT.D	N	Y	12.78	60	0.2	3550000	0	0	0	0	0	0	873000	497000	654000	1960000	2720000	2070000	8700000	6800000	6760000	7840000	9630000	8580000	6260000	5130000	6160000	0:0:0:0:0:0:1.76:1.00:1.32:3.95:5.47:4.16:17.52:13.69:13.60:15.79:19.38:17.26:12.60:10.32:12.40	0	0	675000	2250000	7420000	8690000	5850000	0:0:1.00:3.33:11.00:12.88:8.67	64	1	230	235
1	1	P02769	N.RRPCFS.A	N	Y	2.84	60	0.7	4040000	0	0	0	306000	148000	151000	6290000	0	2540000	8250000	9900000	8340000	8670000	9720000	7250000	7770000	0	5910000	3690000	2380000	3580000	-:-:-:64.00:64.00:64.00:64.00:-:64.00:64.00:64.00:64.00:64.00:64.00:64.00:64.00:-:64.00:64.00:64.00:64.00	0	201000	4420000	17400000	17200000	6840000	3220000	0:0.05:1.00:3.93:3.88:1.55:0.73	64	2	483	488
1	1	P02769	F.WGKYLY.E	N	Y	2.35	60	0.6	595000	0	0	0	0	0	0	0	0	0	0	0	0	8620000	0	0	0	0	1900000	1980000	0	0	-:-:-:-:-:-:-:-:-:-:-:-:64.00:-:-:-:-:64.00:64.00:-:-	0	0	0	0	8620000	1900000	1980000	-:-:-:-:64.00:64.00:64.00	64	1	134	139
1	1	P02769	F.SALTPDETYVPKAF.D	N	Y	10.74	60	0.7	2930000	0	0	0	0	0	0	401000	350000	388000	1920000	1860000	2150000	8460000	6180000	5260000	6150000	5160000	4220000	7120000	6780000	5160000	0:0:0:0:0:0:1.15:1.00:1.11:5.50:5.33:6.15:24.19:17.67:15.05:17.59:14.75:12.07:20.35:19.39:14.74	0	0	380000	1980000	6640000	5180000	6350000	0:0:1.00:5.21:17.48:13.63:16.73	64	1	488	501
1	1	P02769	A.NKYN(+.98)GVFQ.E	N	Y	6.24	60	0.9	3750000	0	0	0	426000	454000	424000	3600000	3970000	4340000	6890000	6270000	7900000	8340000	6750000	6320000	5290000	2800000	5240000	5670000	4150000	0	0:0:0:0.11:0.11:0.11:0.91:1.00:1.09:1.74:1.58:1.99:2.10:1.70:1.59:1.33:0.71:1.32:1.43:1.05:0	0	435000	3970000	7020000	7140000	4440000	4910000	0:0.11:1.00:1.77:1.80:1.12:1.24	64	2	158	165	Deamidation (NQ)
1	1	P02769	S.ALTPDETYVPKAF.D	N	Y	11.88	60	0.7	3610000	0	0	0	0	0	0	460000	403000	427000	2100000	1590000	1950000	8070000	6810000	7510000	7090000	6460000	5230000	11400000	8150000	8120000	0:0:0:0:0:0:1.14:1.00:1.06:5.20:3.93:4.85:20.01:16.90:18.62:17.59:16.03:12.97:28.33:20.21:20.15	0	0	430000	1880000	7460000	6260000	9230000	0:0:1.00:4.37:17.35:14.56:21.46	64	1	489	501
1	1	P02769	E.AKDAFL.G	N	Y	5.09	60	0.2	3580000	0	0	0	0	0	0	204000	0	0	966000	888000	985000	8060000	6830000	7240000	9060000	5220000	7260000	10900000	7400000	10100000	-:-:-:-:-:-:64.00:-:-:64.00:64.00:64.00:64.00:64.00:64.00:64.00:64.00:64.00:64.00:64.00:64.00	0	0	204000	946000	14500000	7180000	9470000	0:0:1.00:4.64:64.00:35.21:46.44	64	2	321	326
1	1	P02769	C.TKPESERMPCTE.D	N	Y	5.05	60	0.7	3160000	0	0	0	338000	157000	215000	4510000	3300000	3120000	6810000	6500000	7090000	7820000	6970000	5480000	3810000	2760000	3310000	2160000	0	1950000	0:0:0:0.10:0.05:0.07:1.37:1.00:0.95:2.06:1.97:2.15:2.37:2.11:1.66:1.15:0.84:1.00:0.65:0:0.59	0	237000	3640000	6800000	6760000	3290000	2060000	0:0.06:1.00:1.87:1.85:0.90:0.56	64	2	438	449
1	1	P02769	Q.QCP(+31.99)FDEHVK.L	N	Y	8.36	60	0.6	2010000	0	0	0	0	0	0	382000	339000	271000	1440000	1100000	989000	7800000	6110000	4340000	3040000	4060000	3600000	3110000	2640000	3050000	0:0:0:0:0:0:1.13:1.00:0.80:4.25:3.24:2.92:23.02:18.03:12.81:8.98:11.99:10.63:9.18:7.78:9.01	0	0	331000	1180000	6080000	3570000	2930000	0:0:1.00:3.56:18.40:10.79:8.87	64	1	33	41	Dihydroxy
1	1	P02769	D.QFEKLG.E	N	Y	9.39	60	0.3	2890000	0	0	0	0	0	0	379000	0	469000	1160000	1400000	1220000	7780000	6120000	4860000	4840000	5690000	5430000	6950000	6530000	7940000	-:-:-:-:-:-:64.00:-:64.00:64.00:64.00:64.00:64.00:64.00:64.00:64.00:64.00:64.00:64.00:64.00:64.00	0	0	424000	1260000	6260000	5320000	7140000	0:0:1.00:2.97:14.76:12.55:16.84	64	1	393	398
1	1	P02769	F.TFHADICT.L	N	Y	10.19	60	0.5	3070000	0	0	0	86900	0	0	929000	1030000	1140000	3010000	2840000	2800000	7650000	5850000	7020000	5590000	4730000	4320000	5910000	5850000	5720000	0:0:0:0.08:0:0:0.90:1.00:1.11:2.91:2.75:2.71:7.40:5.66:6.79:5.41:4.58:4.18:5.72:5.66:5.54	0	86900	1040000	2890000	6840000	4880000	5830000	0:0.08:1.00:2.79:6.61:4.71:5.63	64	1	507	514
1	1	P02769	A.RRHPYF.Y	N	Y	5.9	60	0.7	4790000	0	0	0	0	0	0	159000	0	188000	885000	802000	1170000	7610000	7650000	5920000	9540000	13200000	7650000	14300000	12100000	19300000	-:-:-:-:-:-:64.00:-:64.00:64.00:64.00:64.00:64.00:64.00:64.00:64.00:64.00:64.00:64.00:64.00:64.00	0	0	174000	952000	7060000	10100000	15300000	0:0:1.00:5.49:40.66:58.45:64.00	64	1	143	148
1	1	P02769	C.Q(-17.03)AEDKGACL.L	N	Y	6.35	60	0.5	3310000	0	0	0	0	0	0	558000	541000	634000	2010000	1870000	2150000	7550000	6900000	6250000	5880000	6060000	5330000	8970000	5950000	8770000	0:0:0:0:0:0:1.03:1.00:1.17:3.71:3.46:3.98:13.95:12.74:11.54:10.85:11.18:9.84:16.57:10.98:16.20	0	0	578000	2010000	6900000	5750000	7900000	0:0:1.00:3.48:11.94:9.96:13.67	64	1	169	177	Pyro-glu from Q
1	1	P02769	L.IAF.S	N	Y	5.46	60	0.4	4350000	0	0	0	182000	277000	0	470000	1260000	1300000	1270000	1190000	2580000	7540000	7720000	8020000	10400000	6940000	8170000	11400000	10400000	12200000	0:0:0:0.14:0.22:0:0.37:1.00:1.03:1.00:0.94:2.04:5.97:6.10:6.34:8.23:5.49:6.46:8.99:8.23:9.67	0	229000	1010000	1680000	7760000	8510000	11300000	0:0.23:1.00:1.66:7.67:8.41:11.21	64	1	25	27
1	1	P02769	T.ADFAEDKDVCKNYQEAK.D	N	Y	5.1	60	0.6	1950000	0	0	0	0	92100	0	1470000	1390000	2880000	4790000	4910000	5460000	7530000	4310000	3610000	1650000	1570000	1320000	0	0	0	0:0:0:0:0.07:0:1.06:1.00:2.07:3.45:3.53:3.92:5.42:3.10:2.60:1.19:1.13:0.95:0:0:0	0	92100	1910000	5050000	5150000	1510000	0	0:0.05:1.00:2.64:2.69:0.79:0	64	1	306	322
1	1	P02769	L.ILNR.L	N	Y	4.53	60	0.4	3180000	0	0	0	0	0	0	865000	799000	901000	2380000	2520000	2260000	7510000	7300000	5580000	5730000	5690000	6120000	6250000	5700000	7150000	0:0:0:0:0:0:1.08:1.00:1.13:2.98:3.15:2.83:9.39:9.13:6.98:7.16:7.12:7.66:7.82:7.13:8.94	0	0	855000	2390000	6800000	5850000	6370000	0:0:1.00:2.79:7.95:6.84:7.44	64	1	455	458
1	1	P02769	K.YNGVF.Q	N	Y	5.94	60	0.6	4030000	0	0	0	125000	0	0	178000	150000	0	964000	815000	904000	7410000	6640000	7320000	10500000	6890000	8220000	12500000	10700000	11300000	0:0:0:0.83:0:0:1.19:1.00:0:6.43:5.43:6.03:49.40:44.28:48.77:64.00:45.91:54.82:64.00:64.00:64.00	0	125000	164000	894000	7120000	8540000	11500000	0:0.76:1.00:5.45:43.39:52.04:64.00	64	1	160	164
1	1	P02769	M.ENFV.A	N	Y	3.83	60	0.5	3760000	0	0	0	0	0	0	0	0	0	743000	758000	981000	7160000	5610000	5460000	7920000	6890000	6210000	13500000	12300000	11400000	-:-:-:-:-:-:-:-:-:64.00:64.00:64.00:64.00:64.00:64.00:64.00:64.00:64.00:64.00:64.00:64.00	0	0	0	827000	6080000	7010000	12400000	-:-:-:64.00:64.00:64.00:64.00	64	1	548	551
1	1	P02769	A.VSVLL.R	N	Y	6.94	60	0.5	2770000	0	0	0	0	0	0	254000	215000	181000	1350000	1380000	1230000	7090000	6860000	6300000	6540000	5730000	6130000	5030000	4900000	4940000	0:0:0:0:0:0:1.19:1.00:0.84:6.30:6.44:5.73:33.05:31.96:29.36:30.45:26.67:28.58:23.41:22.81:23.01	0	0	217000	1320000	6750000	6130000	4950000	0:0:1.00:6.10:31.15:28.29:22.85	64	1	342	346
1	1	P02769	E.CADDRADLAK.Y	N	Y	3.83	60	0.7	1620000	0	0	0	0	0	0	758000	246000	825000	1900000	3020000	2020000	6980000	3100000	4270000	4890000	2890000	1910000	0	0	1230000	0:0:0:0:0:0:3.08:1.00:3.36:7.71:12.30:8.21:28.37:12.59:17.38:19.87:11.74:7.75:0:0:5.01	0	0	609000	2310000	4780000	3230000	1230000	0:0:1.00:3.79:7.85:5.29:2.02	64	1	252	261
1	1	P02769	S.QYLQQ.C	N	Y	4.63	60	0.4	2610000	0	0	0	0	0	0	749000	623000	661000	1450000	1260000	1380000	6950000	6510000	5150000	5840000	6040000	5060000	4640000	4050000	4550000	0:0:0:0:0:0:1.20:1.00:1.06:2.32:2.03:2.21:11.16:10.46:8.26:9.38:9.69:8.12:7.45:6.50:7.31	0	0	678000	1360000	6200000	5650000	4420000	0:0:1.00:2.01:9.15:8.33:6.51	64	1	29	33
1	1	P02769	F.SALTPDE.T	N	Y	3.49	60	0.6	3170000	0	0	0	0	0	0	321000	249000	0	1000000	893000	1020000	6720000	5060000	4200000	5390000	6170000	5780000	10200000	8940000	10700000	0:0:0:0:0:0:1.29:1.00:0:4.03:3.58:4.08:26.95:20.31:16.84:21.65:24.76:23.22:40.81:35.90:42.77	0	0	285000	971000	5320000	5780000	9920000	0:0:1.00:3.41:18.68:20.29:34.81	64	1	488	494
1	1	P02769	A.LTPDETYVPKAFDEKLF.T	N	Y	13.75	60	0.7	2810000	0	0	0	0	0	0	1190000	941000	1000000	3180000	3980000	3910000	6660000	6000000	6740000	5580000	4860000	3340000	3340000	5020000	3220000	0:0:0:0:0:0:1.26:1.00:1.06:3.37:4.23:4.16:7.08:6.37:7.16:5.93:5.16:3.55:3.54:5.33:3.42	0	0	1040000	3690000	6470000	4600000	3860000	0:0:1.00:3.53:6.20:4.40:3.70	64	1	490	506
1	1	P02769	K.QNCDQFEK.L	N	Y	12.15	60	0.6	2300000	0	0	0	197000	140000	160000	1790000	1420000	2060000	2650000	2400000	2970000	6540000	5370000	3390000	3830000	3510000	2960000	2620000	2580000	3680000	0:0:0:0.14:0.10:0.11:1.25:1.00:1.44:1.86:1.68:2.09:4.59:3.77:2.38:2.69:2.46:2.08:1.84:1.81:2.59	0	166000	1760000	2670000	5100000	3430000	2960000	0:0.09:1.00:1.52:2.90:1.95:1.69	64	1	389	396
1	1	P02769	H.EKTPVSEKVT.K	N	Y	3.25	60	0.4	4270000	0	0	0	992000	1410000	1090000	9260000	12500000	9320000	7020000	14500000	13100000	6510000	3680000	4550000	0	0	2300000	1890000	0	1490000	0:0:0:0.08:0.11:0.09:0.74:1.00:0.75:0.56:1.16:1.05:0.52:0.29:0.36:0:0:0.18:0.15:0:0.12	0	1170000	13300000	11500000	5130000	2300000	1690000	0:0.09:1.00:0.87:0.38:0.17:0.13	64	3	464	473
1	1	P02769	E.FVEVTK.L	N	Y	10.44	60	0.4	2470000	0	0	0	0	0	0	289000	339000	249000	1060000	1060000	963000	6490000	4700000	3640000	5050000	5240000	5120000	4970000	6560000	6220000	0:0:0:0:0:0:0.85:1.00:0.73:3.12:3.13:2.84:19.15:13.88:10.75:14.89:15.45:15.09:14.66:19.36:18.36	0	0	292000	1030000	4950000	5130000	5920000	0:0:1.00:3.51:16.93:17.57:20.25	64	1	227	232
1	1	P02769	K.HLVDEPQN.L	N	Y	6.53	60	0.9	2140000	0	0	0	0	0	0	187000	0	104000	1320000	1440000	1050000	6490000	5400000	3730000	4970000	4530000	4160000	3590000	3910000	4110000	-:-:-:-:-:-:64.00:-:64.00:64.00:64.00:64.00:64.00:64.00:64.00:64.00:64.00:64.00:64.00:64.00:64.00	0	0	145000	1270000	5210000	4550000	3870000	0:0:1.00:8.71:35.80:31.31:26.63	64	1	378	385
1	1	P02769	H.TLF.G	N	Y	5.82	60	0.2	4840000	0	0	0	0	0	0	0	0	0	0	394000	361000	6470000	5480000	5760000	10600000	8530000	8400000	20100000	17900000	17600000	-:-:-:-:-:-:-:-:-:-:64.00:64.00:64.00:64.00:64.00:64.00:64.00:64.00:64.00:64.00:64.00	0	0	0	377000	5900000	9190000	18600000	-:-:-:64.00:64.00:64.00:64.00	64	1	68	70
1	1	P02769	E.TYVPKAFD.E	N	Y	7.48	60	0.4	3760000	0	0	0	0	0	0	75300	130000	0	726000	699000	657000	6300000	5580000	4560000	8140000	5550000	7640000	15700000	10300000	12900000	0:0:0:0:0:0:0.58:1.00:0:5.59:5.38:5.06:48.44:42.94:35.08:62.65:42.67:58.78:64.00:64.00:64.00	0	0	103000	694000	5480000	7110000	13000000	0:0:1.00:6.77:53.39:64.00:64.00	64	1	495	502
1	1	P02769	E.VTKLVTDLTKVH.K	N	Y	5.18	60	0.5	2100000	0	0	0	132000	132000	160000	2340000	2760000	3480000	4940000	5010000	5300000	6140000	5630000	4140000	1640000	0	2350000	0	0	0	0:0:0:0.05:0.05:0.06:0.85:1.00:1.26:1.79:1.82:1.92:2.22:2.04:1.50:0.59:0:0.85:0:0:0	0	142000	2860000	5090000	5300000	2000000	0	0:0.05:1.00:1.78:1.86:0.70:0	64	1	230	241
1	1	P02769	R.HPYF.Y	N	Y	3.94	60	0.6	3610000	0	0	0	0	0	0	0	0	0	634000	593000	663000	6070000	5740000	5350000	7660000	6140000	7920000	13800000	9990000	11300000	-:-:-:-:-:-:-:-:-:64.00:64.00:64.00:64.00:64.00:64.00:64.00:64.00:64.00:64.00:64.00:64.00	0	0	0	630000	5720000	7240000	11700000	-:-:-:64.00:64.00:64.00:64.00	64	1	145	148
1	1	P02769	A.FVDKC(-1.01)C(-1.01)A.A	N	Y	6.64	60	1	2540000	0	0	0	0	0	0	441000	370000	458000	1910000	1480000	1960000	5910000	5470000	5360000	5500000	5180000	4770000	4890000	4610000	5070000	0:0:0:0:0:0:1.19:1.00:1.24:5.16:4.01:5.30:15.99:14.79:14.49:14.87:14.02:12.90:13.23:12.47:13.71	0	0	423000	1780000	5580000	5150000	4860000	0:0:1.00:4.22:13.20:12.18:11.49	64	1	553	559	Half of a disulfide bridge
1	1	P02769	T.LPDTEKQIKKQTALV.E	N	Y	2.55	60	0.6	2000000	0	0	0	0	0	0	447000	371000	0	2960000	1920000	2200000	5910000	6000000	0	4230000	2620000	2900000	4570000	2880000	5060000	0:0:0:0:0:0:1.20:1.00:0:7.98:5.16:5.91:15.90:16.15:0:11.38:7.05:7.82:12.30:7.75:13.63	0	0	409000	2360000	5950000	3250000	5830000	0:0:1.00:5.77:14.55:7.95:14.26	64	2	515	529
1	1	P02769	H.GDLLE.C	N	Y	4.35	60	0.6	2800000	0	0	0	0	0	0	388000	279000	405000	997000	914000	1070000	5890000	4860000	5100000	6510000	4880000	5330000	7990000	5960000	8190000	0:0:0:0:0:0:1.39:1.00:1.45:3.57:3.28:3.84:21.12:17.41:18.29:23.35:17.51:19.12:28.64:21.34:29.35	0	0	357000	994000	5280000	5580000	7380000	0:0:1.00:2.78:14.79:15.61:20.65	64	1	247	251
1	1	P02769	L.YYANKYN.G	N	Y	6.1	60	0.7	1840000	0	0	0	0	80700	0	601000	753000	652000	2280000	3070000	1680000	5760000	4190000	4410000	3320000	3750000	3000000	1970000	1710000	1500000	0:0:0:0:0.11:0:0.80:1.00:0.87:3.03:4.07:2.23:7.64:5.57:5.85:4.40:4.98:3.99:2.62:2.27:1.98	0	80700	669000	2340000	4790000	3360000	1730000	0:0.12:1.00:3.50:7.16:5.02:2.58	64	1	155	161
1	1	P02769	T.EFAKTC(-1.01)VADESHAGC(-1.01)EKSLHTLFG.D	N	Y	10.66	60	0.5	3660000	0	0	0	1950000	909000	1810000	5850000	4440000	5900000	10500000	11300000	9370000	5670000	6660000	5960000	1820000	1950000	2070000	765000	0	0	0:0:0:0.44:0.20:0.41:1.32:1.00:1.33:2.37:2.54:2.11:1.28:1.50:1.34:0.41:0.44:0.47:0.17:0:0	0	1560000	5400000	10400000	6090000	1940000	765000	0:0.29:1.00:1.93:1.13:0.36:0.14	64	1	48	71	Half of a disulfide bridge
1	1	P02769	Q.E(-18.01)AKDAFL.G	N	Y	6.87	60	1.3	2200000	0	0	0	0	0	0	203000	0	182000	1190000	842000	1300000	5650000	6180000	3690000	0	4410000	4640000	6440000	4980000	6550000	-:-:-:-:-:-:64.00:-:64.00:64.00:64.00:64.00:64.00:64.00:64.00:-:64.00:64.00:64.00:64.00:64.00	0	0	193000	1110000	5180000	4520000	5990000	0:0:1.00:5.75:26.83:23.45:31.05	64	1	320	326	Pyro-glu from E
1	1	P02769	H.LVDEPQNLIK.Q	N	Y	11.56	60	0.6	1990000	0	0	0	0	0	0	556000	392000	687000	2090000	1870000	2110000	5410000	4920000	4320000	3390000	3480000	3620000	3250000	2710000	3050000	0:0:0:0:0:0:1.42:1.00:1.75:5.34:4.77:5.40:13.82:12.57:11.02:8.66:8.89:9.23:8.29:6.92:7.77	0	0	545000	2030000	4880000	3500000	3000000	0:0:1.00:3.72:8.96:6.42:5.51	64	1	379	388
1	1	P02769	F.DEKLFT.F	N	Y	7.59	60	0.7	2480000	0	0	0	0	0	0	0	0	0	695000	541000	536000	5380000	5220000	0	7490000	5710000	5560000	11800000	9220000	0	-:-:-:-:-:-:-:-:-:64.00:64.00:64.00:64.00:64.00:-:64.00:64.00:64.00:64.00:64.00:-	0	0	0	591000	5300000	6250000	10500000	-:-:-:64.00:64.00:64.00:64.00	64	1	502	507
1	1	P02769	T.KVHKEC(-1.01)C(-1.01)HGDLL.E	N	Y	5.28	60	0.6	1600000	0	0	0	78400	0	111000	1140000	784000	790000	1970000	1570000	2280000	5250000	0	3450000	3090000	2510000	2150000	3810000	2710000	1930000	0:0:0:0.10:0:0.14:1.45:1.00:1.01:2.51:2.00:2.91:6.69:0:4.40:3.93:3.20:2.74:4.86:3.45:2.45	0	94800	905000	1940000	4350000	2580000	2820000	0:0.10:1.00:2.14:4.81:2.85:3.11	64	1	239	250	Half of a disulfide bridge
1	1	P02769	L.TPDETYVPKAFD.E	N	Y	6.78	60	0.4	2480000	0	0	0	0	0	0	89300	0	0	622000	677000	507000	5130000	4570000	3620000	5160000	4470000	4220000	8010000	7300000	7600000	-:-:-:-:-:-:64.00:-:-:64.00:64.00:64.00:64.00:64.00:64.00:64.00:64.00:64.00:64.00:64.00:64.00	0	0	89300	602000	4440000	4620000	15500000	0:0:1.00:6.75:49.71:51.73:64.00	64	2	491	502
1	1	P02769	D.FAEDKDVCK.N	N	Y	4.39	60	0.9	1370000	0	0	0	0	0	0	215000	210000	253000	1030000	1080000	888000	5030000	3030000	3690000	4370000	0	2370000	1260000	3070000	2360000	0:0:0:0:0:0:1.02:1.00:1.20:4.88:5.15:4.22:23.91:14.41:17.55:20.77:0:11.28:6.01:14.59:11.25	0	0	226000	999000	3920000	3370000	2230000	0:0:1.00:4.42:17.34:14.92:9.88	64	1	308	316
1	1	P02769	S.ALTPDE.T	N	Y	5.24	60	0.4	2690000	0	0	0	0	0	0	196000	204000	178000	696000	693000	667000	5000000	3910000	3420000	5030000	5270000	4570000	8260000	8070000	10300000	0:0:0:0:0:0:0.96:1.00:0.87:3.41:3.39:3.27:24.48:19.16:16.76:24.65:25.84:22.40:40.46:39.51:50.43	0	0	193000	685000	4110000	4960000	8870000	0:0:1.00:3.55:21.31:25.72:46.01	64	1	489	494
1	1	P02769	K.EC(-1.01)C(-1.01)HGDLL.E	N	Y	8.18	60	0.7	2080000	0	0	0	0	0	0	390000	378000	425000	1320000	1320000	1490000	4960000	5310000	4900000	4520000	3590000	4080000	3650000	3330000	3920000	0:0:0:0:0:0:1.03:1.00:1.12:3.49:3.49:3.94:13.13:14.05:12.96:11.95:9.51:10.79:9.66:8.81:10.38	0	0	398000	1380000	5060000	4060000	3630000	0:0:1.00:3.46:12.72:10.22:9.14	64	1	243	250	Half of a disulfide bridge
1	1	P02769	S.QKFPKAEFVEVTK.L	N	Y	6.81	60	0.3	1780000	0	0	0	323000	416000	332000	1660000	2350000	2460000	4350000	4500000	4300000	4940000	3790000	3590000	1380000	815000	2100000	0	0	0	0:0:0:0.14:0.18:0.14:0.71:1.00:1.04:1.85:1.91:1.83:2.10:1.61:1.52:0.59:0.35:0.89:0:0:0	0	357000	2160000	4380000	4110000	1430000	0	0:0.17:1.00:2.03:1.90:0.66:0	64	1	220	232
1	1	P02769	T.VFDKLK.H	N	Y	4.31	60	0.4	1850000	0	0	0	0	0	0	0	0	0	183000	201000	181000	4920000	4290000	3230000	4760000	5170000	2080000	5620000	3850000	4460000	-:-:-:-:-:-:-:-:-:64.00:64.00:64.00:64.00:64.00:64.00:64.00:64.00:64.00:64.00:64.00:64.00	0	0	0	189000	4150000	4460000	5860000	-:-:-:64.00:64.00:64.00:64.00	64	2	372	377
1	1	P02769	F.SALTPDETYVPKAFDEKLF.T	N	Y	11.98	60	0.5	2250000	0	0	0	0	0	0	676000	1010000	1380000	6600000	3890000	3200000	4910000	6630000	4060000	2340000	3000000	3350000	3320000	2930000	0	0:0:0:0:0:0:0.67:1.00:1.37:6.57:3.87:3.19:4.89:6.60:4.04:2.33:2.99:3.34:3.30:2.92:0	0	0	1020000	4560000	5200000	2900000	3130000	0:0:1.00:4.47:5.10:2.84:3.07	64	1	488	506
1	1	P02769	S.ALTPDETYVPKAFDEKLF.T	N	Y	11.67	60	0.5	2220000	0	0	0	0	0	0	1050000	875000	1190000	5060000	3070000	3490000	4910000	6520000	4990000	2730000	3260000	3290000	2280000	3850000	0	0:0:0:0:0:0:1.20:1.00:1.36:5.78:3.51:3.99:5.61:7.45:5.70:3.12:3.73:3.76:2.60:4.40:0	0	0	1040000	3870000	5470000	3090000	3060000	0:0:1.00:3.72:5.26:2.97:2.95	64	1	489	506
1	1	P02769	K.AEFVEVTKLVT.D	N	Y	9.96	60	0.7	2420000	0	0	0	149000	127000	116000	2510000	1880000	1810000	4200000	5210000	4550000	4880000	5770000	6290000	2960000	2230000	3430000	1790000	1700000	1310000	0:0:0:0.08:0.07:0.06:1.34:1.00:0.97:2.24:2.77:2.42:2.60:3.07:3.35:1.58:1.19:1.83:0.95:0.91:0.70	0	131000	2070000	4650000	5650000	2870000	1600000	0:0.06:1.00:2.25:2.73:1.39:0.77	64	1	225	235
1	1	P02769	T.KLVTDLTKVHKEC(-1.01)C(-1.01).H	N	Y	5.6	60	0.5	1500000	0	0	0	0	0	0	1750000	1030000	2570000	3270000	2810000	4250000	4850000	4420000	3950000	0	852000	1740000	0	0	0	0:0:0:0:0:0:1.70:1.00:2.49:3.17:2.73:4.12:4.70:4.29:3.83:0:0.83:1.69:0:0:0	0	0	1780000	3440000	4400000	1300000	0	0:0:1.00:1.93:2.47:0.73:0	64	1	232	245	Half of a disulfide bridge
1	1	P02769	K.AWSVAR.L	N	Y	7.54	60	1.2	1800000	0	0	0	524000	510000	561000	1320000	1460000	2030000	3320000	2900000	2950000	4840000	3730000	3680000	2460000	2590000	2960000	1890000	0	0	0:0:0:0.36:0.35:0.38:0.90:1.00:1.39:2.27:1.98:2.02:3.31:2.55:2.52:1.68:1.77:2.02:1.29:0:0	0	532000	1600000	3050000	4080000	2670000	1890000	0:0.33:1.00:1.90:2.55:1.66:1.18	64	1	212	217
1	1	P02769	Y.STVFDKLKHLV.D	N	Y	7.18	60	0.7	1140000	0	0	0	0	0	0	392000	208000	304000	3060000	2650000	0	4790000	3870000	3190000	0	2400000	2040000	0	0	986000	0:0:0:0:0:0:1.88:1.00:1.46:14.73:12.75:0:23.05:18.63:15.35:0:11.55:9.82:0:0:4.74	0	0	301000	2860000	3950000	2220000	986000	0:0:1.00:9.48:13.12:7.38:3.27	64	1	370	380
1	1	P02769	F.LSHKDDSPDLPKLKPDPNT.L	N	Y	4.27	60	0.2	1380000	0	0	0	0	0	110000	1330000	1540000	0	5200000	3350000	2670000	4740000	4820000	3630000	0	1590000	0	0	0	0	0:0:0:0:0:0.07:0.86:1.00:0:3.37:2.17:1.73:3.07:3.13:2.36:0:1.03:0:0:0:0	0	110000	1440000	3740000	4400000	1590000	0	0:0.08:1.00:2.60:3.06:1.11:0	64	1	103	121
1	1	P02769	E.VTKLVTDLTKVHK.E	N	Y	5.32	60	0.5	1180000	0	0	0	0	0	0	770000	938000	1360000	2110000	1890000	2140000	4670000	3430000	2660000	1680000	1150000	2060000	0	0	0	0:0:0:0:0:0:0.82:1.00:1.45:2.24:2.01:2.28:4.98:3.66:2.84:1.79:1.22:2.20:0:0:0	0	0	1020000	2040000	3590000	1630000	0	0:0:1.00:2.00:3.51:1.59:0	64	1	230	242
1	1	P02769	L.LPKIET.M	N	Y	5.07	60	0.5	2430000	0	0	0	0	0	0	366000	381000	889000	1500000	1100000	1120000	4650000	4880000	3550000	4220000	4900000	4400000	5400000	6590000	7070000	0:0:0:0:0:0:0.96:1.00:2.33:3.95:2.88:2.94:12.21:12.83:9.33:11.07:12.88:11.56:14.18:17.30:18.57	0	0	545000	1240000	4360000	4510000	6350000	0:0:1.00:2.27:8.00:8.27:11.66	64	1	178	183
1	1	P02769	R.HPYFY.A	N	Y	5.43	60	0.6	2690000	0	0	0	0	0	0	120000	0	0	610000	489000	606000	4610000	4340000	4280000	6180000	5330000	4850000	9320000	8070000	7680000	-:-:-:-:-:-:64.00:-:-:64.00:64.00:64.00:64.00:64.00:64.00:64.00:64.00:64.00:64.00:64.00:64.00	0	0	120000	568000	4410000	5460000	8350000	0:0:1.00:4.74:36.75:45.47:64.00	64	1	145	149
1	1	P02769	Q.N(+.98)ALIVR.Y	N	Y	5.4	60	1.2	2270000	0	0	0	0	168000	0	208000	0	257000	612000	433000	540000	4600000	4190000	3030000	4360000	3710000	4070000	6810000	6470000	8290000	-:-:-:-:64.00:-:64.00:-:64.00:64.00:64.00:64.00:64.00:64.00:64.00:64.00:64.00:64.00:64.00:64.00:64.00	0	168000	233000	529000	3940000	4050000	7190000	0:0.72:1.00:2.27:16.93:17.40:30.92	64	1	404	409	Deamidation (NQ)
1	1	P02769	T.ADFAEDKDVC(+47.98)K.N	N	Y	6.75	60	0.8	1280000	0	0	0	0	0	0	259000	298000	314000	1080000	998000	1210000	4450000	2520000	2320000	2230000	3320000	1570000	2350000	1670000	2360000	0:0:0:0:0:0:0.87:1.00:1.05:3.64:3.35:4.05:14.94:8.44:7.79:7.49:11.13:5.28:7.88:5.61:7.92	0	0	290000	1100000	3100000	2370000	2130000	0:0:1.00:3.78:10.66:8.17:7.32	64	1	306	316	Cysteine oxidation to cysteic acid
1	1	P02769	K.TVMENFVA.F	N	Y	9.53	60	0.5	2470000	0	0	0	245000	222000	177000	1290000	1170000	1120000	2450000	2070000	2390000	4420000	3870000	4210000	3770000	3520000	3600000	7180000	5050000	5160000	0:0:0:0.21:0.19:0.15:1.10:1.00:0.96:2.09:1.77:2.05:3.78:3.31:3.60:3.23:3.01:3.08:6.14:4.31:4.41	0	215000	1190000	2300000	4170000	3630000	5790000	0:0.18:1.00:1.93:3.50:3.05:4.86	64	1	545	552
1	1	P02769	L.QQCPFDEHVK.L	N	Y	4.69	60	1.1	1150000	0	0	0	86300	0	110000	855000	671000	959000	2410000	1970000	2210000	4370000	3780000	2290000	1510000	1900000	0	1050000	0	0	0:0:0:0.13:0:0.16:1.27:1.00:1.43:3.59:2.93:3.29:6.52:5.64:3.42:2.25:2.83:0:1.57:0:0	0	98300	828000	2190000	3480000	1700000	1050000	0:0.12:1.00:2.65:4.21:2.06:1.27	64	1	32	41
1	1	P02769	Y.ICDNQDTISSKLK.E	N	Y	4.67	60	0.8	1070000	0	0	0	0	0	0	234000	376000	434000	1200000	1330000	1210000	4340000	4580000	0	1870000	2010000	1450000	1060000	876000	1550000	0:0:0:0:0:0:0.62:1.00:1.15:3.19:3.53:3.22:11.53:12.18:0:4.97:5.34:3.85:2.82:2.33:4.11	0	0	348000	1250000	4460000	1780000	1160000	0:0:1.00:3.58:12.82:5.10:3.34	64	1	263	275
1	1	P02769	K.AFDEKLF.T	N	Y	7.26	60	0.4	2100000	0	0	0	0	0	0	0	73000	99500	507000	497000	504000	4300000	3630000	3190000	4820000	4080000	3480000	7570000	5310000	6040000	0:0:0:0:0:0:0:1.00:1.36:6.95:6.81:6.91:58.96:49.71:43.70:64.00:55.94:47.72:64.00:64.00:64.00	0	0	86200	503000	3710000	4130000	6310000	0:0:1.00:5.83:42.98:47.88:64.00	64	1	500	506
1	1	P02769	R.LCVL.H	N	Y	7.03	60	0.8	2190000	0	0	0	0	0	0	741000	606000	536000	1800000	1630000	1730000	4270000	3760000	4580000	4210000	3490000	3480000	5640000	3870000	5740000	0:0:0:0:0:0:1.22:1.00:0.88:2.97:2.70:2.85:7.05:6.22:7.55:6.94:5.76:5.75:9.32:6.38:9.47	0	0	627000	1720000	4200000	3720000	5080000	0:0:1.00:2.74:6.70:5.94:8.10	64	1	459	462
1	1	P02769	A.KEYEATL.E	N	Y	2.89	60	0.8	1450000	0	0	0	0	0	0	0	0	0	0	913000	0	4230000	4700000	3830000	2710000	2710000	2860000	2420000	2850000	3250000	-:-:-:-:-:-:-:-:-:-:64.00:-:64.00:64.00:64.00:64.00:64.00:64.00:64.00:64.00:64.00	0	0	0	913000	4250000	2760000	2840000	-:-:-:64.00:64.00:64.00:64.00	64	1	350	356
1	1	P02769	H.TLFGDELCK.V	N	Y	8.33	60	0.8	1650000	0	0	0	135000	114000	0	1390000	1530000	1400000	3020000	2350000	3080000	4130000	3900000	4160000	2510000	1910000	1730000	1190000	918000	1220000	0:0:0:0.09:0.07:0:0.91:1.00:0.92:1.98:1.54:2.02:2.70:2.55:2.73:1.65:1.25:1.13:0.78:0.60:0.80	0	124000	1440000	2820000	4060000	2050000	1110000	0:0.09:1.00:1.96:2.82:1.42:0.77	64	1	68	76
1	1	P02769	V.SRSLGKVG.T	N	Y	6.83	60	1.2	2940000	0	0	0	1650000	1500000	1940000	3670000	4590000	5820000	7770000	7790000	10700000	4120000	2660000	3830000	2140000	1190000	1430000	869000	0	0	0:0:0:0.36:0.33:0.42:0.80:1.00:1.27:1.69:1.70:2.33:0.90:0.58:0.84:0.47:0.26:0.31:0.19:0:0	0	1700000	4690000	8750000	3540000	1590000	869000	0:0.36:1.00:1.86:0.75:0.34:0.19	64	2	426	433
1	1	P02769	L.KPDPNTLC.D	N	Y	6	60	0.9	1290000	0	0	0	0	0	0	258000	224000	269000	818000	664000	905000	4100000	2990000	2630000	2510000	3110000	2270000	2520000	1690000	2110000	0:0:0:0:0:0:1.15:1.00:1.20:3.65:2.96:4.03:18.26:13.34:11.71:11.17:13.88:10.10:11.24:7.53:9.39	0	0	250000	796000	3240000	2630000	2110000	0:0:1.00:3.18:12.94:10.50:8.41	64	1	116	123
1	1	P02769	R.LAKEYEATL.E	N	Y	6.08	60	0.6	1090000	0	0	0	0	0	0	295000	306000	321000	1670000	1390000	1350000	4060000	2620000	3390000	1690000	1770000	1830000	0	1260000	852000	0:0:0:0:0:0:0.96:1.00:1.05:5.47:4.55:4.41:13.29:8.58:11.09:5.55:5.81:5.99:0:4.11:2.79	0	0	307000	1470000	3360000	1770000	1050000	0:0:1.00:4.79:10.94:5.76:3.43	64	1	348	356
1	1	P02769	C.DEFKADEKKF.W	N	Y	4.86	60	0.9	956000	0	0	0	0	0	0	0	0	183000	663000	698000	504000	4030000	3560000	2160000	1580000	0	1840000	1550000	1760000	1570000	-:-:-:-:-:-:-:-:64.00:64.00:64.00:64.00:64.00:64.00:64.00:64.00:-:64.00:64.00:64.00:64.00	0	0	183000	621000	3250000	1710000	1620000	0:0:1.00:3.39:17.73:9.31:8.86	64	1	124	133
1	1	P02769	S.HKDD(-18.01)SPDLPK.L	N	Y	3.05	60	1.4	1640000	0	0	0	0	0	0	0	0	0	632000	435000	463000	3860000	4400000	2920000	3300000	2350000	3210000	3550000	5160000	4100000	-:-:-:-:-:-:-:-:-:64.00:64.00:64.00:64.00:64.00:64.00:64.00:64.00:64.00:64.00:64.00:64.00	0	0	0	510000	3730000	2950000	4270000	-:-:-:64.00:64.00:64.00:64.00	64	1	105	114	Dehydration
1	1	P02769	A.VEGPKLV.V	N	Y	4.45	60	0.9	1900000	0	0	0	0	0	0	0	0	140000	540000	423000	490000	3850000	3670000	2560000	4470000	3000000	3040000	6820000	4900000	6040000	-:-:-:-:-:-:-:-:64.00:64.00:64.00:64.00:64.00:64.00:64.00:64.00:64.00:64.00:64.00:64.00:64.00	0	0	140000	484000	3360000	3500000	5920000	0:0:1.00:3.45:23.92:24.94:42.17	64	1	569	575
1	1	P02769	D.Q(-17.03)FEKLG.E	N	Y	5.5	60	0.6	2780000	0	0	0	0	0	0	0	137000	0	517000	456000	540000	3810000	3610000	3480000	6070000	5010000	4610000	10600000	9790000	9670000	0:0:0:0:0:0:0:1.00:0:3.77:3.33:3.94:27.81:26.36:25.41:44.25:36.55:33.65:64.00:64.00:64.00	0	0	137000	504000	3640000	5230000	10000000	0:0:1.00:3.68:26.53:38.15:64.00	64	1	393	398	Pyro-glu from Q
1	1	P02769	S.TVFDKLKHLV.D	N	Y	9.41	60	0.8	1270000	0	0	0	0	0	0	401000	293000	211000	2210000	1280000	2280000	3810000	3670000	3930000	2270000	1670000	1040000	1390000	1160000	1020000	0:0:0:0:0:0:1.37:1.00:0.72:7.53:4.39:7.77:12.99:12.52:13.43:7.75:5.69:3.56:4.76:3.97:3.49	0	0	302000	1920000	3800000	1660000	1190000	0:0:1.00:6.37:12.59:5.50:3.95	64	1	371	380
1	1	P02769	V.LIAF.S	N	Y	6.87	60	0.2	1930000	0	0	0	87600	0	0	334000	324000	314000	921000	843000	790000	3780000	3260000	3620000	4350000	3670000	3730000	5070000	4770000	4590000	0:0:0:0.27:0:0:1.03:1.00:0.97:2.84:2.60:2.44:11.66:10.05:11.15:13.42:11.32:11.50:15.61:14.72:14.15	0	87600	324000	851000	3550000	3920000	4810000	0:0.27:1.00:2.63:10.96:12.08:14.83	64	1	24	27
1	1	P02769	DTHKSEIAHRFKDLGEEHFKGLVL.I	N	Y	7.3	60	1	3520000	0	2480000	721000	3930000	5990000	3180000	4050000	7750000	5020000	20100000	6010000	8040000	3760000	1240000	1280000	0	0	433000	0	0	0	0:0.32:0.09:0.51:0.77:0.41:0.52:1.00:0.65:2.59:0.78:1.04:0.49:0.16:0.17:0:0:0.06:0:0:0	1600000	4370000	5610000	11400000	3140000	433000	0	0.29:0.78:1.00:2.03:0.56:0.08:0	64	2	1	24
1	1	P02769	DTHKSEIAHRFKDLG.E	N	Y	5.57	60	0.8	1020000	0	0	0	997000	619000	634000	1850000	2230000	2150000	3470000	1780000	1140000	3750000	0	2740000	0	0	0	0	0	0	0:0:0:0.45:0.28:0.28:0.83:1.00:0.96:1.55:0.80:0.51:1.68:0:1.23:0:0:0:0:0:0	0	750000	2080000	2130000	3240000	0	0	0:0.36:1.00:1.02:1.56:0:0	64	1	1	15
1	1	P02769	T.YVPKAFDEKLF.T	N	Y	8	60	0.9	1570000	0	0	0	0	0	0	146000	117000	111000	755000	556000	733000	3740000	3920000	2630000	3490000	2130000	2260000	5110000	2930000	4260000	0:0:0:0:0:0:1.24:1.00:0.95:6.43:4.74:6.25:31.89:33.40:22.39:29.70:18.19:19.27:43.51:25.01:36.28	0	0	125000	682000	3430000	2630000	4100000	0:0:1.00:5.47:27.53:21.09:32.90	64	1	496	506
1	1	P02769	K.QNC(+31.99)DQFEKLG.E	N	Y	8	60	0.9	1630000	0	0	0	198000	224000	227000	1530000	2310000	2040000	2930000	2950000	3780000	3680000	2610000	2840000	2110000	1390000	1490000	1420000	1180000	1370000	0:0:0:0.09:0.10:0.10:0.66:1.00:0.88:1.27:1.28:1.64:1.60:1.13:1.23:0.91:0.60:0.65:0.61:0.51:0.59	0	217000	1960000	3220000	3050000	1660000	1320000	0:0.11:1.00:1.64:1.56:0.85:0.68	64	1	389	398	Dihydroxy
1	1	P02769	K.YICDNQDTIS.S	N	Y	5.65	60	0.8	1150000	0	0	0	0	0	0	0	0	0	669000	549000	634000	3660000	3200000	2780000	3230000	2300000	2540000	2470000	2130000	0	-:-:-:-:-:-:-:-:-:64.00:64.00:64.00:64.00:64.00:64.00:64.00:64.00:64.00:64.00:64.00:-	0	0	0	617000	3210000	2690000	2300000	-:-:-:64.00:64.00:64.00:64.00	64	1	262	271
1	1	P02769	C.YSTVF.D	N	Y	6.31	60	0.9	1750000	0	0	0	0	0	0	0	0	0	310000	0	300000	3620000	3140000	3160000	4530000	3360000	3440000	5280000	4370000	5170000	-:-:-:-:-:-:-:-:-:64.00:-:64.00:64.00:64.00:64.00:64.00:64.00:64.00:64.00:64.00:64.00	0	0	0	305000	3310000	3780000	4940000	-:-:-:64.00:64.00:64.00:64.00	64	1	369	373
1	1	P02769	T.ADFAEDKDVC(+119.00)K.N	N	Y	7.99	60	1	1990000	0	0	0	0	0	0	400000	334000	249000	881000	915000	1030000	3610000	4230000	3240000	5680000	3110000	3540000	4620000	6690000	3220000	0:0:0:0:0:0:1.20:1.00:0.74:2.64:2.74:3.09:10.80:12.67:9.70:17.01:9.31:10.61:13.83:20.03:9.63	0	0	328000	943000	3690000	4110000	4840000	0:0:1.00:2.88:11.27:12.55:14.78	64	1	306	316	Cysteinylation
1	1	P02769	A.NKYNGVFQE.C	N	Y	4.38	60	0.9	1120000	0	0	0	0	0	0	0	0	0	1090000	1070000	1330000	3530000	2830000	2810000	2190000	2370000	2590000	0	1780000	1970000	-:-:-:-:-:-:-:-:-:64.00:64.00:64.00:64.00:64.00:64.00:64.00:64.00:64.00:-:64.00:64.00	0	0	0	1160000	3050000	2380000	1880000	-:-:-:64.00:64.00:64.00:64.00	64	1	158	166
1	1	P02769	Y.GFQN(+.98)ALIVR.Y	N	Y	9.89	60	1	1580000	0	0	0	80500	0	0	787000	590000	936000	1950000	1610000	2190000	3370000	3490000	2940000	3490000	2230000	2690000	1920000	2280000	2690000	0:0:0:0.14:0:0:1.33:1.00:1.59:3.30:2.73:3.71:5.71:5.92:4.98:5.91:3.78:4.56:3.26:3.87:4.56	0	80500	771000	1920000	3270000	2800000	2300000	0:0.10:1.00:2.49:4.24:3.64:2.98	64	1	401	409	Deamidation (NQ)
1	1	P02769	E.TYVPKAFDEKLFT.F	N	Y	7.57	60	0.6	1470000	0	0	0	0	0	0	164000	134000	163000	906000	846000	780000	3300000	2440000	4120000	2750000	2270000	1850000	5190000	2920000	3000000	0:0:0:0:0:0:1.22:1.00:1.21:6.75:6.30:5.81:24.62:18.21:30.70:20.47:16.91:13.80:38.72:21.76:22.39	0	0	154000	844000	3290000	2290000	3710000	0:0:1.00:5.49:21.39:14.89:24.11	64	1	495	507
1	1	P02769	E.VEKDAIPENLPPLT.A	N	Y	8.01	53.62	0.9	1180000	0	63000	0	145000	116000	0	505000	342000	491000	1400000	1210000	1630000	3290000	3740000	3060000	2240000	1370000	2150000	536000	1530000	958000	0:0.18:0:0.42:0.34:0:1.48:1.00:1.43:4.09:3.53:4.78:9.61:10.95:8.94:6.56:4.01:6.27:1.57:4.48:2.80	63000	131000	446000	1410000	3360000	1920000	1010000	0.14:0.29:1.00:3.17:7.54:4.31:2.26	53.34	1	292	305
1	1	P02769	Q.ECC(-1.01)QAEDKGAC(-1.01)L.L	N	Y	6.71	60	0.8	1450000	0	0	0	888000	568000	586000	1840000	2230000	2070000	2850000	4210000	3980000	3250000	2180000	2590000	983000	1100000	698000	434000	0	0	0:0:0:0.40:0.26:0.26:0.83:1.00:0.93:1.28:1.89:1.79:1.46:0.98:1.16:0.44:0.49:0.31:0.19:0:0	0	681000	2050000	3680000	2670000	925000	434000	0:0.33:1.00:1.80:1.31:0.45:0.21	64	1	166	177	Half of a disulfide bridge
1	1	P02769	L.Q(-17.03)QCPFDEHVK.L	N	Y	7.08	60	1	1060000	0	0	0	109000	129000	91200	531000	469000	607000	918000	921000	909000	3220000	1990000	1910000	2320000	1530000	1210000	1680000	1680000	2060000	0:0:0:0.23:0.28:0.19:1.13:1.00:1.30:1.96:1.97:1.94:6.88:4.26:4.08:4.96:3.27:2.59:3.59:3.58:4.40	0	110000	536000	916000	2380000	1690000	1810000	0:0.21:1.00:1.71:4.44:3.16:3.37	64	1	32	41	Pyro-glu from Q
1	1	P02769	C.ASIQKFG.E	N	Y	6.75	60	1.1	1280000	0	0	0	68200	0	0	284000	270000	318000	607000	564000	763000	3190000	2770000	2470000	2820000	2700000	2110000	2790000	2610000	2530000	0:0:0:0.25:0:0:1.05:1.00:1.18:2.25:2.09:2.82:11.81:10.27:9.15:10.44:10.01:7.82:10.33:9.65:9.37	0	68200	291000	645000	2810000	2550000	2640000	0:0.23:1.00:2.22:9.68:8.76:9.09	64	1	200	206
1	1	P02769	L.FGDELCK.V	N	Y	5.02	60	1.1	1210000	0	0	0	0	0	0	346000	377000	450000	1120000	1020000	1200000	3180000	3040000	2820000	2350000	1850000	2830000	1650000	1430000	1820000	0:0:0:0:0:0:0.92:1.00:1.19:2.97:2.70:3.19:8.43:8.06:7.48:6.24:4.90:7.49:4.37:3.79:4.82	0	0	391000	1110000	3020000	2340000	1630000	0:0:1.00:2.85:7.71:5.99:4.17	64	1	70	76
1	1	P02769	Q.DTISSKLK.E	N	Y	3.87	60	1	1320000	0	0	0	0	0	0	0	0	0	429000	622000	468000	3030000	2820000	2280000	2790000	2790000	2610000	3320000	2920000	3620000	-:-:-:-:-:-:-:-:-:64.00:64.00:64.00:64.00:64.00:64.00:64.00:64.00:64.00:64.00:64.00:64.00	0	0	0	506000	2710000	2730000	3290000	-:-:-:64.00:64.00:64.00:64.00	64	1	268	275
1	1	P02769	F.DKLKHLV.D	N	Y	7.57	60	0.8	1130000	0	0	0	0	0	0	0	0	0	341000	441000	360000	2940000	3030000	1320000	2980000	2180000	2670000	2480000	2260000	2820000	-:-:-:-:-:-:-:-:-:64.00:64.00:64.00:64.00:64.00:64.00:64.00:64.00:64.00:64.00:64.00:64.00	0	0	0	380000	2430000	2610000	2520000	-:-:-:64.00:64.00:64.00:64.00	64	1	374	380
1	1	P02769	F.AVEGPKLV.V	N	Y	4.58	60	1.3	1250000	0	0	0	0	0	0	0	0	151000	507000	398000	498000	2920000	2590000	2310000	2720000	2250000	1890000	3590000	3240000	3090000	-:-:-:-:-:-:-:-:64.00:64.00:64.00:64.00:64.00:64.00:64.00:64.00:64.00:64.00:64.00:64.00:64.00	0	0	151000	468000	2610000	2290000	3310000	0:0:1.00:3.09:17.21:15.09:21.84	64	1	568	575
1	1	P02769	S.QKFPKAEFVEVTKLVT.D	N	Y	10.63	60	0.6	1780000	0	0	0	897000	828000	726000	3730000	2540000	1630000	6540000	4600000	4960000	2910000	2050000	3280000	1030000	980000	590000	0	0	0	0:0:0:0.35:0.33:0.29:1.47:1.00:0.64:2.58:1.82:1.96:1.15:0.81:1.29:0.41:0.39:0.23:0:0:0	0	817000	2630000	5370000	2740000	868000	0	0:0.31:1.00:2.04:1.04:0.33:0	64	1	220	235
1	1	P02769	R.LAKEYEAT.L	N	Y	7.18	60	0.8	879000	0	0	0	0	0	0	0	0	430000	1120000	782000	709000	2890000	2080000	1900000	1410000	1890000	1550000	1700000	0	2000000	-:-:-:-:-:-:-:-:64.00:64.00:64.00:64.00:64.00:64.00:64.00:64.00:64.00:64.00:64.00:-:64.00	0	0	430000	871000	2290000	1620000	1850000	0:0:1.00:2.03:5.32:3.76:4.31	64	1	348	355
1	1	P02769	T.YVPKAF.D	N	Y	4.54	60	0.9	1350000	0	0	0	0	0	0	0	0	0	184000	0	218000	2840000	0	2370000	3140000	2800000	0	6150000	6230000	4490000	-:-:-:-:-:-:-:-:-:64.00:-:64.00:64.00:-:64.00:64.00:64.00:-:64.00:64.00:64.00	0	0	0	201000	2610000	2970000	5620000	-:-:-:64.00:64.00:64.00:64.00	64	1	496	501
1	1	P02769	R.RHPEYAVSVL.L	N	Y	7.11	60	0.6	1000000	0	0	0	0	0	0	0	0	0	481000	424000	530000	2820000	2300000	2430000	2480000	1840000	1920000	2160000	2120000	1570000	-:-:-:-:-:-:-:-:-:64.00:64.00:64.00:64.00:64.00:64.00:64.00:64.00:64.00:64.00:64.00:64.00	0	0	0	478000	2520000	2080000	1950000	-:-:-:64.00:64.00:64.00:64.00	64	1	336	345
1	1	P02769	A.KDDPHACY.S	N	Y	3.73	60	0.9	990000	0	0	0	0	0	0	0	0	0	591000	890000	472000	2680000	2050000	2050000	2780000	2000000	2370000	1540000	1200000	2160000	-:-:-:-:-:-:-:-:-:64.00:64.00:64.00:64.00:64.00:64.00:64.00:64.00:64.00:64.00:64.00:64.00	0	0	0	651000	2260000	2390000	1630000	-:-:-:64.00:64.00:64.00:64.00	64	1	362	369
1	1	P02769	A.DESHAGCEKSL.H	N	Y	4.48	60	1.3	604000	0	0	0	0	0	0	224000	261000	193000	790000	636000	859000	2640000	1490000	1410000	1200000	1060000	877000	582000	464000	0	0:0:0:0:0:0:0.86:1.00:0.74:3.03:2.44:3.30:10.14:5.73:5.41:4.62:4.07:3.36:2.23:1.78:0	0	0	226000	762000	1850000	1050000	523000	0:0:1.00:3.37:8.18:4.63:2.31	64	1	56	66
1	1	P02769	T.RKVPQV.S	N	Y	5.57	60	0.2	964000	0	0	0	0	0	0	501000	351000	459000	1410000	1320000	2040000	2540000	2120000	3070000	1750000	0	0	2180000	1620000	888000	0:0:0:0:0:0:1.43:1.00:1.31:4.02:3.76:5.81:7.24:6.05:8.75:5.00:0:0:6.21:4.62:2.53	0	0	437000	1590000	2580000	1750000	1560000	0:0:1.00:3.64:5.90:4.01:3.58	64	1	412	417
1	1	P02769	I.LNRLC.V	N	Y	5.23	60	1.1	2160000	0	0	0	383000	308000	292000	3380000	3440000	3280000	5170000	4630000	5230000	2530000	3310000	3350000	2520000	1890000	1580000	1360000	1220000	1490000	0:0:0:0.11:0.09:0.08:0.98:1.00:0.95:1.50:1.35:1.52:0.74:0.96:0.97:0.73:0.55:0.46:0.40:0.35:0.43	0	327000	3370000	5010000	3060000	2000000	1360000	0:0.10:1.00:1.49:0.91:0.59:0.40	64	1	456	460
1	1	P02769	Y.ANKYNGVFQ.E	N	Y	4.21	60	1	977000	0	0	0	0	0	0	96000	0	168000	674000	420000	626000	2520000	2110000	2070000	2260000	1910000	2220000	1700000	1950000	1800000	-:-:-:-:-:-:64.00:-:64.00:64.00:64.00:64.00:64.00:64.00:64.00:64.00:64.00:64.00:64.00:64.00:64.00	0	0	132000	573000	2230000	2130000	1820000	0:0:1.00:4.34:16.89:16.10:13.74	64	1	157	165
1	1	P02769	D.SPDLPK.L	N	Y	2.97	60	0.6	1040000	0	0	0	0	0	0	186000	0	159000	0	0	0	2360000	1740000	1430000	2810000	2670000	2240000	2930000	2920000	2410000	-:-:-:-:-:-:64.00:-:64.00:-:-:-:64.00:64.00:64.00:64.00:64.00:64.00:64.00:64.00:64.00	0	0	172000	0	1840000	2570000	2750000	0:0:1.00:0:10.69:14.90:15.97	64	1	109	114
1	1	P02769	K.AEFV.E	N	Y	2.95	60	0.9	1400000	0	0	0	0	0	0	0	0	0	0	0	0	2270000	1740000	2210000	3060000	2370000	2490000	5450000	4390000	5430000	-:-:-:-:-:-:-:-:-:-:-:-:64.00:64.00:64.00:64.00:64.00:64.00:64.00:64.00:64.00	0	0	0	0	2070000	2640000	5090000	-:-:-:-:64.00:64.00:64.00	64	1	225	228
1	1	P02769	G.FQNALIVR.Y	N	Y	7.5	60	0.7	1420000	0	0	0	597000	560000	589000	2370000	2150000	3010000	3030000	3130000	3750000	2250000	1620000	1800000	1060000	1000000	1070000	644000	601000	558000	0:0:0:0.28:0.26:0.27:1.10:1.00:1.40:1.41:1.46:1.74:1.05:0.76:0.84:0.49:0.47:0.50:0.30:0.28:0.26	0	582000	2510000	3300000	1890000	1040000	601000	0:0.23:1.00:1.32:0.75:0.42:0.24	64	1	402	409
1	1	P02769	E.VEKDAIPEN.L	N	Y	3.91	60	0.9	951000	0	0	0	0	0	0	0	0	0	0	0	0	2160000	1450000	1640000	2470000	2180000	1890000	3020000	2640000	2500000	-:-:-:-:-:-:-:-:-:-:-:-:64.00:64.00:64.00:64.00:64.00:64.00:64.00:64.00:64.00	0	0	0	0	1750000	2180000	2720000	-:-:-:-:64.00:64.00:64.00	64	1	292	300
1	1	P02769	V.FDKLK.H	N	Y	2.72	60	1	548000	0	0	0	0	0	0	0	0	0	0	0	0	2100000	1760000	2020000	0	1310000	1770000	2550000	0	0	-:-:-:-:-:-:-:-:-:-:-:-:64.00:64.00:64.00:-:64.00:64.00:64.00:-:-	0	0	0	0	1960000	1540000	2550000	-:-:-:-:64.00:64.00:64.00	64	1	373	377
1	1	P02769	A.KTC(-1.01)VADESHAGC(-1.01)EKSLHT.L	N	Y	5.89	60	0.7	1090000	0	0	0	0	0	0	1190000	164000	1370000	3530000	2460000	2310000	1990000	3620000	3860000	2450000	0	0	0	0	0	0:0:0:0:0:0:7.27:1.00:8.38:21.59:15.04:14.14:12.17:22.10:23.62:14.95:0:0:0:0:0	0	0	908000	2770000	3160000	2450000	0	0:0:1.00:3.05:3.48:2.69:0	64	1	51	68	Half of a disulfide bridge
1	1	P02769	E.YSRRHPEYAVS.V	N	Y	2.55	60	1.3	459000	0	0	0	0	0	0	0	0	0	0	0	0	1990000	634000	287000	0	0	0	2620000	2170000	1940000	-:-:-:-:-:-:-:-:-:-:-:-:64.00:64.00:64.00:-:-:-:64.00:64.00:64.00	0	0	0	0	970000	0	2250000	-:-:-:-:64.00:-:64.00	64	1	333	343
1	1	P02769	R.LAKEYE.A	N	Y	3.19	60	1	693000	0	0	0	0	0	0	0	0	0	390000	470000	533000	1920000	1430000	1690000	0	1280000	2970000	2030000	0	1830000	-:-:-:-:-:-:-:-:-:64.00:64.00:64.00:64.00:64.00:64.00:-:64.00:64.00:64.00:-:64.00	0	0	0	464000	1680000	2130000	1930000	-:-:-:64.00:64.00:64.00:64.00	64	1	348	353
1	1	P02769	K.QNCDQFEKLGEYGFQ.N	N	Y	8.28	60	0.6	2200000	0	0	0	2650000	3240000	2640000	4450000	4140000	5320000	5580000	3630000	7090000	1880000	1390000	1380000	594000	765000	591000	271000	281000	311000	0:0:0:0.64:0.78:0.64:1.07:1.00:1.29:1.35:0.88:1.71:0.45:0.33:0.33:0.14:0.19:0.14:0.07:0.07:0.08	0	2840000	4630000	5430000	1550000	650000	288000	0:0.61:1.00:1.17:0.33:0.14:0.06	64	1	389	403
1	1	P02769	L.PDTEKQIK.K	N	Y	2.73	60	0.5	918000	0	0	0	0	0	0	0	0	0	0	0	0	1840000	2370000	1810000	2710000	0	1810000	3480000	2180000	3080000	-:-:-:-:-:-:-:-:-:-:-:-:64.00:64.00:64.00:64.00:-:64.00:64.00:64.00:64.00	0	0	0	0	2010000	2260000	2910000	-:-:-:-:64.00:64.00:64.00	64	1	516	523
1	1	P02769	F.DEKLF.T	N	Y	5.54	60	0.6	1010000	0	0	0	0	0	0	0	0	0	0	0	0	1820000	1290000	1690000	2440000	1680000	2210000	3640000	2860000	3580000	-:-:-:-:-:-:-:-:-:-:-:-:64.00:64.00:64.00:64.00:64.00:64.00:64.00:64.00:64.00	0	0	0	0	1600000	2110000	3360000	-:-:-:-:64.00:64.00:64.00	64	1	502	506
1	1	P02769	T.ESLVNRRPCF.S	N	Y	8.16	60	0.8	1330000	0	0	0	993000	962000	913000	3320000	3430000	4520000	3710000	3380000	4170000	1490000	0	1040000	0	0	0	0	0	0	0:0:0:0.29:0.28:0.27:0.97:1.00:1.32:1.08:0.99:1.22:0.43:0:0.30:0:0:0:0:0:0	0	956000	3750000	3750000	1260000	0	0	0:0.25:1.00:1.00:0.34:0:0	64	1	478	487
1	1	P02769	T.ESLVNRRPCFS.A	N	Y	9.91	60	0.8	1470000	0	0	0	1130000	1070000	1050000	3880000	3440000	4150000	4180000	4440000	4410000	1470000	748000	909000	0	0	0	0	0	0	0:0:0:0.33:0.31:0.30:1.13:1.00:1.21:1.22:1.29:1.28:0.43:0.22:0.26:0:0:0:0:0:0	0	1080000	3820000	4350000	1040000	0	0	0:0.28:1.00:1.14:0.27:0:0	64	1	478	488
1	1	P02769	V.E(-18.01)VSRSLGKVG.T	N	Y	5.26	60	1.2	1170000	0	0	0	855000	590000	844000	2750000	3330000	1770000	3390000	2160000	3000000	1300000	1640000	1290000	765000	0	794000	0	0	0	0:0:0:0.26:0.18:0.25:0.83:1.00:0.53:1.02:0.65:0.90:0.39:0.49:0.39:0.23:0:0.24:0:0:0	0	763000	2610000	2850000	1410000	779000	0	0:0.29:1.00:1.09:0.54:0.30:0	64	1	424	433	Pyro-glu from E
1	1	P02769	S.RSLGKVGTRC(-1.01)C(-1.01).T	N	Y	4.84	60	0.5	810000	0	0	0	963000	759000	1000000	1770000	1270000	1790000	2050000	1490000	3210000	1270000	482000	648000	328000	0	0	0	0	0	0:0:0:0.76:0.60:0.79:1.40:1.00:1.42:1.62:1.17:2.53:1.00:0.38:0.51:0.26:0:0:0:0:0	0	907000	1610000	2250000	800000	328000	0	0:0.56:1.00:1.40:0.50:0.20:0	64	1	427	437	Half of a disulfide bridge
1	1	P02769	Q.KFGERALK.A	N	Y	4.81	60	1.3	1000000	0	0	0	476000	355000	520000	1240000	708000	2070000	3290000	3010000	1970000	1200000	2500000	2400000	0	1280000	0	0	0	0	0:0:0:0.67:0.50:0.74:1.76:1.00:2.93:4.65:4.26:2.78:1.70:3.54:3.40:0:1.81:0:0:0:0	0	451000	1340000	2760000	2040000	1280000	0	0:0.34:1.00:2.06:1.52:0.96:0	64	1	204	211
1	1	P02769	E.TYVPKAF.D	N	Y	4.74	60	1	614000	0	0	0	0	0	0	0	0	0	89700	0	0	1200000	928000	873000	1290000	790000	891000	2600000	2110000	2130000	-:-:-:-:-:-:-:-:-:64.00:-:-:64.00:64.00:64.00:64.00:64.00:64.00:64.00:64.00:64.00	0	0	0	89700	999000	990000	2280000	-:-:-:64.00:64.00:64.00:64.00	64	1	495	501
1	1	P02769	R.CASIQKFGERALK.A	N	Y	10	60	0.6	1780000	0	0	0	3290000	3150000	3110000	2950000	2760000	3360000	5160000	4900000	5400000	1090000	639000	1130000	0	517000	0	0	0	0	0:0:0:1.19:1.14:1.13:1.07:1.00:1.22:1.87:1.77:1.95:0.39:0.23:0.41:0:0.19:0:0:0:0	0	3180000	3020000	5150000	953000	517000	0	0:1.05:1.00:1.70:0.32:0.17:0	64	1	199	211
1	1	P02769	S.LILNRLCVLH.E	N	Y	7.47	60	0.7	981000	0	0	0	709000	857000	695000	2760000	2050000	3300000	3280000	2250000	2570000	589000	770000	783000	0	0	0	0	0	0	0:0:0:0.35:0.42:0.34:1.35:1.00:1.61:1.60:1.10:1.26:0.29:0.38:0.38:0:0:0:0:0:0	0	754000	2700000	2700000	714000	0	0	0:0.28:1.00:1.00:0.26:0:0	64	1	454	463
1	1	P02769	DTHKSEIAHRFK.D	N	Y	6.89	36.51	0.8	85300000	2100000	3520000	3960000	27500000	25600000	24200000	0	83200000	69200000	195000	217000000	0	0	0	405000000	371000000	146000000	173000000	0	0	242000000	0.03:0.04:0.05:0.33:0.31:0.29:0:1.00:0.83:0.02:2.61:0:0:0:4.86:4.46:1.75:2.09:0:0:2.90	3190000	25800000	77700000	135000000	405000000	244000000	242000000	0.04:0.33:1.00:1.73:5.21:3.14:3.11	64	4	1	12
1	1	P02769	K.HKPKATEEQLK.T	N	Y	9.88	60	0.5	10300000	0	0	0	878000	1090000	1620000	0	6930000	0	0	32200000	0	0	0	61800000	39300000	20600000	0	0	0	51900000	0:0:0:0.13:0.16:0.23:0:1.00:0:0:4.64:0:0:0:8.91:5.67:2.97:0:0:0:7.49	0	1200000	6930000	32200000	61800000	29900000	51900000	0:0.17:1.00:4.64:8.91:4.32:7.49	64	1	534	544
1	1	P02769	L.EKSHCIAEVEK.D	N	Y	6.18	60	0.5	2580000	0	0	0	243000	410000	309000	3560000	2470000	2280000	3990000	4630000	7510000	0	7880000	6400000	5760000	4220000	2380000	0	0	2240000	0:0:0:0.10:0.17:0.12:1.44:1.00:0.93:1.62:1.87:3.04:0:3.19:2.59:2.33:1.71:0.96:0:0:0.91	0	321000	2770000	5380000	7140000	4120000	2240000	0:0.12:1.00:1.94:2.58:1.49:0.81	64	1	284	294
1	1	P02769	V.LHEKTPVS.E	N	Y	5.81	60	0.8	1880000	0	0	0	63400	113000	136000	1420000	1430000	1310000	2800000	5980000	5910000	0	5160000	3840000	0	2580000	3910000	0	2190000	2730000	0:0:0:0.04:0.08:0.10:0.99:1.00:0.92:1.96:4.19:4.14:0:3.61:2.69:0:1.81:2.74:0:1.53:1.91	0	104000	1380000	4900000	4500000	3240000	2460000	0:0.08:1.00:3.54:3.25:2.34:1.78	64	1	462	469
1	1	P02769	R.C(+12.00)ASIQKFGERALK.A	N	Y	10.11	60	0.6	1670000	0	0	0	2300000	2610000	2990000	3260000	4330000	3980000	4560000	3990000	5480000	0	541000	954000	0	0	0	0	0	0	0:0:0:0.53:0.60:0.69:0.75:1.00:0.92:1.05:0.92:1.26:0:0.12:0.22:0:0:0:0:0:0	0	2640000	3860000	4670000	747000	0	0	0:0.68:1.00:1.21:0.19:0:0	64	1	199	211	Crosslink-CK
1	1	P02769	C.TKPESERM(+15.99)PCT.E	N	Y	6.99	60	0.5	1330000	0	0	0	1570000	1510000	1020000	4580000	0	0	0	10700000	0	0	0	8540000	0	0	0	0	0	0	-:-:-:64.00:64.00:64.00:64.00:-:-:-:64.00:-:-:-:64.00:-:-:-:-:-:-	0	1370000	4580000	10700000	8540000	0	0	0:0.30:1.00:2.34:1.87:0:0	64	1	438	448	Oxidation (M)
1	1	P02769	L.ECADDRADLAK.Y	N	Y	3.29	60	1.1	1550000	0	0	0	0	0	0	0	175000	79100	1950000	2150000	2430000	0	8210000	5430000	808000	0	2680000	5230000	0	3320000	0:0:0:0:0:0:0:1.00:0.45:11.14:12.34:13.89:0:47.04:31.12:4.63:0:15.37:29.95:0:18.99	0	0	174000	2180000	6820000	3490000	5400000	0:0:1.00:12.50:39.21:20.07:31.04	64	2	251	261
1	1	P02769	S.RRHPEYAVS.V	N	Y	2.56	60	0.9	567000	0	0	0	0	0	0	0	0	0	0	0	0	0	2090000	2970000	0	0	0	0	2600000	4250000	-:-:-:-:-:-:-:-:-:-:-:-:-:64.00:64.00:-:-:-:-:64.00:64.00	0	0	0	0	2530000	0	3420000	-:-:-:-:64.00:-:64.00	64	1	335	343
1	1	P02769	F.LSHKDD(-18.01)SPDLPK.L	N	Y	2.75	60	1.3	485000	0	0	0	0	0	0	442000	0	0	0	1440000	272000	0	2400000	785000	0	4840000	0	0	0	0	-:-:-:-:-:-:64.00:-:-:-:64.00:64.00:-:64.00:64.00:-:64.00:-:-:-:-	0	0	442000	856000	1590000	4840000	0	0:0:1.00:1.94:3.61:10.96:0	64	1	103	114	Dehydration
1	1	P02769	S.EIAHRFK.D	N	Y	1.85	60	1.3	354000	0	0	0	0	0	0	0	0	189000	0	0	0	0	2470000	2570000	0	0	0	0	0	2210000	-:-:-:-:-:-:-:-:64.00:-:-:-:-:64.00:64.00:-:-:-:-:-:64.00	0	0	189000	0	2520000	0	2210000	0:0:1.00:0:13.34:0:11.70	64	1	6	12
1	1	P02769	E.YSRRHPEYA.V	N	Y	3.31	60	1.4	12100000	0	0	0	0	0	0	0	0	571000	2820000	8220000	1480000	0	0	45700000	56200000	31500000	0	0	0	108000000	-:-:-:-:-:-:-:-:64.00:64.00:64.00:64.00:-:-:64.00:64.00:64.00:-:-:-:64.00	0	0	571000	12500000	45700000	43800000	108000000	0:0:1.00:21.94:64.00:64.00:64.00	64	3	333	341
1	1	P02769	C.DEFKADEKKFWGKY(+164.06)L.Y	N	Y	4.4	60	0.2	129000	0	0	0	0	0	0	0	0	0	0	0	2580000	0	0	0	0	0	116000	0	0	0	-:-:-:-:-:-:-:-:-:-:-:64.00:-:-:-:-:-:64.00:-:-:-	0	0	0	2580000	0	116000	0	-:-:-:64.00:-:64.00:-	64	1	124	138	O-Diisopropylphosphorylation
2	5	|Angiotensin1|Angiotensin1	DRVYIHPFHL	Y	Y	42.58	60	0.7	13500000	8160000	7860000	8930000	8570000	15600000	11800000	22600000	23300000	25800000	17100000	25500000	25900000	14000000	10500000	9070000	11500000	9770000	7220000	6480000	6280000	8260000	0.35:0.34:0.38:0.37:0.67:0.51:0.97:1.00:1.11:0.73:1.09:1.11:0.60:0.45:0.39:0.49:0.42:0.31:0.28:0.27:0.35	8320000	12000000	23900000	22800000	11200000	9500000	7010000	0.35:0.50:1.00:0.95:0.47:0.40:0.29	3.41	1	1	10
2	5	|Angiotensin1|Angiotensin1	D.RVYIHPF.H	N	Y	37.25	36.33	0.6	8660000	9160000	8630000	8970000	12200000	10700000	11600000	9610000	11500000	12500000	10700000	10900000	12500000	7450000	7160000	7350000	6110000	4600000	5370000	5150000	5480000	3980000	0.80:0.75:0.78:1.07:0.93:1.01:0.84:1.00:1.09:0.93:0.95:1.09:0.65:0.62:0.64:0.53:0.40:0.47:0.45:0.48:0.35	8920000	11500000	11200000	11400000	7320000	5360000	4870000	0.80:1.03:1.00:1.02:0.65:0.48:0.43	2.36	1	2	8
										1.58975e+07	1.73969e+07	1.66522e+07	2.74079e+08	2.64045e+08	2.67224e+08	2.07979e+09	1.8155e+09	1.55029e+09	4.74001e+09	4.56265e+09	4.10204e+09	2.08213e+10	1.79613e+10	1.62925e+10	1.9472e+10	2.23636e+10	1.98246e+10	2.35658e+10	1.95962e+10	3.05995e+10
									normalization factor	1.1908	1.1219	1.1661	1.586	1.391	1.508	1.2493	1.495	1.625	1.391	1.417	1.625	0.968498	0.930798	0.955498	0.794299	0.597999	0.698099	0.669499	0.712399	0.517399
