# Supplementary material for: Formaldehyde treatment of proteins enhances proteolytic degradation by the endo-lysosomal protease cathepsin S
Source: Sci Rep. 2020 Jul 14;10:11535. doi: 10.1038/s41598-020-68248-z (PMC7360561; doi:10.1038/s41598-020-68248-z)
Supplement: Supplementary file 4 — Supplementary data S4 [file 41598_2020_68248_MOESM4_ESM.xlsx]

## Sheet: TM087_2mM
Protein Group	Protein ID	Protein Accession	Peptide	Used	Candidate	Quality	Significance	Avg. ppm	Avg. Intensity	0h triplo 1	0h triplo 2	0h triplo 3	1h triplo 1	1h triplo 2	1h triplo 3	4h triplo 1	4h triplo 2	4h triplo 3	8h triplo 1	8h triplo 2	8h triplo 3	24h triplo 1	24h triplo 2	24h triplo 3	32h triplo 1	32h triplo 2	32h triplo 3	48h triplo 1	48h triplo 2	48h triplo 3	Sample Profile (Ratio)	Group 1	Group 2	Group 3	Group 4	Group 5	Group 6	Group 7	Group Profile (Ratio)	Max Ratio	#Vector	Start	End	PTM
1	1	P02769	K.LVNELT.E	Y	Y	23.82	57.14	0.4	170000000	214000	205000	186000	4940000	4430000	4150000	53800000	42900000	42300000	141000000	124000000	130000000	433000000	327000000	318000000	368000000	293000000	301000000	314000000	314000000	344000000	0.03:0.03:0.03:0.12:0.10:0.10:1.27:1.01:1.00:3.34:2.93:3.07:10.24:7.73:7.52:8.70:6.94:7.13:7.43:7.42:8.15	202000	4510000	46300000	132000000	359000000	321000000	324000000	0.03:0.10:1.00:2.84:7.75:6.93:6.99	64	1	42	47
1	1	P02769	S.LILN.R	Y	Y	43.43	60	0.6	103000000	0	0	0	221000	251000	180000	10700000	8850000	7710000	45800000	36900000	38600000	223000000	190000000	193000000	253000000	186000000	198000000	273000000	240000000	268000000	0:0:0:0.10:0.10:0.10:1.39:1.15:1.00:5.94:4.78:5.00:28.87:24.65:25.10:32.80:24.19:25.70:35.41:31.08:34.76	0	218000	9080000	40400000	202000000	212000000	260000000	0:0.09:1.00:4.45:22.24:23.39:28.64	64	1	454	457
1	1	P02769	S.TPTLVE.V	Y	Y	14.71	55.39	0.6	100000000	482000	487000	366000	4610000	3930000	3790000	25200000	15500000	19400000	68000000	57600000	58800000	237000000	173000000	194000000	222000000	189000000	204000000	210000000	206000000	214000000	0.04:0.04:0.04:0.24:0.20:0.20:1.30:0.80:1.00:3.52:2.98:3.04:12.24:8.96:10.02:11.48:9.79:10.55:10.87:10.62:11.05	445000	4110000	20000000	61500000	201000000	205000000	210000000	0.04:0.21:1.00:3.07:10.06:10.25:10.49	64	1	419	424
1	1	P02769	L.IAFS.Q	N	Y	15.38	56.18	0.8	90300000	0	113000	160000	665000	564000	708000	11800000	9000000	9330000	40700000	36300000	34300000	190000000	150000000	169000000	217000000	161000000	181000000	212000000	213000000	259000000	0:0.08:0.08:0.08:0.08:0.08:1.26:0.96:1.00:4.36:3.89:3.68:20.39:16.02:18.12:23.24:17.26:19.44:22.75:22.83:27.76	137000	645000	10000000	37100000	170000000	187000000	228000000	0.07:0.07:1.00:3.70:16.91:18.58:22.73	64	1	25	28
1	1	P02769	F.YAPELL.Y	N	Y	51.97	60	0.6	89300000	0	0	143000	426000	616000	415000	7840000	10100000	8470000	37100000	38100000	39200000	186000000	188000000	144000000	151000000	213000000	184000000	223000000	208000000	236000000	0:0:0.08:0.08:0.08:0.08:0.93:1.19:1.00:4.38:4.50:4.63:22.00:22.16:16.99:17.86:25.17:21.73:26.34:24.54:27.79	143000	486000	8810000	38100000	173000000	183000000	222000000	0.08:0.08:1.00:4.33:19.60:20.76:25.22	64	1	149	154
1	1	P02769	L.LPKIE.T	N	Y	9.69	60	0.5	93700000	0	0	0	195000	172000	202000	7040000	5470000	4170000	32500000	23500000	8910000	108000000	224000000	226000000	110000000	99700000	297000000	389000000	295000000	136000000	0:0:0:0.18:0.18:0.18:1.69:1.31:1.00:7.80:5.65:2.14:25.82:53.79:54.34:26.48:23.93:64.00:64.00:64.00:32.63	0	190000	5720000	21700000	186000000	169000000	275000000	0:0.13:1.00:3.79:32.53:29.55:48.14	64	3	178	182
1	1	P02769	T.EDYLS.L	N	Y	7.76	60	0.4	78900000	0	0	0	395000	358000	444000	14200000	12400000	11400000	54000000	48000000	33500000	74500000	164000000	175000000	88300000	155000000	194000000	209000000	207000000	216000000	0:0:0:0.05:0.05:0.05:1.25:1.09:1.00:4.74:4.21:2.94:6.54:14.34:15.36:7.75:13.56:17.06:18.31:18.14:18.98	0	399000	12700000	45200000	138000000	158000000	211000000	0:0.05:1.00:3.56:10.86:12.50:16.61	64	2	449	453
1	1	P02769	D.EPQNLIK.Q	N	Y	25.01	60	0.7	79200000	0	0	0	196000	158000	180000	5940000	5470000	4470000	42800000	36500000	12900000	132000000	264000000	221000000	108000000	96900000	265000000	116000000	251000000	99300000	0:0:0:0.14:0.14:0.14:1.33:1.23:1.00:9.57:8.16:2.88:29.58:59.08:49.51:24.20:21.69:59.27:26.01:56.19:22.22	0	178000	5340000	30700000	206000000	157000000	156000000	0:0.12:1.00:5.75:38.54:29.33:29.13	64	2	382	388
1	1	P02769	G.EYGFQ.N	N	Y	48.16	60	0.6	67600000	0	81600	0	1460000	1770000	1120000	16100000	14400000	14300000	47900000	44600000	43200000	169000000	120000000	136000000	142000000	132000000	115000000	139000000	138000000	143000000	0:0.04:0:0.10:0.12:0.08:1.13:1.00:1.00:3.34:3.11:3.01:11.79:8.40:9.49:9.94:9.20:8.05:9.67:9.66:9.99	81600	1450000	14900000	45200000	142000000	130000000	140000000	0.04:0.10:1.00:3.02:9.48:8.69:9.37	64	1	399	403
1	1	P02769	A.VSVL.L	N	Y	32.13	60	0.5	66500000	0	0	0	0	0	0	1120000	988000	872000	11600000	9190000	8640000	130000000	95500000	115000000	170000000	127000000	128000000	197000000	182000000	219000000	0:0:0:0:0:0:1.28:1.13:1.00:13.31:10.54:9.91:64.00:64.00:64.00:64.00:64.00:64.00:64.00:64.00:64.00	0	0	993000	9810000	114000000	142000000	199000000	0:0:1.00:9.88:64.00:64.00:64.00	64	1	342	345
1	1	P02769	K.AEFVEVT.K	N	Y	38.79	60	0.5	62000000	0	0	0	81500	88600	0	4490000	3800000	3640000	25700000	20900000	24400000	147000000	128000000	114000000	154000000	130000000	115000000	145000000	137000000	149000000	0:0:0:0.13:0.13:0:1.23:1.04:1.00:7.04:5.75:6.69:40.28:35.26:31.30:42.30:35.69:31.44:39.70:37.72:40.78	0	85000	3980000	23700000	130000000	133000000	144000000	0:0.12:1.00:5.95:32.62:33.41:36.09	64	1	225	231
1	1	P02769	S.TPTLV.E	N	Y	32.95	60	0.6	52200000	0	222000	230000	1750000	2100000	1680000	10800000	10100000	9450000	33200000	28100000	27100000	116000000	89200000	98700000	118000000	89100000	99100000	122000000	115000000	124000000	0:0.04:0.04:0.18:0.22:0.18:1.15:1.07:1.00:3.51:2.97:2.87:12.28:9.44:10.45:12.47:9.43:10.49:12.86:12.16:13.14	226000	1840000	10100000	29500000	101000000	102000000	120000000	0.04:0.18:1.00:2.91:10.00:10.07:11.87	64	1	419	423
1	1	P02769	G.SFLY.E	N	Y	36.91	60	0.7	50300000	0	0	0	71300	101000	0	2930000	3350000	3120000	19000000	19600000	18700000	95200000	104000000	89200000	123000000	106000000	103000000	120000000	121000000	129000000	0:0:0:0.13:0.13:0:0.94:1.07:1.00:6.10:6.28:5.98:30.49:33.16:28.57:39.32:33.84:33.09:38.41:38.59:41.30	0	86300	3130000	19100000	96000000	111000000	123000000	0:0.13:1.00:6.10:30.64:35.31:39.31	64	1	328	331
1	1	P02769	Y.APELL.Y	N	Y	38.12	60	0.8	49600000	0	0	0	277000	415000	250000	4900000	5250000	4480000	18900000	17900000	17900000	104000000	90400000	88700000	113000000	103000000	98600000	126000000	124000000	125000000	0:0:0:0.09:0.09:0.09:1.09:1.17:1.00:4.20:4.00:3.99:23.09:20.16:19.78:25.12:22.94:21.98:28.02:27.63:27.91	0	314000	4880000	18200000	94200000	105000000	125000000	0:0.08:1.00:3.74:19.32:21.46:25.61	64	1	150	154
1	1	P02769	L.YYANK(+12.00)YNGVFQ.E	N	Y	66.48	60	0.5	44500000	0	0	0	202000	263000	161000	10500000	9230000	7800000	40100000	33400000	34900000	164000000	115000000	86100000	90500000	83700000	72700000	64500000	55900000	65700000	0:0:0:0.04:0.04:0.04:1.34:1.18:1.00:5.14:4.28:4.47:20.97:14.73:11.04:11.60:10.73:9.31:8.27:7.16:8.43	0	208000	9170000	36100000	122000000	82300000	62000000	0:0.04:1.00:3.94:13.26:8.98:6.77	64	1	155	165	Crosslink-KY
1	1	P02769	R.ETYGDMA.D	N	Y	22.53	60	0.8	43100000	0	0	0	352000	301000	207000	11100000	9620000	8230000	28500000	26600000	9360000	46400000	89600000	97200000	41500000	99300000	105000000	114000000	101000000	116000000	0:0:0:0.04:0.04:0.04:1.35:1.17:1.00:3.47:3.23:1.14:5.64:10.88:11.81:5.04:12.06:12.80:13.80:12.29:14.15	0	287000	9650000	21500000	77700000	82000000	110000000	0:0.03:1.00:2.23:8.05:8.50:11.44	64	1	82	88
1	1	P02769	K.AEFVE.V	N	Y	22.48	60	0.6	42000000	0	0	0	0	0	0	2120000	1580000	1710000	12100000	11700000	10500000	91300000	68100000	75900000	105000000	79000000	90300000	113000000	103000000	116000000	0:0:0:0:0:0:1.24:0.93:1.00:7.10:6.88:6.14:53.47:39.84:44.42:61.37:46.26:52.84:64.00:60.38:64.00	0	0	1800000	11500000	78400000	91400000	111000000	0:0:1.00:6.35:43.50:50.68:61.44	64	1	225	229
1	1	P02769	Q.EAKDAFLG.S	N	Y	13.33	60	0.8	48200000	0	0	0	0	0	0	6190000	4750000	4880000	33600000	29200000	27900000	160000000	103000000	99600000	125000000	87600000	86200000	80500000	71800000	91400000	0:0:0:0:0:0:1.27:0.97:1.00:6.88:5.98:5.72:32.71:21.12:20.41:25.58:17.94:17.65:16.48:14.70:18.73	0	0	5270000	30200000	121000000	99600000	81200000	0:0:1.00:5.73:22.90:18.87:15.40	64	2	320	327
1	1	P02769	C.DKPLLE.K	N	Y	27.73	60	0.3	68100000	0	0	0	294000	280000	194000	16100000	12400000	10300000	63800000	57800000	19100000	93500000	181000000	201000000	79400000	68900000	205000000	197000000	156000000	68600000	0:0:0:0.05:0.05:0.05:1.56:1.20:1.00:6.18:5.60:1.85:9.06:17.48:19.47:7.69:6.68:19.82:19.03:15.12:6.64	0	297000	12900000	46900000	158000000	118000000	140000000	0:0.04:1.00:3.62:12.23:9.09:10.85	64	3	279	284
1	1	P02769	Q.NALIVR.Y	N	Y	23.46	60	0.5	44700000	0	0	0	2010000	1680000	1910000	12800000	11800000	10700000	38000000	35400000	12100000	57100000	111000000	104000000	55300000	48700000	144000000	77900000	149000000	66000000	0:0:0:0.19:0.16:0.18:1.19:1.10:1.00:3.53:3.29:1.13:5.32:10.34:9.69:5.14:4.53:13.41:7.24:13.85:6.14	0	1870000	11800000	28600000	90800000	82700000	100000000	0:0.16:1.00:2.42:7.69:7.00:8.51	64	3	404	409
1	1	P02769	Y.EIARRHPYF.Y	N	Y	25.1	60	0.9	42500000	0	0	0	339000	369000	405000	19300000	11100000	15900000	61300000	61600000	18500000	108000000	162000000	93500000	54000000	44000000	111000000	33600000	68200000	29500000	0:0:0:0.02:0.02:0.03:1.21:0.70:1.00:3.86:3.88:1.17:6.78:10.20:5.89:3.40:2.77:7.01:2.12:4.29:1.86	0	397000	15400000	47100000	121000000	69800000	43800000	0:0.03:1.00:3.06:7.85:4.52:2.84	64	2	140	148
1	1	P02769	D(+12.00)THKSEIAHRFK.D	N	Y	22.67	56.79	0.7	93700000	2690000	3000000	4320000	26700000	17200000	9000000	74600000	78800000	21200000	70700000	53500000	61800000	349000000	231000000	299000000	140000000	141000000	102000000	63900000	120000000	96600000	0.13:0.14:0.20:1.26:0.81:0.42:3.52:3.71:1.00:3.33:2.52:2.91:16.45:10.91:14.10:6.62:6.64:4.79:3.01:5.67:4.55	3330000	17700000	58200000	62000000	294000000	128000000	93600000	0.06:0.30:1.00:1.07:5.04:2.19:1.61	64	3	1	12	Cyclic-N-term
1	1	P02769	Q.EAKDAFL.G	N	Y	30.52	60	0.6	37800000	0	0	0	37600	0	0	2900000	2600000	2270000	19400000	14700000	15400000	113000000	72100000	71700000	95100000	76900000	61600000	79000000	75200000	91300000	0:0:0:0.13:0:0:1.28:1.14:1.00:8.56:6.49:6.78:49.85:31.74:31.54:41.84:33.83:27.12:34.75:33.12:40.18	0	37600	2680000	16500000	85700000	77800000	81800000	0:0.11:1.00:6.16:31.92:29.01:30.49	64	2	320	326
1	1	P02769	E.KDAIPENLPPLT.A	N	Y	16.45	56.02	0.6	32600000	0	73400	0	425000	708000	437000	11000000	8710000	6640000	24200000	25100000	23900000	100000000	72500000	60300000	75500000	50800000	57000000	57400000	50400000	58500000	0:0.04:0:0.06:0.11:0.07:1.66:1.31:1.00:3.64:3.78:3.60:15.11:10.92:9.08:11.36:7.65:8.58:8.64:7.59:8.80	73400	523000	8800000	24400000	77800000	61100000	55400000	0.03:0.06:1.00:2.77:8.84:6.95:6.30	64	1	294	305
1	1	P02769	L.GSFLY.E	N	Y	39.95	60	0.6	31100000	0	0	0	0	0	0	1600000	1920000	1680000	11200000	10700000	11100000	54200000	62800000	51300000	74300000	69200000	61100000	78600000	79900000	84500000	0:0:0:0:0:0:0.95:1.14:1.00:6.68:6.36:6.63:32.31:37.44:30.61:44.29:41.24:36.46:46.85:47.65:50.40	0	0	1730000	11000000	56100000	68200000	81000000	0:0:1.00:6.35:32.42:39.41:46.81	64	1	327	331
1	1	P02769	G.KYLY.E	N	Y	10.94	60	0.9	30600000	0	0	0	0	0	0	844000	777000	609000	5940000	5510000	1930000	29200000	57800000	66700000	33600000	57100000	91700000	113000000	107000000	71800000	0:0:0:0:0:0:1.39:1.27:1.00:9.75:9.04:3.16:47.91:64.00:64.00:55.13:64.00:64.00:64.00:64.00:64.00	0	0	743000	4460000	51200000	60800000	97100000	0:0:1.00:6.00:64.00:64.00:64.00	64	1	136	139
1	1	P02769	A.SIQKFG.E	N	Y	27.45	60	0.4	31100000	0	0	0	166000	163000	144000	4550000	4100000	3790000	24100000	23800000	7540000	49700000	100000000	101000000	33900000	32800000	109000000	33300000	94000000	31400000	0:0:0:0.06:0.06:0.06:1.20:1.08:1.00:6.35:6.29:1.99:13.12:26.47:26.71:8.95:8.67:28.84:8.80:24.83:8.29	0	158000	4150000	18500000	83700000	58600000	52900000	0:0.06:1.00:4.46:20.18:14.15:12.76	64	2	201	206
1	1	P02769	K.LKPDPNTLC.D	N	Y	16.5	60	0.8	28700000	0	0	0	305000	414000	424000	8680000	6780000	5630000	23000000	20200000	18700000	99100000	64700000	57100000	71500000	49500000	46200000	37600000	39100000	53900000	0:0:0:0.05:0.07:0.08:1.54:1.21:1.00:4.09:3.59:3.32:17.62:11.50:10.15:12.70:8.80:8.21:6.68:6.95:9.58	0	381000	7080000	20600000	73600000	55700000	44800000	0:0.05:1.00:2.91:10.40:7.87:6.32	64	2	115	123
1	1	P02769	G.SFL.Y	N	Y	22.57	60	1.2	26700000	0	0	0	0	0	0	1570000	1270000	1250000	6990000	6670000	7250000	53100000	46400000	50300000	66700000	52300000	54700000	69600000	65900000	77500000	0:0:0:0:0:0:1.26:1.02:1.00:5.60:5.34:5.80:42.50:37.19:40.29:53.41:41.89:43.77:55.77:52.81:62.06	0	0	1360000	6970000	49900000	57900000	71000000	0:0:1.00:5.11:36.62:42.45:52.08	64	1	328	330
1	1	P02769	A.EVEKDAIPENLPPLT.A	N	Y	25.15	60	0.6	26300000	0	0	0	582000	806000	573000	13600000	13600000	10500000	42300000	35000000	32100000	74300000	58100000	46400000	45000000	50000000	39500000	29200000	30700000	30600000	0:0:0:0.06:0.08:0.05:1.29:1.29:1.00:4.03:3.33:3.06:7.08:5.53:4.41:4.29:4.76:3.76:2.78:2.92:2.91	0	654000	12500000	36500000	59600000	44800000	30100000	0:0.05:1.00:2.91:4.75:3.57:2.40	64	1	291	305
1	1	P02769	K.AWSVA.R	N	Y	24.94	60	0.7	25200000	0	0	0	85900	112000	0	2340000	2050000	1920000	12000000	9220000	10000000	60200000	57200000	48700000	62800000	47600000	48000000	54700000	50900000	61300000	0:0:0:0.10:0.10:0:1.21:1.07:1.00:6.22:4.79:5.20:31.30:29.72:25.32:32.63:24.74:24.94:28.40:26.43:31.86	0	99200	2100000	10400000	55400000	52800000	55600000	0:0.09:1.00:4.94:26.32:25.09:26.42	64	1	212	216
1	1	P02769	E.KSLHTLF.G	N	Y	33.52	60	1	25100000	0	0	0	0	0	0	1110000	872000	728000	7800000	6980000	6430000	70400000	45600000	51400000	70900000	41600000	44100000	57200000	43700000	77800000	0:0:0:0:0:0:1.53:1.20:1.00:10.71:9.59:8.83:64.00:62.67:64.00:64.00:57.07:60.60:64.00:60.02:64.00	0	0	904000	7070000	55800000	52200000	59600000	0:0:1.00:7.82:61.72:57.75:64.00	64	1	64	70
1	1	P02769	T.ADFAEDKDVC.K	N	Y	25.16	60	0.9	24200000	0	0	0	878000	850000	674000	9560000	9160000	7920000	33200000	28600000	19400000	61400000	58600000	52300000	32700000	44400000	40700000	39100000	30300000	39500000	0:0:0:0.11:0.11:0.09:1.21:1.16:1.00:4.19:3.61:2.45:7.75:7.40:6.60:4.13:5.61:5.14:4.94:3.82:4.99	0	800000	8880000	27100000	57400000	39300000	36300000	0:0.09:1.00:3.05:6.47:4.42:4.09	64	1	306	315
1	1	P02769	K.DLGEEHFKGLVL.I	N	Y	48.94	60	0.7	69600000	940000	527000	651000	5450000	6870000	3490000	24300000	47300000	32800000	93600000	111000000	119000000	216000000	155000000	103000000	112000000	116000000	102000000	69800000	77500000	63300000	0.03:0.02:0.02:0.17:0.21:0.11:0.74:1.44:1.00:2.85:3.39:3.62:6.57:4.74:3.15:3.41:3.54:3.11:2.13:2.36:1.93	778000	5270000	34800000	108000000	159000000	110000000	70300000	0.02:0.15:1.00:3.10:4.56:3.17:2.02	64	3	13	24
1	1	P02769	R.LAKEYEATLE.E	N	Y	32.92	60	0.7	23400000	0	0	0	232000	157000	170000	9730000	9200000	7440000	43100000	36200000	38900000	75900000	55700000	51000000	40500000	35200000	36700000	16900000	14900000	19000000	0:0:0:0.03:0.02:0.02:1.31:1.24:1.00:5.80:4.87:5.23:10.21:7.49:6.85:5.44:4.74:4.94:2.27:2.01:2.56	0	186000	8790000	39400000	60900000	37500000	16900000	0:0.02:1.00:4.48:6.93:4.26:1.93	64	1	348	357
1	1	P02769	K.DAFLG.S	N	Y	22.35	60	0.8	23100000	0	0	414000	0	0	0	1220000	992000	933000	6410000	5420000	5530000	46800000	43400000	38200000	58000000	44900000	45800000	62100000	56300000	69400000	0:0:0.44:0:0:0:1.31:1.06:1.00:6.87:5.80:5.92:50.18:46.47:40.90:62.13:48.08:49.09:64.00:60.34:64.00	414000	0	1050000	5790000	42800000	49600000	62600000	0.39:0:1.00:5.51:40.76:47.20:59.62	64	1	323	327
1	1	P02769	K.DAIPENLPPLT.A	N	Y	17.17	56.4	0.6	26600000	331000	208000	171000	528000	934000	559000	4900000	7680000	5430000	20200000	18600000	21600000	73700000	58200000	44400000	46600000	58500000	48700000	48200000	50800000	49300000	0.06:0.04:0.04:0.10:0.17:0.10:0.90:1.42:1.00:3.73:3.43:3.98:13.58:10.72:8.19:8.58:10.78:8.97:8.89:9.36:9.09	237000	743000	6000000	20200000	58800000	51200000	49500000	0.04:0.12:1.00:3.36:9.79:8.54:8.24	64	2	295	305
1	1	P02769	H.TLFG.D	N	Y	20.22	60	0.6	22200000	0	0	0	0	0	0	1470000	1200000	1170000	6540000	5400000	5990000	41400000	38500000	40400000	53000000	44100000	45800000	56400000	57900000	66500000	0:0:0:0:0:0:1.26:1.03:1.00:5.58:4.61:5.11:35.35:32.90:34.47:45.27:37.63:39.06:48.16:49.45:56.74	0	0	1280000	5980000	40100000	47600000	60300000	0:0:1.00:4.66:31.28:37.14:47.00	64	1	68	71
1	1	P02769	S.LILNR.L	N	Y	60.19	60	0.5	21700000	0	0	0	81000	0	0	3570000	3160000	2390000	16500000	13700000	5020000	30800000	60600000	68500000	28600000	24200000	69300000	27400000	71900000	29200000	0:0:0:0.07:0:0:1.49:1.32:1.00:6.91:5.74:2.10:12.89:25.37:28.67:12.00:10.13:29.01:11.46:30.14:12.23	0	81000	3040000	11700000	53300000	40700000	42800000	0:0.06:1.00:3.87:17.53:13.40:14.10	64	1	454	458
1	1	P02769	T.KLVTDLT.K	N	Y	8.13	60	0.6	31800000	0	0	0	92600	74800	0	5540000	4050000	3460000	23200000	20300000	15200000	44800000	75100000	76800000	44600000	61100000	71400000	77400000	67100000	77500000	0:0:0:0.07:0.07:0:1.60:1.17:1.00:6.69:5.86:4.40:12.94:21.71:22.19:12.89:17.65:20.62:22.37:19.38:22.41	0	83700	4350000	19600000	65600000	62800000	74000000	0:0.06:1.00:4.49:15.07:14.43:17.01	64	3	232	238
1	1	P02769	K.QNCDQFEKLG.E	N	Y	44.17	60	0.9	19800000	261000	0	0	1860000	1770000	1160000	16800000	15300000	13800000	45900000	35200000	36000000	67600000	36400000	30800000	27700000	23200000	17900000	11700000	13900000	18100000	0.02:0:0:0.13:0.13:0.08:1.21:1.11:1.00:3.32:2.55:2.61:4.90:2.64:2.23:2.00:1.68:1.30:0.85:1.01:1.31	261000	1600000	15300000	39000000	44900000	22900000	14600000	0.02:0.10:1.00:2.55:2.94:1.50:0.95	64	1	389	398
1	1	P02769	Y.EYSRRHPEYA.V	N	Y	11.94	60	0.6	21800000	0	0	0	34600	57400	0	2420000	2000000	1070000	10200000	7760000	8750000	78000000	59900000	64500000	45100000	35600000	47800000	32800000	32100000	30700000	0:0:0:0.16:0.16:0:2.27:1.87:1.00:9.57:7.27:8.20:64.00:56.17:60.42:42.21:33.33:44.75:30.72:30.07:28.77	0	46000	1830000	8910000	67500000	42800000	31900000	0:0.09:1.00:4.87:36.93:23.42:17.44	64	2	332	341
1	1	P02769	E.VTKLVTDLT.K	N	Y	34.49	60	0.6	19900000	0	0	0	255000	328000	200000	6870000	6840000	5550000	24400000	21800000	24400000	61000000	47100000	42600000	42700000	36800000	27200000	22600000	24000000	24000000	0:0:0:0.05:0.06:0.04:1.24:1.23:1.00:4.39:3.94:4.40:10.99:8.49:7.68:7.70:6.63:4.89:4.06:4.32:4.32	0	261000	6420000	23500000	50200000	35600000	23500000	0:0.04:1.00:3.67:7.83:5.54:3.66	64	2	230	238
1	1	P02769	R.RHPYF.Y	N	Y	31.74	60	0.5	17900000	0	0	0	0	0	0	625000	447000	588000	4180000	3870000	1360000	24700000	36300000	37300000	22000000	21800000	67800000	34800000	87500000	32700000	0:0:0:0:0:0:1.06:0.76:1.00:7.11:6.59:2.32:41.98:61.81:63.54:37.40:37.12:64.00:59.28:64.00:55.73	0	0	553000	3140000	32800000	37200000	51700000	0:0:1.00:5.67:59.25:64.00:64.00	64	1	144	148
1	1	P02769	N.LPPLT.A	N	Y	7.13	35.84	0.5	17600000	0	175000	193000	229000	316000	332000	0	1760000	1390000	4890000	3870000	4900000	30900000	29000000	27500000	40200000	35000000	31400000	53000000	51600000	52700000	0:0.13:0.14:0.16:0.23:0.24:0:1.27:1.00:3.52:2.78:3.52:22.21:20.82:19.75:28.90:25.18:22.59:38.09:37.06:37.88	184000	292000	1580000	4550000	29100000	35600000	52400000	0.12:0.19:1.00:2.89:18.45:22.54:33.22	64	1	301	305
1	1	P02769	K.LVTDLT.K	N	Y	17.61	60	0.4	17500000	0	0	0	0	0	0	1580000	1250000	1160000	7230000	5780000	6470000	43600000	30400000	31100000	42000000	33100000	35000000	43800000	39100000	46900000	0:0:0:0:0:0:1.36:1.07:1.00:6.23:4.98:5.57:37.55:26.17:26.74:36.19:28.47:30.12:37.68:33.69:40.36	0	0	1330000	6500000	35000000	36700000	43300000	0:0:1.00:4.89:26.37:27.63:32.57	64	1	233	238
1	1	P02769	S.LILNRLC.V	N	Y	60.53	60	0.5	16700000	0	0	0	897000	1360000	518000	19700000	16800000	11400000	40900000	36300000	36100000	39400000	31300000	26000000	22400000	21800000	16600000	8560000	9990000	10800000	0:0:0:0.08:0.12:0.05:1.72:1.47:1.00:3.58:3.18:3.16:3.45:2.74:2.28:1.97:1.91:1.45:0.75:0.87:0.95	0	926000	16000000	37700000	32200000	20300000	9790000	0:0.06:1.00:2.37:2.02:1.27:0.61	64	1	454	460
1	1	P02769	M.ENFVA.F	N	Y	9.58	60	0.9	15800000	0	0	0	91500	83300	0	1220000	918000	828000	3370000	3040000	2720000	26000000	18300000	20600000	37400000	25100000	32300000	58200000	46100000	56300000	0:0:0:0.15:0.15:0:1.47:1.11:1.00:4.07:3.67:3.29:31.37:22.14:24.84:45.14:30.31:38.96:64.00:55.67:64.00	0	87400	988000	3040000	21600000	31600000	53500000	0:0.13:1.00:3.08:21.88:31.95:54.19	64	1	548	552
1	1	P02769	G.SFLYE.Y	N	Y	22.54	60	0.4	15700000	0	0	0	0	0	0	1350000	1230000	1050000	6840000	6680000	6230000	29600000	33000000	25000000	38600000	33900000	32600000	36900000	37100000	38600000	0:0:0:0:0:0:1.28:1.17:1.00:6.52:6.36:5.93:28.21:31.39:23.77:36.72:32.27:31.05:35.15:35.34:36.74	0	0	1210000	6580000	29200000	35000000	37600000	0:0:1.00:5.44:24.12:28.94:31.02	64	1	328	332
1	1	P02769	S.Q(-17.03)KFPKAEFVE.V	N	Y	46.61	60	0.8	15400000	173000	0	0	425000	537000	359000	3380000	3420000	3330000	7910000	8260000	10300000	44600000	33000000	27300000	35400000	29900000	25400000	33800000	26900000	29300000	0.05:0:0:0.13:0.16:0.11:1.02:1.03:1.00:2.37:2.48:3.10:13.40:9.91:8.20:10.64:8.97:7.63:10.14:8.08:8.79	173000	441000	3380000	8830000	35000000	30200000	30000000	0.05:0.13:1.00:2.61:10.36:8.95:8.87	64	1	220	229	Pyro-glu from Q
1	1	P02769	K.HLVDEPQNLIK.Q	N	Y	30.14	60	1	15300000	99300	0	0	0	0	0	2730000	1930000	1910000	17700000	14700000	15000000	67400000	37000000	29800000	36300000	23900000	24800000	15100000	15200000	18500000	0.06:0:0:0:0:0:1.43:1.01:1.00:9.26:7.72:7.83:35.27:19.37:15.60:18.98:12.51:12.96:7.90:7.96:9.69	99300	0	2190000	15800000	44700000	28300000	16300000	0.05:0:1.00:7.21:20.43:12.93:7.43	64	1	378	388
1	1	P02769	G.EEHFKGLVL.I	N	Y	45.32	60	0.6	58200000	964000	428000	561000	1430000	1970000	972000	8920000	11000000	8160000	38400000	37300000	34300000	196000000	132000000	87000000	135000000	121000000	88500000	105000000	103000000	109000000	0.12:0.06:0.07:0.18:0.24:0.12:1.09:1.35:1.00:4.70:4.57:4.20:24.05:16.18:10.65:16.58:14.88:10.84:12.82:12.59:13.41	651000	1460000	9360000	36700000	138000000	115000000	106000000	0.07:0.16:1.00:3.92:14.79:12.30:11.28	64	2	16	24
1	1	P02769	A.NKYNGVFQ.E	N	Y	8.71	60	0.5	17100000	0	0	0	0	0	0	1660000	1330000	1190000	8010000	7020000	5350000	25300000	39500000	38100000	27100000	35900000	40200000	44400000	37500000	47400000	0:0:0:0:0:0:1.40:1.12:1.00:6.76:5.93:4.52:21.32:33.34:32.15:22.89:30.30:33.90:37.49:31.64:39.99	0	0	1390000	6790000	34300000	38800000	43100000	0:0:1.00:4.88:24.64:27.88:30.97	64	3	158	165
1	1	P02769	Y.EIARRHPYFY.A	N	Y	12.75	45.16	0.7	17200000	205000	0	0	182000	150000	218000	6580000	5950000	4460000	23800000	18400000	8420000	35300000	55800000	44000000	18700000	32000000	32000000	26900000	17900000	29600000	0.05:0:0:0.04:0.03:0.05:1.47:1.33:1.00:5.33:4.13:1.89:7.90:12.49:9.86:4.20:7.17:7.16:6.02:4.01:6.63	205000	183000	5660000	16900000	45000000	27600000	24800000	0.04:0.03:1.00:2.98:7.95:4.87:4.38	64	2	140	149
1	1	P02769	C.DNQDTISSKLK.E	N	Y	50.24	60	0.7	56400000	0	0	0	64300	0	0	11600000	8010000	7020000	49900000	43400000	16500000	122000000	221000000	147000000	76400000	65300000	186000000	65200000	110000000	56000000	0:0:0:0.06:0:0:1.65:1.14:1.00:7.11:6.18:2.35:17.38:31.42:20.98:10.88:9.31:26.44:9.28:15.63:7.98	0	64300	8870000	36600000	163000000	109000000	77000000	0:0.05:1.00:4.12:18.41:12.30:8.68	64	2	265	275
1	1	P02769	K.GLVL.I	N	Y	10.15	39.36	0.5	19100000	0	0	260000	83400	0	0	947000	797000	644000	3600000	3890000	3710000	22400000	28700000	23800000	42300000	40100000	37200000	65800000	64200000	63500000	0:0:0.40:0.23:0:0:1.47:1.24:1.00:5.59:6.05:5.76:34.85:44.49:36.99:64.00:62.31:57.81:64.00:64.00:64.00	260000	83400	796000	3730000	48700000	81000000	64500000	0.33:0.28:1.00:4.69:61.17:64.00:64.00	64	2	21	24
1	1	P02769	A.KEYEATLE.E	N	Y	10.35	60	0.8	16500000	0	0	0	72800	61400	56800	4570000	4180000	3410000	26600000	25600000	8800000	36700000	68500000	7580000	25300000	21100000	50900000	16100000	32900000	13900000	0:0:0:0.04:0.04:0.04:1.34:1.23:1.00:7.78:7.52:2.58:10.76:20.07:2.22:7.42:6.17:14.91:4.73:9.65:4.07	0	63700	4050000	20400000	53700000	32600000	21700000	0:0.04:1.00:5.03:13.24:8.04:5.36	64	3	350	357
1	1	P02769	R.RHPYFY.A	N	Y	9.5	60	0.7	14200000	0	0	0	0	0	0	448000	257000	292000	2810000	2930000	1610000	17000000	24700000	25000000	28100000	29100000	32400000	42100000	42100000	49000000	0:0:0:0:0:0:1.54:0.88:1.00:9.62:10.04:5.53:58.35:64.00:64.00:64.00:64.00:64.00:64.00:64.00:64.00	0	0	332000	2890000	22300000	38200000	44400000	0:0:1.00:8.69:64.00:64.00:64.00	64	2	144	149
1	1	P02769	C.DEFKADEKKFWG.K	N	Y	25.95	60	0.7	15800000	513000	0	0	0	0	0	2080000	1670000	1400000	12600000	6980000	10700000	67800000	46300000	32500000	36700000	36700000	24400000	13700000	18000000	20400000	0.37:0:0:0:0:0:1.49:1.19:1.00:9.05:5.00:7.69:48.53:33.15:23.27:26.23:26.24:17.45:9.77:12.87:14.58	513000	0	1710000	10100000	48900000	32600000	17300000	0.30:0:1.00:5.91:28.51:19.00:10.11	64	2	124	135
1	1	P02769	L.YEYSRRHPEYA.V	N	Y	11.74	60	0.9	14600000	105000	0	0	0	0	0	1820000	994000	1440000	10100000	5320000	5920000	48300000	71100000	55400000	14600000	15500000	43700000	17900000	3780000	11100000	0.08:0:0:0:0:0:1.27:0.69:1.00:7.05:3.70:4.12:33.65:49.50:38.59:10.18:10.79:30.44:12.49:2.63:7.72	105000	0	1420000	7120000	58300000	24600000	10900000	0.08:0:1.00:5.03:41.16:17.38:7.72	64	2	331	341
1	1	P02769	E.C(+12.00)ADDRADLA.K	N	Y	24.04	60	0.5	15000000	0	0	0	0	0	0	1190000	770000	622000	8430000	7320000	2330000	27800000	43100000	40600000	20800000	15300000	48600000	21600000	55600000	21000000	0:0:0:0:0:0:1.91:1.24:1.00:13.56:11.78:3.75:44.78:64.00:64.00:33.43:24.58:64.00:34.79:64.00:33.78	0	0	934000	6030000	37200000	28200000	32700000	0:0:1.00:6.45:39.79:30.19:35.03	64	2	252	260	Crosslink-CK
1	1	P02769	E.FVEVT.K	N	Y	8.67	60	0.8	12600000	0	0	0	0	0	0	886000	0	690000	4470000	4350000	4180000	26800000	21800000	20900000	32300000	24200000	27200000	35200000	30600000	31500000	0:0:0:0:0:0:1.28:0:1.00:6.47:6.30:6.06:38.86:31.52:30.29:46.86:35.01:39.38:50.97:44.33:45.66	0	0	788000	4330000	23200000	27900000	32400000	0:0:1.00:5.50:29.39:35.40:41.16	64	1	227	231
1	1	P02769	V.STPTLVE.V	N	Y	8.7	60	0.6	12000000	0	0	0	253000	229000	199000	2820000	2220000	2440000	9400000	7590000	8150000	32400000	21000000	23500000	27800000	21000000	23400000	22700000	21700000	24500000	0:0:0:0.10:0.09:0.08:1.15:0.91:1.00:3.85:3.10:3.33:13.24:8.60:9.63:11.39:8.60:9.58:9.29:8.86:10.03	0	227000	2490000	8380000	25600000	24100000	23000000	0:0.09:1.00:3.36:10.28:9.66:9.21	64	1	418	424
1	1	P02769	A.LTPDETYVPKAFD.E	N	Y	36.14	60	0.6	11900000	0	0	0	56200	0	0	1270000	975000	862000	4580000	3330000	4480000	32700000	25500000	18500000	30000000	24500000	17500000	34100000	31400000	21100000	0:0:0:0.11:0:0:1.47:1.13:1.00:5.31:3.87:5.19:37.96:29.60:21.43:34.79:28.39:20.28:39.49:36.43:24.51	0	56200	1030000	4130000	25600000	24000000	28900000	0:0.09:1.00:3.99:24.73:23.19:27.90	64	1	490	502
1	1	P02769	K.DLGEEHFK.G	N	Y	19.77	60	0.5	11900000	0	0	0	105000	99800	70800	2290000	1840000	1870000	8750000	9200000	3160000	22400000	35300000	28300000	17700000	14600000	38000000	17500000	33100000	15100000	0:0:0:0.06:0.05:0.05:1.22:0.98:1.00:4.68:4.92:1.69:11.98:18.86:15.15:9.48:7.80:20.34:9.37:17.73:8.05	0	91900	2000000	7040000	28700000	23400000	21900000	0:0.05:1.00:3.52:14.35:11.73:10.97	64	1	13	20
1	1	P02769	E.YSRRHPEYA.V	N	Y	11.4	60	0.7	15600000	0	0	0	0	0	0	595000	621000	210000	2930000	2710000	2130000	47900000	25900000	64700000	33500000	25600000	26600000	25700000	32300000	36200000	0:0:0:0:0:0:2.83:2.95:1.00:13.95:12.91:10.12:64.00:64.00:64.00:64.00:64.00:64.00:64.00:64.00:64.00	0	0	527000	2590000	46200000	28500000	31400000	0:0:1.00:4.91:64.00:54.15:59.67	64	2	333	341
1	1	P02769	S.Q(-17.03)YLQ.Q	N	Y	12.76	60	0.6	11800000	0	0	0	0	0	0	929000	811000	824000	3710000	2660000	2850000	20900000	18500000	18900000	30300000	21500000	22500000	30800000	31000000	40700000	0:0:0:0:0:0:1.13:0.98:1.00:4.50:3.23:3.45:25.36:22.41:22.94:36.77:26.13:27.27:37.37:37.60:49.36	0	0	855000	3070000	19400000	24800000	34200000	0:0:1.00:3.60:22.74:29.00:39.98	64	1	29	32	Pyro-glu from Q
1	1	P02769	K.EC(-1.01)C(-1.01)DKPLLE.K	N	Y	52.28	60	0.8	11600000	0	0	0	1040000	1330000	1180000	17800000	16800000	13700000	28200000	25800000	23800000	27000000	19000000	17200000	12200000	11700000	10000000	4790000	5130000	6000000	0:0:0:0.08:0.10:0.09:1.30:1.23:1.00:2.06:1.88:1.74:1.98:1.39:1.26:0.89:0.85:0.73:0.35:0.38:0.44	0	1180000	16100000	25900000	21100000	11300000	5310000	0:0.07:1.00:1.61:1.31:0.70:0.33	64	1	276	284	Half of a disulfide bridge
1	1	P02769	L.YYANK(+12.00)YN.G	N	Y	11.92	60	0.8	11800000	0	0	0	0	0	0	356000	254000	338000	3190000	1290000	1030000	18000000	33000000	27700000	17400000	16000000	36900000	27800000	41800000	22100000	0:0:0:0:0:0:1.05:0.75:1.00:9.46:3.81:3.05:53.18:64.00:64.00:51.40:47.31:64.00:64.00:64.00:64.00	0	0	316000	1840000	26500000	23800000	30600000	0:0:1.00:5.82:64.00:64.00:64.00	64	2	155	161	Crosslink-KY
1	1	P02769	E.IARRHPYF.Y	N	Y	34.99	60	0.5	13600000	0	0	0	82200	56300	0	2680000	2480000	2240000	13600000	4270000	4040000	25900000	43000000	43600000	19400000	18400000	43100000	14100000	37000000	11300000	0:0:0:0.05:0.05:0:1.20:1.11:1.00:6.09:1.91:1.80:11.59:19.23:19.50:8.67:8.23:19.26:6.30:16.55:5.07	0	69300	2470000	7320000	37500000	27000000	20800000	0:0.04:1.00:2.97:15.22:10.94:8.45	64	2	141	148
1	1	P02769	K.DAFL.G	N	Y	11.69	60	0.8	11100000	0	0	0	0	0	0	275000	0	212000	1880000	1650000	1700000	17200000	16200000	13700000	26500000	22400000	21100000	36800000	34900000	37700000	0:0:0:0:0:0:1.30:0:1.00:8.87:7.80:8.02:64.00:64.00:64.00:64.00:64.00:64.00:64.00:64.00:64.00	0	0	243000	1740000	15700000	23300000	36500000	0:0:1.00:7.16:64.00:64.00:64.00	64	1	323	326
1	1	P02769	A.VEGPKLVV.S	N	Y	38.03	60	0.7	10800000	0	0	0	104000	139000	0	1580000	1120000	1020000	4250000	2930000	3280000	22200000	19100000	15400000	27200000	18800000	16300000	32500000	27600000	34000000	0:0:0:0.10:0.14:0:1.55:1.10:1.00:4.15:2.86:3.20:21.71:18.62:15.03:26.59:18.30:15.90:31.70:26.94:33.16	0	122000	1240000	3490000	18900000	20800000	31400000	0:0.10:1.00:2.80:15.19:16.68:25.20	64	1	569	576
1	1	P02769	S.ALTPDETYVPKAFD.E	N	Y	31.81	60	0.8	10700000	0	0	0	82800	118000	0	1180000	1140000	883000	5020000	4250000	4650000	23900000	22800000	15100000	25100000	26800000	16400000	31500000	19500000	26900000	0:0:0:0.09:0.13:0:1.34:1.29:1.00:5.68:4.81:5.26:27.03:25.79:17.05:28.41:30.38:18.60:35.69:22.13:30.50	0	100000	1070000	4640000	20600000	22800000	26000000	0:0.09:1.00:4.34:19.26:21.33:24.34	64	1	489	502
1	1	P02769	L.PKIE.T	N	Y	7.18	60	0.6	10000000	0	0	0	0	0	0	903000	666000	489000	3510000	2490000	968000	9720000	23300000	23400000	11500000	10400000	32000000	41000000	36000000	13800000	0:0:0:0:0:0:1.85:1.36:1.00:7.17:5.08:1.98:19.87:47.59:47.76:23.48:21.31:64.00:64.00:64.00:28.23	0	0	686000	2320000	18800000	18000000	30300000	0:0:1.00:3.38:27.37:26.20:44.12	64	1	179	182
1	1	P02769	F.SALTPDETYVPKAFD.E	N	Y	30.42	60	0.7	9970000	0	0	0	57700	120000	0	1410000	1360000	1070000	5440000	4790000	4060000	25000000	21500000	15600000	22300000	21700000	16600000	20100000	25800000	22500000	0:0:0:0.07:0.11:0:1.33:1.28:1.00:5.11:4.50:3.81:23.52:20.22:14.69:20.93:20.38:15.58:18.83:24.19:21.08	0	89000	1280000	4770000	20700000	20200000	22800000	0:0.07:1.00:3.73:16.21:15.79:17.79	64	1	488	502
1	1	P02769	A.EVEKDAIPEN.L	N	Y	31.3	60	0.7	9910000	0	0	0	33100	0	0	1310000	1020000	752000	6590000	2320000	1980000	20100000	26000000	28700000	13800000	12900000	33300000	14900000	31100000	13300000	0:0:0:0.10:0:0:1.75:1.36:1.00:8.76:3.08:2.63:26.68:34.64:38.17:18.35:17.14:44.28:19.77:41.39:17.63	0	33100	1030000	3630000	24900000	20000000	19700000	0:0.08:1.00:3.52:24.21:19.41:19.17	64	1	291	300
1	1	P02769	R.C(+12.00)ASIQKFG.E	N	Y	25.14	60	0.7	9640000	0	0	0	427000	309000	287000	5850000	4660000	4060000	19100000	15400000	16400000	32100000	23200000	19100000	17500000	12100000	10700000	6000000	8070000	7190000	0:0:0:0.11:0.08:0.07:1.44:1.15:1.00:4.70:3.78:4.04:7.91:5.70:4.69:4.30:2.97:2.64:1.48:1.99:1.77	0	341000	4860000	17000000	24800000	13400000	7090000	0:0.07:1.00:3.49:5.10:2.76:1.46	64	1	199	206	Crosslink-CK
1	1	P02769	A.RLSQKFPK.A	N	Y	13.11	60	0.5	10300000	0	0	0	0	0	0	1040000	836000	575000	4110000	2700000	2940000	24100000	23200000	33600000	16100000	16700000	37000000	13500000	29600000	11100000	0:0:0:0:0:0:1.82:1.45:1.00:7.15:4.70:5.11:41.97:40.38:58.43:28.02:29.07:64.00:23.52:51.47:19.27	0	0	887000	3650000	28500000	23500000	18600000	0:0:1.00:4.12:32.19:26.53:20.98	64	3	217	224
1	1	P02769	G.LVL.I	N	Y	8.47	60	1	9320000	0	0	358000	0	0	0	553000	399000	388000	1800000	1560000	1720000	14200000	12300000	13100000	20900000	18700000	17600000	30300000	28700000	33100000	0:0:0.92:0:0:0:1.42:1.03:1.00:4.64:4.02:4.44:36.63:31.72:33.63:53.95:48.09:45.41:64.00:64.00:64.00	358000	0	447000	1690000	13200000	19100000	30700000	0.80:0:1.00:3.79:29.53:42.70:64.00	64	1	22	24
1	1	P02769	R.YTRKVPQVS.T	N	Y	24.81	60	0.7	8980000	210000	133000	92000	3050000	1600000	1600000	9020000	7290000	9350000	19900000	6550000	8510000	13500000	28200000	25100000	6440000	8700000	17000000	5530000	12600000	4320000	0.02:0.02:0.02:0.33:0.17:0.17:0.96:0.78:1.00:2.13:0.70:0.91:1.44:3.02:2.69:0.69:0.93:1.81:0.59:1.35:0.46	145000	2080000	8550000	11600000	22300000	10700000	7500000	0.02:0.24:1.00:1.36:2.60:1.25:0.88	64	1	410	418
1	1	P02769	K.ADEKKFWG.K	N	Y	15.52	60	0.9	59000000	0	0	174000	0	0	0	806000	705000	551000	9110000	7000000	6740000	148000000	98700000	94600000	173000000	116000000	113000000	184000000	122000000	165000000	0:0:0.84:0:0:0:1.46:1.28:1.00:16.53:12.70:12.24:64.00:64.00:64.00:64.00:64.00:64.00:64.00:64.00:64.00	174000	0	740000	7620000	114000000	134000000	157000000	0.62:0:1.00:10.30:64.00:64.00:64.00	64	2	128	135
1	1	P02769	K.Q(-17.03)NCDQFEKLG.E	N	Y	23.42	56.8	0.7	11300000	335000	0	0	483000	638000	200000	5040000	4850000	3960000	13900000	13200000	13400000	33100000	24700000	20100000	22500000	18100000	14700000	15000000	16000000	17600000	0.08:0:0:0.12:0.16:0.05:1.27:1.22:1.00:3.52:3.32:3.37:8.36:6.24:5.08:5.69:4.57:3.72:3.79:4.04:4.44	335000	460000	4620000	13500000	26000000	18500000	16200000	0.07:0.10:1.00:2.92:5.63:4.00:3.51	64	2	389	398	Pyro-glu from Q
1	1	P02769	A.FSQYLQ.Q	N	Y	12.36	45.05	0.5	8390000	154000	150000	201000	547000	633000	330000	2800000	2900000	2700000	7510000	6780000	6890000	20500000	19400000	16400000	18500000	17100000	14200000	12900000	12300000	13300000	0.06:0.06:0.07:0.20:0.23:0.12:1.04:1.07:1.00:2.78:2.51:2.55:7.59:7.17:6.06:6.85:6.33:5.26:4.79:4.56:4.91	168000	503000	2800000	7060000	18700000	16600000	12800000	0.06:0.18:1.00:2.52:6.69:5.93:4.59	64	1	27	32
1	1	P02769	W.GKYLY.E	N	Y	7.26	60	0.7	20000000	0	0	0	0	0	0	561000	243000	415000	3700000	3240000	1220000	18100000	35100000	35800000	21200000	45900000	54300000	65400000	59800000	76000000	0:0:0:0:0:0:1.35:0.59:1.00:8.92:7.80:2.95:43.66:64.00:64.00:51.03:64.00:64.00:64.00:64.00:64.00	0	0	481000	2720000	29700000	40500000	67100000	0:0:1.00:5.65:61.71:64.00:64.00	64	2	135	139
1	1	P02769	D.NQDTISSKLK.E	N	Y	30.83	60	0.3	15200000	0	0	0	0	36300	0	4230000	2660000	2140000	15400000	5800000	5530000	31800000	49700000	50100000	21200000	19900000	44100000	15500000	36800000	14100000	0:0:0:0:0.06:0:1.98:1.24:1.00:7.21:2.71:2.58:14.85:23.21:23.39:9.88:9.31:20.60:7.23:17.16:6.60	0	36300	3010000	8930000	43900000	28400000	22100000	0:0.04:1.00:2.96:14.56:9.43:7.35	64	2	266	275
1	1	P02769	F.AVEGPKLVV.S	N	Y	36.92	60	0.6	8290000	0	0	0	109000	167000	0	1330000	1030000	893000	3230000	2510000	3120000	18300000	14600000	11800000	20000000	15800000	12600000	22600000	20800000	25400000	0:0:0:0.12:0.19:0:1.49:1.16:1.00:3.62:2.82:3.49:20.47:16.30:13.24:22.37:17.70:14.06:25.31:23.26:28.42	0	138000	1080000	2950000	14900000	16100000	22900000	0:0.13:1.00:2.72:13.72:14.85:21.12	64	1	568	576
1	1	P02769	Y.AVSVL.L	N	Y	9.4	60	0.3	8280000	0	0	0	0	0	0	0	0	0	1480000	1100000	1210000	15600000	12800000	14200000	20700000	16600000	16400000	25100000	22600000	26000000	-:-:-:-:-:-:-:-:-:64.00:64.00:64.00:64.00:64.00:64.00:64.00:64.00:64.00:64.00:64.00:64.00	0	0	0	1260000	14200000	17900000	24600000	-:-:-:64.00:64.00:64.00:64.00	64	1	341	345
1	1	P02769	S.LIL.N	N	Y	10.37	60	0.4	7980000	0	0	1000000	0	0	0	521000	490000	335000	2390000	2390000	2190000	10600000	14000000	11700000	18800000	16100000	17000000	23400000	23200000	23600000	0:0:3.00:0:0:0:1.56:1.47:1.00:7.14:7.14:6.54:31.79:41.71:34.95:56.19:48.13:50.87:64.00:64.00:64.00	1000000	0	449000	2320000	12100000	17300000	23400000	2.23:0:1.00:5.17:26.94:38.55:52.11	64	1	454	456
1	1	P02769	S.QKFPKAEFVE.V	N	Y	16.83	55.93	0.7	15400000	0	33900	0	1390000	919000	1200000	9430000	7100000	6820000	21600000	15400000	15900000	64800000	31600000	26700000	30500000	23200000	19600000	16500000	13700000	16900000	0:0.02:0:0.20:0.13:0.18:1.38:1.04:1.00:3.17:2.26:2.33:9.50:4.63:3.92:4.47:3.40:2.87:2.41:2.01:2.47	33900	1170000	7780000	17600000	41000000	24400000	20300000	0.02:0.15:1.00:2.27:5.27:3.14:2.60	64	3	220	229
1	1	P02769	L.GSFLYE.Y	N	Y	14.44	60	0.6	7440000	0	0	0	0	0	0	593000	444000	475000	3300000	3230000	3200000	16200000	14800000	12500000	18800000	15000000	14400000	17300000	17300000	18600000	0:0:0:0:0:0:1.25:0.94:1.00:6.95:6.80:6.72:34.09:31.06:26.29:39.61:31.49:30.39:36.39:36.40:39.24	0	0	504000	3240000	14500000	16100000	17700000	0:0:1.00:6.43:28.73:31.88:35.20	64	1	327	332
1	1	P02769	S.Q(-17.03)KFPKAEFVEVT.K	N	Y	41.84	60	0.6	7410000	0	0	0	319000	452000	59300	2880000	1890000	2330000	6050000	7590000	7080000	19500000	17000000	13500000	17400000	13900000	11100000	10800000	12000000	11700000	0:0:0:0.14:0.19:0.03:1.24:0.81:1.00:2.60:3.26:3.04:8.35:7.31:5.80:7.48:5.96:4.77:4.63:5.14:5.04	0	276000	2370000	6910000	16700000	14100000	11500000	0:0.12:1.00:2.92:7.03:5.97:4.86	64	1	220	231	Pyro-glu from Q
1	1	P02769	S.VARLSQKFPK.A	N	Y	25.69	60	1.2	7360000	0	0	0	0	0	0	1510000	1850000	906000	7860000	2330000	2650000	16500000	24500000	26600000	8640000	8080000	26800000	7170000	14200000	4980000	0:0:0:0:0:0:1.67:2.04:1.00:8.67:2.58:2.93:18.24:27.00:29.31:9.54:8.92:29.57:7.91:15.72:5.50	0	0	1420000	4280000	22500000	14500000	8800000	0:0:1.00:3.01:15.84:10.20:6.19	64	1	215	224
1	1	P02769	T.KLVTDLTKVH.K	N	Y	13.81	60	1.2	8020000	0	0	0	61700	0	0	4320000	4110000	2820000	20100000	15600000	5780000	16300000	29000000	25700000	8190000	6430000	17500000	2860000	6010000	3460000	0:0:0:0.02:0:0:1.53:1.46:1.00:7.14:5.55:2.05:5.79:10.31:9.14:2.91:2.28:6.23:1.02:2.14:1.23	0	61700	3750000	13800000	23700000	10700000	4110000	0:0.02:1.00:3.69:6.32:2.86:1.10	64	2	232	241
1	1	P02769	C.TKPESERMPCT.E	N	Y	26.84	60	0.6	21000000	0	0	0	706000	905000	953000	19800000	21500000	12500000	61700000	20700000	20900000	39800000	59200000	55500000	19900000	15800000	38700000	9880000	32900000	10000000	0:0:0:0.06:0.07:0.08:1.58:1.72:1.00:4.93:1.65:1.67:3.18:4.72:4.43:1.59:1.26:3.09:0.79:2.63:0.80	0	986000	17900000	34500000	51500000	24800000	17600000	0:0.05:1.00:1.92:2.87:1.38:0.98	64	2	438	448
1	1	P02769	Y.STVFDKLK.H	N	Y	64.56	60	0.9	69900000	0	0	0	0	0	0	3880000	2820000	2520000	31400000	24200000	21000000	260000000	141000000	147000000	194000000	136000000	131000000	127000000	107000000	139000000	0:0:0:0:0:0:1.54:1.12:1.00:12.44:9.59:8.34:64.00:55.80:58.40:64.00:53.96:51.89:50.23:42.56:55.24	0	0	3070000	25500000	183000000	154000000	124000000	0:0:1.00:8.30:59.41:49.96:40.46	64	2	370	377
1	1	P02769	Q.QC(+31.99)PFDEHVK.L	N	Y	24.25	60	0.6	6900000	0	0	0	114000	0	60500	1640000	1440000	1500000	6250000	6770000	1920000	10800000	22200000	20300000	8040000	6860000	18300000	16900000	15700000	6090000	0:0:0:0.08:0:0.04:1.09:0.96:1.00:4.17:4.52:1.28:7.23:14.83:13.55:5.37:4.58:12.23:11.30:10.50:4.06	0	87400	1530000	4980000	17800000	11100000	12900000	0:0.06:1.00:3.26:11.65:7.26:8.46	64	1	33	41	Dihydroxy
1	1	P02769	L.YEYSRRHPEYAVSVL.L	N	Y	18.78	60	0.9	6860000	224000	0	0	0	0	0	3240000	4210000	2680000	13900000	11500000	16200000	30100000	17700000	9330000	10000000	9210000	6420000	2730000	3660000	2940000	0.08:0:0:0:0:0:1.21:1.57:1.00:5.19:4.29:6.05:11.25:6.61:3.49:3.73:3.44:2.40:1.02:1.37:1.10	224000	0	3380000	13900000	19100000	8540000	3110000	0.07:0:1.00:4.11:5.64:2.53:0.92	64	1	331	345
1	1	P02769	E.VSRSLGKVG.T	N	Y	18.88	55.85	0.8	9910000	0	64700	0	2380000	4850000	1690000	14600000	12300000	6850000	14100000	14900000	12000000	17400000	15600000	27600000	8940000	10200000	22500000	5400000	11400000	5250000	0:0.02:0:0.35:0.71:0.25:2.12:1.79:1.00:2.06:2.17:1.75:2.55:2.28:4.03:1.30:1.48:3.29:0.79:1.66:0.77	64700	2970000	11200000	13700000	20200000	13900000	7350000	0.02:0.26:1.00:1.22:1.80:1.23:0.65	64	2	425	433
1	1	P02769	T.EFAKTCVA.D	N	Y	24.46	60	0.5	6480000	0	0	0	795000	654000	632000	10500000	9000000	7450000	17400000	18400000	6440000	8680000	15400000	16500000	4270000	3670000	8110000	1510000	4690000	1820000	0:0:0:0.11:0.09:0.08:1.41:1.21:1.00:2.34:2.48:0.86:1.17:2.07:2.22:0.57:0.49:1.09:0.20:0.63:0.24	0	694000	8980000	14100000	13600000	5350000	2670000	0:0.08:1.00:1.57:1.51:0.60:0.30	64	1	48	55
1	1	P02769	K.AWSVARLS.Q	N	Y	39.09	60	0.7	6430000	539000	401000	353000	6070000	7520000	5300000	9960000	9660000	9500000	11200000	11000000	11700000	10700000	8340000	7700000	5660000	5760000	4940000	2770000	2800000	3190000	0.06:0.04:0.04:0.64:0.79:0.56:1.05:1.02:1.00:1.17:1.16:1.24:1.13:0.88:0.81:0.60:0.61:0.52:0.29:0.30:0.34	431000	6300000	9710000	11300000	8910000	5460000	2920000	0.04:0.65:1.00:1.16:0.92:0.56:0.30	26.19	1	212	219
1	1	P02769	V.STPTLV.E	N	Y	12.34	60	0.8	6300000	0	0	0	0	0	0	984000	933000	805000	3600000	3000000	2980000	14600000	9980000	12200000	15700000	11300000	11700000	14500000	12800000	17200000	0:0:0:0:0:0:1.22:1.16:1.00:4.47:3.72:3.70:18.13:12.39:15.13:19.50:14.04:14.48:18.05:15.95:21.30	0	0	908000	3190000	12300000	12900000	14800000	0:0:1.00:3.52:13.50:14.20:16.36	64	1	418	423
1	1	P02769	L.SHKDDSPDLPK.L	N	Y	23.12	60	0.6	6260000	0	0	0	0	133000	0	1710000	1400000	423000	2650000	2120000	1830000	14900000	10900000	17200000	10100000	8950000	19500000	12300000	18000000	9200000	0:0:0:0:0.32:0:4.04:3.32:1.00:6.27:5.01:4.32:35.32:25.90:40.76:23.90:21.17:46.14:29.14:42.58:21.78	0	133000	1180000	2200000	14400000	12900000	13200000	0:0.11:1.00:1.87:12.20:10.91:11.18	64	1	104	114
1	1	P02769	K.YNGVFQ.E	N	Y	8.23	60	0.9	6250000	0	0	0	0	0	0	256000	209000	161000	1390000	1100000	1170000	13800000	12400000	10300000	15600000	12700000	11900000	18400000	14600000	17200000	0:0:0:0:0:0:1.58:1.29:1.00:8.60:6.83:7.27:64.00:64.00:63.75:64.00:64.00:64.00:64.00:64.00:64.00	0	0	209000	1220000	12100000	13400000	16800000	0:0:1.00:5.85:58.22:64.00:64.00	64	1	160	165
1	1	P02769	E.KSHCIAEVE.K	N	Y	19.48	60	0.6	6250000	0	0	0	202000	239000	169000	5840000	3600000	3490000	16000000	6770000	6450000	12900000	16500000	20400000	4990000	5520000	12000000	3010000	9640000	3420000	0:0:0:0.06:0.07:0.05:1.67:1.03:1.00:4.58:1.94:1.85:3.68:4.73:5.85:1.43:1.58:3.42:0.86:2.76:0.98	0	203000	4310000	9750000	16600000	7490000	5360000	0:0.05:1.00:2.26:3.85:1.74:1.24	64	1	285	293
1	1	P02769	F.YAPEL.L	N	Y	9.45	60	0.8	6210000	0	0	332000	0	0	0	351000	346000	332000	1690000	1310000	1380000	12500000	11200000	9640000	14400000	12500000	11100000	17700000	15900000	19800000	0:0:1.00:0:0:0:1.06:1.04:1.00:5.08:3.96:4.17:37.57:33.64:29.03:43.39:37.51:33.45:53.19:47.80:59.67	332000	0	343000	1460000	11100000	12700000	17800000	0.97:0:1.00:4.26:32.34:36.88:51.83	64	1	149	153
1	1	P02769	V.LIAFS.Q	N	Y	12.39	60	0.8	6200000	0	0	0	244000	295000	169000	1920000	1480000	1360000	3900000	3860000	3770000	12800000	11700000	10700000	13700000	13200000	12200000	13000000	12200000	13800000	0:0:0:0.18:0.22:0.12:1.41:1.10:1.00:2.88:2.85:2.78:9.44:8.64:7.91:10.10:9.76:8.99:9.60:8.99:10.17	0	236000	1590000	3840000	11700000	13000000	13000000	0:0.15:1.00:2.42:7.41:8.22:8.19	64	1	24	28
1	1	P02769	DTHK(+12.00)SEIAHRFK(+12.00).D	N	Y	13.69	55.04	0.5	6130000	0	32400	0	203000	276000	203000	3000000	2060000	3120000	7160000	2680000	2990000	15400000	19900000	17900000	2680000	7250000	16800000	6950000	14200000	5810000	0:0.02:0:0.07:0.09:0.07:0.96:0.66:1.00:2.30:0.86:0.96:4.93:6.39:5.74:0.86:2.33:5.40:2.23:4.56:1.87	32400	228000	2730000	4280000	17700000	8920000	8990000	0.02:0.08:1.00:1.57:6.50:3.27:3.30	64	1	1	12	Crosslink-KY
1	1	P02769	S.Q(-17.03)KFPK.A	N	Y	17.91	60	0.6	16400000	0	0	0	28700	0	0	518000	436000	423000	2870000	1040000	909000	14900000	26200000	32700000	22000000	19100000	54300000	40600000	95500000	32700000	0:0:0:0.30:0:0:1.22:1.03:1.00:6.78:2.46:2.15:35.29:61.94:64.00:52.13:45.12:64.00:64.00:64.00:64.00	0	28700	459000	1600000	24600000	31800000	105000000	0:0.40:1.00:3.50:53.66:64.00:64.00	64	2	220	224	Pyro-glu from Q
1	1	P02769	E.C(-1.01)ADDRADLAKYIC(-1.01)DNQDTISSKLK.E	N	Y	13.26	54.76	0.9	30800000	942000	0	0	2240000	3140000	442000	35200000	35300000	23700000	138000000	91800000	76300000	70600000	64800000	35600000	25500000	23300000	11400000	2730000	2750000	3470000	0.04:0:0:0.09:0.13:0.02:1.48:1.49:1.00:5.81:3.87:3.22:2.98:2.73:1.50:1.07:0.98:0.48:0.11:0.12:0.15	942000	2230000	31400000	102000000	57000000	20100000	3250000	0.03:0.07:1.00:3.25:1.82:0.64:0.10	64	4	252	275	Half of a disulfide bridge
1	1	P02769	Y.APELLY.Y	N	Y	12.23	60	0.5	6010000	0	0	0	89700	112000	0	874000	1050000	1030000	3490000	3790000	3660000	14400000	13400000	11500000	11300000	13100000	12400000	11600000	12500000	12000000	0:0:0:0.09:0.11:0:0.85:1.02:1.00:3.40:3.69:3.57:14.08:13.03:11.22:11.04:12.76:12.06:11.30:12.14:11.65	0	101000	983000	3650000	13100000	12300000	12000000	0:0.10:1.00:3.71:13.34:12.48:12.21	64	1	150	155
1	1	P02769	D.EKLFT.F	N	Y	7.4	60	0.7	8190000	0	0	0	0	0	0	0	144000	0	771000	930000	287000	5890000	11000000	13200000	7830000	15600000	19800000	35300000	33000000	28300000	-:-:-:-:-:-:-:64.00:-:64.00:64.00:64.00:64.00:64.00:64.00:64.00:64.00:64.00:64.00:64.00:64.00	0	0	144000	847000	10000000	14400000	32200000	0:0:1.00:5.89:64.00:64.00:64.00	64	2	503	507
1	1	P02769	C.DEFKADEKKFWGKYLY.E	N	Y	20.6	47.42	0.8	11000000	1770000	0	0	275000	173000	0	7720000	6790000	6090000	25500000	23400000	31700000	39000000	32600000	14100000	15700000	12300000	7460000	1080000	2310000	2100000	0.29:0:0:0.05:0.03:0:1.27:1.12:1.00:4.19:3.84:5.22:6.41:5.35:2.32:2.58:2.02:1.23:0.18:0.38:0.34	1770000	297000	6860000	26900000	28600000	11800000	1830000	0.26:0.04:1.00:3.92:4.16:1.72:0.27	64	2	124	139
1	1	P02769	Y.STVFDKLKHLVD.E	N	Y	22.75	60	0.8	6590000	0	0	0	0	0	0	583000	1150000	882000	8000000	9820000	7970000	25900000	22100000	14200000	11600000	11800000	9020000	4660000	5660000	5170000	0:0:0:0:0:0:0.66:1.30:1.00:9.07:11.14:9.03:29.33:25.08:16.15:13.12:13.37:10.23:5.28:6.42:5.86	0	0	927000	8600000	20700000	10800000	5160000	0:0:1.00:9.27:22.35:11.64:5.56	64	2	370	381
1	1	P02769	K.HKPKATEEQLK.T	N	Y	11.38	60	0.8	5500000	0	0	0	657000	416000	133000	1830000	1810000	817000	3360000	2540000	3070000	18000000	13300000	20700000	10400000	7750000	8390000	5160000	8090000	9140000	0:0:0:0.80:0.51:0.16:2.24:2.21:1.00:4.11:3.11:3.75:22.04:16.26:25.35:12.72:9.49:10.27:6.32:9.90:11.18	0	402000	1480000	2990000	17300000	8850000	7470000	0:0.27:1.00:2.01:11.68:5.96:5.03	64	1	534	544
1	1	P02769	S.QKFPKAEFVEVT.K	N	Y	25.13	60	0.6	8220000	134000	0	0	994000	790000	614000	7200000	4720000	4930000	17900000	10700000	10700000	29800000	19700000	15200000	14500000	9260000	8120000	4890000	5180000	7320000	0.03:0:0:0.20:0.16:0.12:1.46:0.96:1.00:3.63:2.16:2.16:6.04:4.00:3.09:2.94:1.88:1.65:0.99:1.05:1.48	134000	799000	5620000	13100000	21600000	10600000	5800000	0.02:0.14:1.00:2.33:3.84:1.89:1.03	64	2	220	231
1	1	P02769	T.ADFAEDKDVCKNYQ.E	N	Y	9.65	39.52	0.8	7430000	80100	0	0	552000	455000	408000	11600000	7590000	7220000	28400000	25200000	16300000	15600000	14100000	12500000	4380000	6390000	3210000	936000	948000	0	0.02:0:0:0.08:0.06:0.06:1.61:1.05:1.00:3.94:3.50:2.26:2.16:1.96:1.73:0.61:0.89:0.45:0.13:0.13:0	80100	472000	8820000	23300000	14100000	5210000	942000	0.02:0.05:1.00:2.65:1.59:0.59:0.11	64	2	306	319
1	1	P02769	T.FHADICT.L	N	Y	11.96	60	0.5	5270000	0	0	0	90100	61700	0	1930000	1230000	943000	3930000	3020000	3040000	13900000	10700000	9230000	13300000	7610000	7110000	11400000	9940000	13300000	0:0:0:0.10:0.07:0:2.05:1.31:1.00:4.17:3.21:3.23:14.71:11.30:9.79:14.12:8.07:7.54:12.14:10.54:14.14	0	75900	1370000	3330000	11300000	9350000	11600000	0:0.06:1.00:2.43:8.22:6.82:8.45	64	1	508	514
1	1	P02769	K.EC(-1.01)C(-1.01)DKPLL.E	N	Y	18.38	60	0.6	5270000	0	0	0	486000	586000	559000	8980000	6600000	5850000	12700000	11100000	11100000	12100000	10200000	7780000	5790000	5560000	4220000	1970000	2450000	2600000	0:0:0:0.08:0.10:0.10:1.54:1.13:1.00:2.17:1.89:1.90:2.07:1.75:1.33:0.99:0.95:0.72:0.34:0.42:0.44	0	544000	7150000	11600000	10000000	5190000	2340000	0:0.08:1.00:1.63:1.41:0.73:0.33	64	1	276	283	Half of a disulfide bridge
1	1	P02769	S.ALTPDET.Y	N	Y	8.6	60	0.7	5040000	0	0	0	0	40100	0	467000	371000	347000	1630000	1690000	502000	5300000	12800000	10500000	6080000	4950000	17500000	10300000	25000000	8470000	0:0:0:0:0.12:0:1.34:1.07:1.00:4.70:4.87:1.45:15.27:36.93:30.29:17.51:14.26:50.34:29.53:64.00:24.38	0	40100	395000	1280000	9550000	9510000	14600000	0:0.10:1.00:3.23:24.18:24.07:36.87	64	1	489	495
1	1	P02769	K.AEFVEVTK.L	N	Y	24.72	60	0.5	4990000	0	0	0	0	0	0	1020000	903000	783000	5040000	4390000	1930000	7650000	14000000	16000000	5370000	11400000	9440000	10900000	6550000	9450000	0:0:0:0:0:0:1.30:1.15:1.00:6.43:5.61:2.46:9.76:17.85:20.44:6.86:14.53:12.05:13.86:8.36:12.06	0	0	901000	3780000	12500000	8730000	8950000	0:0:1.00:4.20:13.92:9.69:9.93	64	1	225	232
1	1	P02769	F.SALTPDET.Y	N	Y	7.6	60	0.5	4920000	0	0	0	0	0	0	530000	398000	403000	1970000	2020000	587000	6030000	12000000	10600000	6260000	5280000	15100000	9710000	25300000	7260000	0:0:0:0:0:0:1.31:0.99:1.00:4.89:5.00:1.46:14.96:29.72:26.20:15.53:13.10:37.54:24.08:62.71:18.00	0	0	444000	1520000	9520000	8890000	14100000	0:0:1.00:3.44:21.47:20.04:31.73	64	1	488	495
1	1	P02769	A.KYICDNQDTISSKLK.E	N	Y	16.31	60	0.8	4860000	0	0	0	0	50400	0	3960000	3200000	2540000	14300000	12200000	4950000	15500000	16000000	11600000	4910000	3560000	7470000	0	0	1800000	0:0:0:0:0.02:0:1.56:1.26:1.00:5.64:4.78:1.95:6.10:6.30:4.55:1.93:1.40:2.94:0:0:0.71	0	50400	3230000	10500000	14400000	5310000	1800000	0:0.02:1.00:3.24:4.44:1.64:0.56	64	1	261	275
1	1	P02769	A.NKYNGVF.Q	N	Y	12.37	60	1	6030000	0	0	0	0	0	0	335000	240000	236000	1670000	1420000	1570000	19800000	10000000	12500000	16900000	12100000	11300000	12400000	11100000	15000000	0:0:0:0:0:0:1.42:1.02:1.00:7.08:6.04:6.65:64.00:42.42:52.93:64.00:51.20:47.90:52.41:47.23:63.69	0	0	271000	1630000	14100000	13400000	12800000	0:0:1.00:6.02:52.10:49.66:47.47	64	2	158	164
1	1	P02769	L.GSFL.Y	N	Y	9.24	60	0.9	4820000	0	0	0	0	0	0	312000	250000	256000	1460000	1320000	1390000	10000000	8460000	9000000	11800000	9560000	9930000	12200000	11400000	13800000	0:0:0:0:0:0:1.22:0.98:1.00:5.69:5.17:5.43:39.07:33.05:35.19:46.20:37.36:38.79:47.51:44.44:54.12	0	0	273000	1390000	9150000	10400000	12500000	0:0:1.00:5.10:33.57:38.28:45.70	64	1	327	330
1	1	P02769	F.LSHKDDSPDLPK.L	N	Y	36.92	60	0.7	98200000	0	0	0	548000	752000	456000	15600000	14500000	5110000	33300000	36500000	27000000	243000000	334000000	274000000	131000000	108000000	318000000	111000000	323000000	88400000	0:0:0:0.15:0.15:0.15:3.06:2.83:1.00:6.52:7.15:5.28:47.53:64.00:53.61:25.59:21.10:62.21:21.74:63.22:17.29	0	645000	11700000	32300000	283000000	185000000	174000000	0:0.07:1.00:2.75:24.16:15.81:14.85	64	3	103	114
1	1	P02769	C.HGDLLE.C	N	Y	9.21	60	0.4	4790000	0	0	0	0	0	0	1310000	1360000	1270000	5650000	6160000	2100000	6870000	14700000	16900000	4370000	4750000	15700000	4610000	10500000	4360000	0:0:0:0:0:0:1.03:1.07:1.00:4.44:4.84:1.65:5.40:11.51:13.28:3.43:3.73:12.36:3.62:8.24:3.43	0	0	1310000	4640000	12800000	8280000	6490000	0:0:1.00:3.53:9.76:6.31:4.94	64	1	246	251
1	1	P02769	H.KEC(-1.01)C(-1.01)HGDLL.E	N	Y	9.42	60	0.8	4730000	0	0	0	0	0	0	1100000	976000	852000	4620000	4200000	2910000	7550000	12500000	12000000	5260000	9810000	9530000	9890000	8570000	9670000	0:0:0:0:0:0:1.29:1.15:1.00:5.42:4.93:3.42:8.86:14.67:14.08:6.17:11.51:11.19:11.61:10.06:11.35	0	0	976000	3910000	10700000	8200000	9380000	0:0:1.00:4.01:10.94:8.40:9.61	64	1	242	250	Half of a disulfide bridge
1	1	P02769	Y.YANKYNGVFQ.E	N	Y	15.75	60	0.3	5000000	0	0	0	0	0	0	1360000	1180000	973000	5350000	4670000	4360000	16300000	11200000	11200000	10700000	10700000	7900000	7130000	5910000	6070000	0:0:0:0:0:0:1.39:1.21:1.00:5.50:4.81:4.49:16.79:11.51:11.52:10.96:11.02:8.12:7.33:6.08:6.24	0	0	1170000	4800000	12900000	9760000	10400000	0:0:1.00:4.10:11.05:8.35:8.90	64	2	156	165
1	1	P02769	K.EC(-1.01)C(-1.01)HGDLLE.C	N	Y	10.08	60	0.6	4690000	0	0	0	0	64400	0	1900000	2160000	1770000	6440000	5470000	5890000	15700000	10200000	10400000	9310000	8030000	6630000	4920000	4540000	5040000	0:0:0:0:0.04:0:1.07:1.22:1.00:3.64:3.08:3.32:8.87:5.77:5.88:5.25:4.53:3.74:2.78:2.56:2.84	0	64400	1940000	5930000	12100000	7990000	4830000	0:0.03:1.00:3.05:6.24:4.11:2.49	64	1	243	251	Half of a disulfide bridge
1	1	P02769	T.LPDTEKQIKKQTALVE.L	N	Y	7.84	28.88	0.9	4660000	106000	0	0	60800	45200	0	2020000	1840000	1220000	4830000	3830000	1680000	7890000	15000000	9040000	5680000	7490000	6960000	11000000	7280000	11900000	0.09:0:0:0.05:0.04:0:1.66:1.51:1.00:3.97:3.15:1.38:6.48:12.31:7.43:4.67:6.16:5.73:9.01:5.98:9.82	106000	53000	1690000	3450000	10600000	6710000	10100000	0.06:0.03:1.00:2.04:6.29:3.97:5.95	64	1	515	530
1	1	P02769	Q.Q(-17.03)CPFDEHVK.L	N	Y	39.46	60	0.5	4610000	0	0	0	452000	517000	279000	4740000	3310000	3350000	10400000	8080000	8230000	13200000	10900000	7660000	6460000	5000000	3440000	2760000	3400000	4630000	0:0:0:0.13:0.15:0.08:1.41:0.99:1.00:3.09:2.41:2.45:3.94:3.26:2.28:1.93:1.49:1.03:0.82:1.01:1.38	0	416000	3800000	8890000	10600000	4970000	3600000	0:0.11:1.00:2.34:2.79:1.31:0.95	64	1	33	41	Pyro-glu from Q
1	1	P02769	A.DESHAGCEKSLHT.L	N	Y	11.29	60	0.7	4540000	0	0	0	89200	74500	0	4050000	3030000	885000	5940000	6690000	4980000	14900000	11500000	15100000	5300000	4170000	9350000	2210000	4470000	2580000	0:0:0:0.10:0.08:0:4.58:3.42:1.00:6.72:7.56:5.63:16.86:13.05:17.01:5.99:4.71:10.57:2.50:5.06:2.92	0	81900	2650000	5870000	13800000	6270000	3090000	0:0.03:1.00:2.21:5.21:2.36:1.16	64	1	56	68
1	1	P02769	C.DQFEKLG.E	N	Y	6.59	60	0.7	4520000	0	0	0	0	0	0	0	121000	130000	757000	824000	650000	4050000	6990000	6310000	5210000	9850000	9700000	17600000	15600000	17100000	0:0:0:0:0:0:0:0.93:1.00:5.84:6.36:5.02:31.26:53.98:48.67:40.18:64.00:64.00:64.00:64.00:64.00	0	0	125000	744000	5780000	8260000	16800000	0:0:1.00:5.95:46.23:64.00:64.00	64	1	392	398
1	1	P02769	T.YVPKAFD.E	N	Y	4.65	60	1	4460000	0	66900	56800	0	0	0	148000	0	63200	444000	457000	534000	8250000	6220000	0	0	8660000	8830000	21400000	19700000	18800000	0:1.06:0.90:0:0:0:2.34:0:1.00:7.03:7.24:8.45:64.00:64.00:0:0:64.00:64.00:64.00:64.00:64.00	61800	0	106000	478000	7240000	8750000	20000000	0.59:0:1.00:4.53:64.00:64.00:64.00	64	1	496	502
1	1	P02769	E.YSRRHPEYAVSVL.L	N	Y	8.3	60	0.8	4450000	0	0	0	0	0	0	1480000	1030000	1040000	7750000	6310000	7010000	24400000	14800000	8730000	5550000	6300000	4790000	1790000	2610000	0	0:0:0:0:0:0:1.42:0.99:1.00:7.43:6.05:6.72:23.36:14.17:8.37:5.32:6.04:4.60:1.72:2.50:0	0	0	1190000	7020000	16000000	5550000	2200000	0:0:1.00:5.91:13.44:4.67:1.85	64	1	333	345
1	1	P02769	E.GPKLVV.S	N	Y	7.72	60	0.9	4450000	0	82600	0	0	0	0	441000	0	253000	835000	0	789000	7180000	5510000	4950000	10600000	6400000	7360000	16300000	15800000	16900000	0:0.33:0:0:0:0:1.74:0:1.00:3.30:0:3.12:28.41:21.80:19.58:42.12:25.36:29.13:64.00:62.60:64.00	82600	0	347000	812000	5880000	8130000	16400000	0.24:0:1.00:2.34:16.95:23.46:47.21	64	1	571	576
1	1	P02769	A.KYICDNQDTIS.S	N	Y	19.51	60	0.8	4450000	0	0	0	0	0	0	519000	475000	283000	3870000	2970000	1100000	11400000	16300000	12400000	6070000	4390000	10200000	9990000	9340000	4160000	0:0:0:0:0:0:1.84:1.68:1.00:13.69:10.48:3.87:40.36:57.75:43.75:21.45:15.51:36.05:35.30:33.02:14.69	0	0	426000	2650000	13400000	6890000	7830000	0:0:1.00:6.21:31.42:16.17:18.39	64	1	261	271
1	1	P02769	A.LTPDETYVPKAFDEKLFT.F	N	Y	20.92	47.51	0.6	4440000	126000	0	0	155000	83000	0	1730000	1630000	1070000	4780000	4650000	4170000	16100000	9730000	6040000	10900000	8760000	5100000	5130000	4880000	8170000	0.12:0:0:0.14:0.08:0:1.62:1.53:1.00:4.46:4.33:3.89:15.00:9.07:5.63:10.20:8.18:4.76:4.79:4.55:7.62	126000	119000	1480000	4530000	10600000	8270000	6060000	0.08:0.08:1.00:3.06:7.17:5.58:4.09	64	1	490	507
1	1	P02769	C.DEFKADEKKFW.G	N	Y	32.8	60	0.8	4420000	0	0	0	0	0	0	912000	673000	457000	4000000	3460000	4010000	18800000	11800000	9060000	8590000	10900000	6460000	4530000	4460000	4580000	0:0:0:0:0:0:2.00:1.47:1.00:8.75:7.58:8.77:41.18:25.89:19.83:18.80:23.84:14.14:9.90:9.76:10.01	0	0	681000	3820000	13200000	8650000	4520000	0:0:1.00:5.62:19.45:12.71:6.64	64	1	124	134
1	1	P02769	A.DESHAGCEKSLHTLFG.D	N	Y	14.87	60	0.8	4400000	0	0	0	177000	221000	187000	8460000	5730000	5120000	13400000	14700000	11300000	13000000	7140000	4500000	2520000	2940000	1670000	652000	738000	0	0:0:0:0.03:0.04:0.04:1.65:1.12:1.00:2.62:2.86:2.21:2.53:1.40:0.88:0.49:0.57:0.33:0.13:0.14:0	0	195000	6440000	13100000	8200000	2380000	695000	0:0.03:1.00:2.04:1.27:0.37:0.11	64	1	56	71
1	1	P02769	C.AKDDPHACYS.T	N	Y	16.48	60	0.6	4230000	0	0	0	0	0	0	741000	556000	203000	2660000	2710000	2210000	13000000	8540000	16000000	5820000	5530000	11900000	4830000	8860000	5240000	0:0:0:0:0:0:3.65:2.74:1.00:13.13:13.34:10.91:64.00:42.09:64.00:28.68:27.26:58.72:23.80:43.66:25.82	0	0	500000	2530000	12500000	7760000	6310000	0:0:1.00:5.06:25.04:15.51:12.62	64	1	361	370
1	1	P02769	S.TVFDKLKHLVD.E	N	Y	15.93	60	0.8	5460000	0	0	0	0	0	0	431000	877000	953000	8170000	6380000	6020000	22100000	17200000	12400000	12600000	10300000	6740000	3010000	3890000	3400000	0:0:0:0:0:0:0.45:0.92:1.00:8.57:6.69:6.32:23.19:18.06:13.05:13.27:10.84:7.07:3.15:4.09:3.56	0	0	811000	6970000	17400000	9920000	3690000	0:0:1.00:8.60:21.43:12.24:4.55	64	3	371	381
1	1	P02769	S.ALTPDETYVPKAFDEKLFT.F	N	Y	35.1	60	0.6	4200000	0	0	0	225000	0	0	2220000	1820000	1350000	5380000	5340000	5260000	15100000	8270000	6360000	7000000	8560000	5770000	5790000	3520000	6160000	0:0:0:0.17:0:0:1.64:1.35:1.00:3.98:3.95:3.90:11.19:6.13:4.71:5.18:6.34:4.27:4.29:2.61:4.56	0	225000	1800000	5320000	9910000	7110000	5150000	0:0.13:1.00:2.97:5.52:3.96:2.87	64	1	489	507
1	1	P02769	F.SALTPDETYVPKAFDEKLFT.F	N	Y	26.13	60	0.8	4160000	0	0	0	226000	167000	0	2200000	2070000	1500000	6040000	6140000	5540000	13600000	7860000	8160000	7120000	7270000	5720000	4630000	3580000	5540000	0:0:0:0.15:0.11:0:1.47:1.38:1.00:4.03:4.10:3.70:9.09:5.25:5.45:4.75:4.85:3.81:3.09:2.39:3.70	0	197000	1930000	5910000	9880000	6700000	4590000	0:0.10:1.00:3.07:5.13:3.48:2.38	64	1	488	507
1	1	P02769	A.VEGPKLVVS.T	N	Y	12.35	60	0.8	4130000	0	0	0	52200	0	0	828000	90400	500000	1960000	1520000	1740000	10100000	7510000	5850000	9780000	6720000	6150000	11100000	10300000	12600000	0:0:0:0.10:0:0:1.66:0.18:1.00:3.91:3.04:3.49:20.19:15.02:11.69:19.56:13.44:12.31:22.17:20.60:25.20	0	52200	473000	1740000	7820000	7550000	11300000	0:0.11:1.00:3.68:16.53:15.97:23.96	64	1	569	577
1	1	P02769	H.TLF.G	N	Y	6.18	60	0.3	3870000	0	0	0	0	0	0	0	0	0	332000	0	368000	5230000	4450000	4820000	8900000	7100000	7320000	14200000	13900000	14700000	-:-:-:-:-:-:-:-:-:64.00:-:64.00:64.00:64.00:64.00:64.00:64.00:64.00:64.00:64.00:64.00	0	0	0	350000	4830000	7770000	14300000	-:-:-:64.00:64.00:64.00:64.00	64	1	68	70
1	1	P02769	E.KSHCIAEVEK.D	N	Y	9.54	60	0.5	3830000	0	0	0	1220000	1350000	469000	9580000	6650000	1830000	7370000	7940000	8730000	7910000	6470000	10600000	2800000	2430000	2600000	619000	1820000	0	0:0:0:0.67:0.74:0.26:5.23:3.63:1.00:4.03:4.34:4.77:4.32:3.54:5.81:1.53:1.32:1.42:0.34:1.00:0	0	1020000	6020000	8020000	8340000	2610000	1220000	0:0.17:1.00:1.33:1.39:0.43:0.20	64	1	285	294
1	1	P02769	E.AKDAFLG.S	N	Y	9.76	60	1	3820000	0	0	0	0	0	0	533000	395000	329000	2800000	2310000	1720000	5150000	9240000	8690000	4460000	8820000	9200000	7840000	8470000	10300000	0:0:0:0:0:0:1.62:1.20:1.00:8.51:7.04:5.24:15.67:28.10:26.44:13.56:26.84:27.99:23.84:25.75:31.28	0	0	419000	2280000	7690000	7490000	8860000	0:0:1.00:5.44:18.36:17.89:21.15	64	1	321	327
1	1	P02769	W.GKYLYE.I	N	Y	4.52	60	0.6	6270000	0	0	0	0	0	0	0	0	97000	1120000	1110000	279000	6690000	11700000	11200000	7090000	14300000	16600000	21300000	17700000	22400000	0:0:0:0:0:0:0:0:1.00:11.53:11.44:2.88:64.00:64.00:64.00:64.00:64.00:64.00:64.00:64.00:64.00	0	0	97000	957000	9860000	12700000	20500000	0:0:1.00:9.87:64.00:64.00:64.00	64	2	135	140
1	1	P02769	S.RRHPEYAVSVL.L	N	Y	6.14	60	1.1	3760000	84100	0	0	0	0	0	292000	275000	175000	2950000	2190000	2220000	16300000	10200000	6770000	11100000	7180000	6110000	5010000	3640000	4400000	0.48:0:0:0:0:0:1.67:1.58:1.00:16.85:12.52:12.70:64.00:58.62:38.73:63.51:41.06:34.95:28.67:20.83:25.17	84100	0	247000	2450000	11100000	8130000	4350000	0.34:0:1.00:9.91:44.93:32.85:17.58	64	1	335	345
1	1	P02769	T.EFAKTC(-1.01)VADESHAGC(-1.01)EKSLHTLFG.D	N	Y	19.25	60	0.7	3690000	0	0	0	1970000	2640000	1830000	8790000	6950000	5860000	12000000	10400000	7130000	9820000	4390000	1150000	2080000	2540000	0	0	0	0	0:0:0:0.34:0.45:0.31:1.50:1.19:1.00:2.05:1.78:1.22:1.68:0.75:0.20:0.35:0.43:0:0:0:0	0	2140000	7200000	9860000	5120000	2310000	0	0:0.30:1.00:1.37:0.71:0.32:0	64	1	48	71	Half of a disulfide bridge
1	1	P02769	T.KVHKEC(-1.01)C(-1.01)HGDLLE.C	N	Y	7.63	60	0.9	3690000	0	0	0	186000	172000	186000	3700000	5140000	2100000	10400000	3600000	2920000	9260000	11900000	12500000	2350000	3100000	6890000	676000	1690000	751000	0:0:0:0.09:0.08:0.09:1.76:2.45:1.00:4.92:1.71:1.39:4.40:5.65:5.94:1.12:1.47:3.28:0.32:0.80:0.36	0	181000	3650000	5630000	11200000	4110000	1040000	0:0.05:1.00:1.54:3.07:1.13:0.28	64	1	239	251	Half of a disulfide bridge
1	1	P02769	L.YYANK(+12.00)YNGVF.Q	N	Y	20.62	60	0.5	17900000	0	0	0	66600	72900	0	2690000	2400000	1950000	9140000	9880000	8990000	61700000	42100000	33200000	42200000	38200000	28500000	32200000	28700000	33000000	0:0:0:0.07:0.07:0:1.38:1.23:1.00:4.69:5.07:4.61:31.64:21.58:17.05:21.65:19.60:14.62:16.49:14.70:16.94	0	69700	2350000	9340000	45700000	64100000	63400000	0:0.09:1.00:3.98:19.46:27.32:27.02	64	2	155	164	Crosslink-KY
1	1	P02769	A.RRHPYFY.A	N	Y	5.42	60	1	5640000	0	0	0	0	0	0	186000	0	295000	1750000	1900000	737000	11200000	15200000	13500000	8990000	6570000	15700000	11200000	22300000	9020000	0:0:0:0:0:0:0.63:0:1.00:5.93:6.42:2.50:37.79:51.37:45.67:30.44:22.24:53.32:37.80:64.00:30.54	0	0	287000	1460000	14900000	10400000	14200000	0:0:1.00:5.10:51.89:36.38:49.37	64	3	143	149
1	1	P02769	K.AEFVEVTKLVT.D	N	Y	20.8	60	0.7	3540000	0	0	0	29400	108000	0	1500000	2420000	2420000	8500000	8940000	8770000	8500000	9400000	7140000	3320000	4950000	3760000	1440000	1330000	1720000	0:0:0:0.02:0.04:0:0.62:1.00:1.00:3.52:3.70:3.63:3.52:3.89:2.95:1.37:2.05:1.56:0.59:0.55:0.71	0	68900	2110000	8740000	8350000	4010000	1500000	0:0.03:1.00:4.14:3.95:1.90:0.71	64	1	225	235
1	1	P02769	E.IARRHPYFY.A	N	Y	20.34	60	0.5	3520000	0	0	0	0	0	0	1070000	721000	524000	2910000	3390000	1050000	7630000	12900000	10700000	4660000	4270000	9480000	4300000	7300000	2970000	0:0:0:0:0:0:2.04:1.38:1.00:5.55:6.47:2.00:14.55:24.65:20.47:8.88:8.15:18.09:8.21:13.93:5.67	0	0	771000	2450000	10400000	6140000	4860000	0:0:1.00:3.18:13.51:7.96:6.30	64	1	141	149
1	1	P02769	L.PKIETMR.E	N	Y	8.23	60	0.7	3460000	0	0	0	175000	154000	167000	2440000	2010000	1440000	5290000	4340000	1450000	4620000	9890000	9580000	2830000	6860000	6380000	4730000	4390000	5850000	0:0:0:0.12:0.11:0.12:1.69:1.39:1.00:3.67:3.00:1.01:3.20:6.84:6.63:1.96:4.75:4.42:3.27:3.04:4.05	0	165000	1970000	3700000	8030000	5360000	4990000	0:0.08:1.00:1.88:4.09:2.73:2.54	64	1	179	185
1	1	P02769	Q.NALIVRYTRK(+12.00)VPQ(+30.01)V.S	N	Y	9.66	60	0.7	3420000	0	0	0	131000	144000	125000	3440000	3380000	2390000	7200000	5930000	7950000	15200000	5310000	5190000	4270000	3100000	2500000	2190000	1550000	1690000	0:0:0:0.05:0.06:0.05:1.44:1.41:1.00:3.01:2.48:3.33:6.37:2.22:2.17:1.79:1.30:1.05:0.91:0.65:0.71	0	133000	3070000	7030000	8580000	3290000	1810000	0:0.04:1.00:2.29:2.79:1.07:0.59	64	1	404	417	Crosslink-KY; Form-Methylol
1	1	P02769	L.IAFSQYLQ.Q	N	Y	32.47	60	0.6	17700000	2090000	1770000	1000000	8550000	6050000	3460000	16100000	15200000	14700000	28400000	31600000	29800000	32600000	34900000	33000000	20800000	26400000	23300000	11900000	16900000	14100000	0.14:0.12:0.07:0.58:0.41:0.24:1.10:1.04:1.00:1.94:2.16:2.04:2.22:2.38:2.25:1.42:1.80:1.59:0.81:1.15:0.96	1620000	6020000	15300000	30000000	33500000	23500000	14300000	0.11:0.39:1.00:1.96:2.19:1.53:0.93	20.66	2	25	32
1	1	P02769	K.AFDEKLFT.F	N	Y	7.85	60	0.4	3460000	0	0	0	0	0	0	186000	136000	130000	715000	643000	676000	6520000	5790000	3720000	11000000	6840000	5330000	11400000	9810000	9720000	0:0:0:0:0:0:1.43:1.05:1.00:5.50:4.95:5.20:50.13:44.52:28.60:64.00:52.61:40.96:64.00:64.00:64.00	0	0	151000	678000	5340000	9260000	11200000	0:0:1.00:4.50:35.42:61.41:64.00	64	2	500	507
1	1	P02769	S.TPTLVEVS.R	N	Y	11.78	30.72	0.5	3210000	0	119000	0	894000	1230000	754000	3540000	3120000	2820000	5740000	5690000	5330000	6320000	5540000	5140000	4430000	4280000	3400000	2660000	2990000	3310000	0:0.04:0:0.32:0.44:0.27:1.26:1.11:1.00:2.04:2.02:1.89:2.24:1.97:1.82:1.57:1.52:1.21:0.94:1.06:1.18	119000	961000	3160000	5590000	5670000	4040000	2990000	0.04:0.30:1.00:1.77:1.79:1.28:0.95	47.79	1	419	426
1	1	P02769	N.RRPCFSA.L	N	Y	15.47	60	1.1	3190000	0	0	0	319000	372000	267000	4840000	4690000	2770000	10900000	4030000	3480000	4800000	7980000	8350000	2060000	2210000	5160000	915000	2830000	1130000	0:0:0:0.12:0.13:0.10:1.75:1.70:1.00:3.93:1.45:1.26:1.73:2.88:3.02:0.74:0.80:1.86:0.33:1.02:0.41	0	319000	4100000	6130000	7040000	3140000	1630000	0:0.08:1.00:1.49:1.72:0.77:0.40	64	1	483	489
1	1	P02769	K.DLGEEHFKGLV.L	N	Y	27.99	60	0.7	17700000	235000	64400	0	920000	1210000	642000	5600000	6640000	4900000	19000000	18600000	16000000	61000000	43800000	32600000	29200000	36100000	21800000	23700000	25800000	23000000	0.05:0.03:0:0.19:0.25:0.13:1.14:1.36:1.00:3.88:3.80:3.26:12.46:8.94:6.65:5.96:7.38:4.45:4.85:5.27:4.69	149000	924000	5710000	17800000	45800000	30800000	24200000	0.03:0.16:1.00:3.12:8.02:5.39:4.23	64	2	13	23
1	1	P02769	G.KYLYE.I	N	Y	9.13	60	0.8	9700000	0	0	0	0	0	0	0	141000	0	2190000	1860000	763000	11100000	19400000	20000000	11900000	23400000	27100000	33700000	21100000	31300000	-:-:-:-:-:-:-:64.00:-:64.00:64.00:64.00:64.00:64.00:64.00:64.00:64.00:64.00:64.00:64.00:64.00	0	0	141000	1600000	16800000	20800000	32300000	0:0:1.00:11.37:64.00:64.00:64.00	64	2	136	140
1	1	P02769	F.AVEGPKLVVS.T	N	Y	36.08	60	0.5	3130000	0	0	0	0	0	0	755000	558000	470000	1650000	1200000	1500000	8770000	5690000	5430000	7710000	0	4960000	9790000	7420000	9810000	0:0:0:0:0:0:1.60:1.19:1.00:3.50:2.55:3.20:18.64:12.10:11.53:16.40:0:10.55:20.81:15.78:20.86	0	0	594000	1450000	6630000	6340000	9010000	0:0:1.00:2.44:11.15:10.67:15.16	64	1	568	577
1	1	P02769	M.ENFVAFVD.K	N	Y	10.99	60	0.6	3130000	0	0	0	0	0	0	521000	394000	353000	1360000	1320000	1440000	6320000	5400000	4480000	5480000	6630000	6030000	9370000	8810000	7790000	0:0:0:0:0:0:1.48:1.12:1.00:3.86:3.74:4.09:17.94:15.32:12.72:15.55:18.82:17.10:26.58:24.99:22.09	0	0	423000	1370000	5400000	6050000	8660000	0:0:1.00:3.25:12.79:14.32:20.49	64	1	548	555
1	1	P02769	D(+12.00)THKSEIAHRFKDLGEEHFKGLVL.I	N	Y	14.07	60	0.9	3110000	3070000	1270000	25200000	3550000	1930000	2300000	4060000	0	3100000	3210000	5180000	5480000	4260000	1760000	858000	0	0	0	0	0	0	0.99:0.41:8.13:1.14:0.62:0.74:1.31:0:1.00:1.03:1.67:1.77:1.37:0.57:0.28:0:0:0:0:0:0	9860000	2590000	3580000	4620000	2290000	0	0	2.75:0.72:1.00:1.29:0.64:0:0	64	1	1	24	Cyclic-N-term
1	1	P02769	S.Q(-17.03)KFPKAEFV.E	N	Y	20.3	60	0.9	3100000	0	0	0	55100	0	0	281000	360000	0	1330000	1030000	1190000	7230000	6120000	4310000	6950000	6090000	5520000	8450000	7590000	8520000	-:-:-:64.00:-:-:64.00:64.00:-:64.00:64.00:64.00:64.00:64.00:64.00:64.00:64.00:64.00:64.00:64.00:64.00	0	55100	321000	1180000	5890000	6190000	8190000	0:0.17:1.00:3.69:18.35:19.28:25.52	64	1	220	228	Pyro-glu from Q
1	1	P02769	K.ADEK(+14.02)KFWG.K	N	Y	5.03	60	1	3080000	0	0	0	0	0	0	0	0	0	423000	367000	0	7780000	5560000	5470000	7420000	5400000	6200000	9860000	7720000	8540000	-:-:-:-:-:-:-:-:-:64.00:64.00:-:64.00:64.00:64.00:64.00:64.00:64.00:64.00:64.00:64.00	0	0	0	395000	6270000	6340000	8700000	-:-:-:64.00:64.00:64.00:64.00	64	1	128	135	Methylation(KR)
1	1	P02769	L.IAF.S	N	Y	5.16	60	0.8	4490000	0	0	3120000	0	0	0	1010000	1220000	1080000	2720000	2500000	2790000	7750000	7520000	7460000	9620000	7840000	8110000	10500000	9730000	11300000	0:0:2.88:0:0:0:0.93:1.13:1.00:2.51:2.31:2.57:7.16:6.94:6.89:8.89:7.24:7.49:9.72:8.99:10.44	3120000	0	1280000	2670000	7580000	8520000	10500000	2.43:0:1.00:2.08:5.90:6.64:8.19	64	2	25	27
1	1	P02769	N.RRPCF.S	N	Y	17.91	60	0.9	2940000	0	0	0	147000	122000	0	2470000	1710000	2000000	6830000	2510000	2530000	5070000	8420000	10300000	0	2780000	6820000	1690000	6120000	2120000	0:0:0:0.07:0.06:0:1.24:0.86:1.00:3.42:1.26:1.26:2.54:4.21:5.15:0:1.39:3.41:0.85:3.06:1.06	0	135000	2060000	3960000	7930000	4800000	3310000	0:0.07:1.00:1.92:3.85:2.33:1.60	64	1	483	487
1	1	P02769	S.ALTPDETYVPK.A	N	Y	12.64	60	0.7	2930000	0	0	0	0	0	0	360000	245000	201000	1170000	1170000	1010000	8560000	4720000	4540000	6560000	5440000	4630000	8420000	5480000	9070000	0:0:0:0:0:0:1.79:1.22:1.00:5.83:5.79:5.02:42.54:23.46:22.55:32.59:27.00:22.99:41.84:27.23:45.04	0	0	269000	1120000	5940000	5540000	7660000	0:0:1.00:4.16:22.11:20.62:28.49	64	1	489	499
1	1	P02769	Y.YANK(+12.00)YNGVFQ.E	N	Y	30.36	60	0.6	2860000	0	0	0	0	0	0	1130000	826000	840000	3610000	3210000	3390000	12000000	7500000	4980000	6060000	5340000	4470000	0	3160000	3660000	0:0:0:0:0:0:1.35:0.98:1.00:4.30:3.82:4.04:14.24:8.92:5.93:7.21:6.35:5.32:0:3.77:4.35	0	0	933000	3410000	8150000	5290000	3410000	0:0:1.00:3.65:8.73:5.67:3.66	64	1	156	165	Crosslink-KY
1	1	P02769	A.LTPDETYVPK.A	N	Y	9.46	60	1	2830000	0	0	0	0	0	0	246000	228000	0	972000	760000	858000	8160000	5020000	4240000	7810000	5980000	0	8500000	7840000	8800000	-:-:-:-:-:-:64.00:64.00:-:64.00:64.00:64.00:64.00:64.00:64.00:64.00:64.00:-:64.00:64.00:64.00	0	0	237000	863000	5800000	6900000	8380000	0:0:1.00:3.64:24.47:29.07:35.35	64	1	490	499
1	1	P02769	C.EKQEPERNECF.L	N	Y	22.39	60	0.8	5330000	0	0	0	0	41000	0	2580000	1970000	1450000	7770000	8290000	2670000	13100000	16100000	13600000	6350000	5080000	12800000	4520000	11000000	4530000	0:0:0:0:0.03:0:1.78:1.36:1.00:5.36:5.72:1.84:9.05:11.14:9.39:4.38:3.50:8.85:3.12:7.61:3.12	0	41000	2000000	6240000	14300000	8090000	6690000	0:0.02:1.00:3.12:7.15:4.05:3.35	64	2	92	102
1	1	P02769	E.AKDAFL.G	N	Y	10.54	60	1.2	2760000	0	0	0	0	0	0	211000	0	148000	1100000	995000	875000	7130000	5330000	5850000	6620000	5200000	4950000	6620000	5620000	7290000	0:0:0:0:0:0:1.43:0:1.00:7.48:6.74:5.93:48.32:36.10:39.64:44.84:35.20:33.53:44.86:38.07:49.36	0	0	179000	991000	6100000	5590000	6510000	0:0:1.00:5.53:34.07:31.19:36.33	64	1	321	326
1	1	P02769	G.EEHFKGLV.L	N	Y	8.15	28.85	0.4	15800000	0	236000	72600	161000	127000	0	1930000	1120000	1180000	6220000	4830000	4680000	48500000	28000000	25500000	45900000	27800000	24200000	40400000	32600000	38600000	0:0.20:0.10:0.14:0.11:0:1.63:0.95:1.00:5.27:4.09:3.96:41.14:23.70:21.58:38.93:23.58:20.48:34.21:27.63:32.71	154000	144000	1410000	5240000	34000000	32600000	69600000	0.11:0.11:1.00:3.72:24.10:23.15:49.37	64	3	16	23
1	1	P02769	A.VSVLLR.L	N	Y	7.3	60	0.8	2720000	0	0	0	0	0	0	1630000	1050000	1070000	5260000	4660000	4370000	9140000	6780000	6970000	4770000	3660000	3660000	2140000	1950000	0	0:0:0:0:0:0:1.52:0.99:1.00:4.92:4.36:4.09:8.55:6.35:6.52:4.47:3.43:3.43:2.01:1.83:0	0	0	1250000	4760000	7630000	4030000	2050000	0:0:1.00:3.81:6.10:3.23:1.64	64	1	342	347
1	1	P02769	S.Q(-17.03)KFPKAE.F	N	Y	11.93	60	1	2660000	0	0	0	0	0	0	261000	216000	235000	1020000	834000	342000	3400000	7130000	5070000	3620000	3220000	7900000	6360000	11200000	5140000	0:0:0:0:0:0:1.11:0.92:1.00:4.34:3.55:1.45:14.46:30.32:21.56:15.38:13.68:33.61:27.05:47.64:21.87	0	0	237000	732000	5200000	4910000	7570000	0:0:1.00:3.08:21.90:20.69:31.88	64	1	220	226	Pyro-glu from Q
1	1	P02769	T.RKVPQVS.T	N	Y	10.68	45.17	0.9	2610000	0	0	30500	327000	0	0	740000	855000	375000	1250000	1470000	1320000	5170000	4230000	11500000	4240000	4020000	4890000	3800000	5840000	4860000	0:0:0.08:0.87:0:0:1.97:2.28:1.00:3.33:3.93:3.53:13.78:11.28:30.55:11.31:10.70:13.04:10.13:15.56:12.94	30500	327000	656000	1350000	6950000	4380000	4830000	0.05:0.50:1.00:2.06:10.59:6.68:7.36	64	1	412	418
1	1	P02769	A.KTC(-1.01)VADESHAGC(-1.01)E.K	N	Y	14.93	60	0.6	2590000	0	0	0	93300	0	0	1750000	1940000	1120000	2770000	2950000	3360000	7050000	5940000	8010000	2710000	2550000	7330000	1680000	3560000	1610000	0:0:0:0.08:0:0:1.56:1.73:1.00:2.47:2.63:2.99:6.28:5.29:7.14:2.41:2.27:6.53:1.49:3.17:1.43	0	93300	1610000	3030000	7000000	4200000	2280000	0:0.06:1.00:1.88:4.36:2.61:1.42	64	1	51	63	Half of a disulfide bridge
1	1	P02769	V.EVTKLVT.D	N	Y	20.74	60	1.1	2560000	0	0	0	0	0	0	506000	457000	424000	2560000	2420000	854000	4390000	8320000	7270000	0	3960000	8920000	3080000	8080000	2580000	0:0:0:0:0:0:1.19:1.08:1.00:6.03:5.70:2.01:10.34:19.62:17.15:0:9.33:21.03:7.27:19.04:6.09	0	0	462000	1940000	6660000	6440000	4580000	0:0:1.00:4.20:14.41:13.93:9.91	64	1	229	235
1	1	P02769	E.YSRRHPEYAVS.V	N	Y	9.37	60	0.7	2560000	0	0	0	0	0	0	295000	167000	119000	1200000	848000	858000	5850000	5710000	6870000	5320000	4060000	8320000	4110000	7050000	2910000	0:0:0:0:0:0:2.47:1.40:1.00:10.03:7.10:7.19:49.00:47.84:57.55:44.53:34.04:64.00:34.45:59.09:24.40	0	0	194000	968000	6140000	5900000	4690000	0:0:1.00:5.00:31.72:30.46:24.23	64	1	333	343
1	1	P02769	A.LIVR.Y	N	Y	6.26	60	0.5	2530000	0	0	0	0	102000	0	826000	723000	642000	2030000	1880000	606000	2760000	5770000	5950000	2780000	2590000	8930000	4320000	9410000	3850000	0:0:0:0:0.16:0:1.29:1.13:1.00:3.16:2.93:0.94:4.30:8.99:9.27:4.34:4.04:13.91:6.73:14.65:5.99	0	102000	730000	1510000	4830000	4770000	5860000	0:0.14:1.00:2.06:6.61:6.53:8.02	64	1	406	409
1	1	P02769	R.HPYF.Y	N	Y	2.75	60	0.5	2510000	0	0	0	0	0	0	0	0	0	0	0	0	4200000	3310000	3820000	6420000	4310000	5740000	8530000	6970000	9390000	-:-:-:-:-:-:-:-:-:-:-:-:64.00:64.00:64.00:64.00:64.00:64.00:64.00:64.00:64.00	0	0	0	0	3780000	5490000	8300000	-:-:-:-:64.00:64.00:64.00	64	1	145	148
1	1	P02769	V.DEPQNLIK.Q	N	Y	13.1	60	0.6	10600000	0	0	0	0	0	0	644000	573000	460000	4530000	4040000	2000000	13200000	25400000	24600000	12100000	22900000	25400000	35900000	21900000	29500000	0:0:0:0:0:0:1.40:1.24:1.00:9.83:8.78:4.34:28.68:55.15:53.44:26.22:49.72:55.11:64.00:47.64:64.00	0	0	559000	3520000	21100000	20100000	61600000	0:0:1.00:6.30:37.68:35.97:64.00	64	2	381	388
1	1	P02769	F.VAFVD.K	N	Y	5.73	60	0.8	2420000	0	0	0	0	0	0	0	0	0	0	0	0	3840000	2790000	2960000	5910000	4740000	4000000	9010000	9370000	8260000	-:-:-:-:-:-:-:-:-:-:-:-:64.00:64.00:64.00:64.00:64.00:64.00:64.00:64.00:64.00	0	0	0	0	3200000	4880000	8880000	-:-:-:-:64.00:64.00:64.00	64	1	551	555
1	1	P02769	F.LSHKD(-18.01)DSPDLPK.L	N	Y	12.87	60	0.6	2410000	0	0	0	0	0	0	599000	375000	538000	2070000	611000	658000	4550000	6160000	6270000	3210000	3730000	7990000	4010000	6770000	3170000	0:0:0:0:0:0:1.11:0.70:1.00:3.84:1.13:1.22:8.45:11.44:11.64:5.95:6.92:14.85:7.44:12.58:5.89	0	0	504000	1110000	5660000	4980000	4650000	0:0:1.00:2.21:11.23:9.87:9.23	64	1	103	114	Dehydration
1	1	P02769	T.YVPKAFDEKLFT.F	N	Y	10.63	60	0.8	3610000	0	0	0	0	0	0	333000	120000	110000	1270000	1170000	1190000	10800000	7990000	5470000	11200000	7110000	5480000	8790000	9280000	5640000	0:0:0:0:0:0:3.03:1.09:1.00:11.51:10.65:10.82:64.00:64.00:49.72:64.00:64.00:49.85:64.00:64.00:51.27	0	0	235000	1210000	8070000	7920000	7900000	0:0:1.00:5.13:34.27:33.64:33.57	64	2	496	507
1	1	P02769	C.AADDKEACF.A	N	Y	7.59	60	0.5	2400000	0	0	0	0	0	0	591000	493000	296000	1070000	1360000	280000	3450000	5960000	3560000	2400000	5190000	4190000	7190000	7650000	6680000	0:0:0:0:0:0:2.00:1.66:1.00:3.62:4.61:0.95:11.65:20.12:12.02:8.12:17.54:14.17:24.31:25.85:22.58	0	0	460000	905000	4320000	3930000	7180000	0:0:1.00:1.97:9.40:8.55:15.61	64	1	559	567
1	1	P02769	L.YYANKYNGVFQ.E	N	Y	15.48	60	0.7	2390000	0	0	0	98500	91300	0	1780000	1640000	1190000	4300000	3750000	3730000	8450000	6210000	4460000	3610000	3290000	2320000	1680000	1750000	1850000	0:0:0:0.08:0.08:0:1.50:1.38:1.00:3.62:3.15:3.14:7.11:5.22:3.75:3.03:2.77:1.95:1.42:1.47:1.55	0	94900	1540000	3920000	6370000	3070000	1760000	0:0.06:1.00:2.55:4.15:2.00:1.15	64	1	155	165
1	1	P02769	A.DESHAGCEKSLH.T	N	Y	9.89	60	0.6	2380000	0	0	0	138000	0	0	1870000	1470000	692000	3410000	2840000	3250000	8500000	6380000	10600000	2930000	2200000	2390000	306000	1340000	1670000	0:0:0:0.20:0:0:2.71:2.12:1.00:4.93:4.11:4.69:12.27:9.21:15.34:4.24:3.17:3.45:0.44:1.93:2.41	0	138000	1340000	3170000	8500000	2510000	1100000	0:0.10:1.00:2.36:6.32:1.86:0.82	64	1	56	67
1	1	P02769	K.YNGVF.Q	N	Y	7	60	0.8	2340000	0	0	0	0	0	0	0	0	0	0	343000	324000	4790000	3860000	3980000	5830000	4600000	4700000	7000000	6060000	7620000	-:-:-:-:-:-:-:-:-:-:64.00:64.00:64.00:64.00:64.00:64.00:64.00:64.00:64.00:64.00:64.00	0	0	0	333000	4210000	5040000	6890000	-:-:-:64.00:64.00:64.00:64.00	64	1	160	164
1	1	P02769	Q.NALIVR(+99.03)YTRK(+12.00)VPQV.S	N	Y	17.87	60	0.7	2310000	0	0	0	509000	411000	498000	2630000	2250000	2000000	5980000	6970000	5560000	4370000	3390000	3440000	2620000	2160000	1830000	1320000	1420000	1240000	0:0:0:0.25:0.21:0.25:1.31:1.13:1.00:2.99:3.48:2.78:2.19:1.70:1.72:1.31:1.08:0.92:0.66:0.71:0.62	0	473000	2290000	6170000	3740000	2200000	1330000	0:0.21:1.00:2.69:1.63:0.96:0.58	64	1	404	417	Form-Gly-Arg; Crosslink-KY
1	1	P02769	E.KVTKCCTESLVN.R	N	Y	13.23	60	0.8	2310000	0	0	0	0	0	0	0	0	0	0	0	52500	4070000	5710000	4660000	3500000	2640000	5660000	10900000	7950000	3400000	-:-:-:-:-:-:-:-:-:-:-:64.00:64.00:64.00:64.00:64.00:64.00:64.00:64.00:64.00:64.00	0	0	0	52500	4810000	3930000	7430000	-:-:-:64.00:64.00:64.00:64.00	64	1	471	482
1	1	P02769	T.DLTKVHKEC(-1.01)C(-1.01).H	N	Y	11.95	60	0.6	2310000	0	0	0	0	0	0	2260000	1540000	1230000	7220000	2740000	2820000	4640000	7450000	6500000	2240000	1880000	4730000	761000	1520000	924000	0:0:0:0:0:0:1.83:1.25:1.00:5.85:2.22:2.29:3.76:6.04:5.27:1.81:1.52:3.83:0.62:1.23:0.75	0	0	1680000	4260000	6200000	2950000	1070000	0:0:1.00:2.54:3.69:1.76:0.64	64	1	236	245	Half of a disulfide bridge
1	1	P02769	S.VARLSQK(+24.00)FPK.A	N	Y	5.08	60	1.1	2540000	0	0	0	0	0	0	1000000	776000	675000	4050000	3750000	3510000	7360000	7770000	5650000	4490000	4130000	3720000	2400000	1260000	2870000	0:0:0:0:0:0:1.49:1.15:1.00:6.01:5.56:5.21:10.90:11.52:8.38:6.66:6.11:5.52:3.55:1.87:4.26	0	0	850000	3780000	8110000	4350000	2180000	0:0:1.00:4.44:9.54:5.12:2.56	64	2	215	224	Crosslink-KR
1	1	P02769	I.QKFG.E	N	Y	6.95	60	0.8	2270000	0	0	0	0	0	0	387000	317000	314000	1820000	1790000	526000	2990000	7330000	7110000	2340000	2230000	8340000	2330000	7430000	2490000	0:0:0:0:0:0:1.23:1.01:1.00:5.80:5.69:1.67:9.54:23.33:22.62:7.45:7.09:26.56:7.43:23.65:7.92	0	0	339000	1380000	5810000	4300000	4080000	0:0:1.00:4.06:17.11:12.68:12.03	64	1	203	206
1	1	P02769	H.GDLLE.C	N	Y	4.58	60	0.8	2270000	0	0	0	0	0	0	333000	248000	259000	1160000	962000	0	4710000	4000000	4280000	5540000	4220000	4720000	6320000	4720000	6170000	0:0:0:0:0:0:1.29:0.96:1.00:4.48:3.72:0:18.21:15.45:16.54:21.41:16.28:18.23:24.40:18.23:23.81	0	0	280000	1060000	4330000	4830000	5730000	0:0:1.00:3.79:15.47:17.23:20.47	64	1	247	251
1	1	P02769	K.DDPHACY.S	N	Y	16.72	60	0.5	2260000	0	0	0	0	0	0	195000	144000	145000	1670000	1780000	562000	4590000	8380000	6820000	3160000	2830000	6240000	0	8400000	2580000	0:0:0:0:0:0:1.35:0.99:1.00:11.49:12.29:3.87:31.63:57.78:47.05:21.77:19.52:43.02:0:57.92:17.82	0	0	161000	1340000	6590000	4070000	5490000	0:0:1.00:8.28:40.86:25.24:34.02	64	1	363	369
1	1	P02769	K.FGERALK.A	N	Y	14.97	60	0.9	2260000	0	0	0	84200	65800	0	1300000	995000	1410000	3680000	1280000	1430000	3740000	7290000	7540000	2600000	2860000	6320000	1690000	3540000	1600000	0:0:0:0.06:0.05:0:0.93:0.71:1.00:2.61:0.91:1.02:2.66:5.18:5.35:1.84:2.03:4.49:1.20:2.51:1.14	0	75000	1240000	2130000	6190000	3930000	2280000	0:0.06:1.00:1.72:5.01:3.18:1.84	64	1	205	211
1	1	P02769	T.KLVTDLTKVHK.E	N	Y	17.88	60	0.8	2260000	0	0	0	0	0	0	1200000	1030000	932000	5030000	1810000	1720000	5610000	7110000	8620000	2650000	2370000	5910000	1290000	794000	1290000	0:0:0:0:0:0:1.28:1.10:1.00:5.40:1.95:1.84:6.02:7.64:9.25:2.84:2.54:6.34:1.39:0.85:1.38	0	0	1050000	2860000	7110000	3640000	1120000	0:0:1.00:2.71:6.76:3.46:1.07	64	1	232	242
1	1	P02769	L.YEYSRRHPEYAVS.V	N	Y	15.58	60	0.8	2230000	0	0	0	0	0	0	541000	420000	347000	2660000	1010000	887000	7230000	8260000	7440000	2940000	2520000	5530000	1670000	3700000	1670000	0:0:0:0:0:0:1.56:1.21:1.00:7.67:2.92:2.55:20.81:23.78:21.42:8.46:7.25:15.93:4.82:10.66:4.81	0	0	436000	1520000	7640000	3660000	2350000	0:0:1.00:3.49:17.51:8.39:5.38	64	1	331	343
1	1	P02769	Q.NALIVRYTRK(+24.00)VPQVS.T	N	Y	15.88	60	0.9	2230000	0	0	0	607000	422000	516000	2590000	3230000	2490000	5940000	6670000	5110000	4040000	3020000	3100000	2390000	1960000	1600000	1100000	979000	1000000	0:0:0:0.24:0.17:0.21:1.04:1.30:1.00:2.39:2.68:2.06:1.62:1.21:1.25:0.96:0.79:0.64:0.44:0.39:0.40	0	515000	2770000	5910000	3390000	1980000	1030000	0:0.19:1.00:2.13:1.22:0.72:0.37	64	1	404	418	Crosslink-KR
1	1	P02769	Q.E(-18.01)AKDAFL.G	N	Y	16.53	60	1.2	2230000	0	0	0	0	0	0	0	0	213000	1170000	915000	1110000	6730000	4180000	4570000	5890000	4620000	4220000	4230000	4500000	4390000	0:0:0:0:0:0:0:0:1.00:5.50:4.30:5.20:31.65:19.64:21.47:27.70:21.70:19.82:19.89:21.18:20.62	0	0	213000	1060000	5160000	4910000	4370000	0:0:1.00:5.00:24.25:23.07:20.56	64	1	320	326	Pyro-glu from E
1	1	P02769	A.RRHPYF.Y	N	Y	7.18	60	1.1	2210000	0	0	0	0	0	0	119000	74600	0	732000	222000	267000	3720000	5590000	0	2690000	3390000	8610000	4760000	12400000	3840000	-:-:-:-:-:-:64.00:64.00:-:64.00:64.00:64.00:64.00:64.00:-:64.00:64.00:64.00:64.00:64.00:64.00	0	0	96700	407000	4660000	4900000	6990000	0:0:1.00:4.21:48.15:50.66:64.00	64	1	143	148
1	1	P02769	K.AEFV.E	N	Y	3.61	60	0.5	2130000	0	0	0	0	0	0	0	0	0	0	0	360000	4380000	2770000	3680000	5260000	4020000	4380000	6940000	5840000	7010000	-:-:-:-:-:-:-:-:-:-:-:64.00:64.00:64.00:64.00:64.00:64.00:64.00:64.00:64.00:64.00	0	0	0	360000	3610000	4550000	6600000	-:-:-:64.00:64.00:64.00:64.00	64	1	225	228
1	1	P02769	A.FVDKC(-1.01)C(-1.01).A	N	Y	6.34	60	0.6	2110000	0	0	0	0	0	0	447000	306000	298000	1360000	1190000	427000	0	6340000	0	3150000	2600000	6380000	10600000	7500000	3780000	0:0:0:0:0:0:1.50:1.03:1.00:4.56:3.99:1.43:0:21.23:0:10.54:8.72:21.37:35.62:25.12:12.67	0	0	350000	994000	6340000	4040000	7300000	0:0:1.00:2.84:18.09:11.54:20.85	64	1	553	558	Half of a disulfide bridge
1	1	P02769	Q.C(+12.00)PFDEHVK.L	N	Y	15.02	60	0.7	2110000	0	0	0	0	0	0	575000	599000	496000	2730000	2170000	748000	4280000	0	7410000	3120000	2550000	6800000	2870000	6930000	3130000	0:0:0:0:0:0:1.16:1.21:1.00:5.50:4.37:1.51:8.64:0:14.93:6.29:5.14:13.70:5.79:13.98:6.32	0	0	557000	1880000	5850000	4160000	4310000	0:0:1.00:3.38:10.50:7.47:7.75	64	1	34	41	Crosslink-CK
1	1	P02769	K.LVTDLTKVH.K	N	Y	12.14	60	0.6	2100000	0	0	0	0	0	0	915000	756000	665000	3790000	2850000	1090000	4210000	6770000	6400000	2500000	3580000	4740000	1320000	1580000	2950000	0:0:0:0:0:0:1.38:1.14:1.00:5.70:4.28:1.65:6.33:10.19:9.62:3.76:5.38:7.13:1.99:2.37:4.44	0	0	779000	2580000	5790000	3610000	1950000	0:0:1.00:3.31:7.44:4.63:2.51	64	1	233	241
1	1	P02769	V.EVTKLVTDLT.K	N	Y	19.46	60	0.7	2080000	0	0	0	0	25600	0	973000	851000	760000	2990000	2460000	2690000	6940000	4720000	4150000	3900000	3920000	3250000	1910000	1900000	2180000	0:0:0:0:0.03:0:1.28:1.12:1.00:3.93:3.24:3.54:9.13:6.21:5.47:5.13:5.16:4.28:2.51:2.50:2.87	0	25600	861000	2710000	5270000	3690000	2000000	0:0.03:1.00:3.15:6.12:4.29:2.32	64	1	229	238
1	1	P02769	S.ERMPCT.E	N	Y	28.93	60	0.7	2030000	0	0	0	0	0	0	640000	593000	398000	2340000	863000	693000	3800000	5400000	6370000	2510000	0	6050000	2540000	8200000	2250000	0:0:0:0:0:0:1.61:1.49:1.00:5.87:2.17:1.74:9.55:13.57:16.00:6.30:0:15.19:6.38:20.59:5.66	0	0	544000	1300000	5190000	4280000	4330000	0:0:1.00:2.39:9.55:7.87:7.97	64	1	443	448
1	1	P02769	K.DLGEEHFKG.L	N	Y	10.22	60	0.9	2020000	0	0	30800	0	0	0	417000	302000	289000	1530000	1560000	599000	3910000	5430000	6050000	2750000	2590000	5690000	2660000	6110000	2520000	0:0:0.11:0:0:0:1.44:1.04:1.00:5.29:5.37:2.07:13.51:18.75:20.90:9.51:8.93:19.65:9.18:21.09:8.72	30800	0	336000	1230000	5130000	3680000	3760000	0.09:0:1.00:3.65:15.25:10.93:11.19	64	1	13	21
1	1	P02769	F.LSHKDDSPDLPKLKPDPNT.L	N	Y	6.6	60	0.9	2020000	0	0	0	0	124000	0	2110000	260000	1290000	4750000	3860000	1570000	6180000	9310000	4470000	2530000	1430000	2460000	2030000	0	0	0:0:0:0:0.10:0:1.63:0.20:1.00:3.69:3.00:1.22:4.79:7.22:3.47:1.96:1.10:1.91:1.58:0:0	0	124000	1220000	3400000	6660000	2140000	2030000	0:0.10:1.00:2.79:5.46:1.75:1.67	64	1	103	121
1	1	P02769	C.AKDDPHACY.S	N	Y	28.67	60	0.5	14000000	0	0	0	0	0	0	1440000	1010000	744000	12800000	6280000	4160000	31000000	49800000	44400000	17000000	16300000	38400000	14800000	41100000	14400000	0:0:0:0:0:0:1.93:1.36:1.00:17.21:8.44:5.59:41.66:64.00:59.61:22.88:21.84:51.64:19.86:55.22:19.36	0	0	1120000	7750000	41700000	23900000	23400000	0:0:1.00:6.94:37.40:21.42:20.99	64	2	361	369
1	1	P02769	Y.EYSRRHPEY.A	N	Y	7.71	60	0.7	1950000	0	0	0	0	0	0	201000	235000	105000	896000	797000	791000	5050000	3930000	8000000	0	3180000	6980000	3700000	4350000	2740000	0:0:0:0:0:0:1.91:2.23:1.00:8.52:7.58:7.53:47.99:37.38:64.00:0:30.29:64.00:35.16:41.41:26.05	0	0	180000	828000	5660000	5080000	3600000	0:0:1.00:4.59:31.37:28.18:19.94	64	1	332	340
1	1	P02769	C.QAEDKGACL.L	N	Y	21.92	60	0.8	1930000	0	0	0	68700	0	0	1170000	976000	791000	3710000	1240000	1190000	4440000	7360000	0	2570000	2150000	6010000	1790000	5460000	1600000	0:0:0:0.09:0:0:1.47:1.23:1.00:4.69:1.57:1.50:5.62:9.30:0:3.24:2.72:7.59:2.26:6.91:2.02	0	68700	978000	2050000	5900000	3570000	2950000	0:0.07:1.00:2.09:6.04:3.66:3.02	64	1	169	177
1	1	P02769	H.KEC(-1.01)C(-1.01)HGDLLE.C	N	Y	4.91	60	0.4	12900000	0	0	0	126000	0	155000	5930000	4540000	4300000	18200000	17200000	6290000	22800000	36300000	36200000	12800000	23700000	27700000	18800000	14000000	22100000	0:0:0:0.03:0:0.04:1.38:1.05:1.00:4.24:4.01:1.46:5.31:8.44:8.43:2.97:5.51:6.43:4.38:3.26:5.13	0	141000	4920000	13900000	36900000	21400000	18300000	0:0.03:1.00:2.83:7.49:4.34:3.72	64	3	242	251	Half of a disulfide bridge
1	1	P02769	K.AWSVARLSQK(+24.00)FPKAEFVE.V	N	Y	19.35	60	0.7	1920000	0	0	0	0	107000	0	2180000	1560000	1900000	5390000	5590000	5530000	4720000	5850000	2690000	1590000	2150000	1110000	0	0	0	0:0:0:0:0.06:0:1.15:0.82:1.00:2.84:2.95:2.91:2.49:3.08:1.42:0.84:1.13:0.59:0:0:0	0	107000	1880000	5500000	4420000	1620000	0	0:0.06:1.00:2.93:2.35:0.86:0	64	1	212	229	Crosslink-KR
1	1	P02769	L.LPKIET.M	N	Y	6.91	60	1	1870000	0	0	0	0	0	0	364000	287000	201000	921000	927000	681000	2050000	4240000	4150000	2340000	3750000	4380000	5290000	4550000	5220000	0:0:0:0:0:0:1.81:1.43:1.00:4.59:4.62:3.39:10.19:21.13:20.66:11.66:18.70:21.82:26.34:22.69:25.98	0	0	284000	843000	3480000	3490000	5020000	0:0:1.00:2.97:12.26:12.30:17.69	64	1	178	183
1	1	P02769	T.LPDTEKQIKK.Q	N	Y	6.1	60	1.1	1840000	0	0	0	0	0	0	119000	0	0	244000	145000	260000	3190000	3080000	3370000	3590000	2610000	4940000	6110000	6050000	4910000	-:-:-:-:-:-:64.00:-:-:64.00:64.00:64.00:64.00:64.00:64.00:64.00:64.00:64.00:64.00:64.00:64.00	0	0	119000	216000	3220000	3720000	5690000	0:0:1.00:1.82:27.00:31.21:47.81	64	1	515	524
1	1	P02769	L.IVR.Y	N	Y	5.12	60	0.8	1770000	0	0	0	0	0	0	500000	406000	400000	1350000	1140000	0	1650000	4050000	4490000	1910000	1840000	6370000	2960000	7290000	2760000	0:0:0:0:0:0:1.25:1.02:1.00:3.38:2.86:0:4.14:10.15:11.25:4.78:4.61:15.95:7.40:18.24:6.92	0	0	435000	1250000	3400000	3380000	4340000	0:0:1.00:2.86:7.82:7.76:9.97	64	1	407	409
1	1	P02769	T.LPDTEKQIKKQT.A	N	Y	6.87	60	1.1	1760000	0	0	0	0	0	0	187000	110000	55900	392000	321000	92100	3460000	2260000	3740000	3310000	3390000	5120000	4610000	6520000	3470000	0:0:0:0:0:0:3.34:1.96:1.00:7.01:5.75:1.65:61.95:40.49:64.00:59.20:60.63:64.00:64.00:64.00:62.12	0	0	117000	268000	3160000	3940000	4870000	0:0:1.00:2.29:26.87:33.56:41.46	64	1	515	526
1	1	P02769	E.VTKLVTDLTKVH.K	N	Y	6.5	60	1	1760000	0	0	0	87300	0	0	3220000	1900000	1770000	6310000	4610000	5500000	7520000	1800000	2780000	0	1520000	0	0	0	0	0:0:0:0.05:0:0:1.82:1.07:1.00:3.56:2.60:3.10:4.24:1.01:1.57:0:0.86:0:0:0:0	0	87300	2300000	5470000	4030000	1520000	0	0:0.04:1.00:2.38:1.75:0.66:0	64	1	230	241
1	1	P02769	S.ALTPDETYVPKAF.D	N	Y	9.87	60	0.7	1750000	0	0	0	0	0	0	170000	61600	125000	724000	584000	615000	3600000	3790000	2120000	4450000	4070000	2740000	5030000	4230000	4410000	0:0:0:0:0:0:1.36:0.49:1.00:5.77:4.65:4.91:28.75:30.24:16.90:35.50:32.44:21.83:40.12:33.74:35.15	0	0	119000	641000	3170000	3750000	4560000	0:0:1.00:5.39:26.66:31.54:38.30	64	1	489	501
1	1	P02769	Q.QCPFDEHVK.L	N	Y	9.73	60	0.8	2890000	0	0	0	550000	394000	504000	6910000	5070000	4280000	13900000	12600000	3700000	2920000	4050000	4220000	738000	858000	0	0	0	0	0:0:0:0.13:0.09:0.12:1.61:1.18:1.00:3.25:2.94:0.86:0.68:0.95:0.98:0.17:0.20:0:0:0:0	0	483000	5420000	10100000	3730000	798000	0	0:0.09:1.00:1.86:0.69:0.15:0	64	2	33	41
1	1	P02769	T.RKVPQV.S	N	Y	7.58	60	0.7	1720000	0	0	0	0	0	0	0	115000	68000	326000	379000	310000	2540000	2280000	4790000	2240000	2460000	6060000	3860000	7330000	3340000	0:0:0:0:0:0:0:1.69:1.00:4.79:5.57:4.56:37.27:33.46:64.00:32.90:36.21:64.00:56.70:64.00:49.08	0	0	91600	338000	3200000	3590000	4840000	0:0:1.00:3.69:34.93:39.16:52.85	64	1	412	417
1	1	P02769	F.DKLKHLVD.E	N	Y	9.96	60	0.8	4880000	0	0	0	0	0	0	195000	0	133000	2270000	772000	782000	9680000	18300000	14900000	6480000	7090000	17000000	6130000	12700000	6140000	0:0:0:0:0:0:1.47:0:1.00:17.02:5.80:5.87:64.00:64.00:64.00:48.65:53.26:64.00:46.00:64.00:46.08	0	0	204000	1270000	14300000	10200000	8320000	0:0:1.00:6.23:64.00:49.78:40.71	64	2	374	381
1	1	P02769	A.NK(+14.02)YNGVFQ.E	N	Y	7.86	60	0.7	1710000	0	0	0	0	0	0	343000	277000	236000	1480000	1220000	924000	3290000	5840000	4310000	0	5790000	0	3840000	3430000	4910000	0:0:0:0:0:0:1.46:1.17:1.00:6.27:5.17:3.92:13.98:24.78:18.31:0:24.57:0:16.30:14.57:20.83	0	0	285000	1210000	4480000	5790000	4060000	0:0:1.00:4.23:15.72:20.30:14.24	64	1	158	165	Methylation(KR)
1	1	P02769	A.DC(-1.01)C(-1.01)EKQEPERNECF.L	N	Y	5.61	60	0.9	1690000	0	0	0	85400	58900	0	2870000	2160000	1880000	6130000	5750000	2380000	3920000	4030000	3230000	536000	887000	1630000	0	0	0	0:0:0:0.05:0.03:0:1.53:1.15:1.00:3.25:3.05:1.26:2.08:2.14:1.72:0.28:0.47:0.87:0:0:0	0	72100	2310000	4750000	3730000	1020000	0	0:0.03:1.00:2.06:1.62:0.44:0	64	1	89	102	Half of a disulfide bridge
1	1	P02769	V.EVSRSLGKVG.T	N	Y	10.54	60	0.7	3310000	0	0	0	805000	548000	548000	4680000	4120000	5060000	9870000	3500000	3660000	4770000	9610000	8030000	2350000	2600000	5600000	1590000	1450000	661000	0:0:0:0.16:0.11:0.11:0.92:0.81:1.00:1.95:0.69:0.72:0.94:1.90:1.59:0.46:0.51:1.11:0.31:0.29:0.13	0	634000	4620000	5670000	7470000	3520000	1760000	0:0.14:1.00:1.23:1.62:0.76:0.38	64	2	424	433
1	1	P02769	F.YAPELLY.Y	N	Y	16.61	60	0.8	10400000	0	0	0	131000	152000	0	1900000	1830000	1510000	6480000	6940000	7380000	25000000	25000000	21000000	22400000	23300000	21200000	18900000	18800000	16800000	0:0:0:0.09:0.10:0:1.26:1.21:1.00:4.29:4.60:4.89:16.54:16.56:13.90:14.86:15.46:14.04:12.54:12.44:11.13	0	157000	1750000	6930000	23700000	22300000	18200000	0:0.09:1.00:3.97:13.54:12.78:10.40	64	2	149	155
1	1	P02769	C.VLHEKTPVS.E	N	Y	11.61	60	0.8	3720000	0	0	0	665000	999000	770000	7340000	5760000	3170000	6930000	6810000	6230000	5170000	4770000	9920000	2760000	2320000	7380000	1550000	4220000	1440000	0:0:0:0.21:0.31:0.24:2.31:1.81:1.00:2.18:2.14:1.96:1.63:1.50:3.12:0.87:0.73:2.32:0.49:1.33:0.45	0	811000	5420000	6660000	6620000	4150000	2400000	0:0.15:1.00:1.23:1.22:0.77:0.44	64	2	461	469
1	1	P02769	N.RLCVLH.E	N	Y	9.7	60	0.3	1640000	0	0	0	94700	75800	0	2930000	2290000	2440000	6230000	6220000	2200000	3170000	0	3780000	1180000	1180000	2710000	0	0	0	0:0:0:0.04:0.03:0:1.20:0.94:1.00:2.56:2.55:0.90:1.30:0:1.55:0.48:0.48:1.11:0:0:0	0	85300	2550000	4890000	3470000	1690000	0	0:0.03:1.00:1.91:1.36:0.66:0	64	1	458	463
1	1	P02769	A.LTPDETYVPKAF.D	N	Y	10.86	60	0.6	1620000	0	0	0	0	0	0	0	0	92500	532000	494000	416000	3700000	3270000	1930000	3730000	3840000	3010000	4490000	4770000	3800000	0:0:0:0:0:0:0:0:1.00:5.75:5.34:4.50:39.99:35.33:20.86:40.36:41.45:32.52:48.51:51.59:41.04	0	0	92500	481000	2970000	3530000	4350000	0:0:1.00:5.20:32.06:38.11:47.05	64	1	490	501
1	1	P02769	E.VSRSLGK(+24.00)VG.T	N	Y	9.93	60	0.7	1620000	0	0	0	136000	186000	205000	1570000	1510000	1230000	3880000	3470000	1230000	2680000	4880000	5050000	1540000	876000	3570000	994000	0	935000	0:0:0:0.11:0.15:0.17:1.28:1.23:1.00:3.16:2.83:1.01:2.19:3.98:4.12:1.25:0.71:2.91:0.81:0:0.76	0	175000	1440000	2860000	4210000	1990000	964000	0:0.12:1.00:1.99:2.93:1.39:0.67	64	1	425	433	Crosslink-KR
1	1	P02769	K.QEPERNECF.L	N	Y	7.43	60	0.9	1600000	0	0	0	0	40600	0	1140000	844000	663000	2430000	2460000	824000	2960000	4210000	3330000	1630000	2860000	2530000	2400000	2530000	2660000	0:0:0:0:0.06:0:1.72:1.27:1.00:3.67:3.71:1.24:4.47:6.35:5.03:2.46:4.31:3.81:3.61:3.82:4.01	0	40600	882000	1910000	3500000	2340000	2530000	0:0.05:1.00:2.16:3.97:2.65:2.87	64	1	94	102
1	1	P02769	E.GPKLVVS.T	N	Y	6.46	60	1.2	1580000	0	0	0	0	44500	0	0	148000	170000	478000	475000	159000	1310000	2670000	2250000	1830000	1490000	4480000	4440000	10000000	3150000	0:0:0:0:0.26:0:0:0.87:1.00:2.81:2.80:0.94:7.73:15.73:13.26:10.77:8.75:26.38:26.13:59.03:18.53	0	44500	159000	370000	2080000	2600000	5870000	0:0.28:1.00:2.33:13.06:16.33:36.89	64	1	571	577
1	1	P02769	L.EC(-1.01)ADDRADLAKYIC(-1.01)DNQDTISSKLK.E	N	Y	9.64	60	1.3	5790000	0	0	0	180000	160000	0	6210000	8500000	5410000	21200000	20600000	20500000	17800000	10000000	3210000	3820000	4070000	0	0	0	0	0:0:0:0.03:0.03:0:1.15:1.57:1.00:3.92:3.81:3.79:3.29:1.85:0.59:0.71:0.75:0:0:0:0	0	170000	6920000	22000000	11100000	4250000	0	0:0.02:1.00:3.18:1.61:0.61:0	64	3	251	275	Half of a disulfide bridge
1	1	P02769	L.ECADDRADLA.K	N	Y	15.32	60	0.7	1560000	0	0	0	0	0	0	460000	368000	246000	2010000	1150000	560000	3600000	4690000	4390000	1640000	1740000	4350000	1350000	4620000	1570000	0:0:0:0:0:0:1.87:1.50:1.00:8.16:4.67:2.28:14.63:19.08:17.86:6.68:7.08:17.70:5.47:18.80:6.40	0	0	358000	1240000	4220000	2580000	2510000	0:0:1.00:3.46:11.81:7.20:7.02	64	1	251	260
1	1	P02769	T.ADFAEDKDVC(+76.00)KN.Y	N	Y	6.42	60	0.8	1560000	0	0	0	0	0	0	39400	0	0	388000	97200	206000	3180000	5270000	5220000	2310000	2120000	5170000	2620000	4010000	2080000	-:-:-:-:-:-:64.00:-:-:64.00:64.00:64.00:64.00:64.00:64.00:64.00:64.00:64.00:64.00:64.00:64.00	0	0	39400	230000	4560000	3200000	2900000	0:0:1.00:5.85:64.00:64.00:64.00	64	1	306	317	Cysteine mercaptoethanol
1	1	P02769	A.DC(-1.01)C(-1.01)EKQEPERNE.C	N	Y	7.03	60	0.8	1550000	0	0	0	0	44200	0	647000	449000	196000	952000	1030000	1110000	5350000	3370000	5880000	2010000	2000000	3860000	2020000	2130000	1570000	0:0:0:0:0.23:0:3.30:2.29:1.00:4.86:5.23:5.69:27.31:17.22:30.00:10.26:10.22:19.72:10.29:10.89:8.03	0	44200	431000	1030000	4870000	2630000	1910000	0:0.10:1.00:2.39:11.31:6.10:4.43	64	1	89	100	Half of a disulfide bridge
1	1	P02769	Y.EYSRRHPEYAVSVL.L	N	Y	9.93	39.36	0.9	14900000	510000	0	0	89400	69100	0	5880000	4580000	4340000	23600000	28500000	23400000	70500000	33200000	31800000	29500000	17400000	12600000	7440000	6850000	12800000	0.12:0:0:0.03:0.03:0:1.35:1.05:1.00:5.45:6.56:5.38:16.23:7.65:7.33:6.79:4.00:2.91:1.71:1.58:2.96	510000	79300	5050000	25400000	62400000	21500000	12100000	0.10:0.03:1.00:5.03:12.36:4.27:2.39	64	3	332	345
1	1	P02769	E.C(+12.00)ADDRADLAK.Y	N	Y	12.91	60	0.7	5640000	0	0	0	0	0	0	591000	424000	145000	3960000	1800000	1360000	12800000	21000000	17800000	8830000	7710000	4260000	8960000	21300000	7660000	0:0:0:0:0:0:4.08:2.92:1.00:27.34:12.40:9.39:64.00:64.00:64.00:60.92:53.16:29.38:61.82:64.00:52.80	0	0	432000	2370000	17200000	8950000	12600000	0:0:1.00:5.50:39.81:20.73:29.25	64	2	252	261	Crosslink-CK
1	1	P02769	R.C(+12.00)ASIQKFGERALK.A	N	Y	16.23	60	0.8	1540000	0	0	0	1020000	838000	758000	2970000	3080000	2290000	6740000	4880000	5450000	3370000	924000	0	0	0	0	0	0	0	0:0:0:0.45:0.37:0.33:1.30:1.34:1.00:2.94:2.13:2.38:1.47:0.40:0:0:0:0:0:0:0	0	873000	2780000	5690000	2150000	0	0	0:0.31:1.00:2.05:0.77:0:0	64	1	199	211	Crosslink-CK
1	1	P02769	C.TKPESERMP.C	N	Y	10.73	60	0.5	1530000	0	0	0	48400	0	0	541000	465000	144000	774000	877000	538000	2830000	4840000	5730000	1870000	1510000	4450000	2160000	3310000	2060000	0:0:0:0.34:0:0:3.75:3.22:1.00:5.36:6.08:3.73:19.61:33.53:39.68:12.96:10.44:30.80:15.00:22.91:14.28	0	48400	384000	730000	4470000	2610000	2510000	0:0.13:1.00:1.90:11.64:6.80:6.55	64	1	438	446
1	1	P02769	H.LVDEPQNLIK.Q	N	Y	13.04	60	0.6	1500000	0	0	0	0	0	0	228000	137000	126000	1080000	830000	876000	5310000	3850000	3070000	3610000	3040000	2510000	1980000	2240000	2680000	0:0:0:0:0:0:1.81:1.08:1.00:8.55:6.56:6.93:41.99:30.42:24.27:28.58:24.06:19.85:15.67:17.69:21.21	0	0	164000	929000	4070000	3060000	2300000	0:0:1.00:5.67:24.84:18.63:14.02	64	1	379	388
1	1	P02769	E.KSLHTLFG.D	N	Y	31.24	60	0.6	22100000	0	0	0	77700	102000	0	6760000	5970000	5050000	23800000	18400000	20400000	84600000	48800000	50200000	47000000	41800000	31000000	22800000	25400000	32100000	0:0:0:0.03:0.03:0:1.34:1.18:1.00:4.71:3.64:4.03:16.74:9.67:9.95:9.31:8.27:6.13:4.51:5.02:6.35	0	89800	5930000	20800000	61200000	39900000	27300000	0:0.03:1.00:3.52:10.33:6.74:4.61	64	2	64	71
1	1	P02769	T.LPDTEKQIK.K	N	Y	8.38	60	0.7	3530000	0	0	0	0	0	0	148000	73000	0	582000	187000	211000	4330000	7320000	6810000	4750000	5160000	10000000	8690000	19200000	6570000	-:-:-:-:-:-:64.00:64.00:-:64.00:64.00:64.00:64.00:64.00:64.00:64.00:64.00:64.00:64.00:64.00:64.00	0	0	111000	327000	6160000	12600000	11500000	0:0:1.00:2.96:55.70:64.00:64.00	64	3	515	523
1	1	P02769	E.VEKDAIPENLPPLT.A	N	Y	9.13	60	0.7	1420000	0	0	0	0	0	0	766000	212000	546000	1770000	1920000	1880000	4300000	3530000	2460000	2980000	2490000	2320000	1560000	1530000	1510000	0:0:0:0:0:0:1.40:0.39:1.00:3.24:3.51:3.45:7.88:6.46:4.51:5.46:4.57:4.24:2.86:2.80:2.76	0	0	508000	1860000	3430000	2600000	1530000	0:0:1.00:3.66:6.76:5.11:3.02	64	1	292	305
1	1	P02769	K.AEFVEVTKLVTDLT.K	N	Y	15.75	60	0.5	1420000	0	0	0	143000	55700	0	1340000	1450000	1330000	4310000	4190000	3510000	4210000	3360000	2460000	1490000	1750000	0	133000	0	0	0:0:0:0.11:0.04:0:1.01:1.09:1.00:3.24:3.15:2.64:3.16:2.52:1.84:1.12:1.32:0:0.10:0:0	0	99600	1380000	4000000	3340000	1620000	133000	0:0.07:1.00:2.91:2.43:1.18:0.10	64	1	225	238
1	1	P02769	L.YYANK(+12.00)YNG.V	N	Y	8.87	60	0.6	1410000	0	0	0	0	0	0	0	0	0	405000	170000	115000	2350000	3680000	3290000	2150000	2240000	4410000	3440000	5180000	2250000	-:-:-:-:-:-:-:-:-:64.00:64.00:64.00:64.00:64.00:64.00:64.00:64.00:64.00:64.00:64.00:64.00	0	0	0	230000	3110000	2940000	3620000	-:-:-:64.00:64.00:64.00:64.00	64	1	155	162	Crosslink-KY
1	1	P02769	K.ADEKKFW.G	N	Y	11.59	60	0.5	24100000	0	0	0	0	0	0	352000	0	290000	4470000	3280000	3220000	15600000	44100000	43000000	77100000	54500000	44400000	76700000	61100000	78400000	0:0:0:0:0:0:1.22:0:1.00:15.44:11.33:11.12:53.83:64.00:64.00:64.00:64.00:64.00:64.00:64.00:64.00	0	0	321000	3660000	55100000	115000000	72100000	0:0:1.00:11.40:64.00:64.00:64.00	64	4	128	134
1	1	P02769	L.YEYSRRHPEY.A	N	Y	6.45	60	0.9	1400000	0	0	0	0	0	0	164000	147000	52300	1040000	526000	238000	3550000	5030000	3640000	2690000	2150000	3990000	1380000	3700000	1200000	0:0:0:0:0:0:3.15:2.82:1.00:19.87:10.07:4.55:64.00:64.00:64.00:51.48:41.17:64.00:26.43:64.00:22.88	0	0	121000	601000	4070000	2940000	2090000	0:0:1.00:4.95:33.56:24.25:17.25	64	1	331	340
1	1	P02769	S.VARLSQK(+24.00)FPKAE.F	N	Y	7.01	60	0.5	1400000	0	0	0	0	0	0	120000	103000	0	1040000	646000	818000	5790000	3610000	2450000	3280000	3340000	2210000	2030000	1840000	2080000	-:-:-:-:-:-:64.00:64.00:-:64.00:64.00:64.00:64.00:64.00:64.00:64.00:64.00:64.00:64.00:64.00:64.00	0	0	112000	835000	3950000	2940000	1990000	0:0:1.00:7.47:35.32:26.33:17.76	64	1	215	226	Crosslink-KR
1	1	P02769	A.RLSQKFPKAE.F	N	Y	9.78	60	0.7	1400000	0	0	0	0	0	0	192000	149000	0	1300000	385000	439000	3780000	5990000	4600000	2370000	2070000	5210000	1390000	0	1450000	-:-:-:-:-:-:64.00:64.00:-:64.00:64.00:64.00:64.00:64.00:64.00:64.00:64.00:64.00:64.00:-:64.00	0	0	170000	709000	4790000	3220000	1420000	0:0:1.00:4.16:28.10:18.88:8.33	64	1	217	226
1	1	P02769	L.GEEHFKGLVL.I	N	Y	11.4	60	0.9	1390000	0	0	0	118000	151000	0	523000	937000	613000	1970000	2010000	1780000	4340000	3400000	3040000	218000	2690000	2320000	1450000	1720000	1820000	0:0:0:0.19:0.25:0:0.85:1.53:1.00:3.22:3.28:2.91:7.08:5.55:4.96:0.36:4.39:3.78:2.37:2.80:2.97	0	135000	691000	1920000	3600000	1740000	1660000	0:0.20:1.00:2.78:5.20:2.52:2.41	64	1	15	24
1	1	P02769	Q.AEDKGAC(+119.00)LL.P	N	Y	9.93	60	0.4	1380000	0	0	0	0	0	0	0	0	0	0	0	0	1900000	3660000	2980000	1710000	1660000	5350000	2530000	7190000	2010000	-:-:-:-:-:-:-:-:-:-:-:-:64.00:64.00:64.00:64.00:64.00:64.00:64.00:64.00:64.00	0	0	0	0	2850000	2910000	3910000	-:-:-:-:64.00:64.00:64.00	64	1	170	178	Cysteinylation
1	1	P02769	L.VLI.A	N	Y	4.19	60	1.2	1360000	0	0	167000	0	0	0	0	0	0	0	0	0	2330000	2130000	2150000	3310000	2630000	2620000	3950000	4410000	4880000	-:-:64.00:-:-:-:-:-:-:-:-:-:64.00:64.00:64.00:64.00:64.00:64.00:64.00:64.00:64.00	167000	0	0	0	2200000	2860000	4410000	64.00:-:-:-:64.00:64.00:64.00	64	1	23	25
1	1	P02769	D.AIPENLPPLT.A	N	Y	7.67	60	0.7	1330000	0	0	0	0	0	0	385000	501000	424000	1160000	1100000	1260000	3580000	3180000	2110000	2330000	3060000	2320000	2330000	2030000	2080000	0:0:0:0:0:0:0.91:1.18:1.00:2.73:2.59:2.97:8.44:7.49:4.98:5.50:7.22:5.47:5.49:4.79:4.89	0	0	437000	1170000	2960000	2570000	2150000	0:0:1.00:2.69:6.77:5.89:4.91	64	1	296	305
1	1	P02769	A.DESHAGCEKSLHTLF.G	N	Y	9.82	60	0.9	1310000	0	0	0	0	0	0	1370000	1030000	956000	4160000	3390000	4640000	3710000	3170000	1730000	1290000	1420000	695000	0	0	0	0:0:0:0:0:0:1.43:1.07:1.00:4.35:3.54:4.85:3.87:3.31:1.80:1.35:1.49:0.73:0:0:0	0	0	1120000	4060000	2870000	1140000	0	0:0:1.00:3.64:2.57:1.02:0	64	1	56	70
1	1	P02769	T.KPESERMPCT.E	N	Y	8.27	60	0.7	1290000	0	0	0	0	0	0	894000	527000	628000	2430000	1040000	1060000	3390000	3830000	4490000	1210000	1220000	2840000	821000	2440000	267000	0:0:0:0:0:0:1.42:0.84:1.00:3.88:1.66:1.69:5.40:6.10:7.16:1.93:1.95:4.53:1.31:3.88:0.42	0	0	683000	1510000	3900000	1760000	1170000	0:0:1.00:2.22:5.72:2.57:1.72	64	1	439	448
1	1	P02769	K.DDPHACYS.T	N	Y	6.68	60	0.9	1280000	0	0	0	0	0	0	115000	79000	0	1080000	521000	407000	2770000	4450000	4180000	1610000	1570000	3340000	1430000	3980000	1350000	-:-:-:-:-:-:64.00:64.00:-:64.00:64.00:64.00:64.00:64.00:64.00:64.00:64.00:64.00:64.00:64.00:64.00	0	0	97000	669000	3800000	2170000	2250000	0:0:1.00:6.89:39.16:22.38:23.24	64	1	363	370
1	1	P02769	F.SALTPDETYVPKAF.D	N	Y	9.25	60	0.7	1280000	0	0	0	0	0	0	130000	159000	120000	657000	645000	591000	3800000	3020000	2020000	3760000	2890000	2300000	3410000	0	3360000	0:0:0:0:0:0:1.08:1.32:1.00:5.46:5.36:4.90:31.54:25.12:16.77:31.25:24.01:19.07:28.35:0:27.91	0	0	136000	631000	2950000	2980000	3390000	0:0:1.00:4.63:21.61:21.87:24.83	64	1	488	501
1	1	P02769	S.VARLSQK(+24.00)FPKAEFVE.V	N	Y	11.03	60	0.7	1260000	0	0	0	0	0	0	420000	439000	317000	2820000	2270000	2520000	5510000	2660000	2540000	1850000	2310000	1670000	412000	631000	129000	0:0:0:0:0:0:1.33:1.39:1.00:8.91:7.16:7.95:17.40:8.41:8.02:5.85:7.29:5.26:1.30:1.99:0.41	0	0	392000	2540000	3570000	1940000	391000	0:0:1.00:6.47:9.12:4.96:1.00	64	1	215	229	Crosslink-KR
1	1	P02769	E.KSHCIAEVEKDAIPENLPPLT.A	N	Y	10.89	60	0.7	5050000	0	0	0	1920000	2700000	714000	17000000	10700000	9970000	17100000	19300000	16200000	4060000	3500000	1750000	746000	415000	0	0	0	0	0:0:0:0.19:0.27:0.07:1.70:1.08:1.00:1.71:1.93:1.63:0.41:0.35:0.18:0.07:0.04:0:0:0:0	0	1780000	12600000	17500000	3630000	580000	0	0:0.14:1.00:1.39:0.29:0.05:0	64	2	285	305
1	1	P02769	F.SALTPDE.T	N	Y	3.09	60	0.6	1220000	0	0	0	0	0	0	0	0	0	519000	407000	0	1170000	2710000	2350000	1450000	1140000	3590000	2700000	7790000	1820000	-:-:-:-:-:-:-:-:-:64.00:64.00:-:64.00:64.00:64.00:64.00:64.00:64.00:64.00:64.00:64.00	0	0	0	463000	2080000	2060000	4100000	-:-:-:64.00:64.00:64.00:64.00	64	1	488	494
1	1	P02769	K.SEIAHRFK.D	N	Y	7.5	60	0.4	1210000	0	0	0	0	0	0	136000	172000	69600	465000	357000	253000	2410000	2120000	3340000	2080000	1730000	3930000	2390000	3200000	2750000	0:0:0:0:0:0:1.96:2.47:1.00:6.68:5.13:3.63:34.66:30.44:47.99:29.92:24.90:56.41:34.30:45.99:39.50	0	0	126000	358000	2620000	2580000	2780000	0:0:1.00:2.84:20.82:20.48:22.05	64	1	5	12
1	1	P02769	Q.YLQQC(+97.02)PFDEHVK.L	N	Y	5.4	60	1.1	1200000	0	0	0	0	0	0	0	0	0	385000	0	100000	2510000	4110000	2770000	2020000	1410000	3150000	5070000	2040000	1540000	-:-:-:-:-:-:-:-:-:64.00:-:64.00:64.00:64.00:64.00:64.00:64.00:64.00:64.00:64.00:64.00	0	0	0	243000	3130000	2190000	2890000	-:-:-:64.00:64.00:64.00:64.00	64	1	30	41	Maleimide
1	1	P02769	L.HTLFG.D	N	Y	4	60	0.7	1190000	0	0	0	0	0	0	167000	0	0	570000	454000	0	2930000	2360000	2310000	3100000	2440000	2610000	2470000	2540000	2980000	-:-:-:-:-:-:64.00:-:-:64.00:64.00:-:64.00:64.00:64.00:64.00:64.00:64.00:64.00:64.00:64.00	0	0	167000	512000	2530000	2720000	2660000	0:0:1.00:3.07:15.20:16.31:15.97	64	1	67	71
1	1	P02769	T.HK(+24.00)SEIAHRFK.D	N	Y	9.25	60	0.8	1180000	0	0	0	231000	389000	0	976000	775000	398000	911000	1180000	917000	3530000	2250000	3580000	1770000	1430000	1520000	1550000	1940000	1360000	0:0:0:0.58:0.98:0:2.45:1.95:1.00:2.29:2.97:2.30:8.86:5.66:8.99:4.46:3.58:3.81:3.90:4.88:3.41	0	310000	716000	1000000	3120000	1570000	1620000	0:0.43:1.00:1.40:4.35:2.20:2.26	64	1	3	12	Crosslink-KR
1	1	P02769	T.KVHKEC(-1.01)C(-1.01)HGDLL.E	N	Y	6.58	60	0.9	1170000	0	0	0	0	0	0	772000	1230000	627000	2620000	981000	863000	2920000	3450000	3750000	1420000	1220000	1550000	381000	2210000	658000	0:0:0:0:0:0:1.23:1.96:1.00:4.19:1.57:1.38:4.65:5.50:5.98:2.26:1.95:2.47:0.61:3.53:1.05	0	0	877000	1490000	3370000	1390000	1080000	0:0:1.00:1.70:3.84:1.59:1.24	64	1	239	250	Half of a disulfide bridge
1	1	P02769	Y.STVFDKLKHLV.D	N	Y	12.07	60	0.7	1170000	0	0	0	0	0	0	196000	0	195000	2010000	1580000	1770000	4960000	4240000	2670000	0	2620000	1550000	1100000	781000	940000	0:0:0:0:0:0:1.00:0:1.00:10.28:8.11:9.04:25.40:21.74:13.67:0:13.40:7.92:5.65:4.00:4.82	0	0	195000	1780000	3960000	2080000	941000	0:0:1.00:9.14:20.25:10.65:4.82	64	1	370	380
1	1	P02769	R.CASIQKFG.E	N	Y	10.3	60	1.3	1170000	0	0	0	355000	309000	273000	3030000	2190000	2030000	4430000	4780000	1560000	1300000	1930000	1790000	0	0	0	585000	0	0	0:0:0:0.18:0.15:0.13:1.50:1.08:1.00:2.19:2.36:0.77:0.64:0.95:0.88:0:0:0:0.29:0:0	0	312000	2420000	3590000	1670000	0	585000	0:0.13:1.00:1.49:0.69:0:0.24	64	1	199	206
1	1	P02769	H.EKTPVSEKVT.K	N	Y	9.44	60	0.5	1170000	0	0	0	336000	335000	175000	2790000	2410000	758000	1550000	2340000	1790000	2400000	2030000	3000000	1160000	992000	1880000	593000	0	0	0:0:0:0.44:0.44:0.23:3.69:3.18:1.00:2.05:3.09:2.36:3.16:2.68:3.96:1.53:1.31:2.48:0.78:0:0	0	282000	1990000	1900000	2480000	1340000	593000	0:0.14:1.00:0.95:1.25:0.68:0.30	64	1	464	473
1	1	P02769	F.DEKLFT.F	N	Y	4.82	60	1.1	1130000	0	0	0	0	0	0	0	0	0	0	0	0	2570000	1380000	1400000	0	2460000	1690000	4560000	4300000	5350000	-:-:-:-:-:-:-:-:-:-:-:-:64.00:64.00:64.00:-:64.00:64.00:64.00:64.00:64.00	0	0	0	0	1780000	2080000	4740000	-:-:-:-:64.00:64.00:64.00	64	1	502	507
1	1	P02769	C.DEFKADEK(+14.02)KFWG.K	N	Y	7.16	60	1	1110000	0	0	0	0	0	0	164000	0	62600	989000	685000	665000	4320000	2840000	2000000	2640000	2800000	1690000	1360000	1470000	1620000	0:0:0:0:0:0:2.61:0:1.00:15.79:10.95:10.62:64.00:45.43:31.96:42.18:44.67:27.06:21.72:23.45:25.81	0	0	113000	780000	3050000	2380000	1480000	0:0:1.00:6.89:27.00:21.02:13.10	64	1	124	135	Methylation(KR)
1	1	P02769	C.ASIQKFG.E	N	Y	7.28	60	0.6	1090000	0	0	0	0	0	0	346000	257000	328000	1220000	1220000	430000	1880000	3230000	3060000	1350000	1310000	3140000	1080000	2910000	1050000	0:0:0:0:0:0:1.05:0.78:1.00:3.71:3.72:1.31:5.74:9.83:9.32:4.12:3.98:9.57:3.29:8.86:3.20	0	0	311000	957000	2730000	1930000	1680000	0:0:1.00:3.08:8.78:6.23:5.41	64	1	200	206
1	1	P02769	Q.NALIVRYTRK(+12.00)VPQ(+30.01)VS.T	N	Y	19.7	60	0.8	1080000	0	0	0	0	0	0	0	2960000	1310000	4370000	4040000	3180000	6720000	0	0	0	0	0	0	0	0	0:0:0:0:0:0:0:2.26:1.00:3.34:3.08:2.43:5.13:0:0:0:0:0:0:0:0	0	0	2130000	3860000	6720000	0	0	0:0:1.00:1.81:3.15:0:0	64	1	404	418	Crosslink-KY; Form-Methylol
1	1	P02769	Q.AEDKGACL.L	N	Y	11.9	60	0.9	1070000	0	0	0	0	0	0	701000	730000	594000	2010000	952000	693000	1850000	3430000	3340000	819000	972000	2650000	704000	2520000	592000	0:0:0:0:0:0:1.18:1.23:1.00:3.38:1.60:1.17:3.11:5.77:5.62:1.38:1.64:4.45:1.19:4.25:1.00	0	0	675000	1220000	2870000	1480000	1270000	0:0:1.00:1.80:4.25:2.19:1.89	64	1	170	177
1	1	P02769	E.KQEPERNECF.L	N	Y	14.97	60	0.7	4860000	0	0	0	0	52500	0	2140000	1690000	1270000	7140000	2800000	2800000	12200000	14900000	14500000	5570000	5110000	11500000	4510000	12000000	3840000	0:0:0:0:0.04:0:1.69:1.33:1.00:5.64:2.21:2.21:9.60:11.77:11.43:4.40:4.03:9.06:3.56:9.50:3.03	0	52500	1700000	4250000	13800000	7380000	6790000	0:0.03:1.00:2.50:8.16:4.35:4.00	64	2	93	102
1	1	P02769	A.DFAEDKDVCK.N	N	Y	5.93	60	0.7	1050000	0	0	0	0	0	0	673000	531000	158000	2290000	2460000	867000	2660000	4560000	3360000	1340000	1040000	2060000	0	0	0	0:0:0:0:0:0:4.25:3.35:1.00:14.43:15.53:5.47:16.76:28.79:21.23:8.48:6.55:12.98:0:0:0	0	0	454000	1870000	3530000	1480000	0	0:0:1.00:4.12:7.76:3.26:0	64	1	307	316
1	1	P02769	A.RLSQK(+12.00)FPK(+12.00)AE.F	N	Y	6.81	60	0.9	1010000	0	0	0	0	0	0	0	0	0	712000	632000	264000	2100000	3120000	3340000	1410000	943000	2740000	2350000	2630000	887000	-:-:-:-:-:-:-:-:-:64.00:64.00:64.00:64.00:64.00:64.00:64.00:64.00:64.00:64.00:64.00:64.00	0	0	0	536000	2850000	1700000	1960000	-:-:-:64.00:64.00:64.00:64.00	64	1	217	226	Crosslink-KY
1	1	P02769	E.CADDRADLAKYIC(-1.01)DNQDTISSKLK.E	N	Y	3.16	60	0.9	991000	0	0	0	0	0	0	0	0	4750000	11000000	228000	0	1130000	0	3730000	0	0	0	0	0	0	0:0:0:0:0:0:0:0:1.00:2.31:0.05:0:0.24:0:0.79:0:0:0:0:0:0	0	0	4750000	5600000	2430000	0	0	0:0:1.00:1.18:0.51:0:0	64	1	252	275	Half of a disulfide bridge
1	1	P02769	T.ADFAEDKDVC(+31.99)K.N	N	Y	17.98	60	0.8	5720000	0	0	0	108000	124000	0	2110000	2730000	1870000	8320000	3910000	2570000	11100000	18300000	14400000	5540000	5540000	15700000	8360000	16000000	3520000	0:0:0:0.06:0.07:0:1.13:1.46:1.00:4.44:2.09:1.37:5.93:9.79:7.67:2.96:2.96:8.41:4.46:8.54:1.88	0	116000	2240000	4930000	14600000	8940000	9290000	0:0.05:1.00:2.20:6.52:4.00:4.15	64	2	306	316	Dihydroxy
1	1	P02769	G.TRC(-1.01)C(-1.01)TK(+24.00)PESER.M	N	Y	9.88	60	0.7	954000	0	0	0	0	0	0	214000	130000	105000	715000	593000	545000	2760000	2320000	4030000	1580000	1670000	0	1460000	3030000	898000	0:0:0:0:0:0:2.04:1.24:1.00:6.83:5.66:5.20:26.34:22.14:38.43:15.05:15.91:0:13.92:28.91:8.57	0	0	150000	618000	3040000	1620000	1800000	0:0:1.00:4.13:20.30:10.85:12.00	64	1	434	444	Half of a disulfide bridge; Crosslink-KR
1	1	P02769	S.QKFPKAE.F	N	Y	7.75	60	0.7	920000	0	0	0	49500	47600	0	297000	395000	141000	502000	444000	379000	1840000	1700000	2680000	1340000	1610000	3240000	1360000	2290000	1020000	0:0:0:0.35:0.34:0:2.11:2.81:1.00:3.56:3.15:2.69:13.05:12.05:19.01:9.51:11.42:23.01:9.64:16.23:7.23	0	48500	278000	442000	2070000	2060000	1550000	0:0.17:1.00:1.59:7.46:7.43:5.60	64	1	220	226
1	1	P02769	T.LCDEFK.A	N	Y	7.59	60	0.2	916000	0	0	0	0	0	0	950000	749000	626000	2680000	2290000	950000	1790000	3920000	0	976000	2150000	2160000	0	0	0	0:0:0:0:0:0:1.52:1.20:1.00:4.28:3.65:1.52:2.86:6.27:0:1.56:3.43:3.46:0:0:0	0	0	775000	1970000	2860000	1760000	0	0:0:1.00:2.54:3.68:2.27:0	64	1	122	127
1	1	P02769	S.ALTPDE.T	N	Y	3.9	60	0.8	912000	0	0	0	0	0	0	83900	0	0	290000	298000	77000	760000	1930000	1830000	1010000	772000	2750000	1940000	5710000	1690000	-:-:-:-:-:-:64.00:-:-:64.00:64.00:64.00:64.00:64.00:64.00:64.00:64.00:64.00:64.00:64.00:64.00	0	0	83900	222000	1510000	1510000	3110000	0:0:1.00:2.64:17.96:18.00:37.10	64	1	489	494
1	1	P02769	E.FVEVTK.L	N	Y	9.03	60	0.8	896000	0	0	0	0	0	0	0	0	116000	873000	268000	227000	1730000	3000000	3590000	1250000	1250000	4020000	1440000	0	1060000	0:0:0:0:0:0:0:0:1.00:7.49:2.30:1.95:14.86:25.73:30.84:10.71:10.72:34.54:12.37:0:9.12	0	0	116000	456000	2770000	2170000	1250000	0:0:1.00:3.92:23.81:18.66:10.74	64	1	227	232
1	1	P02769	R.YTRKVPQV.S	N	Y	6.34	60	0.9	891000	0	0	0	0	34500	0	636000	701000	520000	1410000	582000	554000	1660000	2400000	2770000	946000	853000	2830000	584000	1830000	409000	0:0:0:0:0.07:0:1.22:1.35:1.00:2.70:1.12:1.07:3.20:4.62:5.32:1.82:1.64:5.44:1.12:3.51:0.79	0	34500	619000	847000	2280000	1540000	940000	0:0.06:1.00:1.37:3.68:2.49:1.52	64	1	410	417
1	1	P02769	S.E(+12.00)IAH(+30.01)R(+198.06)FKDLGE.E	N	Y	5.19	60	1.3	888000	0	0	0	0	0	0	0	0	0	168000	0	0	4020000	1380000	1810000	2300000	1950000	1700000	2370000	1670000	1280000	-:-:-:-:-:-:-:-:-:64.00:-:-:64.00:64.00:64.00:64.00:64.00:64.00:64.00:64.00:64.00	0	0	0	168000	2410000	1980000	1770000	-:-:-:64.00:64.00:64.00:64.00	64	1	6	16	Cyclic-N-term; Form-Methylol; Form-Gly-Arg-double
1	1	P02769	R.HPYFY.A	N	Y	2.29	60	0.4	867000	0	0	0	0	0	0	0	0	0	0	0	0	2950000	0	0	0	3330000	2810000	4620000	4490000	0	-:-:-:-:-:-:-:-:-:-:-:-:64.00:-:-:-:64.00:64.00:64.00:64.00:-	0	0	0	0	2950000	3070000	4560000	-:-:-:-:64.00:64.00:64.00	64	1	145	149
1	1	P02769	A.FVDKC(-1.01)C(-1.01)A.A	N	Y	5.85	60	0.6	865000	0	0	0	0	0	0	269000	240000	165000	635000	656000	231000	0	2920000	2310000	1350000	1050000	2790000	1460000	2820000	1280000	0:0:0:0:0:0:1.63:1.46:1.00:3.84:3.97:1.40:0:17.69:13.98:8.20:6.34:16.91:8.83:17.07:7.72	0	0	225000	507000	2620000	1730000	1850000	0:0:1.00:2.26:11.64:7.70:8.23	64	1	553	559	Half of a disulfide bridge
1	1	P02769	R.RHPEYAVSVL.L	N	Y	6.4	60	0.6	861000	0	0	0	0	0	0	0	0	0	423000	417000	386000	3800000	2300000	1540000	2780000	1590000	1840000	0	1460000	1550000	-:-:-:-:-:-:-:-:-:64.00:64.00:64.00:64.00:64.00:64.00:64.00:64.00:64.00:-:64.00:64.00	0	0	0	408000	2540000	2070000	1510000	-:-:-:64.00:64.00:64.00:64.00	64	1	336	345
1	1	P02769	T.LPDTEKQIKKQTA.L	N	Y	4.42	60	1	813000	0	0	0	0	0	0	0	0	0	146000	217000	112000	1760000	1810000	2160000	876000	1340000	2140000	1780000	4730000	0	-:-:-:-:-:-:-:-:-:64.00:64.00:64.00:64.00:64.00:64.00:64.00:64.00:64.00:64.00:64.00:-	0	0	0	158000	1910000	1450000	3250000	-:-:-:64.00:64.00:64.00:64.00	64	1	515	527
1	1	P02769	K.FPKAEFVE.V	N	Y	8.74	60	0.8	812000	0	0	0	0	0	0	0	0	0	375000	335000	0	2840000	1820000	1470000	2170000	1790000	1550000	1580000	1720000	1410000	-:-:-:-:-:-:-:-:-:64.00:64.00:-:64.00:64.00:64.00:64.00:64.00:64.00:64.00:64.00:64.00	0	0	0	355000	2040000	1830000	1570000	-:-:-:64.00:64.00:64.00:64.00	64	1	222	229
1	1	P02769	K.ADEK(+14.02)KFWGKYLY.E	N	Y	6.4	60	1.3	811000	0	0	0	0	0	0	217000	0	217000	919000	914000	1050000	4150000	2270000	1890000	1740000	1660000	1070000	0	926000	0	0:0:0:0:0:0:1.00:0:1.00:4.23:4.20:4.83:19.11:10.46:8.70:8.00:7.63:4.94:0:4.26:0	0	0	217000	961000	2770000	1490000	926000	0:0:1.00:4.43:12.78:6.87:4.27	64	1	128	139	Methylation(KR)
1	1	P02769	D.QFEKLG.E	N	Y	4.73	60	0.6	809000	0	0	0	0	0	0	0	0	0	417000	0	0	1610000	2250000	3000000	1570000	1230000	3220000	1900000	0	1780000	-:-:-:-:-:-:-:-:-:64.00:-:-:64.00:64.00:64.00:64.00:64.00:64.00:64.00:-:64.00	0	0	0	417000	2290000	2010000	1840000	-:-:-:64.00:64.00:64.00:64.00	64	1	393	398
1	1	P02769	S.TVFDKLKHLV.D	N	Y	8.83	60	1	805000	0	0	0	0	0	0	98500	169000	106000	966000	1270000	1460000	4070000	199000	2200000	1300000	1600000	1230000	573000	818000	842000	0:0:0:0:0:0:0.93:1.60:1.00:9.12:12.00:13.75:38.42:1.88:20.81:12.31:15.12:11.58:5.41:7.72:7.95	0	0	125000	1230000	2160000	1380000	744000	0:0:1.00:9.89:17.33:11.06:5.98	64	1	371	380
1	1	P02769	A.DC(-1.01)C(-1.01)EKQEPER.N	N	Y	9.36	60	0.7	3700000	0	0	0	25600	0	0	1180000	1200000	376000	2390000	2650000	2840000	10900000	9960000	17200000	6690000	4640000	5640000	3430000	5670000	2990000	0:0:0:0.08:0:0:3.14:3.18:1.00:6.36:7.06:7.55:28.99:26.49:45.72:17.81:12.35:15.00:9.12:15.08:7.97	0	25600	918000	2630000	12700000	5660000	4380000	0:0.03:1.00:2.86:13.82:6.17:4.77	64	2	89	98	Half of a disulfide bridge
1	1	P02769	S.HKDD(-18.01)SPDLPK.L	N	Y	4.96	60	0.7	776000	0	0	0	0	0	0	0	54300	0	232000	0	170000	1120000	1700000	2180000	1040000	921000	3100000	1730000	2950000	1110000	-:-:-:-:-:-:-:64.00:-:64.00:-:64.00:64.00:64.00:64.00:64.00:64.00:64.00:64.00:64.00:64.00	0	0	54300	201000	1670000	1690000	1930000	0:0:1.00:3.71:30.68:31.04:35.50	64	1	105	114	Dehydration
1	1	P02769	L.LPKIETM.R	N	Y	5.56	60	0.8	773000	0	0	0	0	0	0	0	0	0	241000	208000	215000	2010000	1760000	1510000	2270000	1590000	1350000	1770000	1500000	1820000	-:-:-:-:-:-:-:-:-:64.00:64.00:64.00:64.00:64.00:64.00:64.00:64.00:64.00:64.00:64.00:64.00	0	0	0	222000	1760000	1730000	1700000	-:-:-:64.00:64.00:64.00:64.00	64	1	178	184
1	1	P02769	A.SSARQRLR.C	N	Y	8.11	60	0.6	762000	0	0	0	600000	524000	141000	691000	726000	379000	829000	1030000	822000	1790000	1700000	2580000	986000	816000	1000000	0	622000	773000	0:0:0:1.59:1.38:0.37:1.83:1.92:1.00:2.19:2.71:2.17:4.72:4.50:6.82:2.61:2.16:2.64:0:1.64:2.04	0	422000	598000	892000	2020000	934000	697000	0:0.70:1.00:1.49:3.38:1.56:1.17	64	1	191	198
1	1	P02769	K.HLVDEPQN.L	N	Y	6.76	60	0.5	752000	0	0	0	0	0	0	0	0	0	671000	219000	176000	1940000	2940000	0	1330000	1270000	3030000	1160000	2130000	919000	-:-:-:-:-:-:-:-:-:64.00:64.00:64.00:64.00:64.00:-:64.00:64.00:64.00:64.00:64.00:64.00	0	0	0	355000	2440000	1880000	1400000	-:-:-:64.00:64.00:64.00:64.00	64	1	378	385
1	1	P02769	K.AFDEKLF.T	N	Y	7.95	60	0.8	748000	0	0	0	0	0	0	0	0	0	98300	0	138000	1320000	1300000	816000	2000000	1450000	1260000	2720000	2150000	2450000	-:-:-:-:-:-:-:-:-:64.00:-:64.00:64.00:64.00:64.00:64.00:64.00:64.00:64.00:64.00:64.00	0	0	0	118000	1140000	1570000	2440000	-:-:-:64.00:64.00:64.00:64.00	64	1	500	506
1	1	P02769	S.RSLGK(+24.00)VG.T	N	Y	5.79	60	0.5	698000	0	0	0	0	0	0	343000	275000	117000	1000000	1120000	129000	1380000	2530000	2590000	1120000	970000	2230000	0	0	867000	0:0:0:0:0:0:2.92:2.34:1.00:8.55:9.52:1.10:11.73:21.53:22.06:9.54:8.26:18.96:0:0:7.38	0	0	245000	751000	2170000	1440000	867000	0:0:1.00:3.06:8.84:5.87:3.54	64	1	427	433	Crosslink-KR
1	1	P02769	S.QKFPKAEFV.E	N	Y	6.81	60	1	1860000	0	0	0	70200	39400	0	853000	927000	768000	3040000	2500000	2160000	8220000	5390000	0	2110000	2520000	3350000	3150000	1570000	2460000	0:0:0:0.09:0.05:0:1.11:1.21:1.00:3.96:3.25:2.81:10.71:7.02:0:2.75:3.29:4.36:4.09:2.05:3.20	0	54800	850000	2570000	6810000	3990000	2970000	0:0.06:1.00:3.02:8.01:4.70:3.49	64	2	220	228
1	1	P02769	F.DKLKHLV.D	N	Y	5.26	60	0.8	665000	0	0	0	0	0	0	0	0	0	278000	82900	0	1230000	1870000	2930000	894000	853000	2140000	661000	2220000	790000	-:-:-:-:-:-:-:-:-:64.00:64.00:-:64.00:64.00:64.00:64.00:64.00:64.00:64.00:64.00:64.00	0	0	0	181000	2010000	1300000	1230000	-:-:-:64.00:64.00:64.00:64.00	64	1	374	380
1	1	P02769	T.VFDKLK.H	N	Y	5.94	60	0.4	623000	0	0	0	0	0	0	0	0	0	0	0	0	906000	1500000	1880000	850000	705000	2490000	1160000	2650000	921000	-:-:-:-:-:-:-:-:-:-:-:-:64.00:64.00:64.00:64.00:64.00:64.00:64.00:64.00:64.00	0	0	0	0	1430000	1350000	1580000	-:-:-:-:64.00:64.00:64.00	64	1	372	377
1	1	P02769	Q.DTISSKLK.E	N	Y	6.16	60	0.5	598000	0	0	0	0	0	0	0	74800	46400	414000	165000	149000	1010000	1360000	1830000	740000	743000	1910000	1010000	2110000	998000	0:0:0:0:0:0:0:1.61:1.00:8.93:3.57:3.21:21.79:29.25:39.40:15.97:16.03:41.13:21.89:45.52:21.52	0	0	60600	243000	1400000	1130000	1370000	0:0:1.00:4.00:23.06:18.65:22.68	64	1	268	275
1	1	P02769	D.SPDLPK.L	N	Y	5.03	60	0.9	592000	0	0	0	0	0	0	0	0	90800	411000	0	0	697000	1530000	1570000	798000	882000	2280000	1020000	2300000	854000	0:0:0:0:0:0:0:0:1.00:4.52:0:0:7.67:16.81:17.28:8.78:9.71:25.09:11.21:25.31:9.40	0	0	90800	411000	1260000	1320000	1390000	0:0:1.00:4.52:13.92:14.53:15.31	64	1	109	114
1	1	P02769	K.ADEKKFWGKYLY.E	N	Y	12.55	45.2	0.6	18900000	1170000	0	0	66500	101000	0	3470000	3160000	3010000	21500000	19300000	25200000	88800000	48200000	35100000	34300000	36400000	23000000	15200000	14300000	23800000	0.39:0:0:0.05:0.05:0:1.16:1.05:1.00:7.16:6.40:8.37:29.53:16.04:11.66:11.42:12.09:7.63:5.07:4.76:7.92	1170000	83700	3210000	22000000	57400000	31200000	31200000	0.36:0.05:1.00:6.84:17.85:9.71:9.72	64	3	128	139
1	1	P02769	T.ADFAEDKDVCKN(+30.01)Y(+174.06)Q(+30.01)EAKD.A	N	Y	2.63	60	1.5	513000	0	0	0	0	0	0	0	0	0	0	0	0	7650000	3120000	0	0	0	0	0	0	0	-:-:-:-:-:-:-:-:-:-:-:-:64.00:64.00:-:-:-:-:-:-:-	0	0	0	0	5390000	0	0	-:-:-:-:64.00:-:-	64	1	306	323	Form-Methylol; Form-Gly-Double
1	1	P02769	DTHKSEIAHRFK.D	N	Y	10.46	40.59	1.1	9880000	209000	302000	587000	2640000	2590000	601000	7750000	6350000	2230000	5140000	8130000	7630000	29600000	20600000	31600000	12500000	13600000	10500000	9530000	16900000	18700000	0.09:0.14:0.26:1.18:1.16:0.27:3.47:2.84:1.00:2.30:3.64:3.42:13.24:9.21:14.15:5.59:6.11:4.70:4.27:7.57:8.39	570000	2220000	5690000	8410000	29200000	12300000	21100000	0.10:0.39:1.00:1.48:5.13:2.17:3.70	51.16	4	1	12
1	1	P02769	T.YVPKAF.D	N	Y	2.8	60	1.2	431000	0	0	938000	0	0	0	0	0	0	0	0	0	0	1020000	0	0	0	1400000	0	3220000	2470000	-:-:64.00:-:-:-:-:-:-:-:-:-:-:64.00:-:-:-:64.00:-:64.00:64.00	938000	0	0	0	1020000	1400000	2850000	64.00:-:-:-:64.00:64.00:64.00	64	1	496	501
1	1	P02769	A.WSVA.R	N	Y	2.25	60	0.3	2460000	0	0	0	0	0	0	0	0	0	822000	546000	574000	5230000	4550000	4670000	6330000	5080000	4730000	6080000	5950000	7020000	-:-:-:-:-:-:-:-:-:64.00:64.00:64.00:64.00:64.00:64.00:64.00:64.00:64.00:64.00:64.00:64.00	0	0	0	647000	4820000	5380000	13000000	-:-:-:64.00:64.00:64.00:64.00	64	2	213	216
1	1	P02769	K.ADEKKFWGKYLYE.I	N	Y	11.52	60	0.7	3830000	0	0	0	0	0	0	1020000	803000	609000	3820000	4250000	3610000	18000000	12800000	8610000	6610000	7250000	4270000	2740000	3360000	2670000	0:0:0:0:0:0:1.67:1.32:1.00:6.27:6.98:5.93:29.60:21.07:14.15:10.85:11.92:7.01:4.51:5.52:4.39	0	0	810000	4000000	13600000	6700000	3360000	0:0:1.00:4.94:16.73:8.27:4.15	64	2	128	140
1	1	P02769	S.TVFDKLK.H	N	Y	33.98	60	0.3	53800000	0	0	0	0	0	0	2270000	1890000	1440000	21900000	17400000	12500000	74500000	140000000	129000000	73300000	120000000	119000000	156000000	109000000	151000000	0:0:0:0:0:0:1.57:1.31:1.00:15.17:12.05:8.68:51.66:64.00:64.00:50.84:64.00:64.00:64.00:64.00:64.00	0	0	1860000	17300000	115000000	108000000	139000000	0:0:1.00:9.25:61.52:58.05:64.00	64	2	371	377
1	1	P02769	L.LPKIETMR.E	N	Y	13.54	60	0.6	48600000	0	0	0	2740000	1900000	2020000	30600000	28800000	22700000	81400000	65700000	24900000	74400000	145000000	123000000	50100000	88600000	93500000	65500000	40300000	78200000	0:0:0:0.12:0.08:0.09:1.35:1.27:1.00:3.59:2.90:1.10:3.28:6.41:5.44:2.21:3.91:4.13:2.89:1.78:3.45	0	2490000	28000000	57500000	115000000	77800000	61800000	0:0.09:1.00:2.05:4.11:2.78:2.21	64	3	178	185
1	1	P02769	K.YICDNQDTISSKLK.E	N	Y	4.55	60	1.2	1550000	0	0	0	0	0	0	1920000	1260000	1230000	4960000	4960000	4470000	7970000	3400000	2360000	0	0	0	0	0	0	0:0:0:0:0:0:1.55:1.02:1.00:4.02:4.02:3.62:6.46:2.75:1.91:0:0:0:0:0:0	0	0	1650000	7800000	4570000	0	0	0:0:1.00:4.71:2.76:0:0	64	2	262	275
1	1	P02769	S.HKDDSPDLPK.L	N	Y	10.73	45.19	1	19700000	0	36300	0	126000	346000	152000	2800000	2730000	754000	5060000	5260000	3700000	40600000	34600000	46600000	30000000	29200000	66600000	43600000	63200000	37500000	0:0.20:0:0.20:0.46:0.20:3.72:3.62:1.00:6.71:6.98:4.91:53.92:45.85:61.83:39.79:38.78:64.00:57.82:64.00:49.75	36300	208000	2190000	4860000	42100000	43600000	48400000	0.07:0.10:1.00:2.22:19.28:19.94:22.15	64	3	105	114
1	1	P02769	A.KTC(-1.01)VADESHAGC(-1.01)EKSLHTLFG.D	N	Y	0.05	60	0	203000	0	0	0	0	0	0	0	0	0	0	0	0	4260000	0	0	0	0	0	0	0	0	-:-:-:-:-:-:-:-:-:-:-:-:64.00:-:-:-:-:-:-:-:-	0	0	0	0	4260000	0	0	-:-:-:-:64.00:-:-	64	1	51	71	Half of a disulfide bridge
1	1	P02769	C.AADDKEACFA.V	N	Y	7.63	60	0.2	1980000	0	0	0	0	0	0	492000	390000	327000	1490000	1510000	507000	2900000	4480000	3940000	2420000	2140000	3720000	6440000	5900000	4900000	0:0:0:0:0:0:1.51:1.19:1.00:4.55:4.63:1.55:8.88:13.72:12.06:7.40:6.55:11.39:19.73:18.06:15.01	0	0	403000	1170000	3770000	2760000	7730000	0:0:1.00:2.90:9.36:6.84:19.18	64	2	559	568
1	1	P02769	T.ADFAEDKDVCK.N	N	Y	24.88	60	0.9	44500000	0	0	0	811000	735000	561000	18000000	13400000	12000000	68800000	58200000	23500000	107000000	157000000	131000000	51400000	41800000	107000000	33800000	78800000	32600000	0:0:0:0.07:0.06:0.05:1.50:1.12:1.00:5.74:4.85:1.96:8.90:13.09:10.89:4.29:3.49:8.90:2.82:6.57:2.72	0	702000	14500000	50200000	132000000	67100000	48400000	0:0.05:1.00:3.47:9.11:4.64:3.35	64	3	306	316
2	5	|Angiotensin1|Angiotensin1	DRVYIHPFHL	Y	Y	52.39	25.81	0.5	15600000	25300000	26700000	18000000	21500000	23000000	15400000	18500000	24500000	15400000	21200000	20300000	24000000	16200000	9790000	7410000	9460000	8520000	5790000	5770000	4810000	5310000	1.64:1.73:1.17:1.39:1.49:1.00:1.20:1.59:1.00:1.37:1.32:1.55:1.05:0.63:0.48:0.61:0.55:0.37:0.37:0.31:0.34	23300000	20000000	19500000	21800000	11100000	7920000	5300000	1.20:1.02:1.00:1.12:0.57:0.41:0.27	4.4	1	1	10
2	5	|Angiotensin1|Angiotensin1	D.RVYIHPF.H	N	Y	36.6	27.06	0.7	10000000	22300000	18000000	13600000	12400000	20700000	10600000	12100000	14600000	9880000	10400000	8860000	10100000	7640000	6250000	5880000	5750000	5050000	4160000	3790000	3750000	4190000	2.25:1.82:1.38:1.26:2.10:1.08:1.23:1.48:1.00:1.05:0.90:1.02:0.77:0.63:0.60:0.58:0.51:0.42:0.38:0.38:0.42	18000000	14600000	12200000	9790000	6590000	4990000	3910000	1.47:1.19:1.00:0.80:0.54:0.41:0.32	4.59	1	2	8
										6.5421e+06	4.39411e+06	2.33981e+07	7.48887e+07	4.21601e+07	5.18538e+07	7.16276e+08	5.31045e+08	6.22052e+08	2.5217e+09	2.5027e+09	1.80702e+09	9.75459e+09	1.17302e+10	1.15673e+10	1.01495e+10	1.0569e+10	1.60376e+10	1.63248e+10	1.79097e+10	1.43024e+10
									normalization factor	2.89899	2.34	1.768	1.612	2.691	1.378	1.573	1.898	1.2844	1.352	1.1518	1.313	0.993198	0.812499	0.764399	0.747499	0.656499	0.540799	0.492699	0.487499	0.544699
