# Supplementary material for: Formaldehyde treatment of proteins enhances proteolytic degradation by the endo-lysosomal protease cathepsin S
Source: Sci Rep. 2020 Jul 14;10:11535. doi: 10.1038/s41598-020-68248-z (PMC7360561; doi:10.1038/s41598-020-68248-z)
Supplement: Supplementary file 5 — Supplementary data S5 [file 41598_2020_68248_MOESM5_ESM.xlsx]

## Sheet: TM087_16mM
Protein Group	Protein ID	Protein Accession	Peptide	Used	Candidate	Quality	Significance	Avg. ppm	Avg. Intensity	0h triplo 1	0h triplo 2	0h triplo 3	1h triplo 1	1h triplo 2	1h triplo 3	4h triplo 1	4h triplo 2	4h triplo 3	8h triplo 1	8h triplo 2	8h triplo 3	24h triplo 1	24h triplo 2	24h triplo 3	32h triplo 1	32h triplo 2	32h triplo 3	48h triplo 1	48h triplo 2	48h triplo 3	Sample Profile (Ratio)	Group 1	Group 2	Group 3	Group 4	Group 5	Group 6	Group 7	Group Profile (Ratio)	Max Ratio	#Vector	Start	End	PTM
1	1	P02769	L.LPKIE.T	Y	Y	9.49	60	0.6	91900000	0	0	0	0	0	0	1800000	1940000	2030000	12300000	15600000	12800000	204000000	165000000	154000000	222000000	212000000	189000000	242000000	267000000	228000000	0:0:0:0:0:0:0.14:0.15:0.16:0.97:1.22:1.00:15.96:12.94:12.05:17.44:16.62:14.83:18.96:20.92:17.86	0	0	1920000	13600000	174000000	208000000	246000000	0:0:0.14:1.00:12.83:15.32:18.09	64	2	178	182
1	1	P02769	L.IAFS.Q	Y	Y	22.84	60	0.7	81100000	0	0	0	0	0	0	8580000	8230000	9260000	35300000	36600000	39600000	172000000	143000000	124000000	187000000	173000000	183000000	194000000	197000000	194000000	0:0:0:0:0:0:0.22:0.21:0.23:0.89:0.92:1.00:4.34:3.60:3.14:4.72:4.38:4.62:4.90:4.98:4.89	0	0	8690000	37100000	146000000	181000000	195000000	0:0:0.23:1.00:3.93:4.87:5.24	64	1	25	28
1	1	P02769	S.TPTLVE.V	N	Y	49.58	60	0.7	77900000	0	0	0	0	0	0	16800000	18100000	18300000	40800000	45000000	47600000	170000000	130000000	100000000	171000000	163000000	150000000	199000000	187000000	179000000	0:0:0:0:0:0:0.35:0.38:0.38:0.86:0.95:1.00:3.58:2.73:2.10:3.60:3.42:3.15:4.19:3.93:3.75	0	0	17700000	44500000	133000000	161000000	188000000	0:0:0.40:1.00:3.00:3.63:4.23	64	1	419	424
1	1	P02769	S.LILN.R	N	Y	39.72	60	0.6	79800000	0	0	0	0	0	0	7280000	6930000	7270000	29400000	31200000	31700000	159000000	133000000	142000000	184000000	173000000	167000000	206000000	202000000	195000000	0:0:0:0:0:0:0.23:0.22:0.23:0.93:0.98:1.00:5.01:4.19:4.49:5.79:5.47:5.26:6.49:6.37:6.15	0	0	7160000	30800000	145000000	175000000	201000000	0:0:0.23:1.00:4.71:5.67:6.53	64	2	454	457
1	1	P02769	Y.APELL.Y	N	Y	39.25	60	0.7	65100000	0	0	0	0	0	130000	2320000	2760000	2650000	16200000	16600000	16800000	130000000	121000000	120000000	152000000	136000000	150000000	170000000	164000000	168000000	0:0:0:0:0:0.03:0.14:0.16:0.16:0.96:0.98:1.00:7.72:7.18:7.11:9.02:8.07:8.89:10.13:9.73:9.99	0	130000	2580000	16500000	123000000	146000000	167000000	0:0.03:0.16:1.00:7.47:8.82:10.13	64	1	150	154
1	1	P02769	T.EDYLS.L	N	Y	43.99	60	0.5	55900000	0	0	0	0	0	0	8080000	7610000	8680000	24200000	26300000	29300000	122000000	98800000	74600000	135000000	118000000	112000000	138000000	135000000	136000000	0:0:0:0:0:0:0.28:0.26:0.30:0.83:0.90:1.00:4.16:3.37:2.54:4.59:4.04:3.82:4.71:4.61:4.63	0	0	8120000	26600000	98400000	122000000	136000000	0:0:0.31:1.00:3.70:4.57:5.12	64	1	449	453
1	1	P02769	A.VSVL.L	N	Y	19.45	60	0.6	45900000	0	0	0	0	0	0	650000	654000	727000	5470000	5540000	5980000	77500000	67000000	71800000	108000000	102000000	98400000	138000000	140000000	142000000	0:0:0:0:0:0:0.11:0.11:0.12:0.91:0.93:1.00:12.95:11.21:11.99:18.01:17.01:16.44:23.02:23.44:23.72	0	0	677000	5660000	72100000	103000000	140000000	0:0:0.12:1.00:12.73:18.13:24.72	64	1	342	345
1	1	P02769	F.YAPELL.Y	N	Y	22.52	60	0.5	45800000	513000	0	0	117000	105000	94000	2780000	3080000	2930000	17800000	17700000	17600000	107000000	77400000	89900000	81000000	101000000	96500000	114000000	113000000	120000000	0.03:0:0:0.02:0.02:0.02:0.16:0.18:0.17:1.01:1.01:1.00:6.09:4.39:5.10:4.60:5.72:5.48:6.49:6.44:6.79	513000	105000	2930000	17700000	91500000	92700000	116000000	0.03:0.02:0.17:1.00:5.16:5.23:6.53	64	1	149	154
1	1	P02769	K.AEFVEVT.K	N	Y	32.5	60	0.6	43200000	0	0	0	0	0	0	1610000	2120000	2150000	15300000	16200000	17200000	91300000	78400000	86000000	101000000	91400000	92500000	109000000	104000000	97900000	0:0:0:0:0:0:0.09:0.12:0.13:0.89:0.94:1.00:5.32:4.57:5.01:5.90:5.33:5.39:6.36:6.08:5.71	0	0	1960000	16200000	85300000	95100000	104000000	0:0:0.12:1.00:5.26:5.86:6.40	64	1	225	231
1	1	P02769	R.ETYGDMA.D	N	Y	39.35	60	0.4	42100000	0	0	0	0	0	0	9690000	9300000	10000000	33500000	37400000	43700000	108000000	84700000	84600000	89900000	82600000	83300000	71300000	71300000	65300000	0:0:0:0:0:0:0.22:0.21:0.23:0.77:0.85:1.00:2.47:1.94:1.93:2.06:1.89:1.90:1.63:1.63:1.49	0	0	9660000	38200000	92400000	85300000	69300000	0:0:0.25:1.00:2.42:2.23:1.81	64	1	82	88
1	1	P02769	C.DKPLLE.K	N	Y	55.31	60	0.4	76700000	0	0	0	0	0	0	12100000	11800000	11700000	51500000	54400000	59000000	196000000	152000000	142000000	176000000	153000000	151000000	152000000	149000000	140000000	0:0:0:0:0:0:0.20:0.20:0.20:0.87:0.92:1.00:3.32:2.57:2.40:2.98:2.60:2.55:2.58:2.53:2.37	0	0	11900000	55000000	163000000	160000000	147000000	0:0:0.22:1.00:2.97:2.91:2.68	64	2	279	284
1	1	P02769	K.AEFVE.V	N	Y	23.12	60	0.6	38300000	0	0	0	0	0	0	1300000	1500000	1510000	8570000	9720000	10300000	75600000	66900000	52700000	94400000	83200000	86300000	109000000	103000000	100000000	0:0:0:0:0:0:0.13:0.15:0.15:0.83:0.95:1.00:7.36:6.52:5.13:9.19:8.11:8.41:10.58:10.06:9.78	0	0	1440000	9520000	65100000	88000000	104000000	0:0:0.15:1.00:6.84:9.24:10.93	64	1	225	229
1	1	P02769	S.TPTLV.E	N	Y	72.98	60	0.6	37700000	0	0	0	0	0	0	8620000	8380000	8340000	20300000	20100000	22100000	74000000	62600000	66900000	81000000	75200000	76100000	92600000	88400000	87100000	0:0:0:0:0:0:0.39:0.38:0.38:0.92:0.91:1.00:3.36:2.84:3.03:3.67:3.41:3.45:4.20:4.01:3.95	0	0	8440000	20800000	67800000	77400000	89400000	0:0:0.41:1.00:3.26:3.72:4.30	64	1	419	423
1	1	P02769	G.SFLY.E	N	Y	31.46	60	0.7	36200000	265000	0	0	0	0	0	2160000	2140000	2470000	11800000	11800000	12100000	80900000	65300000	61200000	66200000	78300000	84300000	91800000	93200000	97200000	0.02:0:0:0:0:0:0.18:0.18:0.20:0.97:0.97:1.00:6.66:5.38:5.04:5.45:6.44:6.94:7.55:7.67:8.00	265000	0	2260000	11900000	69200000	76300000	94100000	0.02:0:0.19:1.00:5.81:6.41:7.91	64	1	328	331
1	1	P02769	S.TVFDKLK.H	N	Y	34.81	60	0.7	31700000	0	0	0	0	0	0	547000	564000	530000	5080000	5820000	6330000	81400000	61600000	51200000	83800000	71900000	66900000	82000000	71100000	76700000	0:0:0:0:0:0:0.09:0.09:0.08:0.80:0.92:1.00:12.87:9.73:8.09:13.24:11.36:10.58:12.95:11.23:12.13	0	0	547000	5740000	64700000	74200000	76600000	0:0:0.10:1.00:11.27:12.92:13.34	64	1	371	377
1	1	P02769	E.KSLHTLF.G	N	Y	35.47	60	0.7	25100000	0	0	0	0	0	0	823000	867000	824000	7230000	9480000	8910000	60400000	55100000	54600000	58200000	62900000	58500000	50500000	48800000	49400000	0:0:0:0:0:0:0.09:0.10:0.09:0.81:1.06:1.00:6.78:6.19:6.13:6.53:7.06:6.57:5.67:5.48:5.54	0	0	838000	8540000	56700000	59900000	49600000	0:0:0.10:1.00:6.64:7.01:5.80	64	1	64	70
1	1	P02769	H.TLFG.D	N	Y	30.43	60	0.5	24400000	0	0	0	0	0	0	1370000	1490000	1540000	8440000	8800000	8850000	52800000	43700000	44900000	56800000	51400000	53500000	59500000	61500000	58700000	0:0:0:0:0:0:0.15:0.17:0.17:0.95:0.99:1.00:5.96:4.94:5.08:6.41:5.81:6.05:6.72:6.95:6.64	0	0	1470000	8690000	47100000	53900000	59900000	0:0:0.17:1.00:5.42:6.20:6.89	64	1	68	71
1	1	P02769	G.KYLY.E	N	Y	5.69	60	0.6	24300000	0	0	0	0	0	0	0	142000	151000	1920000	2030000	2360000	43300000	38300000	34400000	58700000	56100000	50300000	75500000	78100000	68000000	0:0:0:0:0:0:0:0.08:0.08:0.82:0.86:1.00:18.37:16.27:14.61:24.92:23.82:21.36:32.05:33.13:28.87	0	0	147000	2100000	38700000	55100000	73900000	0:0:0.09:1.00:18.40:26.20:35.14	64	1	136	139
1	1	P02769	G.LVL.I	N		29.66	60	1	23200000	0	0	0	0	0	0	1590000	1460000	1710000	6700000	7090000	7180000	42200000	36800000	40500000	53000000	49900000	49400000	62200000	63900000	64300000	0:0:0:0:0:0:0.22:0.20:0.24:0.93:0.99:1.00:5.87:5.13:5.63:7.37:6.95:6.88:8.66:8.90:8.95	0	0	1590000	6990000	39800000	50800000	63500000	0:0:0.23:1.00:5.70:7.26:9.08	64	1	22	24
1	1	P02769	G.SFL.Y	N	Y	16.4	60	0.5	22200000	0	0	0	0	0	0	1170000	977000	1070000	5600000	5440000	5710000	41800000	35600000	36900000	49100000	48100000	46900000	62500000	62600000	62900000	0:0:0:0:0:0:0.20:0.17:0.19:0.98:0.95:1.00:7.31:6.23:6.45:8.60:8.42:8.20:10.94:10.96:11.02	0	0	1070000	5580000	38100000	48000000	62700000	0:0:0.19:1.00:6.82:8.60:11.22	64	1	328	330
1	1	P02769	L.GSFLY.E	N	Y	20.68	60	0.7	21800000	159000	0	0	0	0	0	1130000	1200000	1220000	6470000	6280000	6640000	46800000	39500000	36400000	44600000	46500000	45900000	57400000	58600000	59000000	0.03:0:0:0:0:0:0.17:0.18:0.18:0.97:0.95:1.00:7.04:5.94:5.49:6.72:7.00:6.92:8.65:8.82:8.88	159000	0	1180000	6470000	40900000	45700000	58300000	0.03:0:0.18:1.00:6.32:7.06:9.02	64	1	327	331
1	1	P02769	N.LPPLT.A	N	Y	5.83	60	0.6	21200000	0	0	0	0	0	0	2800000	3120000	3520000	8280000	9220000	8970000	36000000	32600000	35800000	45700000	42200000	47600000	58100000	53500000	58600000	0:0:0:0:0:0:0.31:0.35:0.39:0.92:1.03:1.00:4.01:3.64:3.99:5.09:4.71:5.31:6.48:5.97:6.53	0	0	3140000	8820000	34800000	45200000	56800000	0:0:0.36:1.00:3.94:5.12:6.43	64	1	301	305
1	1	P02769	E.KDAIPENLPPLT.A	N	Y	19.59	60	0.7	20200000	238000	0	0	194000	194000	170000	2670000	3160000	3300000	16100000	13400000	15800000	58200000	46800000	46300000	43800000	40800000	38400000	33600000	27700000	32900000	0.02:0:0:0.02:0.02:0.02:0.17:0.20:0.21:1.02:0.85:1.00:3.69:2.97:2.94:2.78:2.59:2.43:2.13:1.76:2.09	238000	186000	3040000	15100000	50400000	41000000	31400000	0.02:0.02:0.20:1.00:3.35:2.72:2.09	64	1	294	305
1	1	P02769	K.AWSVA.R	N	Y	26.36	60	0.7	19800000	0	0	0	0	0	0	1080000	1030000	1090000	6730000	7180000	7190000	40300000	37800000	40500000	46100000	43600000	42900000	46900000	47100000	45900000	0:0:0:0:0:0:0.15:0.14:0.15:0.94:1.00:1.00:5.60:5.26:5.64:6.42:6.07:5.97:6.52:6.55:6.38	0	0	1070000	7030000	39500000	44200000	46600000	0:0:0.15:1.00:5.62:6.29:6.63	64	1	212	216
1	1	P02769	Q.EAKDAFL.G	N	Y	21.31	60	0.8	17900000	0	0	0	0	0	0	882000	937000	933000	5570000	5280000	5480000	40000000	33600000	35400000	39600000	36000000	38600000	46600000	44900000	43100000	0:0:0:0:0:0:0.16:0.17:0.17:1.02:0.96:1.00:7.30:6.14:6.45:7.24:6.57:7.05:8.50:8.20:7.87	0	0	917000	5440000	36300000	38100000	44900000	0:0:0.17:1.00:6.68:7.00:8.24	64	1	320	326
1	1	P02769	K.DAFLG.S	N	Y	13.07	60	0.5	16300000	0	0	0	0	0	0	600000	568000	578000	3550000	3760000	3660000	26500000	24900000	27600000	37400000	35100000	34900000	47300000	46400000	48700000	0:0:0:0:0:0:0.16:0.16:0.16:0.97:1.03:1.00:7.24:6.79:7.53:10.21:9.57:9.53:12.92:12.67:13.29	0	0	582000	3660000	26300000	35800000	47500000	0:0:0.16:1.00:7.19:9.78:12.97	64	1	323	327
1	1	P02769	A.SIQKFG.E	N	Y	17.44	60	0.5	18500000	0	0	0	0	0	0	709000	739000	731000	5210000	6100000	5390000	36700000	31400000	34400000	43900000	41400000	42500000	43300000	43200000	52000000	0:0:0:0:0:0:0.13:0.14:0.14:0.97:1.13:1.00:6.81:5.82:6.38:8.14:7.68:7.88:8.04:8.01:9.64	0	0	755000	5570000	34200000	42600000	46200000	0:0:0.14:1.00:6.13:7.65:8.29	64	2	201	206
1	1	P02769	A.EVEKDAIPENLPPLT.A	N	Y	11.23	30.44	0.8	15700000	143000	0	0	155000	78900	173000	3360000	3630000	4550000	18200000	18800000	19100000	46000000	38200000	35300000	31100000	28100000	30400000	20600000	13000000	18500000	0.02:0:0:0.02:0.02:0.02:0.18:0.19:0.24:0.95:0.98:1.00:2.40:2.00:1.85:1.62:1.47:1.59:1.08:0.68:0.96	143000	135000	3850000	18700000	39800000	29900000	17400000	0.02:0.02:0.21:1.00:2.13:1.60:0.93	64	1	291	305
1	1	P02769	L.YYANK(+12.00)YNGVFQ.E	N	Y	33.93	60	0.6	15000000	0	0	0	0	0	0	985000	1030000	990000	7020000	8510000	8580000	45200000	32000000	35300000	34300000	30800000	33800000	27300000	24100000	24300000	0:0:0:0:0:0:0.11:0.12:0.12:0.82:0.99:1.00:5.27:3.73:4.11:4.00:3.59:3.94:3.18:2.81:2.84	0	0	1000000	8040000	37500000	33000000	25300000	0:0:0.12:1.00:4.67:4.11:3.14	64	1	155	165	Crosslink-KY
1	1	P02769	Y.EYSRRHPEYA.V	N	Y	10.32	60	0.7	17500000	0	0	0	0	0	0	664000	582000	511000	4310000	5940000	5410000	63600000	27900000	33100000	46400000	39900000	38900000	41100000	28500000	30600000	0:0:0:0:0:0:0.12:0.11:0.09:0.80:1.10:1.00:11.77:5.16:6.12:8.59:7.38:7.19:7.59:5.27:5.65	0	0	632000	5220000	41600000	41700000	33400000	0:0:0.12:1.00:7.96:8.00:6.39	64	2	332	341
1	1	P02769	S.Q(-17.03)KFPK.A	N	Y	26.14	60	1.1	14400000	0	0	0	0	0	0	0	0	0	679000	746000	819000	17300000	15400000	16200000	30200000	26500000	26100000	57500000	57000000	54800000	0:0:0:0:0:0:0:0:0:0.83:0.91:1.00:21.12:18.78:19.75:36.88:32.34:31.93:64.00:64.00:64.00	0	0	0	748000	16300000	27600000	56400000	0:0:0:1.00:21.76:36.91:64.00	64	1	220	224	Pyro-glu from Q
1	1	P02769	G.EYGFQ.N	N	Y	25.36	60	0.5	14400000	0	0	0	0	0	0	3620000	3520000	3620000	9760000	11000000	10900000	29100000	25300000	26100000	30400000	28800000	28200000	29800000	29800000	32400000	0:0:0:0:0:0:0.33:0.32:0.33:0.90:1.01:1.00:2.67:2.33:2.39:2.79:2.65:2.59:2.74:2.73:2.98	0	0	3590000	10500000	26800000	29100000	30700000	0:0:0.34:1.00:2.55:2.76:2.91	64	1	399	403
1	1	P02769	K.GLVL.I	N	Y	14.82	60	0.7	13600000	0	0	0	76100	0	0	794000	739000	981000	4030000	3540000	3900000	26900000	22600000	22800000	31600000	26800000	29200000	35600000	38700000	37500000	0:0:0:0.03:0:0:0.20:0.19:0.25:1.03:0.91:1.00:6.91:5.81:5.84:8.10:6.88:7.50:9.14:9.92:9.61	0	76100	838000	3820000	24100000	29200000	37200000	0:0.03:0.22:1.00:6.31:7.64:9.74	64	1	21	24
1	1	P02769	D(+12.00)THKSEIAHRFK.D	N	Y	12.36	33.58	0.7	36300000	275000	68600	51400	216000	286000	658000	11200000	11800000	11700000	29000000	51600000	44100000	151000000	73900000	72200000	58800000	60300000	59600000	47600000	43600000	33700000	0.02:0.02:0.02:0.02:0.02:0.02:0.25:0.27:0.26:0.66:1.17:1.00:3.43:1.67:1.64:1.33:1.37:1.35:1.08:0.99:0.76	178000	386000	11500000	41600000	99100000	59600000	41600000	0.02:0.02:0.28:1.00:2.38:1.43:1.00	64	2	1	12	Cyclic-N-term
1	1	P02769	R.ETY(+87.03)GDMA.D	N	Y	21.07	60	0.7	15500000	0	0	0	0	0	0	2450000	2650000	2370000	11200000	11700000	13200000	38300000	31700000	36100000	36800000	30100000	29500000	27600000	25600000	25900000	0:0:0:0:0:0:0.19:0.20:0.18:0.85:0.88:1.00:2.91:2.41:2.74:2.79:2.28:2.24:2.10:1.94:1.96	0	0	2490000	12000000	35400000	32100000	26400000	0:0:0.21:1.00:2.95:2.68:2.19	64	2	82	88	Form-Gly
1	1	P02769	R.LAKEYEATLE.E	N	Y	29.28	60	0.4	12700000	0	0	0	0	0	0	3300000	3440000	3560000	12700000	14600000	16000000	40600000	32000000	26500000	27400000	23300000	22500000	14200000	13600000	12600000	0:0:0:0:0:0:0.21:0.22:0.22:0.80:0.91:1.00:2.54:2.00:1.66:1.72:1.46:1.41:0.89:0.85:0.79	0	0	3430000	14400000	33000000	24400000	13500000	0:0:0.24:1.00:2.29:1.69:0.93	64	1	348	357
1	1	P02769	A.KEYEATLE.E	N	Y	31.14	60	0.4	12500000	0	0	0	0	0	0	1250000	1280000	1260000	6700000	6550000	7660000	39900000	27500000	28000000	28100000	27000000	24300000	24500000	20000000	19300000	0:0:0:0:0:0:0.16:0.17:0.16:0.88:0.86:1.00:5.21:3.59:3.65:3.67:3.53:3.18:3.19:2.61:2.52	0	0	1260000	6970000	31800000	26500000	21300000	0:0:0.18:1.00:4.56:3.80:3.05	64	1	350	357
1	1	P02769	K.DAIPENLPPLT.A	N	Y	7.98	30.32	0.6	15300000	201000	0	0	226000	226000	266000	2630000	2780000	3100000	10300000	11300000	12700000	40300000	32700000	37200000	26500000	30900000	33600000	23400000	23500000	30000000	0.02:0:0:0.02:0.02:0.02:0.21:0.22:0.24:0.81:0.89:1.00:3.17:2.57:2.93:2.09:2.43:2.64:1.84:1.85:2.36	201000	239000	2840000	11500000	36700000	30300000	25600000	0.02:0.02:0.25:1.00:3.20:2.65:2.24	64	2	295	305
1	1	P02769	S.LILNR.L	N	Y	17.83	60	0.6	12200000	0	0	0	0	0	0	702000	704000	672000	3080000	3190000	3440000	27400000	19700000	20300000	29500000	24600000	24300000	34700000	35200000	29100000	0:0:0:0:0:0:0.20:0.20:0.20:0.90:0.93:1.00:7.99:5.75:5.91:8.59:7.17:7.06:10.10:10.26:8.46	0	0	693000	3230000	22500000	26100000	33000000	0:0:0.21:1.00:6.96:8.08:10.21	64	1	454	458
1	1	P02769	R.RHPYF.Y	N	Y	16.25	60	0.9	11700000	0	0	0	0	0	0	0	120000	97200	1010000	1100000	1090000	20500000	17300000	17800000	28400000	25100000	25100000	34000000	34100000	39100000	0:0:0:0:0:0:0:0.11:0.09:0.92:1.00:1.00:18.76:15.77:16.27:25.94:22.96:22.96:31.03:31.17:35.71	0	0	109000	1070000	18500000	26200000	35700000	0:0:0.10:1.00:17.36:24.56:33.46	64	1	144	148
1	1	P02769	V.LIAFS.Q	N	Y	14.98	60	0.7	11600000	0	0	0	203000	208000	199000	2150000	2170000	2380000	7930000	7850000	7960000	26700000	24700000	23100000	25000000	23000000	24900000	21300000	21600000	22900000	0:0:0:0.03:0.03:0.03:0.27:0.27:0.30:1.00:0.99:1.00:3.35:3.10:2.90:3.14:2.88:3.13:2.68:2.71:2.88	0	203000	2230000	7910000	24800000	24300000	21900000	0:0.03:0.28:1.00:3.14:3.07:2.77	64	1	24	28
1	1	P02769	K.LVTDLT.K	N	Y	9.48	60	0.5	11600000	0	0	0	0	0	0	654000	573000	672000	4140000	3940000	4360000	27300000	21100000	23000000	27400000	25700000	23300000	28300000	27400000	26300000	0:0:0:0:0:0:0.15:0.13:0.15:0.95:0.91:1.00:6.27:4.83:5.28:6.28:5.89:5.35:6.49:6.30:6.04	0	0	633000	4150000	23800000	25400000	27300000	0:0:0.15:1.00:5.73:6.13:6.59	64	1	233	238
1	1	P02769	E.FVEVT.K	N	Y	9.68	60	0.8	11000000	0	0	0	0	0	0	574000	503000	556000	3020000	3250000	3480000	23700000	19100000	16800000	25600000	24400000	24300000	29900000	28300000	26800000	0:0:0:0:0:0:0.16:0.14:0.16:0.87:0.93:1.00:6.82:5.49:4.84:7.37:7.01:6.99:8.60:8.13:7.71	0	0	544000	3250000	19900000	24800000	28300000	0:0:0.17:1.00:6.12:7.62:8.72	64	1	227	231
1	1	P02769	G.SFLYE.Y	N	Y	8.84	60	0.5	10900000	62800	0	0	0	0	0	421000	652000	702000	3290000	3440000	3630000	23500000	19900000	19900000	25600000	21800000	23600000	28100000	27000000	26900000	0.02:0:0:0:0:0:0.12:0.18:0.19:0.91:0.95:1.00:6.47:5.50:5.47:7.05:6.02:6.51:7.74:7.45:7.42	62800	0	592000	3450000	21100000	23700000	27300000	0.02:0:0.17:1.00:6.11:6.86:7.92	64	1	328	332
1	1	P02769	L.LPKIETMR.E	N	Y	8.55	60	0.9	14300000	0	0	0	0	0	0	2510000	2660000	2590000	9570000	12600000	12200000	48200000	35400000	31300000	32300000	27200000	25700000	20900000	21200000	16000000	0:0:0:0:0:0:0.21:0.22:0.21:0.79:1.03:1.00:3.96:2.90:2.57:2.65:2.23:2.11:1.71:1.74:1.31	0	0	2590000	11400000	38300000	28400000	19400000	0:0:0.23:1.00:3.35:2.48:1.69	64	2	178	185
1	1	P02769	T.ADFAEDKDVC.K	N	Y	31.88	60	0.7	10600000	0	0	0	0	0	0	4170000	5340000	6250000	13400000	14000000	14600000	35000000	18800000	16600000	19700000	16400000	15000000	15000000	13800000	14000000	0:0:0:0:0:0:0.29:0.37:0.43:0.91:0.96:1.00:2.40:1.29:1.14:1.34:1.12:1.03:1.03:0.94:0.95	0	0	5250000	14000000	23500000	17000000	14300000	0:0:0.38:1.00:1.68:1.21:1.02	64	1	306	315
1	1	P02769	T.KLVTDLT.K	N	Y	25.68	60	1.3	10500000	0	0	0	0	0	0	1330000	1220000	1360000	6740000	6890000	7440000	29100000	24300000	20100000	25400000	21200000	21500000	18600000	17700000	17000000	0:0:0:0:0:0:0.18:0.16:0.18:0.91:0.93:1.00:3.92:3.26:2.70:3.41:2.85:2.88:2.49:2.38:2.28	0	0	1310000	7030000	24500000	22700000	17800000	0:0:0.19:1.00:3.49:3.23:2.53	64	1	232	238
1	1	P02769	L.PKIE.T	N	Y	4.03	60	0.7	10400000	0	0	0	0	0	0	265000	255000	286000	1530000	0	1600000	21100000	16200000	16000000	25400000	24800000	20200000	30900000	32500000	27100000	0:0:0:0:0:0:0.16:0.16:0.18:0.96:0:1.00:13.15:10.09:9.97:15.81:15.44:12.62:19.25:20.24:16.92	0	0	268000	1570000	17800000	23500000	30200000	0:0:0.17:1.00:11.32:14.95:19.22	64	1	179	182
1	1	P02769	A.EVEKDAIPEN.L	N	Y	25.58	60	0.5	10000000	0	0	0	0	0	0	495000	479000	446000	2790000	3220000	3630000	27300000	18700000	20700000	24800000	19800000	19600000	23200000	22600000	23100000	0:0:0:0:0:0:0.14:0.13:0.12:0.77:0.89:1.00:7.52:5.14:5.70:6.82:5.46:5.41:6.40:6.23:6.37	0	0	473000	3210000	22200000	21400000	23000000	0:0:0.15:1.00:6.92:6.67:7.16	64	1	291	300
1	1	P02769	A.RLSQKFPK.A	N	Y	13.23	60	0.7	9930000	0	0	0	0	0	0	363000	433000	278000	2360000	2750000	3290000	27900000	21100000	22000000	25400000	22900000	19700000	22000000	18400000	19700000	0:0:0:0:0:0:0.11:0.13:0.08:0.72:0.84:1.00:8.50:6.42:6.68:7.73:6.95:5.98:6.69:5.60:5.99	0	0	358000	2800000	23700000	22600000	20000000	0:0:0.13:1.00:8.46:8.09:7.16	64	1	217	224
1	1	P02769	S.Q(-17.03)YLQ.Q	N	Y	6	60	0.5	9890000	0	0	0	0	0	0	519000	481000	462000	2580000	2950000	2830000	19400000	16000000	15500000	21100000	20300000	20800000	28400000	29100000	27300000	0:0:0:0:0:0:0.18:0.17:0.16:0.91:1.04:1.00:6.86:5.67:5.49:7.46:7.17:7.35:10.05:10.28:9.63	0	0	488000	2790000	17000000	20700000	28300000	0:0:0.18:1.00:6.10:7.44:10.15	64	1	29	32	Pyro-glu from Q
1	1	P02769	A.FSQYLQ.Q	N	Y	13.03	60	0.5	9720000	0	0	0	0	0	0	2220000	2400000	2510000	7770000	9100000	8950000	22900000	20000000	21500000	20800000	18500000	20700000	15700000	14900000	16200000	0:0:0:0:0:0:0.25:0.27:0.28:0.87:1.02:1.00:2.56:2.24:2.40:2.33:2.06:2.31:1.75:1.67:1.81	0	0	2370000	8610000	21500000	20000000	15600000	0:0:0.28:1.00:2.50:2.32:1.81	64	1	27	32
1	1	P02769	E.VSRSLGKVG.T	N	Y	8.75	60	0.6	13800000	0	0	0	35500	0	212000	6880000	7480000	6130000	11300000	20600000	16500000	39100000	29600000	27900000	21200000	25000000	24100000	19100000	17000000	16900000	0:0:0:0.02:0:0.02:0.42:0.45:0.37:0.69:1.25:1.00:2.38:1.80:1.70:1.29:1.52:1.46:1.16:1.03:1.03	0	160000	6830000	16100000	32200000	26500000	17600000	0:0.02:0.42:1.00:2.00:1.64:1.09	64	2	425	433
1	1	P02769	S.Q(-17.03)KFPKAEFVE.V	N	Y	26.76	60	0.5	8920000	0	0	0	0	0	0	418000	458000	483000	3010000	2930000	3160000	22600000	19100000	17200000	20000000	17800000	18400000	21700000	19800000	20100000	0:0:0:0:0:0:0.13:0.14:0.15:0.95:0.93:1.00:7.16:6.05:5.43:6.34:5.63:5.82:6.87:6.27:6.34	0	0	453000	3030000	19600000	18700000	20500000	0:0:0.15:1.00:6.48:6.18:6.77	64	1	220	229	Pyro-glu from Q
1	1	P02769	E.YSRRHPEYA.V	N	Y	7.19	60	0.8	11600000	0	0	0	0	0	0	166000	0	103000	1020000	1020000	1590000	32900000	17800000	14000000	24300000	30400000	27200000	36100000	29900000	27400000	0:0:0:0:0:0:0.10:0:0.07:0.64:0.64:1.00:20.74:11.23:8.83:15.32:19.13:17.13:22.73:18.85:17.25	0	0	135000	1210000	21600000	27300000	31100000	0:0:0.11:1.00:17.85:22.56:25.73	64	2	333	341
1	1	P02769	E.VSRSLGK(+24.00)VG.T	N	Y	7.39	60	0.5	8600000	0	0	0	0	0	0	2960000	3190000	2990000	8180000	8210000	9510000	25800000	17500000	17700000	17800000	15100000	14200000	14600000	12500000	10300000	0:0:0:0:0:0:0.31:0.34:0.31:0.86:0.86:1.00:2.71:1.84:1.86:1.87:1.59:1.49:1.54:1.32:1.08	0	0	3050000	8630000	20300000	15700000	12500000	0:0:0.35:1.00:2.35:1.82:1.45	64	1	425	433	Crosslink-KR
1	1	P02769	K.EC(-1.01)C(-1.01)DKPLLE.K	N	Y	11.71	60	0.6	8520000	0	0	0	0	0	0	10200000	12500000	13000000	23100000	22000000	23900000	15100000	13300000	14400000	7810000	7200000	7190000	3210000	2840000	3060000	0:0:0:0:0:0:0.42:0.52:0.54:0.96:0.92:1.00:0.63:0.56:0.60:0.33:0.30:0.30:0.13:0.12:0.13	0	0	11900000	23000000	14300000	7400000	3040000	0:0:0.52:1.00:0.62:0.32:0.13	64	1	276	284	Half of a disulfide bridge
1	1	P02769	S.VARLSQKFPK.A	N	Y	21.26	60	1.3	8170000	0	0	0	0	0	0	288000	372000	312000	3210000	3510000	3570000	26400000	18600000	22900000	15600000	19800000	15500000	14500000	12900000	14200000	0:0:0:0:0:0:0.08:0.10:0.09:0.90:0.98:1.00:7.40:5.20:6.43:4.37:5.54:4.35:4.06:3.61:3.97	0	0	324000	3430000	22600000	17000000	13800000	0:0:0.09:1.00:6.60:4.94:4.04	64	1	215	224
1	1	P02769	E.C(+12.00)ADDRADLA.K	N	Y	23.06	60	0.7	8090000	0	0	0	0	0	0	331000	308000	371000	2250000	2420000	2610000	20900000	15400000	14800000	18900000	15500000	14300000	25300000	19700000	16600000	0:0:0:0:0:0:0.13:0.12:0.14:0.86:0.92:1.00:8.01:5.91:5.66:7.21:5.95:5.48:9.67:7.53:6.37	0	0	337000	2430000	17100000	16200000	20500000	0:0:0.14:1.00:7.03:6.69:8.46	64	1	252	260	Crosslink-CK
1	1	P02769	L.YEYSRRHPEYA.V	N	Y	7.81	60	1	8910000	0	0	0	0	0	0	227000	244000	229000	2430000	2530000	3360000	19300000	23700000	18000000	28700000	16800000	21900000	16900000	18600000	14200000	0:0:0:0:0:0:0.07:0.07:0.07:0.72:0.75:1.00:5.73:7.06:5.35:8.56:5.01:6.51:5.03:5.53:4.22	0	0	233000	2770000	20300000	22500000	16600000	0:0:0.08:1.00:7.32:8.10:5.97	64	2	331	341
1	1	P02769	K.DAFL.G	N	Y	8.63	60	0.8	7820000	0	0	0	0	0	0	0	182000	0	1120000	1090000	1200000	12200000	11000000	10700000	16600000	16200000	16300000	24900000	26600000	26200000	0:0:0:0:0:0:0:0.15:0:0.93:0.91:1.00:10.16:9.20:8.93:13.82:13.54:13.60:20.78:22.16:21.89	0	0	182000	1130000	11300000	16400000	25900000	0:0:0.16:1.00:9.96:14.42:22.82	64	1	323	326
1	1	P02769	C.DNQDTISSKLK.E	N	Y	19.9	60	0.4	32100000	0	0	0	0	0	0	1340000	1630000	1310000	10300000	9840000	13800000	102000000	66900000	66600000	85000000	65600000	63200000	63300000	65100000	56900000	0:0:0:0:0:0:0.10:0.12:0.09:0.74:0.71:1.00:7.42:4.85:4.83:6.16:4.75:4.58:4.59:4.72:4.12	0	0	1430000	11300000	78600000	71300000	61800000	0:0:0.13:1.00:6.96:6.31:5.47	64	2	265	275
1	1	P02769	V.STPTLVE.V	N	Y	8.93	60	0.6	7610000	0	0	0	0	0	0	1890000	1870000	1930000	4880000	4850000	5740000	16300000	13000000	10500000	16000000	15700000	15300000	16900000	17100000	17800000	0:0:0:0:0:0:0.33:0.33:0.34:0.85:0.84:1.00:2.84:2.27:1.83:2.80:2.74:2.67:2.95:2.99:3.11	0	0	1900000	5150000	13300000	15700000	17300000	0:0:0.37:1.00:2.57:3.04:3.36	64	1	418	424
1	1	P02769	Q.EAKDAFLG.S	N	Y	23.36	60	0.4	18700000	0	0	0	0	0	0	1420000	1530000	1640000	7720000	7990000	9210000	53500000	39600000	31600000	42200000	41200000	40800000	38800000	40900000	34300000	0:0:0:0:0:0:0.15:0.17:0.18:0.84:0.87:1.00:5.81:4.30:3.43:4.58:4.47:4.43:4.22:4.44:3.72	0	0	1530000	8310000	41600000	82500000	76400000	0:0:0.18:1.00:5.00:9.93:9.20	64	2	320	327
1	1	P02769	L.YYANK(+12.00)YN.G	N	Y	12.76	60	0.5	7270000	0	0	0	0	0	0	0	0	39300	549000	590000	714000	13400000	10300000	10400000	18400000	14800000	14700000	25500000	23800000	19400000	0:0:0:0:0:0:0:0:0.08:0.77:0.83:1.00:18.82:14.46:14.52:25.79:20.70:20.61:35.63:33.30:27.17	0	0	39300	618000	11400000	16000000	22900000	0:0:0.09:1.00:18.43:25.87:37.05	64	1	155	161	Crosslink-KY
1	1	P02769	H.KEC(-1.01)C(-1.01)HGDLLE.C	N	Y	7.57	60	0.8	7190000	0	0	0	0	0	0	1750000	1730000	2090000	6520000	8250000	9150000	22200000	16900000	16500000	14900000	14000000	13300000	8380000	8220000	7080000	0:0:0:0:0:0:0.19:0.19:0.23:0.71:0.90:1.00:2.43:1.84:1.80:1.62:1.53:1.45:0.92:0.90:0.77	0	0	1860000	7970000	18500000	14100000	7890000	0:0:0.23:1.00:2.32:1.76:0.99	64	1	242	251	Half of a disulfide bridge
1	1	P02769	S.ALTPDET.Y	N	Y	7.32	60	0.6	7040000	0	0	0	0	0	0	440000	462000	408000	1500000	1530000	1960000	12300000	8980000	9450000	14400000	13100000	12500000	24700000	24600000	21500000	0:0:0:0:0:0:0.22:0.24:0.21:0.77:0.78:1.00:6.29:4.57:4.81:7.35:6.68:6.37:12.58:12.54:10.94	0	0	437000	1660000	10300000	13300000	23600000	0:0:0.26:1.00:6.16:8.02:14.17	64	1	489	495
1	1	P02769	DTHK(+12.00)SEIAHRFK(+12.00).D	N	Y	15.82	60	0.4	6990000	0	0	0	0	0	0	745000	930000	1220000	5650000	6700000	6150000	18100000	13900000	11100000	15200000	11200000	11700000	7900000	10100000	26100000	0:0:0:0:0:0:0.12:0.15:0.20:0.92:1.09:1.00:2.94:2.26:1.81:2.46:1.82:1.91:1.28:1.65:4.23	0	0	964000	6170000	14400000	12700000	14700000	0:0:0.16:1.00:2.33:2.06:2.38	64	1	1	12	Crosslink-KY
1	1	P02769	V.DEPQNLIK.Q	N	Y	10.61	60	0.8	6970000	0	0	0	0	0	0	0	0	179000	1100000	1150000	1400000	15600000	12400000	11100000	18400000	13600000	14100000	21700000	20100000	15700000	0:0:0:0:0:0:0:0:0.13:0.79:0.82:1.00:11.13:8.83:7.90:13.11:9.67:10.07:15.47:14.35:11.17	0	0	179000	1220000	13000000	15300000	19100000	0:0:0.15:1.00:10.67:12.59:15.71	64	1	381	388
1	1	P02769	E.VTKLVTDLT.K	N	Y	17.75	60	0.8	6640000	0	0	0	0	0	0	1620000	1840000	1970000	8070000	8290000	8740000	19800000	15800000	16400000	11900000	11600000	12200000	7050000	7300000	6930000	0:0:0:0:0:0:0.19:0.21:0.23:0.92:0.95:1.00:2.26:1.81:1.88:1.36:1.33:1.40:0.81:0.84:0.79	0	0	1810000	8360000	17300000	11900000	7090000	0:0:0.22:1.00:2.07:1.42:0.85	64	1	230	238
1	1	P02769	S.HKDDSPDLPK.L	N	Y	7.42	60	0.7	7420000	0	0	0	0	0	0	157000	173000	228000	1020000	1510000	1350000	17200000	12300000	11500000	19600000	17000000	15500000	21100000	21100000	16200000	0:0:0:0:0:0:0.12:0.13:0.17:0.75:1.12:1.00:12.76:9.09:8.48:14.50:12.62:11.44:15.64:15.64:11.98	0	0	186000	1290000	13700000	17400000	19500000	0:0:0.14:1.00:10.57:13.43:15.07	64	2	105	114
1	1	P02769	S.LILNRLC.V	N	Y	25.15	60	0.7	6250000	0	0	0	100000	78100	0	3460000	4840000	5270000	11700000	10100000	12400000	17700000	12100000	11900000	8950000	8040000	7880000	5420000	5600000	5620000	0:0:0:0.02:0.02:0:0.28:0.39:0.42:0.94:0.81:1.00:1.43:0.97:0.96:0.72:0.65:0.63:0.44:0.45:0.45	0	89200	4520000	11400000	13900000	8290000	5540000	0:0.02:0.40:1.00:1.22:0.73:0.49	64	1	454	460
1	1	P02769	C.HGDLLE.C	N	Y	8.4	60	0.5	6120000	0	0	0	0	0	0	1030000	1360000	1550000	5240000	5580000	5500000	12000000	11000000	10900000	12500000	12900000	14500000	10400000	11900000	12200000	0:0:0:0:0:0:0.19:0.25:0.28:0.95:1.02:1.00:2.18:2.01:1.99:2.28:2.35:2.63:1.89:2.16:2.22	0	0	1310000	5440000	11300000	13300000	11500000	0:0:0.24:1.00:2.08:2.45:2.11	64	1	246	251
1	1	P02769	R.RHPYFY.A	N	Y	23.37	60	0.8	6090000	0	0	0	0	0	0	0	0	0	655000	638000	792000	13500000	10200000	8320000	15800000	14200000	12300000	18300000	16400000	16900000	0:0:0:0:0:0:0:0:0:0.83:0.81:1.00:17.00:12.81:10.51:19.99:17.89:15.47:23.08:20.69:21.31	0	0	0	695000	10600000	14100000	17200000	0:0:0:1.00:15.32:20.26:24.72	64	1	144	149
1	1	P02769	A.VEGPKLVV.S	N	Y	29.01	60	0.9	6020000	0	0	0	0	0	0	882000	833000	966000	2810000	2850000	3290000	12100000	9520000	10500000	12200000	11300000	11600000	15800000	17100000	14700000	0:0:0:0:0:0:0.27:0.25:0.29:0.85:0.86:1.00:3.68:2.89:3.17:3.69:3.44:3.51:4.80:5.18:4.47	0	0	893000	2990000	10700000	11700000	15900000	0:0:0.30:1.00:3.58:3.91:5.31	64	1	569	576
1	1	P02769	Y.EIARRHPYFY.A	N	Y	8.96	60	1.1	6900000	0	0	0	0	0	0	543000	605000	696000	3650000	5170000	6110000	26700000	19200000	16100000	15600000	10500000	13600000	7990000	10300000	8000000	0:0:0:0:0:0:0.09:0.10:0.11:0.60:0.85:1.00:4.37:3.15:2.63:2.56:1.72:2.22:1.31:1.68:1.31	0	0	615000	4980000	20700000	14100000	9290000	0:0:0.12:1.00:4.16:2.84:1.87	64	2	140	149
1	1	P02769	F.SALTPDET.Y	N	Y	6.9	60	0.6	5840000	0	0	0	0	0	0	305000	361000	329000	1270000	1260000	1550000	10100000	7890000	8540000	12700000	10200000	10800000	18900000	20400000	18000000	0:0:0:0:0:0:0.20:0.23:0.21:0.81:0.81:1.00:6.49:5.07:5.50:8.16:6.58:6.96:12.13:13.14:11.56	0	0	332000	1360000	8840000	11200000	19100000	0:0:0.24:1.00:6.50:8.26:14.03	64	1	488	495
1	1	P02769	DTHK(+12.00)SEIAHRFK(+24.00).D	N	Y	14.12	60	0.5	5790000	0	0	0	0	0	0	1010000	1230000	1060000	4140000	4630000	5460000	21400000	12500000	12400000	13600000	10500000	8980000	8490000	8180000	8050000	0:0:0:0:0:0:0.19:0.23:0.19:0.76:0.85:1.00:3.91:2.29:2.28:2.48:1.92:1.64:1.56:1.50:1.47	0	0	1100000	4740000	15400000	11000000	8240000	0:0:0.23:1.00:3.26:2.32:1.74	64	1	1	12	Crosslink-KY; Crosslink-KR
1	1	P02769	D.NQDTISSKLK.E	N	Y	16.79	60	1	10900000	0	0	0	0	0	0	647000	780000	391000	4770000	5240000	4760000	33300000	23200000	23200000	27600000	20300000	21100000	23500000	22000000	19100000	0:0:0:0:0:0:0.14:0.16:0.08:1.00:1.10:1.00:7.00:4.86:4.86:5.79:4.26:4.42:4.93:4.61:4.00	0	0	606000	4930000	26600000	23000000	21500000	0:0:0.12:1.00:5.39:4.67:4.36	64	2	266	275
1	1	P02769	M.ENFVA.F	N	Y	4.95	60	0.5	5770000	0	0	0	0	0	0	359000	0	436000	1050000	1240000	1330000	8150000	7200000	5940000	12200000	11500000	11000000	20700000	21200000	18900000	0:0:0:0:0:0:0.27:0:0.33:0.79:0.93:1.00:6.12:5.41:4.46:9.16:8.61:8.30:15.52:15.95:14.17	0	0	397000	1200000	7100000	11600000	20300000	0:0:0.33:1.00:5.89:9.61:16.81	64	1	548	552
1	1	P02769	Y.AVSVL.L	N	Y	5.12	60	0.7	5730000	0	0	0	0	0	0	0	0	0	633000	649000	746000	9420000	8010000	8990000	13200000	13000000	12700000	18200000	17700000	17000000	0:0:0:0:0:0:0:0:0:0.85:0.87:1.00:12.62:10.73:12.05:17.74:17.46:16.96:24.43:23.75:22.84	0	0	0	676000	8800000	13000000	17700000	0:0:0:1.00:13.03:19.19:26.13	64	1	341	345
1	1	P02769	R.YTRKVPQVS.T	N	Y	21.58	60	0.5	5550000	0	0	0	0	0	0	989000	1640000	1110000	3800000	2600000	3920000	11700000	11400000	11300000	13100000	10900000	11400000	12400000	10100000	10200000	0:0:0:0:0:0:0.25:0.42:0.28:0.97:0.66:1.00:2.99:2.92:2.88:3.34:2.78:2.92:3.17:2.58:2.60	0	0	1250000	3440000	11500000	11800000	10900000	0:0:0.36:1.00:3.34:3.43:3.17	64	1	410	418
1	1	P02769	K.ADEK(+14.02)KFW.G	N	Y	13.98	60	0.5	5460000	0	0	0	0	0	0	0	0	0	0	394000	326000	10600000	8880000	9420000	12300000	12400000	12600000	16200000	16600000	14900000	0:0:0:0:0:0:0:0:0:0:1.21:1.00:32.49:27.20:28.87:37.63:37.88:38.71:49.75:50.85:45.80	0	0	0	360000	9630000	12400000	15900000	0:0:0:1.00:26.74:34.49:44.21	64	1	128	134	Methylation(KR)
1	1	P02769	T.EFAKTCVA.D	N	Y	8.98	60	0.6	5360000	0	0	0	0	0	0	5950000	6200000	6500000	14300000	14600000	16000000	12700000	8220000	8030000	5000000	4700000	4070000	2540000	2100000	1790000	0:0:0:0:0:0:0.37:0.39:0.41:0.89:0.91:1.00:0.79:0.51:0.50:0.31:0.29:0.25:0.16:0.13:0.11	0	0	6220000	15000000	9640000	4590000	2140000	0:0:0.42:1.00:0.64:0.31:0.14	64	1	48	55
1	1	P02769	Y.EYSRRHPEYAVSVL.L	N	Y	19.75	60	0.7	5340000	0	0	0	0	0	0	844000	892000	952000	4700000	6060000	6160000	18900000	15200000	14100000	11500000	9550000	8800000	5420000	5440000	3620000	0:0:0:0:0:0:0.14:0.14:0.15:0.76:0.98:1.00:3.06:2.47:2.29:1.87:1.55:1.43:0.88:0.88:0.59	0	0	896000	5640000	16000000	9950000	4830000	0:0:0.16:1.00:2.85:1.76:0.86	64	1	332	345
1	1	P02769	D.EPQN(+87.03)LIK.Q	N	Y	22.97	60	0.8	5330000	0	0	0	0	0	0	329000	365000	356000	2060000	2270000	2330000	13700000	11600000	12500000	14400000	10800000	10100000	12400000	9500000	9190000	0:0:0:0:0:0:0.14:0.16:0.15:0.88:0.98:1.00:5.89:4.97:5.38:6.17:4.63:4.32:5.31:4.07:3.94	0	0	350000	2220000	12600000	11800000	10400000	0:0:0.16:1.00:5.68:5.29:4.66	64	1	382	388	Form-Gly
1	1	P02769	S.ALTPDETYVPKAFD.E	N	Y	26.47	60	0.5	5320000	0	0	0	0	0	0	543000	471000	762000	2630000	2600000	2840000	13700000	10700000	7760000	11700000	8490000	11600000	13000000	12600000	12300000	0:0:0:0:0:0:0.19:0.17:0.27:0.93:0.92:1.00:4.84:3.76:2.74:4.12:2.99:4.11:4.58:4.46:4.35	0	0	592000	2690000	10700000	10600000	12700000	0:0:0.22:1.00:3.99:3.95:4.71	64	1	489	502
1	1	P02769	K.HLVDEPQNLIK.Q	N	Y	6.8	60	0.3	5840000	0	0	0	0	0	0	248000	286000	250000	2380000	2300000	2560000	19000000	13200000	14100000	15600000	12900000	11000000	9910000	10100000	8730000	0:0:0:0:0:0:0.10:0.11:0.10:0.93:0.90:1.00:7.45:5.16:5.53:6.10:5.04:4.31:3.88:3.96:3.42	0	0	261000	2410000	15500000	21400000	9580000	0:0:0.11:1.00:6.41:8.86:3.97	64	2	378	388
1	1	P02769	E.IARRHPYF.Y	N	Y	15.98	60	1.1	6600000	0	0	0	0	0	0	295000	355000	312000	2610000	2820000	2890000	19900000	16100000	14700000	17600000	13000000	13300000	12700000	11700000	10400000	0:0:0:0:0:0:0.10:0.12:0.11:0.90:0.98:1.00:6.90:5.56:5.10:6.10:4.49:4.60:4.41:4.04:3.62	0	0	339000	2770000	16900000	14600000	11600000	0:0:0.12:1.00:6.10:5.28:4.19	64	2	141	148
1	1	P02769	K.LKPDPNTLC.D	N	Y	5.28	60	0.9	6900000	0	0	0	0	0	0	322000	364000	501000	2320000	2360000	2400000	20400000	14400000	12600000	18700000	13900000	12600000	16500000	14900000	12600000	0:0:0:0:0:0:0.13:0.15:0.21:0.97:0.99:1.00:8.51:6.02:5.27:7.82:5.81:5.24:6.87:6.23:5.27	0	0	396000	2360000	15800000	15100000	14700000	0:0:0.17:1.00:6.70:6.39:6.22	64	2	115	123
1	1	P02769	L.GSFLYE.Y	N	Y	8.31	60	0.4	5060000	0	0	0	0	0	0	271000	261000	338000	1530000	1750000	1510000	10900000	9120000	9270000	11500000	10600000	10400000	13200000	13200000	12600000	0:0:0:0:0:0:0.18:0.17:0.22:1.02:1.16:1.00:7.22:6.06:6.16:7.62:7.03:6.92:8.74:8.79:8.37	0	0	290000	1600000	9750000	10800000	13000000	0:0:0.18:1.00:6.11:6.78:8.14	64	1	327	332
1	1	P02769	C.AKDDPHACY.S	N	Y	21.94	60	0.8	4950000	0	0	0	0	0	0	352000	358000	465000	0	2970000	3300000	16500000	10800000	10400000	10600000	9630000	9350000	10700000	9190000	9140000	0:0:0:0:0:0:0.11:0.11:0.14:0:0.90:1.00:5.01:3.29:3.16:3.20:2.92:2.83:3.26:2.79:2.77	0	0	392000	3140000	12600000	9850000	9690000	0:0:0.12:1.00:4.02:3.14:3.09	64	1	361	369
1	1	P02769	S.LIL.N	N	Y	8.67	60	0.4	4860000	0	0	0	0	0	0	0	0	0	1170000	1010000	1130000	8690000	7620000	7500000	11000000	9790000	10800000	13500000	15300000	14400000	0:0:0:0:0:0:0:0:0:1.04:0.90:1.00:7.71:6.77:6.66:9.77:8.69:9.62:11.96:13.59:12.83	0	0	0	1100000	7940000	10500000	14400000	0:0:0:1.00:7.19:9.56:13.06	64	1	454	456
1	1	P02769	A.LTPDETYVPKAFD.E	N	Y	19.07	60	0.6	4610000	65700	0	0	0	0	0	368000	433000	517000	2020000	1870000	2210000	10900000	9110000	7800000	8930000	8110000	9360000	12200000	11500000	11300000	0.03:0:0:0:0:0:0.17:0.20:0.23:0.91:0.84:1.00:4.92:4.12:3.53:4.04:3.67:4.24:5.53:5.19:5.13	65700	0	439000	2030000	9270000	8800000	11700000	0.03:0:0.22:1.00:4.56:4.33:5.75	64	1	490	502
1	1	P02769	K.EC(-1.01)C(-1.01)DKPLL.E	N	Y	7.32	60	0.6	4490000	0	0	0	0	0	0	5880000	5260000	6370000	12200000	12300000	13600000	8040000	6710000	7660000	4510000	3590000	3780000	1460000	1260000	1630000	0:0:0:0:0:0:0.43:0.39:0.47:0.89:0.90:1.00:0.59:0.49:0.56:0.33:0.26:0.28:0.11:0.09:0.12	0	0	5840000	12700000	7470000	3960000	1450000	0:0:0.46:1.00:0.59:0.31:0.11	64	1	276	283	Half of a disulfide bridge
1	1	P02769	S.RSLGK(+24.00)VG.T	N	Y	20.13	60	0.5	4450000	0	0	0	0	0	0	768000	801000	841000	2390000	2270000	2960000	11700000	8740000	9120000	10800000	8430000	8070000	9050000	8800000	8670000	0:0:0:0:0:0:0.26:0.27:0.28:0.81:0.76:1.00:3.95:2.95:3.08:3.65:2.85:2.72:3.05:2.97:2.93	0	0	803000	2540000	9850000	9110000	8840000	0:0:0.32:1.00:3.88:3.58:3.48	64	1	427	433	Crosslink-KR
1	1	P02769	H.TLF.G	N	Y	5.19	60	0.7	4430000	0	0	0	0	0	0	0	0	0	506000	476000	490000	6370000	5990000	6520000	9220000	9250000	9770000	14000000	15100000	15400000	0:0:0:0:0:0:0:0:0:1.03:0.97:1.00:13.01:12.22:13.31:18.82:18.88:19.95:28.50:30.91:31.41	0	0	0	491000	6290000	9410000	14800000	0:0:0:1.00:12.83:19.19:30.23	64	1	68	70
1	1	P02769	Y.APELLY.Y	N	Y	6.83	60	0.6	4210000	0	0	0	0	0	0	321000	392000	494000	2030000	2150000	2240000	9740000	8930000	8520000	7790000	9150000	10300000	8720000	8470000	9180000	0:0:0:0:0:0:0.14:0.17:0.22:0.91:0.96:1.00:4.35:3.99:3.80:3.48:4.08:4.59:3.89:3.78:4.10	0	0	402000	2140000	9060000	9070000	8790000	0:0:0.19:1.00:4.24:4.24:4.11	64	1	150	155
1	1	P02769	K.AWSVAR(+99.03)LS.Q	N	Y	26.87	60	0.4	4180000	0	0	0	0	0	0	1850000	2100000	1990000	7130000	7500000	7860000	13100000	9980000	9990000	6790000	5920000	5630000	3000000	2460000	2470000	0:0:0:0:0:0:0.24:0.27:0.25:0.91:0.95:1.00:1.67:1.27:1.27:0.86:0.75:0.72:0.38:0.31:0.31	0	0	1980000	7500000	11000000	6110000	2650000	0:0:0.26:1.00:1.47:0.82:0.35	64	1	212	219	Form-Gly-Arg
1	1	P02769	W.GKYLY.E	N	Y	6.09	60	0.9	9910000	0	0	0	0	0	0	0	0	0	792000	1080000	899000	17200000	16100000	15200000	23400000	19800000	21000000	31500000	31800000	29300000	0:0:0:0:0:0:0:0:0:0.88:1.20:1.00:19.17:17.89:16.93:26.03:21.98:23.34:35.10:35.36:32.66	0	0	0	922000	16200000	21400000	30900000	0:0:0:1.00:17.54:23.18:33.49	64	2	135	139
1	1	P02769	A.DESHAGCEKSLHT.L	N	Y	6.59	60	0.6	4050000	0	0	0	0	0	0	1520000	1220000	2000000	9000000	9740000	8480000	17000000	8580000	7550000	6130000	4300000	3810000	3180000	2540000	0	0:0:0:0:0:0:0.18:0.14:0.24:1.06:1.15:1.00:2.00:1.01:0.89:0.72:0.51:0.45:0.38:0.30:0	0	0	1580000	9070000	11000000	4750000	2860000	0:0:0.17:1.00:1.22:0.52:0.32	64	1	56	68
1	1	P02769	F.SALTPDETYVPKAFD.E	N	Y	22.18	60	0.5	4010000	66900	0	0	0	0	0	0	408000	510000	2190000	2050000	2090000	10800000	8360000	6580000	8380000	7510000	7420000	9710000	9240000	8870000	0.03:0:0:0:0:0:0:0.19:0.24:1.05:0.98:1.00:5.15:4.00:3.14:4.00:3.59:3.54:4.64:4.42:4.24	66900	0	459000	2110000	8570000	7770000	9270000	0.03:0:0.22:1.00:4.06:3.68:4.39	64	1	488	502
1	1	P02769	E.KSHCIAEVE.K	N	Y	21.31	60	0.9	3990000	0	0	0	0	0	0	1860000	2380000	2430000	8240000	7530000	8130000	12200000	8200000	8560000	6410000	4360000	4280000	3510000	2770000	3030000	0:0:0:0:0:0:0.23:0.29:0.30:1.01:0.93:1.00:1.50:1.01:1.05:0.79:0.54:0.53:0.43:0.34:0.37	0	0	2230000	7970000	9650000	5020000	3100000	0:0:0.28:1.00:1.21:0.63:0.39	64	1	285	293
1	1	P02769	E.AKDAFLG.S	N	Y	17.81	60	1	3920000	0	0	0	0	0	0	335000	345000	335000	1660000	1840000	1830000	10300000	8210000	6820000	9190000	8230000	8220000	8260000	8850000	7830000	0:0:0:0:0:0:0.18:0.19:0.18:0.91:1.01:1.00:5.63:4.49:3.73:5.03:4.51:4.50:4.52:4.84:4.28	0	0	338000	1780000	8440000	8550000	8310000	0:0:0.19:1.00:4.75:4.81:4.68	64	1	321	327
1	1	P02769	F.AVEGPKLVV.S	N	Y	27.6	60	0.6	3880000	0	0	0	0	0	0	661000	667000	721000	2090000	2190000	2140000	7140000	6710000	6430000	7620000	6750000	7410000	10700000	9480000	10800000	0:0:0:0:0:0:0.31:0.31:0.34:0.97:1.02:1.00:3.33:3.13:3.00:3.56:3.15:3.46:4.99:4.42:5.04	0	0	683000	2140000	6760000	7260000	10300000	0:0:0.32:1.00:3.16:3.39:4.83	64	1	568	576
1	1	P02769	Q.QC(+31.99)PFDEHVK.L	N	Y	16.93	60	0.8	3850000	0	0	0	0	0	0	846000	565000	736000	2220000	2560000	2980000	11600000	7300000	7380000	8920000	7340000	7800000	7330000	7120000	6130000	0:0:0:0:0:0:0.28:0.19:0.25:0.75:0.86:1.00:3.89:2.45:2.48:2.99:2.47:2.62:2.46:2.39:2.06	0	0	716000	2590000	8760000	8020000	6860000	0:0:0.28:1.00:3.38:3.10:2.65	64	1	33	41	Dihydroxy
1	1	P02769	G.EY(+87.03)GFQ.N	N	Y	11.33	60	0.9	3830000	0	0	0	0	0	0	931000	965000	998000	3080000	3030000	3160000	9350000	7270000	7900000	9530000	7890000	8200000	9240000	0	8910000	0:0:0:0:0:0:0.30:0.31:0.32:0.98:0.96:1.00:2.96:2.30:2.50:3.02:2.50:2.60:2.93:0:2.82	0	0	965000	3090000	8170000	8540000	9080000	0:0:0.31:1.00:2.65:2.76:2.94	64	1	399	403	Form-Gly
1	1	P02769	C.DKPLL.E	N	Y	7.33	60	0.7	3800000	0	0	0	0	0	0	505000	632000	706000	2810000	3130000	2880000	7390000	6790000	5370000	9200000	8530000	8270000	7260000	8190000	8150000	0:0:0:0:0:0:0.18:0.22:0.25:0.98:1.09:1.00:2.57:2.36:1.87:3.20:2.96:2.87:2.52:2.85:2.83	0	0	614000	2940000	6520000	8670000	7870000	0:0:0.21:1.00:2.22:2.95:2.68	64	1	279	283
1	1	P02769	Q.C(+12.00)PFDEHVK.L	N	Y	15.84	60	0.7	3770000	0	0	0	0	0	0	554000	609000	584000	2270000	2400000	2640000	10900000	7970000	7600000	8450000	6640000	6340000	8930000	7400000	5930000	0:0:0:0:0:0:0.21:0.23:0.22:0.86:0.91:1.00:4.12:3.02:2.88:3.20:2.52:2.40:3.39:2.81:2.25	0	0	582000	2430000	8820000	7140000	7420000	0:0:0.24:1.00:3.62:2.94:3.05	64	1	34	41	Crosslink-CK
1	1	P02769	L.YYANK(+12.00)YNGVF.Q	N	Y	17.97	60	0.9	3750000	0	0	0	0	0	0	159000	173000	0	1410000	1380000	1570000	10700000	8880000	8370000	8850000	7540000	6810000	8110000	7120000	7650000	0:0:0:0:0:0:0.10:0.11:0:0.90:0.88:1.00:6.82:5.64:5.32:5.62:4.79:4.33:5.15:4.53:4.86	0	0	166000	1450000	9330000	7730000	7630000	0:0:0.11:1.00:6.41:5.32:5.25	64	1	155	164	Crosslink-KY
1	1	P02769	S.QKFPKAEFVE.V	N	Y	13.24	60	0.7	7890000	0	0	0	0	0	0	941000	1100000	1120000	5720000	5860000	6960000	24400000	20600000	20300000	17900000	14400000	15600000	11200000	10200000	9400000	0:0:0:0:0:0:0.14:0.16:0.16:0.82:0.84:1.00:3.50:2.96:2.92:2.57:2.07:2.24:1.60:1.47:1.35	0	0	1050000	6180000	21800000	16000000	10300000	0:0:0.17:1.00:3.52:2.59:1.66	64	2	220	229
1	1	P02769	T.ADFAEDKDVCK.N	N	Y	19.62	60	0.8	11100000	0	0	0	0	0	0	1520000	1580000	1680000	7070000	6590000	8020000	41600000	23600000	21100000	24600000	17700000	16600000	22400000	17700000	20300000	0:0:0:0:0:0:0.19:0.20:0.21:0.88:0.82:1.00:5.19:2.94:2.63:3.06:2.21:2.07:2.80:2.21:2.53	0	0	1590000	7230000	28800000	19600000	20200000	0:0:0.22:1.00:3.98:2.72:2.79	64	2	306	316
1	1	P02769	Y.STVFDKLK.H	N	Y	22.97	60	0.4	33800000	0	0	0	0	0	0	768000	834000	1040000	8880000	9980000	10200000	89500000	67900000	74400000	84100000	70000000	70300000	82900000	69100000	70500000	0:0:0:0:0:0:0.08:0.08:0.10:0.87:0.98:1.00:8.77:6.65:7.29:8.24:6.86:6.89:8.12:6.77:6.91	0	0	989000	9690000	77300000	74800000	80400000	0:0:0.10:1.00:7.98:7.72:8.30	64	3	370	377
1	1	P02769	K.FGERALK.A	N	Y	16.05	60	0.6	3430000	0	0	0	0	0	0	428000	598000	513000	2610000	2610000	2520000	9010000	7520000	9130000	7810000	7930000	8300000	7140000	0	5850000	0:0:0:0:0:0:0.17:0.24:0.20:1.04:1.03:1.00:3.57:2.98:3.62:3.10:3.15:3.29:2.83:0:2.32	0	0	513000	2580000	8550000	8020000	6500000	0:0:0.20:1.00:3.32:3.11:2.52	64	1	205	211
1	1	P02769	K.ADEK(+14.02)KFWG.K	N	Y	13.99	60	1	19800000	0	0	0	0	0	0	0	0	0	1090000	1470000	1650000	50600000	33700000	23900000	47000000	46900000	40200000	62300000	56700000	50000000	0:0:0:0:0:0:0:0:0:0.66:0.89:1.00:30.76:20.50:14.50:28.56:28.52:24.43:37.83:34.45:30.42	0	0	0	1530000	36100000	44700000	56300000	0:0:0:1.00:23.62:29.27:36.89	64	2	128	135	Methylation(KR)
1	1	P02769	V.STPTLV.E	N	Y	6.92	60	0.8	3420000	0	0	0	0	0	0	610000	683000	717000	1760000	1830000	1930000	6960000	5380000	6270000	7070000	6730000	6790000	8770000	8410000	7800000	0:0:0:0:0:0:0.32:0.35:0.37:0.91:0.95:1.00:3.61:2.79:3.25:3.66:3.49:3.52:4.54:4.35:4.04	0	0	670000	1840000	6200000	6870000	8330000	0:0:0.36:1.00:3.37:3.73:4.52	64	1	418	423
1	1	P02769	K.EC(-1.01)C(-1.01)HGDLLE.C	N	Y	6.84	60	0.7	3370000	0	0	0	0	0	0	1030000	1060000	1180000	4590000	4790000	4710000	9020000	8620000	8110000	6930000	5540000	5900000	3320000	2860000	3120000	0:0:0:0:0:0:0.22:0.22:0.25:0.97:1.02:1.00:1.91:1.83:1.72:1.47:1.17:1.25:0.70:0.61:0.66	0	0	1090000	4700000	8580000	6120000	3100000	0:0:0.23:1.00:1.83:1.30:0.66	64	1	243	251	Half of a disulfide bridge
1	1	P02769	E.KQEPERNECF.L	N	Y	13.72	60	0.9	3320000	0	0	0	0	0	0	420000	559000	557000	2830000	3130000	3670000	9950000	7650000	7250000	7320000	5790000	5060000	5970000	4430000	5220000	0:0:0:0:0:0:0.11:0.15:0.15:0.77:0.85:1.00:2.71:2.09:1.98:2.00:1.58:1.38:1.63:1.21:1.42	0	0	512000	3210000	8280000	6050000	5210000	0:0:0.16:1.00:2.58:1.89:1.62	64	1	93	102
1	1	P02769	L.IAF.S	N	Y	4.55	60	0.4	3240000	0	0	0	0	0	0	574000	567000	581000	1290000	1440000	1430000	6540000	5370000	5950000	7360000	6800000	6860000	7370000	7760000	8070000	0:0:0:0:0:0:0.40:0.40:0.41:0.91:1.01:1.00:4.58:3.76:4.17:5.16:4.76:4.81:5.16:5.44:5.65	0	0	574000	1390000	5950000	7010000	7730000	0:0:0.41:1.00:4.29:5.05:5.57	64	1	25	27
1	1	P02769	E.KVTKCCTESLVN.R	N	Y	6.63	60	0.8	3210000	0	0	0	0	0	0	0	0	0	251000	387000	365000	8220000	5670000	4710000	8620000	6150000	5590000	9740000	9900000	7750000	0:0:0:0:0:0:0:0:0:0.69:1.06:1.00:22.54:15.53:12.91:23.62:16.87:15.32:26.68:27.13:21.25	0	0	0	334000	6200000	6790000	9130000	0:0:0:1.00:18.55:20.30:27.31	64	1	471	482
1	1	P02769	S.Q(-17.03)KFPKAEFVEVT.K	N	Y	18.38	60	0.5	3210000	0	0	0	0	0	0	228000	258000	282000	1660000	1970000	1830000	8320000	8210000	7630000	6690000	7830000	5820000	5260000	6070000	5260000	0:0:0:0:0:0:0.12:0.14:0.15:0.91:1.08:1.00:4.55:4.49:4.17:3.66:4.28:3.18:2.87:3.32:2.88	0	0	256000	1820000	8050000	6780000	5530000	0:0:0.14:1.00:4.42:3.72:3.04	64	1	220	231	Pyro-glu from Q
1	1	P02769	D.NQDTISSK(+12.00)LK.E	N	Y	9.14	60	0.8	3100000	0	0	0	0	0	0	170000	191000	219000	1110000	1110000	1280000	9890000	6350000	5940000	7790000	6020000	6620000	6980000	5950000	5450000	0:0:0:0:0:0:0.13:0.15:0.17:0.87:0.87:1.00:7.73:4.96:4.65:6.09:4.70:5.18:5.45:4.65:4.26	0	0	193000	1170000	7390000	6810000	6120000	0:0:0.17:1.00:6.34:5.84:5.25	64	1	266	275	Crosslink-KY
1	1	P02769	D.EKLFT.F	N	Y	8.2	60	0.6	3070000	0	0	0	0	0	0	0	0	0	0	416000	0	3870000	3850000	3760000	6710000	6130000	5800000	12200000	11800000	9950000	-:-:-:-:-:-:-:-:-:-:64.00:-:64.00:64.00:64.00:64.00:64.00:64.00:64.00:64.00:64.00	0	0	0	416000	3820000	6220000	11300000	0:0:0:1.00:9.19:14.94:27.21	64	1	503	507
1	1	P02769	Y.EYSRRHPEYAVS.V	N	Y	11.99	60	0.7	3070000	0	0	0	0	0	0	165000	177000	144000	1040000	1440000	1410000	10300000	7660000	6500000	7900000	5690000	4920000	6140000	5490000	5510000	0:0:0:0:0:0:0.12:0.13:0.10:0.73:1.02:1.00:7.26:5.42:4.60:5.59:4.02:3.48:4.34:3.88:3.89	0	0	162000	1300000	8140000	6170000	5710000	0:0:0.12:1.00:6.28:4.76:4.40	64	1	332	343
1	1	P02769	K.LVNELT.E	Y	Y	21.35	60	0.7	151000000	0	0	0	0	0	0	40200000	38200000	41800000	120000000	125000000	132000000	367000000	294000000	244000000	324000000	295000000	307000000	282000000	284000000	277000000	0:0:0:0:0:0:0.30:0.29:0.32:0.91:0.95:1.00:2.77:2.22:1.84:2.44:2.23:2.31:2.13:2.14:2.09	0	0	40100000	126000000	302000000	309000000	281000000	0:0:0.32:1.00:2.40:2.45:2.23	64	3	42	47
1	1	P02769	K.DLGEEHFKGLVL.I	N	Y	22.55	60	0.6	2870000	146000	0	0	112000	149000	88100	1770000	1680000	1900000	6280000	5190000	6850000	6010000	6510000	6080000	2800000	3980000	4080000	2510000	1980000	2180000	0.02:0:0:0.02:0.02:0.02:0.26:0.24:0.28:0.92:0.76:1.00:0.88:0.95:0.89:0.41:0.58:0.60:0.37:0.29:0.32	146000	116000	1780000	6110000	6200000	3620000	2220000	0.02:0.02:0.29:1.00:1.02:0.59:0.36	53.34	1	13	24
1	1	P02769	L.SHKDDSPDLPK.L	N	Y	6.81	60	0.7	2870000	0	0	0	0	0	0	88000	0	162000	593000	766000	981000	7560000	4970000	4860000	6920000	5890000	5780000	7950000	7770000	5920000	0:0:0:0:0:0:0.09:0:0.16:0.60:0.78:1.00:7.71:5.07:4.96:7.05:6.00:5.89:8.10:7.92:6.03	0	0	125000	780000	5800000	6200000	7210000	0:0:0.16:1.00:7.43:7.94:9.24	64	1	104	114
1	1	P02769	K.AWSVARLSQK(+24.00)FPK.A	N	Y	16.78	60	0.7	2700000	0	0	0	0	0	0	741000	880000	789000	4880000	4620000	4110000	9180000	7830000	8570000	3920000	3590000	4170000	1170000	1170000	1170000	0:0:0:0:0:0:0.18:0.21:0.19:1.19:1.12:1.00:2.23:1.90:2.08:0.95:0.87:1.01:0.29:0.28:0.29	0	0	803000	4540000	8520000	3890000	1170000	0:0:0.18:1.00:1.88:0.86:0.26	64	1	212	224	Crosslink-KR
1	1	P02769	A.WSVA.R	N	Y	3.53	60	0.5	2670000	0	0	0	0	0	0	0	0	0	666000	0	761000	5320000	4800000	4650000	6260000	6600000	6400000	7280000	6650000	6660000	0:0:0:0:0:0:0:0:0:0.87:0:1.00:6.98:6.31:6.10:8.22:8.67:8.41:9.56:8.74:8.75	0	0	0	714000	4920000	6420000	6860000	0:0:0:1.00:6.90:8.99:9.62	64	1	213	216
1	1	P02769	A.SIQK(+12.00)FG.E	N	Y	12.58	60	0.6	2650000	0	0	0	0	0	0	159000	176000	146000	856000	834000	1010000	6430000	4630000	4930000	6060000	5920000	5440000	6580000	6320000	6150000	0:0:0:0:0:0:0.16:0.18:0.14:0.85:0.83:1.00:6.39:4.60:4.89:6.02:5.88:5.41:6.54:6.28:6.11	0	0	160000	899000	5330000	5800000	6350000	0:0:0.18:1.00:5.93:6.46:7.07	64	1	201	206	Crosslink-KY
1	1	P02769	E.AKDAFL.G	N	Y	10.12	60	1.1	2630000	0	0	0	0	0	0	146000	140000	0	803000	993000	986000	5820000	4650000	5040000	5900000	5840000	5460000	7020000	7250000	5160000	0:0:0:0:0:0:0.15:0.14:0:0.81:1.01:1.00:5.90:4.72:5.11:5.98:5.92:5.53:7.12:7.35:5.23	0	0	143000	927000	5170000	5730000	6480000	0:0:0.15:1.00:5.57:6.18:6.99	64	1	321	326
1	1	P02769	R.C(+12.00)ASIQKFG.E	N	Y	10.51	60	0.6	2600000	0	0	0	0	0	0	1160000	924000	1470000	4120000	5240000	4470000	9080000	7680000	7020000	6020000	3490000	0	0	2750000	1180000	0:0:0:0:0:0:0.26:0.21:0.33:0.92:1.17:1.00:2.03:1.72:1.57:1.35:0.78:0:0:0.62:0.26	0	0	1180000	4610000	7930000	4760000	1970000	0:0:0.26:1.00:1.72:1.03:0.43	64	1	199	206	Crosslink-CK
1	1	P02769	F.YAPELLY.Y	N	Y	7.6	60	0.5	2550000	38000	0	0	0	0	0	351000	398000	354000	1710000	1930000	1790000	5820000	5830000	5740000	5420000	5480000	5290000	4550000	4110000	4740000	0.02:0:0:0:0:0:0.20:0.22:0.20:0.95:1.08:1.00:3.25:3.25:3.20:3.02:3.06:2.95:2.54:2.29:2.64	38000	0	368000	1810000	5800000	5390000	4470000	0.02:0:0.20:1.00:3.20:2.98:2.47	64	1	149	155
1	1	P02769	S.Q(-17.03)KFPKAE.F	N	Y	12.41	60	0.7	2520000	0	0	0	0	0	0	0	0	0	0	0	248000	4830000	2900000	3440000	5560000	4890000	4490000	10000000	7960000	8590000	0:0:0:0:0:0:0:0:0:0:0:1.00:19.48:11.69:13.87:22.41:19.69:18.08:40.39:32.08:34.62	0	0	0	248000	3730000	4980000	8860000	0:0:0:1.00:15.01:20.06:35.69	64	1	220	226	Pyro-glu from Q
1	1	P02769	T.DLTKVHKEC(-1.01)C(-1.01).H	N	Y	8.14	60	0.4	2510000	0	0	0	0	0	0	844000	55200	861000	4650000	5360000	5120000	8040000	5750000	6350000	4350000	3490000	3500000	1580000	1270000	1510000	0:0:0:0:0:0:0.16:0.02:0.17:0.91:1.05:1.00:1.57:1.12:1.24:0.85:0.68:0.68:0.31:0.25:0.29	0	0	587000	5050000	6710000	3780000	1450000	0:0:0.12:1.00:1.33:0.75:0.29	64	1	236	245	Half of a disulfide bridge
1	1	P02769	G.TRC(-1.01)C(-1.01)TKPESER.M	N	Y	8.18	60	0.7	2500000	0	0	0	0	0	0	197000	254000	221000	849000	1350000	1370000	10300000	5360000	3720000	0	6530000	5090000	6810000	5690000	4780000	0:0:0:0:0:0:0.14:0.19:0.16:0.62:0.99:1.00:7.53:3.92:2.72:0:4.78:3.72:4.99:4.17:3.50	0	0	224000	1190000	6450000	5810000	5760000	0:0:0.19:1.00:5.44:4.89:4.85	64	1	434	444	Half of a disulfide bridge
1	1	P02769	D.EPQNLIK.Q	N	Y	24.53	60	0.7	45200000	0	0	0	0	0	0	933000	1150000	1110000	6620000	6330000	7240000	94800000	69500000	71300000	113000000	98500000	89300000	143000000	127000000	121000000	0:0:0:0:0:0:0.13:0.16:0.15:0.91:0.87:1.00:13.10:9.59:9.85:15.55:13.60:12.32:19.71:17.49:16.74	0	0	1060000	6800000	78500000	100000000	130000000	0:0:0.16:1.00:11.55:14.72:19.15	64	3	382	388
1	1	P02769	T.KLVTDLTKVH.K	N	Y	5.78	60	1.3	3570000	0	0	0	0	0	0	992000	970000	1000000	5060000	5100000	5640000	14100000	7810000	9030000	6150000	5050000	5360000	2860000	3720000	2000000	0:0:0:0:0:0:0.18:0.17:0.18:0.90:0.90:1.00:2.50:1.38:1.60:1.09:0.90:0.95:0.51:0.66:0.35	0	0	1040000	5270000	12700000	5520000	4440000	0:0:0.20:1.00:2.41:1.05:0.84	64	2	232	241
1	1	P02769	A.RRHPYFY.A	N	Y	7.81	60	0.7	3580000	0	0	0	0	0	0	0	0	0	333000	517000	0	9040000	7200000	5850000	9410000	8020000	7780000	8660000	9200000	9110000	-:-:-:-:-:-:-:-:-:64.00:64.00:-:64.00:64.00:64.00:64.00:64.00:64.00:64.00:64.00:64.00	0	0	0	473000	7360000	8400000	8990000	0:0:0:1.00:15.57:17.77:19.01	64	2	143	149
1	1	P02769	L.YEYSRRHPEYAVSVL.L	N	Y	5.82	60	0.9	2490000	0	0	0	0	0	0	339000	518000	499000	2540000	2800000	3250000	7860000	8650000	7380000	5030000	3370000	4430000	1690000	1940000	2070000	0:0:0:0:0:0:0.10:0.16:0.15:0.78:0.86:1.00:2.42:2.66:2.27:1.55:1.04:1.36:0.52:0.60:0.64	0	0	452000	2860000	7960000	4280000	1900000	0:0:0.16:1.00:2.78:1.49:0.66	64	1	331	345
1	1	P02769	G.TRC(-1.01)C(-1.01)TK(+24.00)PESER.M	N	Y	7.01	60	0.9	2490000	0	0	0	0	0	0	110000	0	148000	758000	652000	930000	5560000	4840000	4010000	5700000	4500000	4710000	7220000	6050000	7170000	0:0:0:0:0:0:0.12:0:0.16:0.81:0.70:1.00:5.97:5.20:4.31:6.13:4.84:5.06:7.76:6.50:7.71	0	0	129000	780000	4800000	4970000	6810000	0:0:0.17:1.00:6.16:6.37:8.73	64	1	434	444	Half of a disulfide bridge; Crosslink-KR
1	1	P02769	C.K(+12.00)NYQEAKDAFLG.S	N	Y	15.56	60	0.6	2490000	0	0	0	0	0	0	127000	206000	252000	1200000	1380000	1400000	7010000	5250000	5020000	5340000	5010000	4850000	4940000	4720000	5620000	0:0:0:0:0:0:0.09:0.15:0.18:0.86:0.99:1.00:5.02:3.76:3.59:3.82:3.58:3.47:3.54:3.38:4.02	0	0	195000	1330000	5760000	5070000	5090000	0:0:0.15:1.00:4.34:3.82:3.84	64	1	316	327	Cyclic-N-term
1	1	P02769	Q.NALIVR(+99.03).Y	N	Y	14.81	60	0.5	2480000	0	0	0	0	0	0	375000	448000	458000	1150000	1490000	1610000	5570000	4220000	4630000	5380000	4330000	4440000	6190000	6040000	5820000	0:0:0:0:0:0:0.23:0.28:0.28:0.72:0.93:1.00:3.47:2.62:2.88:3.35:2.69:2.76:3.85:3.75:3.62	0	0	427000	1420000	4810000	4720000	6020000	0:0:0.30:1.00:3.39:3.33:4.25	64	1	404	409	Form-Gly-Arg
1	1	P02769	Y.EIAR(+99.03)RHPYF.Y	N	Y	4.53	60	0.5	2460000	0	0	0	0	0	0	165000	250000	265000	1560000	1800000	1710000	9780000	6660000	6300000	6630000	5450000	4610000	2380000	3170000	998000	0:0:0:0:0:0:0.10:0.15:0.16:0.91:1.05:1.00:5.72:3.90:3.68:3.88:3.19:2.70:1.39:1.86:0.58	0	0	227000	1690000	7580000	5570000	2180000	0:0:0.13:1.00:4.48:3.29:1.29	64	1	140	148	Form-Gly-Arg
1	1	P02769	Y.STVFDKLKHLVD.E	N	Y	13.59	60	0.5	2400000	0	0	0	0	0	0	197000	169000	194000	2080000	1930000	1950000	7590000	8430000	7010000	3040000	5060000	5070000	2520000	2170000	2900000	0:0:0:0:0:0:0.10:0.09:0.10:1.06:0.99:1.00:3.89:4.32:3.59:1.56:2.59:2.59:1.29:1.11:1.48	0	0	186000	1990000	7680000	4390000	2530000	0:0:0.09:1.00:3.87:2.21:1.27	64	1	370	381
1	1	P02769	T.KVHKEC(-1.01)C(-1.01)HGDLLE.C	N	Y	4.64	60	0.8	2380000	0	0	0	0	0	0	1010000	1330000	1200000	3860000	5000000	5240000	7430000	6630000	6320000	3770000	3370000	2780000	0	806000	1300000	0:0:0:0:0:0:0.19:0.25:0.23:0.74:0.95:1.00:1.42:1.26:1.20:0.72:0.64:0.53:0:0.15:0.25	0	0	1180000	4700000	6790000	3310000	1050000	0:0:0.25:1.00:1.45:0.70:0.22	64	1	239	251	Half of a disulfide bridge
1	1	P02769	V.LIAF.S	N	Y	6.85	60	0.5	2260000	0	0	0	0	49700	0	411000	432000	456000	1410000	1230000	1400000	4800000	4430000	4870000	4100000	4980000	5330000	4140000	4770000	4740000	0:0:0:0:0.04:0:0.29:0.31:0.33:1.01:0.88:1.00:3.44:3.18:3.49:2.94:3.57:3.82:2.96:3.42:3.39	0	49700	433000	1350000	4700000	4800000	4550000	0:0.04:0.32:1.00:3.49:3.57:3.38	64	1	24	27
1	1	P02769	H.GDLLE.C	N	Y	3.52	60	0.8	2260000	0	0	0	0	0	0	0	328000	331000	1090000	1160000	1280000	4480000	3950000	4050000	4880000	4580000	4700000	5560000	5440000	5720000	0:0:0:0:0:0:0:0.26:0.26:0.85:0.90:1.00:3.50:3.09:3.16:3.82:3.58:3.68:4.34:4.25:4.48	0	0	329000	1170000	4160000	4720000	5570000	0:0:0.28:1.00:3.54:4.02:4.74	64	1	247	251
1	1	P02769	T.YVPKAFD.E	N	Y	5.35	60	1.1	2260000	0	0	0	0	0	0	0	0	67700	256000	0	122000	3770000	0	2530000	5020000	4550000	4220000	10200000	8970000	7750000	0:0:0:0:0:0:0:0:0.55:2.10:0:1.00:30.84:0:20.69:41.08:37.29:34.59:64.00:64.00:63.52	0	0	67700	189000	3150000	4600000	8980000	0:0:0.36:1.00:16.65:24.32:47.54	64	1	496	502
1	1	P02769	K.QNCDQFEKLG.E	N	Y	13.55	60	1.2	2210000	0	0	0	0	0	0	1260000	1220000	1430000	3980000	3560000	3900000	5720000	4960000	3930000	3830000	3050000	2310000	2840000	2170000	2350000	0:0:0:0:0:0:0.32:0.31:0.37:1.02:0.91:1.00:1.47:1.27:1.01:0.98:0.78:0.59:0.73:0.56:0.60	0	0	1310000	3810000	4870000	3070000	2450000	0:0:0.34:1.00:1.28:0.80:0.64	64	1	389	398
1	1	P02769	L.IAFSQYLQ.Q	N	Y	17.77	60	0.5	10500000	140000	0	140000	1320000	1430000	1430000	9070000	11900000	13400000	23200000	25000000	24600000	19800000	19600000	18800000	10900000	10300000	13100000	5580000	5680000	5660000	0.02:0:0.02:0.05:0.06:0.06:0.37:0.48:0.54:0.94:1.01:1.00:0.80:0.80:0.76:0.44:0.42:0.53:0.23:0.23:0.23	140000	1390000	11400000	24300000	19400000	11400000	5640000	0.02:0.06:0.47:1.00:0.80:0.47:0.23	64	2	25	32
1	1	P02769	L.LPKIET.M	N	Y	4.34	60	0.4	2190000	0	0	0	0	0	0	0	0	110000	544000	627000	700000	5390000	4300000	3840000	6020000	0	4580000	6550000	6710000	6550000	0:0:0:0:0:0:0:0:0.16:0.78:0.90:1.00:7.71:6.15:5.49:8.61:0:6.54:9.36:9.60:9.36	0	0	110000	623000	4510000	5300000	6600000	0:0:0.18:1.00:7.24:8.50:10.59	64	1	178	183
1	1	P02769	A.DESHAGCEKSLHTLFG.D	N	Y	7.9	60	0.8	2190000	0	0	0	0	0	0	2880000	2680000	4060000	7600000	9410000	9880000	4650000	282000	3220000	434000	0	802000	0	0	0	0:0:0:0:0:0:0.29:0.27:0.41:0.77:0.95:1.00:0.47:0.03:0.33:0.04:0:0.08:0:0:0	0	0	3200000	8960000	2720000	618000	0	0:0:0.36:1.00:0.30:0.07:0	64	1	56	71
1	1	P02769	E.KSHCIAEVEK.D	N	Y	6.67	60	0.8	2150000	0	0	0	38900	38000	61900	2040000	3040000	3470000	5730000	7320000	6630000	6750000	3110000	2720000	1390000	1340000	1030000	0	526000	0	0:0:0:0.02:0.02:0.02:0.31:0.46:0.52:0.86:1.10:1.00:1.02:0.47:0.41:0.21:0.20:0.16:0:0.08:0	0	46300	2850000	6560000	4190000	1250000	526000	0:0.02:0.43:1.00:0.64:0.19:0.08	64	1	285	294
1	1	P02769	E.GPKLVV.S	N	Y	6.61	60	1.2	2080000	0	0	0	0	0	0	223000	231000	284000	507000	699000	687000	3640000	2780000	2470000	3630000	3430000	3810000	8010000	7650000	5670000	0:0:0:0:0:0:0.32:0.34:0.41:0.74:1.02:1.00:5.30:4.05:3.60:5.29:4.99:5.55:11.66:11.14:8.25	0	0	246000	631000	2970000	3620000	7110000	0:0:0.39:1.00:4.70:5.75:11.27	64	1	571	576
1	1	P02769	K.AEFV.E	N	Y	3.16	60	0.5	2060000	0	0	0	0	0	0	0	0	0	371000	0	395000	3350000	2920000	3380000	4590000	4240000	4390000	6630000	6230000	6740000	0:0:0:0:0:0:0:0:0:0.94:0:1.00:8.48:7.41:8.56:11.62:10.73:11.13:16.81:15.79:17.07	0	0	0	383000	3220000	4410000	6540000	0:0:0:1.00:8.40:11.51:17.07	64	1	225	228
1	1	P02769	A.DESHAGCEKSLH.T	N	Y	7.14	60	0.8	2000000	0	0	0	0	0	0	820000	856000	855000	3150000	4010000	4620000	8460000	3730000	3750000	2860000	2810000	1710000	1780000	1050000	1470000	0:0:0:0:0:0:0.18:0.19:0.18:0.68:0.87:1.00:1.83:0.81:0.81:0.62:0.61:0.37:0.38:0.23:0.32	0	0	844000	3930000	5310000	2460000	1430000	0:0:0.21:1.00:1.35:0.63:0.36	64	1	56	67
1	1	P02769	K.FWG.K	N	Y	3.88	60	0.6	1970000	0	0	0	0	0	0	0	0	0	0	0	0	3270000	2810000	3280000	4750000	4020000	4100000	6470000	6120000	6530000	-:-:-:-:-:-:-:-:-:-:-:-:64.00:64.00:64.00:64.00:64.00:64.00:64.00:64.00:64.00	0	0	0	0	3120000	4290000	6370000	-:-:-:-:64.00:64.00:64.00	64	1	133	135
1	1	P02769	A.DC(-1.01)C(-1.01)EKQEPERNE.C	N	Y	8.88	60	0.9	1960000	0	0	0	0	0	0	289000	342000	341000	1570000	2000000	2520000	8360000	4110000	4910000	5030000	4030000	0	3040000	2370000	2160000	0:0:0:0:0:0:0.11:0.14:0.14:0.62:0.79:1.00:3.31:1.63:1.94:1.99:1.59:0:1.20:0.94:0.86	0	0	324000	2030000	5790000	4530000	2520000	0:0:0.16:1.00:2.85:2.23:1.24	64	1	89	100	Half of a disulfide bridge
1	1	P02769	K.AEFVEVTK.L	N	Y	9.85	60	0.5	1940000	0	0	0	0	0	0	239000	299000	293000	1620000	1960000	2010000	6250000	5150000	4770000	5250000	3460000	0	3030000	3510000	2850000	0:0:0:0:0:0:0.12:0.15:0.15:0.80:0.97:1.00:3.11:2.56:2.37:2.61:1.72:0:1.50:1.74:1.41	0	0	277000	1860000	5390000	4360000	3130000	0:0:0.15:1.00:2.89:2.34:1.68	64	1	225	232
1	1	P02769	K.AWSVARLS.Q	N	Y	16.17	60	0.7	1930000	0	0	0	0	0	0	1240000	1320000	1230000	3440000	3500000	3650000	5540000	3710000	4530000	3010000	2760000	2830000	1270000	1140000	1430000	0:0:0:0:0:0:0.34:0.36:0.34:0.94:0.96:1.00:1.52:1.02:1.24:0.83:0.75:0.78:0.35:0.31:0.39	0	0	1260000	3530000	4590000	2870000	1280000	0:0:0.36:1.00:1.30:0.81:0.36	64	1	212	219
1	1	P02769	S.QKFPKAEFVEVT.K	N	Y	9.44	60	0.8	1920000	0	0	0	0	0	0	126000	421000	115000	2140000	2600000	2350000	7450000	5850000	5620000	3790000	3280000	3550000	1240000	1730000	0	0:0:0:0:0:0:0.05:0.18:0.05:0.91:1.11:1.00:3.18:2.49:2.40:1.62:1.40:1.51:0.53:0.74:0	0	0	221000	2360000	6310000	3540000	1490000	0:0:0.09:1.00:2.67:1.50:0.63	64	1	220	231
1	1	P02769	T.EFAKTC(-1.01)VADESHAGC(-1.01)EKSLHTLFG.D	N	Y	11.57	60	0.7	1860000	0	0	0	0	0	0	3550000	4320000	4090000	7080000	5880000	9190000	3270000	0	1740000	0	0	0	0	0	0	0:0:0:0:0:0:0.39:0.47:0.45:0.77:0.64:1.00:0.36:0:0.19:0:0:0:0:0:0	0	0	3990000	7380000	2500000	0	0	0:0:0.54:1.00:0.34:0:0	64	1	48	71	Half of a disulfide bridge
1	1	P02769	G.EEHFK(+14.02)GLVL.I	N	Y	13.72	60	1.1	1820000	0	0	0	0	0	0	485000	481000	409000	1920000	2140000	1990000	5890000	4960000	4500000	3830000	3370000	3080000	2360000	417000	2450000	0:0:0:0:0:0:0.24:0.24:0.21:0.96:1.08:1.00:2.96:2.50:2.27:1.93:1.70:1.55:1.19:0.21:1.23	0	0	458000	2020000	5120000	3430000	1740000	0:0:0.23:1.00:2.54:1.70:0.86	64	1	16	24	Methylation(KR)
1	1	P02769	G.TRC(-1.01)C(-1.01)TK(+24.00)PES.E	N	Y	16.73	60	0.8	1750000	0	0	0	0	0	0	242000	325000	267000	978000	1080000	1200000	6360000	4570000	0	6010000	5150000	4350000	0	6200000	0	0:0:0:0:0:0:0.20:0.27:0.22:0.82:0.90:1.00:5.30:3.81:0:5.01:4.29:3.63:0:5.17:0	0	0	278000	1090000	5460000	5170000	6200000	0:0:0.26:1.00:5.03:4.76:5.71	64	1	434	442	Half of a disulfide bridge; Crosslink-KR
1	1	P02769	K.DLGEEHFK(+14.02).G	N	Y	8.55	60	0.8	1740000	0	0	0	0	0	0	199000	176000	160000	974000	957000	1090000	5520000	4020000	3730000	4890000	0	4200000	3900000	3100000	3600000	0:0:0:0:0:0:0.18:0.16:0.15:0.89:0.88:1.00:5.07:3.69:3.42:4.49:0:3.86:3.59:2.85:3.31	0	0	178000	1010000	4420000	4540000	3540000	0:0:0.18:1.00:4.39:4.51:3.51	64	1	13	20	Methylation(KR)
1	1	P02769	C.EKQEPERNECF.L	N	Y	7.47	60	0.8	3450000	0	0	0	0	0	0	650000	585000	401000	3240000	3120000	3620000	11900000	8340000	7950000	8300000	6570000	5410000	4370000	5670000	2240000	0:0:0:0:0:0:0.18:0.16:0.11:0.90:0.86:1.00:3.30:2.30:2.19:2.29:1.82:1.49:1.21:1.57:0.62	0	0	545000	3330000	9410000	6760000	6140000	0:0:0.16:1.00:2.83:2.03:1.85	64	2	92	102
1	1	P02769	A.VEGPKLVVS.T	N	Y	7	60	0.6	1720000	0	0	0	0	0	0	382000	379000	406000	1090000	1340000	1160000	4170000	3620000	2920000	3970000	3580000	2800000	4860000	5360000	0	0:0:0:0:0:0:0.33:0.33:0.35:0.94:1.15:1.00:3.58:3.11:2.51:3.41:3.08:2.41:4.18:4.61:0	0	0	389000	1200000	3570000	3450000	5110000	0:0:0.32:1.00:2.98:2.88:4.27	64	1	569	577
1	1	P02769	E.C(+12.00)ADDRADLAK.Y	N	Y	8.7	60	1.1	1710000	0	0	0	0	0	0	91700	0	115000	967000	853000	904000	7210000	5420000	4460000	0	4640000	5080000	0	6160000	0	0:0:0:0:0:0:0.10:0:0.13:1.07:0.94:1.00:7.98:6.00:4.93:0:5.13:5.62:0:6.82:0	0	0	103000	908000	5700000	4860000	6160000	0:0:0.11:1.00:6.28:5.35:6.79	64	1	252	261	Crosslink-CK
1	1	P02769	K.DLGEEHFK(+14.02)GLVL.I	N	Y	16.97	60	0.5	5710000	0	0	0	95100	155000	0	3050000	3640000	3670000	13100000	12200000	13700000	13200000	12800000	12300000	6560000	7870000	7660000	3510000	3520000	2900000	0:0:0:0.02:0.02:0:0.22:0.27:0.27:0.95:0.89:1.00:0.96:0.93:0.90:0.48:0.57:0.56:0.26:0.26:0.21	0	150000	3450000	13000000	12800000	7360000	3560000	0:0.02:0.27:1.00:0.98:0.57:0.27	64	2	13	24	Methylation(KR)
1	1	P02769	G.KYLYE.I	N	Y	6.11	60	0.9	5440000	0	0	0	0	0	0	0	0	0	276000	375000	376000	9800000	8940000	9190000	13300000	8390000	12400000	17700000	17300000	16200000	0:0:0:0:0:0:0:0:0:0.74:1.00:1.00:26.08:23.78:24.46:35.38:22.31:32.87:47.16:46.08:43.17	0	0	0	343000	9310000	12700000	17100000	0:0:0:1.00:27.19:37.20:49.90	64	2	136	140
1	1	P02769	E.KSLHTLFG.D	N	Y	34.12	60	0.6	23700000	0	0	0	0	0	0	5040000	5280000	5410000	27800000	27800000	30600000	69300000	61600000	61200000	47300000	41600000	42600000	26000000	25000000	22000000	0:0:0:0:0:0:0.16:0.17:0.18:0.91:0.91:1.00:2.26:2.01:2.00:1.55:1.36:1.39:0.85:0.82:0.72	0	0	5240000	28700000	64100000	43900000	24900000	0:0:0.18:1.00:2.23:1.53:0.87	64	2	64	71
1	1	P02769	K.ADEKKFWG.K	N	Y	7.57	60	1	1680000	0	0	0	0	0	0	0	0	0	0	220000	0	3850000	2780000	2580000	0	4170000	3990000	6460000	5080000	6100000	-:-:-:-:-:-:-:-:-:-:64.00:-:64.00:64.00:64.00:-:64.00:64.00:64.00:64.00:64.00	0	0	0	220000	3070000	4080000	5880000	0:0:0:1.00:14.00:18.57:26.78	64	1	128	135
1	1	P02769	K.AW(+12.00)SVARLSQKFPK(+12.00).A	N	Y	15	60	0.7	1660000	0	0	0	0	0	0	500000	517000	457000	2000000	3170000	3190000	4990000	4080000	5280000	2600000	2530000	2760000	918000	858000	1050000	0:0:0:0:0:0:0.16:0.16:0.14:0.63:0.99:1.00:1.57:1.28:1.66:0.81:0.79:0.87:0.29:0.27:0.33	0	0	492000	2790000	4790000	2630000	941000	0:0:0.18:1.00:1.72:0.94:0.34	64	1	212	224	Form-Schiff-Base; Crosslink-KY
1	1	P02769	T.FHADICT.L	N	Y	8.24	60	0.6	1660000	0	0	0	0	0	0	388000	441000	566000	1430000	1370000	1330000	3970000	2910000	2230000	3450000	2890000	2870000	4130000	3880000	2980000	0:0:0:0:0:0:0.29:0.33:0.42:1.07:1.03:1.00:2.97:2.18:1.67:2.58:2.16:2.15:3.09:2.90:2.23	0	0	465000	1380000	3040000	3070000	3660000	0:0:0.34:1.00:2.20:2.22:2.65	64	1	508	514
1	1	P02769	D(+12.00)THKSEIAHRFK(+12.00).D	N	Y	7.76	60	0.5	1650000	0	0	0	0	0	0	374000	521000	210000	1270000	1240000	1180000	7960000	4810000	4030000	5460000	4160000	0	3520000	0	0	0:0:0:0:0:0:0.32:0.44:0.18:1.08:1.05:1.00:6.73:4.07:3.41:4.62:3.52:0:2.97:0:0	0	0	368000	1230000	5600000	4810000	3520000	0:0:0.30:1.00:4.54:3.90:2.85	64	1	1	12	Cyclic-N-term; Crosslink-KY
1	1	P02769	K.DLGEEHFK.G	N	Y	8.89	60	0.8	1640000	0	0	0	0	0	0	0	175000	152000	978000	859000	1080000	4670000	3660000	3220000	3990000	3280000	3230000	3500000	3150000	2500000	0:0:0:0:0:0:0:0.16:0.14:0.90:0.79:1.00:4.31:3.38:2.98:3.69:3.03:2.99:3.23:2.91:2.31	0	0	164000	973000	3850000	3500000	3050000	0:0:0.17:1.00:3.96:3.60:3.13	64	1	13	20
1	1	P02769	E.YSRRHPEYAVS.V	N	Y	4.94	60	0.7	1640000	0	0	0	0	0	0	0	0	0	495000	343000	421000	5300000	3330000	2970000	3340000	3530000	2820000	4230000	3960000	3610000	0:0:0:0:0:0:0:0:0:1.18:0.81:1.00:12.59:7.92:7.06:7.93:8.40:6.70:10.05:9.42:8.57	0	0	0	420000	3870000	3230000	3930000	0:0:0:1.00:9.21:7.70:9.37	64	1	333	343
1	1	P02769	S.LILNR(+99.03)LC.V	N	Y	8.24	60	0.5	1610000	0	0	0	0	0	0	1240000	1390000	1840000	4170000	3330000	3590000	4110000	2650000	2850000	1920000	1750000	1830000	714000	1250000	1270000	0:0:0:0:0:0:0.35:0.39:0.51:1.16:0.93:1.00:1.14:0.74:0.80:0.54:0.49:0.51:0.20:0.35:0.35	0	0	1490000	3700000	3200000	1830000	1080000	0:0:0.40:1.00:0.87:0.50:0.29	64	1	454	460	Form-Gly-Arg
1	1	P02769	N.RRPCF.S	N	Y	8.9	60	1.1	1610000	0	0	0	0	0	0	699000	820000	1040000	2130000	2720000	2320000	4070000	3110000	3160000	2490000	2650000	2890000	3100000	0	2540000	0:0:0:0:0:0:0.30:0.35:0.45:0.92:1.17:1.00:1.75:1.34:1.36:1.07:1.14:1.25:1.34:0:1.10	0	0	854000	2390000	3450000	2670000	2820000	0:0:0.36:1.00:1.44:1.12:1.18	64	1	483	487
1	1	P02769	A.RLSQKFPKAE.F	N	Y	6.84	60	1	1600000	0	0	0	0	0	0	0	0	0	484000	583000	503000	4630000	3790000	3490000	5670000	3820000	3260000	3630000	0	3640000	0:0:0:0:0:0:0:0:0:0.96:1.16:1.00:9.22:7.54:6.95:11.28:7.61:6.49:7.23:0:7.24	0	0	0	523000	3970000	4250000	3640000	0:0:0:1.00:7.59:8.12:6.95	64	1	217	226
1	1	P02769	I.QKFG.E	N	Y	3.36	60	0.4	1580000	0	0	0	0	0	0	0	0	71400	414000	515000	465000	2840000	2600000	2940000	3780000	3430000	3690000	4110000	3870000	4510000	0:0:0:0:0:0:0:0:0.15:0.89:1.11:1.00:6.10:5.59:6.31:8.12:7.38:7.94:8.84:8.31:9.69	0	0	71400	465000	2790000	3640000	4160000	0:0:0.15:1.00:6.01:7.83:8.96	64	1	203	206
1	1	P02769	K.DLGEEHFK(+27.99)G.L	N	Y	11.63	60	0.8	1570000	0	0	0	0	0	0	893000	895000	1010000	2900000	3170000	3120000	4110000	3460000	4010000	2890000	2130000	2640000	0	1790000	0	0:0:0:0:0:0:0.29:0.29:0.32:0.93:1.01:1.00:1.32:1.11:1.28:0.92:0.68:0.84:0:0.57:0	0	0	933000	3070000	3860000	2550000	1790000	0:0:0.30:1.00:1.26:0.83:0.58	64	1	13	21	Formylation
1	1	P02769	N.RLCVLH.E	N	Y	6.6	60	0.6	1570000	0	0	0	0	0	0	841000	1160000	1190000	2850000	2700000	2930000	4120000	2890000	2770000	2950000	1730000	1850000	2070000	1460000	1470000	0:0:0:0:0:0:0.29:0.39:0.41:0.97:0.92:1.00:1.41:0.99:0.95:1.01:0.59:0.63:0.71:0.50:0.50	0	0	1060000	2830000	3260000	2180000	1670000	0:0:0.38:1.00:1.15:0.77:0.59	64	1	458	463
1	1	P02769	S.TVFDKLKHLVD.E	N	Y	9.02	60	0.7	1560000	0	0	0	0	0	0	119000	117000	0	1380000	1260000	1360000	6560000	4610000	4250000	2750000	3180000	3290000	1140000	1250000	1520000	0:0:0:0:0:0:0.09:0.09:0:1.01:0.93:1.00:4.82:3.38:3.12:2.02:2.34:2.42:0.84:0.92:1.12	0	0	118000	1330000	5140000	3070000	1300000	0:0:0.09:1.00:3.86:2.31:0.98	64	1	371	381
1	1	P02769	S.ERMPCT.E	N	Y	7.84	60	0.5	1550000	0	0	0	0	0	0	273000	305000	297000	1090000	1060000	1130000	3150000	3010000	2820000	3360000	2360000	2580000	4130000	3640000	3450000	0:0:0:0:0:0:0.24:0.27:0.26:0.97:0.94:1.00:2.80:2.68:2.50:2.98:2.10:2.29:3.67:3.23:3.07	0	0	291000	1090000	2990000	2770000	3740000	0:0:0.27:1.00:2.75:2.54:3.43	64	1	443	448
1	1	P02769	C.VLHEKTPVS.E	N	Y	7.85	60	0.9	1540000	0	0	0	0	0	156000	1310000	1770000	1830000	2190000	2860000	3240000	3120000	2760000	2220000	2660000	1860000	1980000	1740000	1230000	1400000	0:0:0:0:0:0.05:0.40:0.55:0.57:0.67:0.88:1.00:0.96:0.85:0.69:0.82:0.57:0.61:0.54:0.38:0.43	0	156000	1640000	2760000	2700000	2170000	1460000	0:0.06:0.59:1.00:0.98:0.78:0.53	64	1	461	469
1	1	P02769	G.TRC(-1.01)C(-1.01)TKPESER(+99.03).M	N	Y	7.28	60	0.8	1530000	0	0	0	0	0	0	352000	329000	334000	1130000	1580000	1550000	4380000	3160000	2700000	4390000	2740000	2550000	2200000	2180000	2670000	0:0:0:0:0:0:0.23:0.21:0.22:0.73:1.02:1.00:2.84:2.05:1.74:2.84:1.77:1.65:1.42:1.41:1.73	0	0	338000	1420000	3410000	3230000	2350000	0:0:0.24:1.00:2.41:2.28:1.66	64	1	434	444	Half of a disulfide bridge; Form-Gly-Arg
1	1	P02769	Y.EYSRRHPEY.A	N	Y	5.97	60	0.8	1500000	0	0	0	0	0	0	0	0	0	541000	483000	350000	3900000	3110000	2710000	3980000	3850000	2680000	3580000	2760000	3540000	0:0:0:0:0:0:0:0:0:1.55:1.38:1.00:11.14:8.89:7.73:11.36:11.01:7.66:10.22:7.87:10.12	0	0	0	458000	3240000	3500000	3290000	0:0:0:1.00:7.07:7.65:7.18	64	1	332	340
1	1	P02769	F.AVEGPKLVVS.T	N	Y	13.8	60	1	1490000	0	0	0	0	0	0	320000	328000	337000	867000	1020000	1090000	3580000	2690000	2880000	3680000	0	2800000	4100000	3580000	3930000	0:0:0:0:0:0:0.29:0.30:0.31:0.80:0.94:1.00:3.29:2.47:2.65:3.38:0:2.58:3.77:3.29:3.61	0	0	328000	992000	3050000	3240000	3870000	0:0:0.33:1.00:3.08:3.27:3.90	64	1	568	577
1	1	P02769	L.YEYSRRHPEYAVS.V	N	Y	6.21	60	0.7	1480000	0	0	0	0	0	0	70800	71600	57100	436000	611000	659000	5700000	3330000	3280000	3200000	3330000	2630000	3020000	2460000	2300000	0:0:0:0:0:0:0.11:0.11:0.09:0.66:0.93:1.00:8.64:5.05:4.98:4.85:5.05:3.99:4.58:3.73:3.49	0	0	66500	569000	4100000	3050000	2590000	0:0:0.12:1.00:7.21:5.37:4.56	64	1	331	343
1	1	P02769	E.IARRHPYFY.A	N	Y	3.76	60	0.6	1460000	0	0	0	0	0	0	96900	0	81800	634000	735000	794000	4560000	3110000	3350000	3660000	3470000	3590000	2320000	2130000	2110000	0:0:0:0:0:0:0.12:0:0.10:0.80:0.93:1.00:5.74:3.91:4.23:4.61:4.37:4.52:2.93:2.68:2.65	0	0	89400	721000	3670000	3570000	2190000	0:0:0.12:1.00:5.10:4.95:3.03	64	1	141	149
1	1	P02769	S.Q(-17.03)KFPKAEFV.E	N	Y	9.84	60	1	1450000	0	0	0	0	0	0	0	0	0	298000	315000	439000	3040000	2710000	2600000	3240000	2940000	2990000	4010000	3810000	4110000	0:0:0:0:0:0:0:0:0:0.68:0.72:1.00:6.91:6.17:5.91:7.37:6.69:6.80:9.12:8.68:9.35	0	0	0	351000	2780000	3050000	3980000	0:0:0:1.00:7.93:8.71:11.34	64	1	220	228	Pyro-glu from Q
1	1	P02769	A.RRHPYF.Y	N	Y	8.67	60	0.8	1440000	0	0	0	0	0	0	0	0	0	203000	0	184000	3200000	2970000	3090000	4700000	3430000	4160000	4270000	3980000	0	0:0:0:0:0:0:0:0:0:1.10:0:1.00:17.38:16.15:16.77:25.50:18.63:22.58:23.18:21.63:0	0	0	0	194000	3090000	4100000	4130000	0:0:0:1.00:15.95:21.16:21.32	64	1	143	148
1	1	P02769	G.EEHFKGLVL.I	N	Y	19.41	60	0.6	5250000	0	0	0	0	0	134000	1580000	2050000	1490000	6180000	5960000	6260000	15600000	13400000	12100000	8840000	9910000	10100000	8070000	7080000	1540000	0:0:0:0:0:0.02:0.25:0.33:0.24:0.99:0.95:1.00:2.49:2.14:1.93:1.41:1.58:1.62:1.29:1.13:0.25	0	134000	1710000	6140000	13700000	9620000	7520000	0:0.02:0.28:1.00:2.23:1.57:1.23	64	2	16	24
1	1	P02769	C.TKPESERMPCT.E	N	Y	14.42	60	0.7	4670000	0	0	0	0	0	0	983000	1160000	1350000	4800000	4640000	5100000	14500000	9160000	10200000	9530000	7980000	5420000	10800000	7650000	4780000	0:0:0:0:0:0:0.19:0.23:0.26:0.94:0.91:1.00:2.83:1.80:1.99:1.87:1.56:1.06:2.12:1.50:0.94	0	0	1160000	4850000	11300000	7640000	8670000	0:0:0.24:1.00:2.32:1.58:1.79	64	2	438	448
1	1	P02769	K.AEFVEVTKLVT.D	N	Y	9.37	60	0.7	1370000	0	0	0	0	0	0	681000	1010000	846000	3760000	3320000	3620000	3660000	2820000	2830000	1300000	1430000	1670000	600000	562000	668000	0:0:0:0:0:0:0.19:0.28:0.23:1.04:0.92:1.00:1.01:0.78:0.78:0.36:0.40:0.46:0.17:0.16:0.18	0	0	845000	3570000	3110000	1470000	610000	0:0:0.24:1.00:0.87:0.41:0.17	64	1	225	235
1	1	P02769	Y.EYSR(+99.03)RHPEYA.V	N	Y	4.87	60	1.1	1350000	0	0	0	0	0	0	224000	0	167000	1090000	831000	1020000	4840000	3210000	2420000	3020000	2640000	2790000	2170000	2240000	1760000	0:0:0:0:0:0:0.22:0:0.16:1.07:0.82:1.00:4.77:3.17:2.38:2.98:2.60:2.74:2.14:2.21:1.74	0	0	196000	979000	3490000	2820000	2060000	0:0:0.20:1.00:3.57:2.88:2.10	64	1	332	341	Form-Gly-Arg
1	1	P02769	Q.Q(-17.03)CPFDEHVK.L	N	Y	7.46	60	0.7	1340000	0	0	0	0	0	0	1110000	1220000	1390000	3420000	3650000	3640000	3790000	2540000	0	2030000	1600000	1220000	1540000	0	962000	0:0:0:0:0:0:0.31:0.34:0.38:0.94:1.00:1.00:1.04:0.70:0:0.56:0.44:0.34:0.42:0:0.26	0	0	1240000	3570000	3160000	1620000	1250000	0:0:0.35:1.00:0.89:0.45:0.35	64	1	33	41	Pyro-glu from Q
1	1	P02769	L.VLI.A	N	Y	3.11	60	0.3	1330000	0	0	0	0	0	0	0	0	0	0	0	0	1960000	0	1900000	3430000	2720000	3110000	4580000	4910000	5260000	-:-:-:-:-:-:-:-:-:-:-:-:64.00:-:64.00:64.00:64.00:64.00:64.00:64.00:64.00	0	0	0	0	1930000	3090000	4920000	-:-:-:-:64.00:64.00:64.00	64	1	23	25
1	1	P02769	E.VSR(+99.03)SLGKVG.T	N	Y	8.76	60	0.5	1320000	0	0	0	0	0	52900	974000	1530000	1080000	3520000	2440000	2640000	3720000	2540000	2490000	2670000	2150000	1990000	0	0	0	0:0:0:0:0:0.02:0.37:0.58:0.41:1.34:0.93:1.00:1.41:0.96:0.94:1.01:0.81:0.75:0:0:0	0	52900	1200000	2870000	2920000	2270000	0	0:0.02:0.42:1.00:1.02:0.79:0	64	1	425	433	Form-Gly-Arg
1	1	P02769	T.ADFAEDKDVC(+31.99)K.N	N	Y	10.05	60	0.7	1320000	0	0	0	0	0	0	264000	260000	364000	1070000	1040000	1490000	4170000	3580000	4260000	3610000	3100000	0	2980000	1570000	0	0:0:0:0:0:0:0.18:0.17:0.24:0.72:0.70:1.00:2.81:2.41:2.87:2.43:2.08:0:2.01:1.06:0	0	0	296000	1200000	4000000	3350000	2280000	0:0:0.25:1.00:3.35:2.80:1.90	64	1	306	316	Dihydroxy
1	1	P02769	V.EVSRSLGK(+24.00)VG.T	N	Y	8.49	60	0.7	1320000	0	0	0	0	0	0	1200000	1240000	1340000	2330000	3020000	3210000	3840000	2740000	2370000	2280000	2170000	1940000	0	0	0	0:0:0:0:0:0:0.37:0.39:0.42:0.73:0.94:1.00:1.20:0.86:0.74:0.71:0.68:0.61:0:0:0	0	0	1260000	2850000	2990000	2130000	0	0:0:0.44:1.00:1.05:0.75:0	64	1	424	433	Crosslink-KR
1	1	P02769	S.ALTPDETYVPK.A	N	Y	9.14	60	1.1	1310000	0	0	0	0	0	0	0	90900	137000	559000	667000	608000	2930000	3330000	2670000	3520000	2830000	2410000	0	4350000	3480000	0:0:0:0:0:0:0:0.15:0.23:0.92:1.10:1.00:4.82:5.48:4.40:5.78:4.65:3.96:0:7.16:5.72	0	0	114000	611000	2980000	2920000	3920000	0:0:0.19:1.00:4.87:4.77:6.41	64	1	489	499
1	1	P02769	C.AKDDPHACYS.T	N	Y	4.81	60	0.8	1290000	0	0	0	0	0	0	124000	132000	189000	1010000	1460000	1290000	5010000	2730000	2730000	0	2540000	2770000	2860000	2560000	1790000	0:0:0:0:0:0:0.10:0.10:0.15:0.79:1.14:1.00:3.89:2.12:2.12:0:1.98:2.15:2.22:1.99:1.39	0	0	148000	1250000	3490000	2660000	2400000	0:0:0.12:1.00:2.78:2.12:1.92	64	1	361	370
1	1	P02769	F.SALTPDE.T	N	Y	2.44	60	0.6	1260000	0	0	0	0	0	0	80400	107000	0	0	321000	352000	2130000	1630000	0	2440000	2670000	2220000	4770000	5430000	4320000	0:0:0:0:0:0:0.23:0.30:0:0:0.91:1.00:6.06:4.64:0:6.94:7.59:6.30:13.57:15.43:12.29	0	0	93700	337000	1880000	2440000	4840000	0:0:0.28:1.00:5.59:7.25:14.38	64	1	488	494
1	1	P02769	K.LVTDLTKVH.K	N	Y	6.76	60	0.5	1250000	0	0	0	0	0	0	289000	248000	282000	1610000	2000000	2000000	4700000	0	3420000	3470000	2440000	2710000	1680000	0	1390000	0:0:0:0:0:0:0.14:0.12:0.14:0.81:1.00:1.00:2.35:0:1.71:1.74:1.22:1.36:0.84:0:0.70	0	0	273000	1870000	4060000	2880000	1540000	0:0:0.15:1.00:2.17:1.54:0.82	64	1	233	241
1	1	P02769	K.DDPHACY.S	N	Y	11.96	60	0.6	1210000	0	0	0	0	0	0	0	0	0	581000	621000	643000	3260000	2270000	2330000	3080000	2100000	2310000	3130000	2950000	2230000	0:0:0:0:0:0:0:0:0:0.90:0.97:1.00:5.07:3.54:3.62:4.80:3.27:3.59:4.86:4.59:3.48	0	0	0	615000	2620000	2500000	2770000	0:0:0:1.00:4.26:4.06:4.51	64	1	363	369
1	1	P02769	E.GPKLVVS.T	N	Y	4.72	60	1	1190000	0	0	0	0	0	0	0	122000	113000	0	264000	318000	2050000	1400000	1700000	2240000	1970000	1920000	4490000	4390000	4010000	0:0:0:0:0:0:0:0.38:0.36:0:0.83:1.00:6.46:4.42:5.36:7.05:6.21:6.05:14.15:13.83:12.61	0	0	118000	291000	1720000	2040000	4300000	0:0:0.40:1.00:5.91:7.03:14.78	64	1	571	577
1	1	P02769	K.DLGEEHFKGLV.L	N	Y	9.71	60	0.9	1150000	0	0	0	0	0	0	354000	452000	306000	1300000	1630000	1480000	3400000	2680000	2610000	1780000	1940000	2100000	1300000	1570000	1260000	0:0:0:0:0:0:0.24:0.30:0.21:0.87:1.10:1.00:2.29:1.81:1.76:1.20:1.31:1.42:0.88:1.06:0.85	0	0	371000	1470000	2900000	1940000	1380000	0:0:0.25:1.00:1.97:1.32:0.94	64	1	13	23
1	1	P02769	F.DKLKHLVD.E	N	Y	6.59	60	0.7	3320000	0	0	0	0	0	0	0	0	0	305000	493000	232000	7520000	5810000	6600000	8140000	7480000	7490000	9290000	8030000	8400000	0:0:0:0:0:0:0:0:0:1.31:2.12:1.00:32.39:25.02:28.43:35.06:32.22:32.25:39.99:34.58:36.15	0	0	0	515000	6650000	7710000	8570000	0:0:0:1.00:12.90:14.95:16.64	64	2	374	381
1	1	P02769	W.GKYLYE.I	N	Y	3.48	60	0.6	1130000	0	0	0	0	0	0	0	0	0	0	0	0	0	2410000	2140000	3080000	2580000	2910000	3480000	3770000	3450000	-:-:-:-:-:-:-:-:-:-:-:-:-:64.00:64.00:64.00:64.00:64.00:64.00:64.00:64.00	0	0	0	0	2270000	2860000	3570000	-:-:-:-:64.00:64.00:64.00	64	1	135	140
1	1	P02769	S.VARLSQK(+24.00)FPK.A	N	Y	1.96	60	1.3	1130000	0	0	0	0	0	0	135000	155000	88900	0	2340000	100000	348000	4250000	257000	446000	0	2170000	13400000	0	0	0:0:0:0:0:0:1.35:1.55:0.89:0:23.36:1.00:3.48:42.52:2.57:4.46:0:21.64:64.00:0:0	0	0	126000	1220000	1620000	1310000	13400000	0:0:0.10:1.00:1.33:1.07:11.01	64	1	215	224	Crosslink-KR
1	1	P02769	T.ADFAEDKDVCKNYQ.E	N	Y	4.79	60	0.5	1120000	0	0	0	0	0	0	744000	947000	906000	2750000	2840000	2930000	4540000	2780000	2050000	1210000	1030000	722000	0	0	0	0:0:0:0:0:0:0.25:0.32:0.31:0.94:0.97:1.00:1.55:0.95:0.70:0.41:0.35:0.25:0:0:0	0	0	866000	2840000	3120000	986000	0	0:0:0.30:1.00:1.10:0.35:0	64	1	306	319
1	1	P02769	S.VAR(+99.03)LSQKFPK.A	N	Y	4.21	60	0.7	1100000	0	0	0	0	0	0	0	0	0	344000	571000	682000	4290000	2760000	2660000	2590000	2510000	2180000	1470000	1740000	1390000	0:0:0:0:0:0:0:0:0:0.50:0.84:1.00:6.29:4.04:3.90:3.80:3.68:3.19:2.16:2.55:2.04	0	0	0	532000	3240000	2430000	1530000	0:0:0:1.00:6.08:4.56:2.88	64	1	215	224	Form-Gly-Arg
1	1	P02769	S.IQ(+87.03)KFGER(+99.03)ALK.A	N	Y	7.71	60	0.9	1030000	0	0	0	0	0	0	556000	467000	452000	1570000	1470000	1860000	4330000	2820000	2560000	2240000	1590000	1820000	0	0	0	0:0:0:0:0:0:0.30:0.25:0.24:0.84:0.79:1.00:2.33:1.52:1.38:1.21:0.86:0.98:0:0:0	0	0	492000	1630000	3230000	1890000	0	0:0:0.30:1.00:1.98:1.16:0	64	1	202	211	Form-Gly; Form-Gly-Arg
1	1	P02769	F.VAFVD.K	N	Y	2.32	60	0.6	1030000	0	0	0	0	0	0	0	0	0	0	0	0	0	1610000	0	2580000	1940000	2280000	4610000	4620000	3950000	-:-:-:-:-:-:-:-:-:-:-:-:-:64.00:-:64.00:64.00:64.00:64.00:64.00:64.00	0	0	0	0	1610000	2270000	4400000	-:-:-:-:64.00:64.00:64.00	64	1	551	555
1	1	P02769	A.DC(-1.01)C(-1.01)EKQEPER.N	N	Y	8	60	0.6	4230000	0	0	0	0	0	0	236000	408000	315000	2750000	2960000	3110000	17000000	10300000	8860000	8790000	8780000	7940000	6330000	6550000	4540000	0:0:0:0:0:0:0.08:0.13:0.10:0.88:0.95:1.00:5.47:3.30:2.85:2.82:2.82:2.55:2.03:2.11:1.46	0	0	320000	2940000	12000000	8500000	5810000	0:0:0.11:1.00:4.10:2.89:1.98	64	2	89	98	Half of a disulfide bridge
1	1	P02769	S.VARLSQK(+24.00)FPKAE.F	N	Y	5.47	60	0.5	1010000	0	0	0	0	0	0	0	0	0	0	317000	433000	3300000	2350000	2470000	2930000	816000	2710000	2180000	2000000	1660000	0:0:0:0:0:0:0:0:0:0:0.73:1.00:7.63:5.41:5.70:6.75:1.88:6.26:5.03:4.62:3.83	0	0	0	375000	2710000	2150000	1950000	0:0:0:1.00:7.21:5.74:5.19	64	1	215	226	Crosslink-KR
1	1	P02769	E.VEKDAIPEN.L	N	Y	3.4	60	1	1000000	0	0	0	0	0	0	0	50600	0	189000	0	0	2410000	1840000	1660000	2250000	2250000	2270000	2930000	2580000	2660000	-:-:-:-:-:-:-:64.00:-:64.00:-:-:64.00:64.00:64.00:64.00:64.00:64.00:64.00:64.00:64.00	0	0	50600	189000	1970000	2250000	2720000	0:0:0.27:1.00:10.44:11.95:14.45	64	1	292	300
1	1	P02769	V.SRSLGKVG.T	N	Y	5.65	60	0.9	990000	0	0	0	0	0	0	603000	698000	526000	895000	1480000	1210000	3070000	2820000	0	2350000	2060000	2080000	1290000	1710000	0	0:0:0:0:0:0:0.50:0.58:0.43:0.74:1.22:1.00:2.54:2.32:0:1.94:1.70:1.71:1.06:1.41:0	0	0	609000	1200000	2940000	2160000	1500000	0:0:0.51:1.00:2.46:1.81:1.25	64	1	426	433
1	1	P02769	L.PKIETMR.E	N	Y	4.63	60	0.8	982000	0	0	0	0	0	0	208000	227000	217000	839000	1060000	1020000	3470000	2150000	2450000	2560000	2140000	2260000	2010000	0	0	0:0:0:0:0:0:0.20:0.22:0.21:0.82:1.04:1.00:3.39:2.10:2.40:2.50:2.09:2.21:1.96:0:0	0	0	217000	975000	2690000	2320000	2010000	0:0:0.22:1.00:2.76:2.38:2.06	64	1	179	185
1	1	P02769	C.QAEDKGACL.L	N	Y	5.78	60	0.6	974000	0	0	0	0	0	0	178000	193000	192000	825000	942000	982000	3130000	2370000	2130000	2300000	1960000	1450000	1990000	1800000	0	0:0:0:0:0:0:0.18:0.20:0.20:0.84:0.96:1.00:3.19:2.41:2.17:2.35:2.00:1.48:2.03:1.84:0	0	0	188000	916000	2540000	1910000	1900000	0:0:0.20:1.00:2.77:2.08:2.07	64	1	169	177
1	1	P02769	Q.NALIVR.Y	N	Y	11.7	60	0.7	20700000	0	0	0	0	0	0	1850000	2150000	1910000	5420000	6200000	6650000	35600000	27800000	29400000	43900000	39000000	37600000	67000000	66400000	62800000	0:0:0:0:0:0:0.28:0.32:0.29:0.82:0.93:1.00:5.36:4.19:4.42:6.61:5.87:5.66:10.07:9.99:9.44	0	0	1970000	6090000	31000000	40200000	65400000	0:0:0.32:1.00:5.08:6.60:10.73	64	3	404	409
1	1	P02769	DTHKSEIAHRFK(+12.00).D	N	Y	4.51	60	0.7	2410000	0	0	0	0	0	0	177000	252000	209000	1100000	1220000	1410000	6880000	5020000	5580000	4500000	4300000	4840000	4410000	5620000	5120000	0:0:0:0:0:0:0.13:0.18:0.15:0.78:0.86:1.00:4.87:3.55:3.95:3.19:3.05:3.43:3.12:3.98:3.62	0	0	213000	1240000	5820000	5560000	6050000	0:0:0.17:1.00:4.69:4.48:4.88	64	2	1	12	Crosslink-KY
1	1	P02769	N.RRPCFSA.L	N	Y	5.35	60	0.9	928000	0	0	0	0	0	0	1010000	1480000	1280000	2490000	3040000	2520000	2310000	1860000	0	1420000	1270000	0	826000	0	0	0:0:0:0:0:0:0.40:0.59:0.51:0.99:1.21:1.00:0.92:0.74:0:0.56:0.50:0:0.33:0:0	0	0	1260000	2680000	2080000	1340000	826000	0:0:0.47:1.00:0.78:0.50:0.31	64	1	483	489
1	1	P02769	K.ADEKKFW.G	N	Y	4.58	60	0.8	910000	0	0	0	0	0	0	0	0	0	0	0	0	1490000	1550000	1600000	1980000	1650000	1680000	3230000	3260000	2670000	-:-:-:-:-:-:-:-:-:-:-:-:64.00:64.00:64.00:64.00:64.00:64.00:64.00:64.00:64.00	0	0	0	0	1550000	1770000	3050000	-:-:-:-:64.00:64.00:64.00	64	1	128	134
1	1	P02769	E.YSRRHPEY.A	N	Y	5.82	60	0.5	891000	0	0	0	0	0	0	0	0	0	0	0	0	2550000	1380000	1160000	1880000	2460000	1710000	2940000	2600000	2030000	-:-:-:-:-:-:-:-:-:-:-:-:64.00:64.00:64.00:64.00:64.00:64.00:64.00:64.00:64.00	0	0	0	0	1700000	2020000	2520000	-:-:-:-:64.00:64.00:64.00	64	1	333	340
1	1	P02769	Q.KFGERALK.A	N	Y	5.21	60	1	881000	0	0	0	0	0	0	382000	501000	548000	1660000	1650000	1890000	3190000	1770000	1650000	1560000	1420000	1540000	748000	0	0	0:0:0:0:0:0:0.20:0.27:0.29:0.88:0.87:1.00:1.69:0.93:0.87:0.82:0.75:0.81:0.40:0:0	0	0	477000	1730000	2200000	1500000	748000	0:0:0.28:1.00:1.27:0.87:0.43	64	1	204	211
1	1	P02769	V.EVSRSLGKVG.T	N	Y	8.8	60	0.5	863000	0	0	0	0	0	0	591000	641000	473000	1290000	1800000	1630000	3200000	2340000	2330000	1940000	0	1880000	0	0	0	0:0:0:0:0:0:0.36:0.39:0.29:0.79:1.10:1.00:1.96:1.43:1.43:1.19:0:1.15:0:0:0	0	0	568000	1570000	2620000	1910000	0	0:0:0.36:1.00:1.67:1.21:0	64	1	424	433
1	1	P02769	C.DQFEKLG.E	N	Y	2.76	60	0.8	849000	0	0	0	0	0	0	0	0	0	0	0	0	1300000	0	908000	1960000	1840000	1800000	3390000	3140000	3490000	-:-:-:-:-:-:-:-:-:-:-:-:64.00:-:64.00:64.00:64.00:64.00:64.00:64.00:64.00	0	0	0	0	1110000	1870000	3340000	-:-:-:-:64.00:64.00:64.00	64	1	392	398
1	1	P02769	Q.DTISSKLK.E	N	Y	3.66	60	0.8	821000	0	0	0	0	0	0	0	0	0	0	321000	331000	2160000	1530000	1580000	1760000	1610000	1830000	2370000	1870000	1880000	0:0:0:0:0:0:0:0:0:0:0.97:1.00:6.52:4.61:4.76:5.32:4.87:5.52:7.14:5.64:5.67	0	0	0	326000	1750000	1740000	2040000	0:0:0:1.00:5.38:5.32:6.25	64	1	268	275
1	1	P02769	F.LSHKDDSPDLPK.L	N	Y	13.86	60	0.8	24700000	0	0	0	0	0	0	678000	776000	710000	7070000	6790000	6030000	66900000	48800000	42700000	59900000	48200000	52000000	65500000	51100000	61000000	0:0:0:0:0:0:0.11:0.13:0.12:1.17:1.13:1.00:11.10:8.08:7.07:9.93:7.99:8.62:10.86:8.47:10.11	0	0	721000	6740000	52800000	54100000	63200000	0:0:0.11:1.00:7.83:8.03:9.37	64	3	103	114
1	1	P02769	K.ADEK(+14.02)KFWGKYLY.E	N	Y	6.28	60	0.9	3900000	0	0	0	0	0	0	163000	207000	226000	2330000	2980000	0	15400000	12400000	10000000	8160000	6530000	8910000	5330000	3970000	5250000	-:-:-:-:-:-:64.00:64.00:64.00:64.00:64.00:-:64.00:64.00:64.00:64.00:64.00:64.00:64.00:64.00:64.00	0	0	199000	2760000	14600000	8030000	5120000	0:0:0.07:1.00:5.31:2.91:1.85	64	2	128	139	Methylation(KR)
1	1	P02769	A.RLSQKFPKAEFVE.V	N	Y	3.76	60	0.8	660000	0	0	0	0	0	0	173000	290000	268000	1310000	166000	1510000	4160000	0	3310000	2680000	0	0	0	0	0	0:0:0:0:0:0:0.11:0.19:0.18:0.87:0.11:1.00:2.76:0:2.19:1.77:0:0:0:0:0	0	0	244000	994000	3740000	2680000	0	0:0:0.25:1.00:3.76:2.69:0	64	1	217	229
1	1	P02769	DTHKSEIAHRFK.D	N	Y	8.19	60	0.9	3340000	0	0	0	0	20300	0	610000	868000	1170000	2180000	2940000	2970000	16700000	6470000	6700000	4230000	5880000	5080000	4530000	4210000	5630000	0:0:0:0:0.02:0:0.21:0.29:0.39:0.73:0.99:1.00:5.61:2.18:2.25:1.42:1.98:1.71:1.52:1.42:1.89	0	20300	1100000	2740000	14100000	6570000	6530000	0:0.02:0.40:1.00:5.14:2.39:2.38	64	3	1	12
1	1	P02769	S.TVFDKLKH.L	N	Y	2.62	60	1.6	593000	0	0	0	0	0	0	98500	0	0	154000	0	110000	1830000	1080000	1060000	1880000	1020000	901000	1740000	1190000	1380000	0:0:0:0:0:0:0.90:0:0:1.41:0:1.00:16.73:9.82:9.70:17.16:9.34:8.22:15.89:10.89:12.58	0	0	98500	132000	1320000	1270000	1440000	0:0:0.75:1.00:10.03:9.61:10.89	64	1	371	378
1	1	P02769	S.VARLSQKFPKAEFVE.V	N	Y	4.65	60	0.6	567000	0	0	0	0	0	0	127000	155000	161000	1080000	1190000	1160000	2930000	1140000	2100000	1170000	0	697000	0	0	0	0:0:0:0:0:0:0.11:0.13:0.14:0.93:1.03:1.00:2.52:0.98:1.81:1.01:0:0.60:0:0:0	0	0	148000	1140000	2060000	933000	0	0:0:0.13:1.00:1.80:0.82:0	64	1	215	229
1	1	P02769	DTHK(+12.00)SEIAHRFK.D	N	Y	3.64	60	1	460000	0	0	0	0	0	0	0	59300	60800	111000	363000	402000	1550000	1070000	753000	0	2660000	1740000	0	900000	0	0:0:0:0:0:0:0:0.15:0.15:0.28:0.90:1.00:3.86:2.65:1.87:0:6.62:4.32:0:2.24:0	0	0	60000	292000	1120000	2200000	900000	0:0:0.21:1.00:3.85:7.52:3.08	64	1	1	12	Crosslink-KY
1	1	P02769	DTHK(+24.00)SEIAHRFK.D	N	Y	3.16	60	0.8	423000	0	0	0	0	0	0	80000	93500	89700	22800	165000	109000	693000	1370000	176000	614000	0	0	0	1960000	3520000	0:0:0:0:0:0:0.73:0.86:0.82:0.21:1.52:1.00:6.36:12.61:1.62:5.63:0:0:0:17.96:32.28	0	0	87700	99000	748000	614000	2740000	0:0:0.89:1.00:7.55:6.20:27.64	64	1	1	12	Crosslink-KR
1	1	P02769	T.RKVPQV.S	N	Y	2.66	60	1.1	363000	0	0	0	0	0	0	0	0	0	0	0	136000	1030000	794000	0	0	1430000	0	1790000	2450000	0	0:0:0:0:0:0:0:0:0:0:0:1.00:7.57:5.84:0:0:10.51:0:13.15:18.07:0	0	0	0	136000	911000	1430000	2120000	0:0:0:1.00:6.71:10.51:15.61	64	1	412	417
1	1	P02769	Q.QCPFDEHVK.L	N	Y	7.74	60	1.2	284000	0	0	0	0	0	0	997000	293000	396000	2840000	612000	817000	0	0	0	0	0	0	0	0	0	0:0:0:0:0:0:1.22:0.36:0.49:3.48:0.75:1.00:0:0:0:0:0:0:0:0:0	0	0	562000	1420000	0	0	0	0:0:0.39:1.00:0:0:0	64	1	33	41
1	1	P02769	Y.EIARRHPYF.Y	N	Y	17.93	60	1	24600000	0	0	0	0	0	0	1440000	1580000	1800000	11700000	13300000	13500000	91100000	63300000	56000000	56900000	56100000	42800000	37100000	37800000	31400000	0:0:0:0:0:0:0.11:0.12:0.13:0.86:0.98:1.00:6.72:4.67:4.13:4.20:4.14:3.16:2.74:2.79:2.31	0	0	1700000	13000000	70100000	52300000	38400000	0:0:0.13:1.00:5.41:4.04:2.96	64	3	140	148
1	1	P02769	H.KEC(-1.01)C(-1.01)HGDLL.E	N	Y	3.24	60	0.5	3080000	0	0	0	0	0	0	391000	384000	464000	1770000	2300000	2420000	9650000	7090000	5750000	7510000	6560000	6660000	4540000	5360000	3840000	0:0:0:0:0:0:0.16:0.16:0.19:0.73:0.95:1.00:3.98:2.93:2.38:3.10:2.71:2.75:1.87:2.21:1.59	0	0	413000	2160000	7500000	6910000	9140000	0:0:0.19:1.00:3.46:3.19:4.22	64	2	242	250	Half of a disulfide bridge
1	1	P02769	A.VSVLLR.L	N	Y	3.68	60	0.3	1850000	0	0	0	0	0	0	436000	404000	513000	1780000	2370000	2040000	6360000	0	5270000	5370000	3610000	3670000	2190000	2190000	2700000	0:0:0:0:0:0:0.21:0.20:0.25:0.87:1.16:1.00:3.12:0:2.58:2.63:1.77:1.80:1.07:1.07:1.33	0	0	451000	2070000	5820000	4220000	4890000	0:0:0.22:1.00:2.82:2.04:2.37	64	2	342	347
1	1	P02769	D.SPDLPK.L	N	Y	0.06	60	0	91600	0	0	0	0	0	0	0	0	0	0	0	0	0	0	0	0	0	0	0	0	1920000	-:-:-:-:-:-:-:-:-:-:-:-:-:-:-:-:-:-:-:-:64.00	0	0	0	0	0	0	1920000	-:-:-:-:-:-:64.00	64	1	109	114
2	7	|Angiotensin1|Angiotensin1	DRVYIHPFHL	Y	Y	16.9	15.2	0.2	7130000	3310000	3450000	4010000	4210000	5110000	6840000	10600000	10700000	9940000	14000000	15300000	16400000	8220000	9110000	6380000	6150000	4430000	4320000	3210000	1400000	2780000	0.20:0.21:0.24:0.26:0.31:0.42:0.64:0.65:0.61:0.85:0.93:1.00:0.50:0.56:0.39:0.38:0.27:0.26:0.20:0.09:0.17	7040000	8730000	10400000	15200000	7900000	4970000	2460000	0.46:0.57:0.68:1.00:0.52:0.33:0.16	6.18	3	1	10
2	7	|Angiotensin1|Angiotensin1	D.RVYIHPF.H	N	Y	57.33	18.21	0.5	5350000	4380000	4410000	4460000	1650000	6010000	6800000	6790000	7560000	7430000	7430000	7970000	8830000	6390000	5690000	5340000	4390000	4740000	3600000	2890000	3160000	2390000	0.50:0.50:0.51:0.19:0.68:0.77:0.77:0.86:0.84:0.84:0.90:1.00:0.72:0.64:0.60:0.50:0.54:0.41:0.33:0.36:0.27	4420000	4820000	7260000	8080000	5810000	4240000	2810000	0.55:0.60:0.90:1.00:0.72:0.53:0.35	2.87	2	2	8
										4.06288e+06	119658	330114	1.34667e+07	3.8628e+06	4.32682e+06	3.71345e+08	3.54742e+08	3.79917e+08	1.31402e+09	1.32634e+09	1.25638e+09	7.18487e+09	6.26067e+09	6.39122e+09	9.55997e+09	8.08003e+09	1.05078e+10	1.48427e+10	1.31051e+10	1.67696e+10
										0.569399	0.573299	0.579799	0.2145	0.781299	0.883998	0.882698	0.982798	0.965898	0.965898	1.0361	1.1479	0.830698	0.739699	0.694199	0.570699	0.616199	0.467999	0.375699	0.410799	0.310699
