# Supplementary material for: Formaldehyde treatment of proteins enhances proteolytic degradation by the endo-lysosomal protease cathepsin S
Source: Sci Rep. 2020 Jul 14;10:11535. doi: 10.1038/s41598-020-68248-z (PMC7360561; doi:10.1038/s41598-020-68248-z)
Supplement: Supplementary file 6 — Supplementary data S6 [file 41598_2020_68248_MOESM6_ESM.xlsx]

## Sheet: TM087_80mM
Protein Group	Protein ID	Protein Accession	Peptide	Used	Candidate	Quality	Significance	Avg. ppm	Avg. Intensity	0h triplo 1	0h triplo 2	0h triplo 3	1h triplo 1	1h triplo 2	1h triplo 3	4h triplo 1	4h triplo 2	4h triplo 3	8h triplo 1	8h triplo 2	8h triplo 3	24h triplo 1	24h triplo 2	24h triplo 3	32h triplo 1	32h triplo 2	32h triplo 3	48h triplo 1	48h triplo 2	48h triplo 3	Sample Profile (Ratio)	Group 1	Group 2	Group 3	Group 4	Group 5	Group 6	Group 7	Group Profile (Ratio)	Max Ratio	#Vector	Start	End	PTM
1	1	P02769	S.TPTLVE.V	Y	Y	74.12	60	0.7	114000000	0	0	0	10600000	9330000	10200000	53600000	68500000	66500000	123000000	130000000	133000000	200000000	194000000	198000000	189000000	197000000	200000000	208000000	196000000	196000000	0:0:0:0.16:0.14:0.15:0.78:1.00:0.97:1.80:1.89:1.95:2.92:2.84:2.89:2.76:2.88:2.92:3.04:2.86:2.87	0	10100000	62900000	129000000	197000000	195000000	200000000	0:0.16:1.00:2.05:3.14:3.10:3.18	64	1	419	424
1	1	P02769	S.LILN.R	Y	Y	24.85	60	0.5	105000000	0	0	0	502000	369000	371000	24800000	26500000	24900000	83700000	80200000	81100000	205000000	194000000	198000000	211000000	204000000	199000000	240000000	209000000	222000000	0:0:0:0.03:0.03:0.03:0.94:1.00:0.94:3.16:3.03:3.07:7.76:7.33:7.47:7.98:7.73:7.52:9.06:7.92:8.39	0	414000	25400000	81700000	199000000	205000000	224000000	0:0.03:1.00:3.22:7.84:8.07:8.82	64	2	454	457
1	1	P02769	L.IAFS.Q	N	Y	57.07	60	0.5	91900000	0	0	0	1300000	1170000	1190000	17600000	18700000	18200000	64600000	64100000	64900000	188000000	181000000	172000000	190000000	183000000	180000000	198000000	192000000	194000000	0:0:0:0.07:0.06:0.06:0.94:1.00:0.97:3.45:3.42:3.46:10.06:9.67:9.17:10.15:9.75:9.63:10.57:10.26:10.36	0	1220000	18200000	64500000	180000000	184000000	195000000	0:0.07:1.00:3.55:9.92:10.13:10.70	64	1	25	28
1	1	P02769	S.TPTLV.E	N	Y	100	60	0.5	61300000	0	0	0	5400000	4920000	5240000	32100000	36700000	35800000	67700000	64900000	67600000	111000000	106000000	107000000	107000000	107000000	103000000	115000000	102000000	108000000	0:0:0:0.15:0.13:0.14:0.87:1.00:0.97:1.84:1.77:1.84:3.02:2.90:2.93:2.91:2.93:2.81:3.14:2.78:2.93	0	5190000	34800000	66800000	108000000	106000000	108000000	0:0.15:1.00:1.92:3.11:3.03:3.11	64	1	419	423
1	1	P02769	Y.APELL.Y	N	Y	34.93	60	0.6	57400000	0	0	0	0	174000	176000	4910000	4540000	4470000	22000000	22800000	23600000	116000000	101000000	101000000	132000000	122000000	116000000	151000000	140000000	144000000	0:0:0:0:0.10:0.10:1.08:1.00:0.99:4.86:5.03:5.21:25.59:22.25:22.31:29.12:26.80:25.47:33.23:30.78:31.83	0	175000	4640000	22800000	106000000	123000000	145000000	0:0.10:1.00:4.92:22.87:26.53:31.24	64	1	150	154
1	1	P02769	L.LPKIE.T	N	Y	27.52	60	0.5	54900000	0	0	0	0	0	0	3050000	2880000	3020000	18000000	18400000	17500000	126000000	104000000	105000000	122000000	134000000	104000000	144000000	116000000	136000000	0:0:0:0:0:0:1.06:1.00:1.05:6.25:6.38:6.08:43.75:36.08:36.47:42.37:46.38:36.16:49.91:40.11:47.08	0	0	2990000	18000000	112000000	120000000	132000000	0:0:1.00:6.03:37.44:40.22:44.14	64	1	178	182
1	1	P02769	K.AEFVE.V	N	Y	52.44	60	0.6	41300000	0	0	0	0	0	0	3470000	3380000	3140000	16500000	17100000	17100000	79600000	72900000	74100000	90100000	87400000	86400000	108000000	104000000	103000000	0:0:0:0:0:0:1.03:1.00:0.93:4.87:5.06:5.06:23.53:21.54:21.90:26.63:25.83:25.54:32.03:30.77:30.46	0	0	3330000	16900000	75500000	87900000	105000000	0:0:1.00:5.08:22.68:26.42:31.59	64	1	225	229
1	1	P02769	A.VSVL.L	N	Y	24.49	60	0.6	40800000	0	0	0	0	0	0	1470000	1530000	1370000	10700000	9750000	10100000	77500000	71100000	71600000	90000000	87700000	82400000	123000000	109000000	109000000	0:0:0:0:0:0:0.97:1.00:0.90:7.04:6.39:6.62:50.78:46.57:46.87:58.96:57.45:53.94:64.00:64.00:64.00	0	0	1460000	10200000	73400000	86700000	114000000	0:0:1.00:7.00:50.36:59.49:64.00	64	1	342	345
1	1	P02769	G.SFLY.E	N	Y	25.54	60	0.7	36000000	191000	0	0	0	97900	107000	5970000	6040000	5240000	23300000	21200000	22800000	77900000	55800000	59300000	79400000	77200000	71800000	83800000	81200000	84800000	0.05:0:0:0:0.05:0.05:0.99:1.00:0.87:3.85:3.50:3.77:12.90:9.24:9.82:13.14:12.80:11.89:13.88:13.45:14.05	191000	103000	5750000	22400000	64300000	76100000	83300000	0.05:0.05:1.00:3.90:11.18:13.24:14.48	64	1	328	331
1	1	P02769	C.DKPLLE.K	N	Y	41.52	60	0.5	69400000	0	0	0	260000	0	0	15800000	16100000	15100000	66700000	68900000	61700000	164000000	146000000	141000000	128000000	147000000	117000000	130000000	114000000	126000000	0:0:0:0.03:0:0:0.98:1.00:0.94:4.15:4.28:3.83:10.21:9.05:8.76:7.94:9.15:7.29:8.08:7.08:7.84	0	260000	15700000	65700000	150000000	131000000	123000000	0:0.03:1.00:4.20:9.59:8.35:7.87	64	2	279	284
1	1	P02769	K.AEFVEVT.K	N	Y	60.81	60	0.5	30900000	0	0	0	0	0	0	3340000	3050000	3300000	18200000	16700000	16200000	65900000	58800000	59200000	67000000	66200000	53900000	75300000	65900000	75800000	0:0:0:0:0:0:1.10:1.00:1.08:5.95:5.47:5.30:21.59:19.28:19.41:21.96:21.69:17.67:24.68:21.61:24.86	0	0	3230000	17000000	61300000	62300000	72300000	0:0:1.00:5.26:18.97:19.29:22.38	64	1	225	231
1	1	P02769	H.TLFG.D	N	Y	29.13	60	0.3	25500000	0	0	0	0	0	115000	3390000	3380000	3370000	16200000	14600000	15100000	51300000	49500000	50600000	56500000	52900000	54100000	55900000	54000000	55100000	0:0:0:0:0:0.06:1.00:1.00:0.99:4.78:4.31:4.46:15.16:14.63:14.96:16.70:15.63:16.00:16.52:15.97:16.28	0	115000	3380000	15300000	50500000	54500000	55000000	0:0.06:1.00:4.52:14.93:16.12:16.26	64	1	68	71
1	1	P02769	F.YAPELL.Y	N	Y	30.68	60	0.5	24200000	238000	0	0	135000	0	120000	3080000	3020000	2810000	14800000	13100000	13600000	51800000	34000000	40200000	52600000	51100000	51800000	61300000	58100000	56500000	0.08:0:0:0.06:0:0.06:1.02:1.00:0.93:4.90:4.36:4.51:17.17:11.28:13.32:17.42:16.94:17.19:20.32:19.27:18.72	238000	128000	2970000	13800000	42000000	51800000	58600000	0.08:0.06:1.00:4.66:14.14:17.46:19.74	64	1	149	154
1	1	P02769	D.EPQNLIK.Q	N	Y	12.93	60	0.4	26000000	0	0	0	74800	0	0	1540000	379000	1760000	8740000	8020000	8250000	55600000	50600000	50300000	55900000	56200000	52600000	70100000	57500000	67600000	0:0:0:0.54:0:0:4.07:1.00:4.65:23.06:21.18:21.76:64.00:64.00:64.00:64.00:64.00:64.00:64.00:64.00:64.00	0	74800	1230000	8340000	52200000	54900000	65100000	0:0.17:1.00:6.79:42.48:44.71:52.97	64	2	382	388
1	1	P02769	N.LPPLT.A	N	Y	6.53	60	0.5	23300000	0	0	0	1120000	1050000	1210000	5450000	5810000	5220000	15000000	14400000	14000000	44500000	40200000	42400000	46100000	48500000	43700000	58900000	47300000	54800000	0:0:0:0.19:0.18:0.21:0.94:1.00:0.90:2.57:2.48:2.41:7.66:6.92:7.30:7.93:8.35:7.51:10.13:8.14:9.43	0	1120000	5490000	14500000	42400000	46100000	53600000	0:0.20:1.00:2.63:7.72:8.39:9.77	64	1	301	305
1	1	P02769	G.LVL.I	N		42.01	60	0.9	23000000	0	0	0	1220000	1130000	1190000	6570000	6700000	6780000	17700000	16600000	16800000	47900000	43200000	45000000	53700000	52600000	47500000	5230000	53300000	60200000	0:0:0:0.18:0.17:0.18:0.98:1.00:1.01:2.64:2.47:2.51:7.14:6.44:6.72:8.02:7.85:7.09:0.78:7.95:8.98	0	1180000	6680000	17000000	45300000	51300000	39600000	0:0.18:1.00:2.55:6.79:7.67:5.92	64	1	22	24
1	1	P02769	E.KSLHTLF.G	N	Y	35.52	60	0.8	21000000	0	0	0	0	0	0	1630000	1710000	1530000	13000000	12700000	13500000	51700000	43200000	49800000	42300000	46000000	39600000	45700000	41600000	37900000	0:0:0:0:0:0:0.95:1.00:0.90:7.59:7.40:7.87:30.23:25.28:29.15:24.75:26.93:23.20:26.74:24.36:22.17	0	0	1620000	13000000	48200000	42700000	41700000	0:0:1.00:8.02:29.69:26.26:25.70	64	1	64	70
1	1	P02769	L.GSFLY.E	N	Y	35.56	60	0.8	19100000	126000	0	0	0	0	0	2740000	2720000	2620000	11900000	10800000	11400000	40800000	28500000	34200000	42200000	40900000	38700000	47000000	43300000	42600000	0.05:0:0:0:0:0:1.01:1.00:0.97:4.37:3.98:4.20:15.01:10.49:12.59:15.51:15.06:14.22:17.31:15.95:15.68	126000	0	2700000	11400000	34500000	40600000	44300000	0.06:0:1.00:4.22:12.80:15.06:16.45	64	1	327	331
1	1	P02769	S.TVFDKLK.H	N	Y	28.48	60	0.8	15500000	0	0	0	0	0	0	553000	585000	581000	5290000	5740000	5200000	36800000	30200000	30200000	34200000	33400000	32300000	38300000	36600000	35500000	0:0:0:0:0:0:0.94:1.00:0.99:9.04:9.81:8.88:62.89:51.66:51.52:58.46:57.06:55.14:64.00:62.57:60.69	0	0	573000	5410000	32400000	33300000	36800000	0:0:1.00:9.44:56.55:58.11:64.00	64	1	371	377
1	1	P02769	R.ETY(+87.03)GDMA.D	N	Y	42.76	60	0.4	15400000	0	0	0	0	0	0	3690000	4070000	4080000	16300000	14400000	13800000	42800000	32100000	31000000	29200000	28500000	28600000	25400000	21200000	28300000	0:0:0:0:0:0:0.91:1.00:1.00:4.00:3.54:3.38:10.53:7.89:7.62:7.17:7.02:7.04:6.24:5.22:6.96	0	0	3950000	14800000	35300000	28800000	25000000	0:0:1.00:3.75:8.95:7.29:6.33	64	1	82	88	Form-Gly
1	1	P02769	K.DAFLG.S	N	Y	15.2	60	0.4	15100000	0	0	0	0	0	0	1340000	1320000	1250000	6770000	6210000	6450000	30200000	28000000	27200000	31900000	31900000	29400000	40700000	34800000	38600000	0:0:0:0:0:0:1.02:1.00:0.95:5.13:4.71:4.89:22.88:21.25:20.64:24.22:24.21:22.33:30.83:26.40:29.29	0	0	1310000	6480000	28500000	31100000	38000000	0:0:1.00:4.96:21.80:23.82:29.13	64	1	323	327
1	1	P02769	K.AWSVA.R	N	Y	38.88	60	0.7	14700000	0	0	0	0	0	0	1760000	1840000	1730000	9100000	8640000	8980000	31500000	27900000	30000000	30700000	32300000	30100000	32100000	30900000	31600000	0:0:0:0:0:0:0.96:1.00:0.94:4.95:4.70:4.89:17.14:15.18:16.34:16.72:17.57:16.40:17.49:16.81:17.19	0	0	1780000	8910000	29800000	31000000	31500000	0:0:1.00:5.01:16.78:17.48:17.75	64	1	212	216
1	1	P02769	R.ETYGDMA.D	N	Y	17.13	60	0.5	14300000	0	0	0	97000	0	0	4250000	4860000	4200000	15300000	16000000	16900000	31300000	29500000	29900000	26100000	28100000	25400000	23400000	23600000	21600000	0:0:0:0.02:0:0:0.87:1.00:0.87:3.16:3.29:3.48:6.45:6.08:6.17:5.37:5.79:5.23:4.81:4.85:4.45	0	97000	4440000	16100000	30300000	26500000	22800000	0:0.03:1.00:3.62:6.83:5.98:5.15	64	1	82	88
1	1	P02769	E.KDAIPENLPPLT.A	N	Y	13.34	42.62	0.7	12600000	101000	0	0	0	159000	149000	4390000	3850000	3670000	12500000	12700000	13900000	29500000	29600000	21900000	24400000	21900000	20300000	25300000	21300000	20000000	0.03:0:0:0:0.04:0.04:1.14:1.00:0.95:3.25:3.30:3.62:7.66:7.69:5.70:6.34:5.69:5.28:6.57:5.52:5.20	101000	154000	3970000	13000000	27000000	22200000	22200000	0.03:0.04:1.00:3.29:6.80:5.59:5.59	64	1	294	305
1	1	P02769	E.VSRSLGK(+24.00)VG.T	N	Y	9.32	60	0.5	12300000	0	0	0	462000	0	0	8780000	10500000	9570000	21800000	23400000	21500000	28100000	24600000	22300000	17800000	18200000	16400000	11600000	11200000	12800000	0:0:0:0.04:0:0:0.83:1.00:0.91:2.07:2.22:2.04:2.67:2.34:2.12:1.69:1.73:1.56:1.11:1.06:1.22	0	462000	9630000	22200000	25000000	17500000	11900000	0:0.05:1.00:2.31:2.60:1.82:1.23	64	1	425	433	Crosslink-KR
1	1	P02769	F.LSHKDDSPDLPK.L	N	Y	15.03	60	0.8	12500000	0	0	0	0	0	0	917000	1030000	1150000	5590000	5880000	5430000	39700000	26300000	25100000	31900000	23800000	20100000	26600000	23100000	26500000	0:0:0:0:0:0:0.89:1.00:1.12:5.42:5.70:5.26:38.46:25.49:24.34:30.94:23.04:19.51:25.82:22.35:25.68	0	0	1030000	5630000	30400000	25300000	25400000	0:0:1.00:5.45:29.37:24.45:24.57	64	2	103	114
1	1	P02769	S.Q(-17.03)KFPK.A	N	Y	15.18	60	1.2	11300000	0	0	0	0	0	0	0	0	0	1050000	1060000	1030000	17300000	16100000	12800000	20700000	22000000	18400000	45100000	36100000	46400000	-:-:-:-:-:-:-:-:-:64.00:64.00:64.00:64.00:64.00:64.00:64.00:64.00:64.00:64.00:64.00:64.00	0	0	0	1050000	15400000	20400000	42500000	-:-:-:64.00:64.00:64.00:64.00	64	1	220	224	Pyro-glu from Q
1	1	P02769	A.EVEKDAIPENLPPLT.A	N	Y	11.66	60	0.7	11300000	0	0	0	229000	228000	107000	5370000	5290000	5570000	15500000	15800000	16500000	28900000	25000000	18200000	24300000	15700000	18800000	13700000	13800000	13700000	0:0:0:0.04:0.04:0.02:1.01:1.00:1.05:2.93:2.98:3.11:5.46:4.73:3.43:4.59:2.96:3.55:2.58:2.60:2.59	0	188000	5410000	15900000	24000000	19600000	13700000	0:0.03:1.00:2.94:4.44:3.62:2.54	64	1	291	305
1	1	P02769	V.LIAFS.Q	N	Y	22.18	60	0.4	10400000	0	0	0	428000	376000	424000	3730000	3670000	3410000	10100000	9730000	10000000	21300000	20500000	19600000	21100000	21000000	19100000	18100000	17000000	17900000	0:0:0:0.12:0.10:0.12:1.02:1.00:0.93:2.76:2.65:2.73:5.79:5.58:5.34:5.74:5.73:5.19:4.94:4.62:4.88	0	409000	3610000	9950000	20500000	20400000	17700000	0:0.11:1.00:2.76:5.67:5.65:4.90	64	1	24	28
1	1	P02769	T.ADFAEDKDVC.K	N	Y	21.18	60	0.9	10200000	0	0	0	369000	0	0	5320000	7260000	5970000	17300000	17500000	17100000	24600000	18100000	16900000	14100000	13400000	16900000	13800000	13800000	11900000	0:0:0:0.05:0:0:0.73:1.00:0.82:2.39:2.41:2.35:3.39:2.49:2.32:1.94:1.85:2.32:1.90:1.90:1.63	0	369000	6180000	17300000	19800000	14800000	13200000	0:0.06:1.00:2.80:3.21:2.39:2.13	64	1	306	315
1	1	P02769	Q.EAKDAFLG.S	N	Y	29.6	60	1	10000000	0	0	0	0	0	0	1670000	1950000	1760000	7960000	8190000	8530000	25700000	21700000	20000000	18800000	19000000	17800000	20200000	18900000	18400000	0:0:0:0:0:0:0.86:1.00:0.90:4.08:4.19:4.37:13.16:11.11:10.26:9.60:9.73:9.12:10.33:9.65:9.42	0	0	1800000	8230000	22500000	18500000	19100000	0:0:1.00:4.58:12.53:10.32:10.66	64	1	320	327
1	1	P02769	Q.EAKDAFL.G	N	Y	18.57	60	0.8	11400000	0	0	0	0	0	0	1080000	1070000	1140000	6200000	5540000	5480000	25500000	21100000	21400000	24300000	23500000	22100000	27900000	28700000	25100000	0:0:0:0:0:0:1.01:1.00:1.07:5.81:5.19:5.13:23.86:19.80:20.08:22.77:22.01:20.67:26.17:26.92:23.52	0	0	1100000	6070000	22700000	23300000	27200000	0:0:1.00:5.54:20.68:21.24:24.86	64	2	320	326
1	1	P02769	R.LAKEYEATLE.E	N	Y	24.31	60	0.8	9940000	0	0	0	122000	0	0	6140000	8230000	7460000	20100000	23200000	22800000	21000000	18700000	19700000	12900000	12600000	12500000	7560000	7890000	7660000	0:0:0:0.02:0:0:0.75:1.00:0.91:2.44:2.82:2.77:2.55:2.28:2.39:1.57:1.53:1.52:0.92:0.96:0.93	0	122000	7280000	22000000	19800000	12700000	7710000	0:0.02:1.00:3.03:2.72:1.75:1.06	64	1	348	357
1	1	P02769	G.SFLYE.Y	N	Y	14.87	60	0.4	9270000	0	0	0	0	0	0	1420000	1410000	1220000	5410000	5650000	5250000	19300000	18400000	16400000	20300000	19500000	18300000	20500000	20700000	20800000	0:0:0:0:0:0:1.01:1.00:0.86:3.85:4.02:3.73:13.73:13.09:11.66:14.42:13.89:13.06:14.62:14.70:14.83	0	0	1350000	5440000	18000000	19400000	20700000	0:0:1.00:4.04:13.40:14.40:15.37	64	1	328	332
1	1	P02769	K.DAIPENLPPLT.A	N	Y	7.83	22.08	0.6	11700000	96700	0	0	353000	295000	379000	4320000	4260000	3210000	12600000	11500000	12000000	29800000	18300000	17000000	25800000	23500000	23300000	20700000	19400000	20000000	0.02:0:0:0.08:0.07:0.09:1.02:1.00:0.75:2.96:2.71:2.81:6.99:4.31:3.99:6.05:5.52:5.47:4.87:4.56:4.69	96700	363000	3930000	12000000	21700000	24200000	20000000	0.02:0.09:1.00:3.06:5.52:6.15:5.10	64	2	295	305
1	1	P02769	K.ADEK(+14.02)KFWG.K	N	Y	17.82	60	0.9	8960000	0	0	0	0	0	0	0	0	0	1150000	1290000	1320000	18800000	16700000	14800000	19000000	19900000	16300000	28000000	25900000	25100000	-:-:-:-:-:-:-:-:-:64.00:64.00:64.00:64.00:64.00:64.00:64.00:64.00:64.00:64.00:64.00:64.00	0	0	0	1250000	16700000	18400000	26300000	-:-:-:64.00:64.00:64.00:64.00	64	1	128	135	Methylation(KR)
1	1	P02769	E.VSRSLGKVG.T	N	Y	14.77	60	0.5	13800000	0	0	0	581000	421000	0	12300000	14000000	12100000	24000000	25800000	26100000	28600000	26600000	24200000	20700000	19600000	17400000	11400000	13000000	12300000	0:0:0:0.04:0.03:0:0.88:1.00:0.87:1.71:1.84:1.86:2.04:1.90:1.73:1.48:1.40:1.24:0.81:0.93:0.88	0	501000	12800000	25400000	26500000	19200000	14200000	0:0.04:1.00:1.98:2.07:1.50:1.11	64	3	425	433
1	1	P02769	M.ENFVA.F	N	Y	7.58	60	1	8750000	0	0	0	0	0	0	753000	0	792000	2490000	2850000	2880000	13200000	12300000	12700000	18400000	17600000	16800000	29000000	27200000	26900000	-:-:-:-:-:-:64.00:-:64.00:64.00:64.00:64.00:64.00:64.00:64.00:64.00:64.00:64.00:64.00:64.00:64.00	0	0	772000	2740000	12700000	17600000	27700000	0:0:1.00:3.55:16.47:22.78:35.87	64	1	548	552
1	1	P02769	A.KEYEATLE.E	N	Y	27.79	60	0.9	8230000	0	0	0	0	0	0	2320000	2700000	2340000	9770000	11100000	10100000	22600000	19400000	18300000	16700000	14500000	12900000	11700000	9420000	9240000	0:0:0:0:0:0:0.86:1.00:0.87:3.62:4.10:3.72:8.36:7.19:6.77:6.17:5.35:4.79:4.31:3.49:3.42	0	0	2450000	10300000	20100000	14700000	10100000	0:0:1.00:4.20:8.19:5.99:4.12	64	1	350	357
1	1	P02769	T.EDYLS.L	N	Y	18.02	60	0.7	48100000	0	0	0	915000	0	0	18100000	19600000	19100000	46600000	47900000	50600000	86300000	83900000	86700000	82000000	87000000	123000000	88700000	86900000	82600000	0:0:0:0.05:0:0:0.93:1.00:0.98:2.38:2.45:2.58:4.41:4.28:4.43:4.19:4.44:6.30:4.53:4.44:4.22	0	915000	19000000	48400000	85600000	207000000	173000000	0:0.05:1.00:2.55:4.52:10.93:9.15	64	3	449	453
1	1	P02769	E.VSR(+99.03)SLGKVG.T	N	Y	19.08	60	0.6	13000000	0	0	0	401000	709000	0	16700000	18800000	20200000	33100000	31300000	28900000	26300000	23300000	20300000	13500000	7250000	12300000	6740000	6330000	7530000	0:0:0:0.02:0.04:0:0.89:1.00:1.08:1.76:1.67:1.54:1.40:1.24:1.08:0.72:0.39:0.66:0.36:0.34:0.40	0	555000	18500000	31100000	23300000	12900000	6860000	0:0.03:1.00:1.68:1.26:0.70:0.37	64	2	425	433	Form-Gly-Arg
1	1	P02769	C.HGDLLE.C	N	Y	20.52	60	0.5	8030000	0	0	0	0	0	0	1960000	3070000	2640000	10100000	9300000	9250000	18600000	20200000	17200000	13500000	14100000	12400000	12200000	11400000	12800000	0:0:0:0:0:0:0.64:1.00:0.86:3.29:3.03:3.02:6.06:6.59:5.61:4.39:4.61:4.05:3.99:3.70:4.16	0	0	2550000	9550000	18700000	13300000	12100000	0:0:1.00:3.74:7.30:5.22:4.74	64	1	246	251
1	1	P02769	V.STPTLVE.V	N	Y	15.4	60	0.6	7920000	0	0	0	725000	674000	697000	4240000	4760000	5050000	9510000	9340000	9670000	14600000	13800000	13000000	12900000	13200000	12600000	15000000	13200000	13400000	0:0:0:0.15:0.14:0.15:0.89:1.00:1.06:2.00:1.96:2.03:3.07:2.90:2.74:2.72:2.78:2.64:3.16:2.78:2.82	0	699000	4680000	9500000	13800000	12900000	13900000	0:0.15:1.00:2.03:2.95:2.76:2.96	64	1	418	424
1	1	P02769	S.ALTPDET.Y	N	Y	10.5	60	0.4	7880000	0	0	0	0	0	0	840000	1030000	864000	3210000	3300000	2950000	13700000	13800000	10800000	17600000	17100000	14400000	22500000	19700000	23800000	0:0:0:0:0:0:0.82:1.00:0.84:3.12:3.21:2.86:13.27:13.42:10.50:17.07:16.63:14.03:21.86:19.12:23.10	0	0	911000	3150000	12800000	16400000	22000000	0:0:1.00:3.46:14.00:17.97:24.12	64	1	489	495
1	1	P02769	G.EY(+174.06)GFQ.N	N	Y	28.84	60	0.6	7850000	0	0	0	143000	106000	0	2520000	2600000	2770000	7840000	6770000	6480000	18800000	17000000	14800000	14100000	13900000	13400000	15700000	12700000	15100000	0:0:0:0.05:0.04:0:0.97:1.00:1.07:3.02:2.61:2.50:7.23:6.55:5.69:5.43:5.36:5.18:6.06:4.89:5.84	0	124000	2630000	7030000	16800000	13800000	14500000	0:0.05:1.00:2.67:6.41:5.25:5.52	64	1	399	403	Form-Gly-Double
1	1	P02769	S.Q(-17.03)KFPKAEFVE.V	N	Y	12.37	60	0.3	7960000	0	0	0	0	0	54000	879000	937000	1000000	3890000	4640000	4640000	20000000	13500000	15700000	17600000	15700000	14400000	19800000	14800000	19500000	0:0:0:0:0:0.07:0.94:1.00:1.07:4.15:4.95:4.95:21.34:14.41:16.75:18.78:16.71:15.40:21.15:15.74:20.82	0	54000	939000	8900000	16400000	15900000	18000000	0:0.07:1.00:9.48:17.48:16.94:19.21	64	2	220	229	Pyro-glu from Q
1	1	P02769	A.EVEKDAIPEN.L	N	Y	20.34	60	0.6	7490000	0	0	0	0	0	0	560000	604000	507000	3330000	3130000	3360000	20400000	15400000	13900000	16200000	13400000	14500000	18500000	14800000	18900000	0:0:0:0:0:0:0.93:1.00:0.84:5.52:5.19:5.56:33.75:25.57:22.97:26.77:22.12:24.06:30.59:24.49:31.36	0	0	557000	3270000	16600000	14700000	17400000	0:0:1.00:5.88:29.74:26.36:31.23	64	1	291	300
1	1	P02769	A.SIQK(+12.00)FG.E	N	Y	28.39	60	0.4	7390000	0	0	0	0	0	0	959000	1100000	996000	4970000	4880000	4200000	18100000	14500000	15300000	15400000	16200000	14300000	15300000	13400000	15600000	0:0:0:0:0:0:0.87:1.00:0.91:4.52:4.45:3.82:16.52:13.24:13.97:14.04:14.76:13.02:13.90:12.24:14.19	0	0	1020000	4680000	16000000	15300000	14800000	0:0:1.00:4.60:15.72:15.04:14.50	64	1	201	206	Crosslink-KY
1	1	P02769	E.KSLH(+87.03)TLFG.D	N	Y	31.2	60	0.6	6900000	0	0	0	0	0	0	1390000	1350000	1330000	7240000	6970000	6820000	18000000	15500000	15600000	13100000	13400000	11700000	11800000	10300000	10500000	0:0:0:0:0:0:1.03:1.00:0.98:5.37:5.17:5.06:13.35:11.52:11.56:9.75:9.92:8.68:8.72:7.65:7.79	0	0	1350000	7010000	16400000	12700000	10900000	0:0:1.00:5.18:12.09:9.41:8.02	64	1	64	71	Form-Gly
1	1	P02769	K.EC(-1.01)C(-1.01)DKPLLE.K	N	Y	15.29	60	1	6830000	0	0	0	560000	445000	490000	11800000	11500000	12000000	20600000	20500000	21100000	9400000	7980000	7780000	4380000	4790000	4200000	1830000	2190000	1920000	0:0:0:0.05:0.04:0.04:1.03:1.00:1.05:1.80:1.79:1.84:0.82:0.70:0.68:0.38:0.42:0.37:0.16:0.19:0.17	0	499000	11800000	20700000	8390000	4460000	1980000	0:0.04:1.00:1.76:0.71:0.38:0.17	64	1	276	284	Half of a disulfide bridge
1	1	P02769	D.EPQ(+30.01)NLIK.Q	N	Y	10.22	60	0.5	6710000	0	0	0	0	0	0	624000	494000	699000	2990000	2990000	2770000	15100000	14900000	13300000	14200000	12700000	13200000	17700000	14000000	15200000	0:0:0:0:0:0:1.26:1.00:1.42:6.06:6.06:5.61:30.65:30.10:27.00:28.67:25.71:26.78:35.79:28.39:30.75	0	0	606000	2920000	14400000	13400000	15600000	0:0:1.00:4.82:23.84:22.05:25.79	64	1	382	388	Form-Methylol
1	1	P02769	L.LPKIETMR.E	N	Y	5.41	60	0.3	8970000	0	0	0	101000	0	0	3030000	3300000	3110000	11000000	12300000	13400000	24500000	20800000	21100000	16000000	14500000	13900000	9690000	10900000	10900000	0:0:0:0.03:0:0:0.92:1.00:0.94:3.32:3.73:4.06:7.42:6.28:6.37:4.84:4.40:4.21:2.93:3.30:3.29	0	101000	3150000	12200000	22100000	14800000	13500000	0:0.03:1.00:3.89:7.03:4.70:4.28	64	3	178	185
1	1	P02769	A.VEGPKLVV.S	N	Y	25.1	60	0.8	6580000	0	0	0	0	60500	0	1250000	1350000	1420000	4160000	4760000	4480000	12800000	11600000	10900000	13000000	12500000	11800000	17100000	15600000	15500000	0:0:0:0:0.04:0:0.93:1.00:1.06:3.09:3.54:3.33:9.49:8.59:8.07:9.63:9.28:8.78:12.71:11.55:11.48	0	60500	1340000	4470000	11700000	12400000	16000000	0:0.05:1.00:3.34:8.77:9.29:11.99	64	1	569	576
1	1	P02769	Y.EYSRRHPEYA.V	N	Y	15.49	60	0.6	6530000	55900	0	0	0	0	0	324000	631000	362000	3420000	3860000	3190000	16400000	17800000	13900000	15300000	12700000	13300000	12700000	11100000	12000000	0.09:0:0:0:0:0:0.51:1.00:0.57:5.42:6.12:5.06:25.95:28.30:22.05:24.29:20.13:21.04:20.19:17.65:19.05	55900	0	439000	3490000	16000000	13800000	12000000	0.13:0:1.00:7.95:36.55:31.35:27.25	64	1	332	341
1	1	P02769	S.LILNR.L	N	Y	22.57	60	0.6	6360000	0	0	0	0	0	0	821000	914000	882000	3610000	3810000	3390000	13100000	11700000	12100000	13300000	14500000	11500000	15000000	13700000	15100000	0:0:0:0:0:0:0.90:1.00:0.96:3.95:4.16:3.70:14.36:12.84:13.27:14.50:15.89:12.54:16.43:14.99:16.53	0	0	873000	3600000	12300000	13100000	14600000	0:0:1.00:4.13:14.13:15.00:16.75	64	1	454	458
1	1	P02769	K.AWSVAR(+99.03)LS.Q	N	Y	33.15	60	0.5	5940000	0	0	0	601000	631000	734000	5970000	6090000	6570000	13200000	14100000	14800000	13000000	11400000	10100000	6290000	6290000	6090000	2750000	2790000	3170000	0:0:0:0.10:0.10:0.12:0.98:1.00:1.08:2.16:2.32:2.44:2.14:1.87:1.66:1.03:1.03:1.00:0.45:0.46:0.52	0	656000	6210000	14100000	11500000	6230000	2910000	0:0.11:1.00:2.26:1.85:1.00:0.47	64	1	212	219	Form-Gly-Arg
1	1	P02769	Y.EIARRHPYF.Y	N	Y	18.72	60	1	7360000	0	0	0	0	0	0	692000	918000	899000	5360000	6950000	7040000	19400000	18500000	17900000	16200000	15500000	11600000	12800000	10100000	10700000	0:0:0:0:0:0:0.75:1.00:0.98:5.84:7.57:7.67:21.10:20.16:19.52:17.63:16.85:12.65:13.93:11.00:11.60	0	0	836000	6450000	18600000	14400000	11200000	0:0:1.00:7.72:22.25:17.25:13.37	64	2	140	148
1	1	P02769	F.SALTPDET.Y	N	Y	9.79	60	0.5	5830000	0	0	0	0	0	0	739000	725000	634000	2680000	2390000	2410000	10700000	10000000	8370000	12600000	13000000	11900000	16900000	12900000	16600000	0:0:0:0:0:0:1.02:1.00:0.87:3.69:3.29:3.32:14.73:13.85:11.53:17.34:17.87:16.41:23.25:17.82:22.84	0	0	699000	2490000	9700000	12500000	15500000	0:0:1.00:3.56:13.87:17.85:22.10	64	1	488	495
1	1	P02769	A.RLSQKFPK.A	N	Y	17.05	60	0.8	5400000	0	0	0	0	0	0	98100	255000	356000	2140000	2180000	2270000	15100000	14100000	10300000	12700000	13200000	10900000	10400000	8170000	11300000	0:0:0:0:0:0:0.38:1.00:1.39:8.37:8.56:8.90:59.13:55.41:40.19:49.65:51.71:42.65:40.71:32.00:44.37	0	0	236000	2200000	13200000	12200000	9960000	0:0:1.00:9.29:55.68:51.82:42.13	64	1	217	224
1	1	P02769	V.DEPQNLIK.Q	N	Y	11.59	60	0.6	5240000	0	0	0	0	0	0	332000	422000	286000	2000000	503000	2130000	12100000	9810000	10200000	12300000	10800000	9940000	14200000	13400000	11700000	0:0:0:0:0:0:0.79:1.00:0.68:4.75:1.19:5.06:28.62:23.25:24.25:29.18:25.49:23.56:33.57:31.69:27.80	0	0	347000	1550000	10700000	11000000	13100000	0:0:1.00:4.46:30.87:31.73:37.74	64	1	381	388
1	1	P02769	Q.NALIVR(+99.03).Y	N	Y	14.09	60	0.7	6250000	0	0	0	167000	0	0	2870000	3330000	3090000	7390000	7440000	7050000	15200000	13200000	12500000	11300000	1840000	11600000	13300000	10200000	10600000	0:0:0:0.05:0:0:0.86:1.00:0.93:2.22:2.24:2.12:4.58:3.98:3.77:3.39:0.55:3.49:3.99:3.05:3.20	0	167000	3100000	7290000	13700000	8840000	12100000	0:0.05:1.00:2.36:4.42:2.85:3.92	64	2	404	409	Form-Gly-Arg
1	1	P02769	Y.AVSVL.L	N	Y	5.4	60	0.6	5030000	0	0	0	0	0	0	0	0	0	1310000	1410000	1350000	9340000	8200000	9160000	11200000	11000000	9840000	14800000	13700000	14300000	-:-:-:-:-:-:-:-:-:64.00:64.00:64.00:64.00:64.00:64.00:64.00:64.00:64.00:64.00:64.00:64.00	0	0	0	1350000	8900000	10700000	14300000	-:-:-:64.00:64.00:64.00:64.00	64	1	341	345
1	1	P02769	A.SIQKFG.E	N	Y	22.34	60	0.5	11900000	0	0	0	0	0	0	1020000	1260000	1150000	6340000	5580000	5410000	29300000	26900000	23700000	25700000	24800000	23000000	27100000	21000000	27300000	0:0:0:0:0:0:0.81:1.00:0.91:5.03:4.42:4.29:23.26:21.31:18.81:20.38:19.66:18.21:21.50:16.70:21.65	0	0	1140000	11400000	51800000	24500000	25100000	0:0:1.00:10.01:45.26:21.38:21.97	64	2	201	206
1	1	P02769	E.KSLH(+87.03)TLF.G	N	Y	22.05	60	0.5	4890000	0	0	0	0	0	0	0	0	0	1640000	1480000	1680000	10800000	9180000	9130000	10800000	9350000	9970000	13800000	12200000	12700000	-:-:-:-:-:-:-:-:-:64.00:64.00:64.00:64.00:64.00:64.00:64.00:64.00:64.00:64.00:64.00:64.00	0	0	0	1600000	9700000	10000000	12900000	-:-:-:64.00:64.00:64.00:64.00	64	1	64	70	Form-Gly
1	1	P02769	H.TLF.G	N	Y	7	60	0.4	4860000	0	0	0	0	0	0	0	0	0	903000	833000	878000	8330000	7390000	7350000	11200000	10400000	9790000	16600000	13700000	14800000	-:-:-:-:-:-:-:-:-:64.00:64.00:64.00:64.00:64.00:64.00:64.00:64.00:64.00:64.00:64.00:64.00	0	0	0	871000	7690000	10500000	15000000	-:-:-:64.00:64.00:64.00:64.00	64	1	68	70
1	1	P02769	K.LKPDPNTLC.D	N	Y	22.77	60	0.6	4770000	0	0	0	0	0	0	579000	757000	583000	3090000	3590000	0	12500000	11100000	8630000	10200000	9420000	10700000	10900000	9780000	8310000	0:0:0:0:0:0:0.77:1.00:0.77:4.08:4.74:0:16.54:14.64:11.39:13.47:12.44:14.14:14.45:12.91:10.97	0	0	640000	3340000	10700000	10100000	9680000	0:0:1.00:5.22:16.79:15.80:15.12	64	1	115	123
1	1	P02769	R.ETY(+174.06)GDMA.D	N	Y	19.12	60	0.8	4660000	0	0	0	0	0	0	704000	867000	717000	4310000	3460000	3420000	11900000	11500000	8940000	8680000	9310000	7990000	9610000	7090000	9420000	0:0:0:0:0:0:0.81:1.00:0.83:4.97:3.99:3.95:13.71:13.24:10.31:10.01:10.74:9.22:11.08:8.18:10.87	0	0	763000	3730000	10800000	8660000	8710000	0:0:1.00:4.89:14.12:11.35:11.42	64	1	82	88	Form-Gly-Double
1	1	P02769	H.KEC(-1.01)C(-1.01)HGDLLE.C	N	Y	7.27	60	0.7	4570000	0	0	0	0	0	0	1880000	2350000	2290000	7290000	8640000	9210000	11900000	8990000	10600000	7310000	6190000	6690000	4260000	3830000	4610000	0:0:0:0:0:0:0.80:1.00:0.98:3.10:3.68:3.92:5.08:3.83:4.52:3.11:2.64:2.85:1.81:1.63:1.96	0	0	2170000	8380000	10500000	6730000	4230000	0:0:1.00:3.85:4.83:3.09:1.95	64	1	242	251	Half of a disulfide bridge
1	1	P02769	F.AVEGPKLVV.S	N	Y	29.78	60	0.5	4470000	0	0	0	0	0	0	1250000	1090000	996000	3570000	2810000	3470000	9710000	8050000	6680000	9430000	7990000	8110000	10500000	10100000	10100000	0:0:0:0:0:0:1.15:1.00:0.92:3.28:2.58:3.19:8.92:7.40:6.14:8.66:7.34:7.46:9.67:9.28:9.32	0	0	1110000	3280000	8150000	8510000	10300000	0:0:1.00:2.95:7.32:7.65:9.21	64	1	568	576
1	1	P02769	D.EPQN(+30.01)LIK.Q	N	Y	23.04	60	0.4	4370000	0	0	0	0	0	0	484000	654000	476000	2110000	2230000	2090000	11000000	7910000	10200000	8580000	7700000	8140000	9760000	9360000	11100000	0:0:0:0:0:0:0.74:1.00:0.73:3.23:3.40:3.20:16.81:12.10:15.54:13.12:11.78:12.45:14.93:14.32:16.95	0	0	538000	2140000	9690000	8140000	10100000	0:0:1.00:3.98:18.01:15.13:18.72	64	1	382	388	Form-Methylol
1	1	P02769	K.LVNELT.E	Y	Y	52.71	60	0.5	143000000	0	0	0	4980000	3110000	3500000	53200000	58900000	57100000	156000000	156000000	157000000	298000000	275000000	274000000	251000000	260000000	257000000	254000000	241000000	249000000	0:0:0:0.08:0.05:0.06:0.90:1.00:0.97:2.65:2.65:2.67:5.07:4.68:4.65:4.26:4.42:4.36:4.32:4.10:4.23	0	4740000	56400000	156000000	282000000	256000000	249000000	0:0.08:1.00:2.77:5.01:4.54:4.42	64	3	42	47
1	1	P02769	K.DLGEEHFK(+27.99)G.L	N	Y	25.36	60	0.8	4220000	0	0	0	369000	380000	407000	4160000	5010000	4430000	9850000	10000000	10200000	7640000	7780000	7660000	5650000	4870000	4890000	2930000	0	2450000	0:0:0:0.07:0.08:0.08:0.83:1.00:0.88:1.97:2.00:2.03:1.53:1.55:1.53:1.13:0.97:0.98:0.58:0:0.49	0	386000	4530000	10000000	7690000	5140000	2690000	0:0.09:1.00:2.21:1.70:1.13:0.59	64	1	13	21	Formylation
1	1	P02769	S.LILNRLC.V	N	Y	18.93	60	0.8	4220000	0	0	0	294000	238000	290000	6420000	7010000	6680000	11800000	11600000	11800000	6440000	4890000	5300000	3800000	3280000	3310000	2030000	1680000	1790000	0:0:0:0.04:0.03:0.04:0.92:1.00:0.95:1.68:1.66:1.68:0.92:0.70:0.76:0.54:0.47:0.47:0.29:0.24:0.26	0	274000	6710000	11700000	5540000	3460000	1830000	0:0.04:1.00:1.75:0.83:0.52:0.27	64	1	454	460
1	1	P02769	L.GSFL.Y	N	Y	5.56	60	0.8	4220000	0	0	0	0	0	0	478000	522000	596000	1750000	2210000	2290000	8320000	8070000	7520000	9310000	8530000	8520000	10700000	9810000	9900000	0:0:0:0:0:0:0.92:1.00:1.14:3.35:4.24:4.39:15.93:15.46:14.41:17.83:16.34:16.32:20.55:18.80:18.97	0	0	532000	2090000	7970000	8790000	10100000	0:0:1.00:3.92:14.98:16.51:19.07	64	1	327	330
1	1	P02769	S.VARLSQKFPK.A	N	Y	15.06	60	1	4200000	0	0	0	0	0	0	413000	309000	305000	2750000	2940000	2870000	12400000	12000000	8590000	9440000	8250000	7490000	7220000	6440000	6870000	0:0:0:0:0:0:1.34:1.00:0.99:8.92:9.53:9.29:40.16:38.74:27.82:30.59:26.74:24.25:23.39:20.88:22.25	0	0	342000	2850000	11000000	8390000	6840000	0:0:1.00:8.33:32.07:24.51:19.99	64	1	215	224
1	1	P02769	D.EKLFT.F	N	Y	11.84	60	0.4	4130000	0	0	0	0	0	0	0	263000	0	1130000	1180000	1110000	7480000	5780000	6350000	8130000	8050000	7310000	15200000	12400000	12400000	0:0:0:0:0:0:0:1.00:0:4.32:4.50:4.25:28.48:22.03:24.19:30.98:30.65:27.85:58.05:47.30:47.15	0	0	263000	1140000	6540000	7830000	13300000	0:0:1.00:4.36:24.90:29.83:50.83	64	1	503	507
1	1	P02769	T.KLVTDLT.K	N	Y	14.88	60	1.2	4090000	0	0	0	0	0	0	998000	1120000	993000	4480000	4330000	0	10300000	8590000	8790000	8100000	7590000	8890000	7310000	7350000	7010000	0:0:0:0:0:0:0.89:1.00:0.88:3.99:3.86:0:9.18:7.65:7.83:7.22:6.76:7.92:6.51:6.55:6.24	0	0	1040000	4410000	9230000	8190000	7220000	0:0:1.00:4.24:8.89:7.89:6.96	64	1	232	238
1	1	P02769	K.EC(-1.01)C(-1.01)DKPLL.E	N	Y	8.3	60	1.1	3950000	0	0	0	231000	213000	255000	7430000	7580000	7170000	12300000	11700000	14000000	4810000	4620000	4220000	1920000	2130000	2310000	947000	0	1030000	0:0:0:0.03:0.03:0.03:0.98:1.00:0.94:1.63:1.54:1.85:0.63:0.61:0.56:0.25:0.28:0.30:0.12:0:0.14	0	233000	7390000	12700000	4550000	2120000	987000	0:0.03:1.00:1.72:0.62:0.29:0.13	64	1	276	283	Half of a disulfide bridge
1	1	P02769	L.IAF.S	N	Y	4.92	60	0.3	3930000	0	0	0	0	0	0	780000	711000	706000	2440000	2250000	2420000	7940000	7250000	7390000	8560000	8310000	7390000	9550000	7630000	9110000	0:0:0:0:0:0:1.10:1.00:0.99:3.44:3.16:3.41:11.18:10.20:10.40:12.05:11.70:10.40:13.45:10.74:12.83	0	0	732000	2370000	7530000	8090000	8770000	0:0:1.00:3.24:10.28:11.04:11.97	64	1	25	27
1	1	P02769	V.STPTLV.E	N	Y	9.8	60	0.7	3910000	0	0	0	274000	250000	262000	1730000	1920000	2180000	3750000	3850000	4170000	7300000	6910000	6750000	6810000	7280000	6910000	7170000	7230000	7320000	0:0:0:0.14:0.13:0.14:0.90:1.00:1.13:1.95:2.00:2.17:3.80:3.60:3.51:3.54:3.79:3.60:3.73:3.76:3.81	0	262000	1940000	3920000	6980000	7000000	7240000	0:0.13:1.00:2.02:3.59:3.60:3.73	64	1	418	423
1	1	P02769	T.EFAKTCVA.D	N	Y	11.87	60	0.4	3680000	0	0	0	514000	0	0	6790000	9220000	8450000	12400000	14300000	12000000	4660000	0	3290000	1510000	1760000	2340000	0	0	0	0:0:0:0.06:0:0:0.74:1.00:0.92:1.34:1.56:1.31:0.51:0:0.36:0.16:0.19:0.25:0:0:0	0	514000	8150000	12900000	3980000	1870000	0	0:0.06:1.00:1.59:0.49:0.23:0	64	1	48	55
1	1	P02769	E.KVTKCCTESLVN.R	N	Y	12.99	60	0.6	3610000	0	0	0	0	0	0	0	0	0	1100000	1520000	1150000	10900000	7110000	8280000	9010000	0	8020000	11400000	7990000	9220000	-:-:-:-:-:-:-:-:-:64.00:64.00:64.00:64.00:64.00:64.00:64.00:-:64.00:64.00:64.00:64.00	0	0	0	1260000	8780000	8520000	9540000	-:-:-:64.00:64.00:64.00:64.00	64	1	471	482
1	1	P02769	L.YEYSRRHPEYA.V	N	Y	11.56	60	0.6	3600000	0	0	0	0	0	0	103000	280000	264000	1860000	1680000	1780000	13100000	7360000	7760000	8810000	7280000	6180000	6850000	5890000	6410000	0:0:0:0:0:0:0.37:1.00:0.94:6.64:5.99:6.34:46.84:26.25:27.68:31.41:25.95:22.06:24.44:21.01:22.85	0	0	216000	1770000	9420000	7420000	6380000	0:0:1.00:8.21:43.63:34.38:29.57	64	1	331	341
1	1	P02769	S.QKFPKAEFVE.V	N	Y	22.62	60	0.8	7610000	0	0	0	0	0	0	2270000	2540000	2590000	9320000	8670000	9690000	21600000	16300000	17100000	16400000	12600000	14100000	9640000	6780000	10300000	0:0:0:0:0:0:0.90:1.00:1.02:3.68:3.42:3.82:8.50:6.43:6.73:6.46:4.99:5.54:3.80:2.67:4.07	0	0	2470000	9230000	18300000	14400000	8910000	0:0:1.00:3.74:7.43:5.83:3.62	64	2	220	229
1	1	P02769	Y.APELLY.Y	N	Y	9.05	60	0.5	3410000	0	0	0	0	0	0	710000	701000	656000	2640000	2420000	2620000	7900000	5820000	6580000	7560000	6790000	7160000	6430000	6440000	7090000	0:0:0:0:0:0:1.01:1.00:0.94:3.77:3.46:3.74:11.26:8.30:9.38:10.78:9.68:10.20:9.17:9.19:10.11	0	0	689000	2560000	6770000	7170000	6650000	0:0:1.00:3.72:9.82:10.40:9.65	64	1	150	155
1	1	P02769	K.FGERALK.A	N	Y	16.54	60	1.1	3310000	0	0	0	44500	40900	0	997000	0	1030000	3580000	2710000	2840000	9060000	8360000	6880000	7500000	7600000	6420000	4250000	3390000	4700000	-:-:-:64.00:64.00:-:64.00:-:64.00:64.00:64.00:64.00:64.00:64.00:64.00:64.00:64.00:64.00:64.00:64.00:64.00	0	42700	1010000	3040000	8100000	7170000	4110000	0:0.04:1.00:3.00:8.00:7.08:4.06	64	1	205	211
1	1	P02769	C.K(+12.00)NYQEAKDAFLG.S	N	Y	20.6	60	0.6	3170000	0	0	0	0	0	0	326000	309000	296000	1900000	1540000	1930000	8390000	5220000	5650000	8880000	5520000	6530000	7520000	6430000	6230000	0:0:0:0:0:0:1.05:1.00:0.96:6.13:4.97:6.24:27.11:16.88:18.28:28.73:17.83:21.12:24.33:20.79:20.16	0	0	310000	1790000	6420000	6980000	6730000	0:0:1.00:5.76:20.68:22.48:21.68	64	1	316	327	Cyclic-N-term
1	1	P02769	E.YSRRHPEYA.V	N	Y	7.97	60	0.8	4270000	0	0	0	0	0	0	78800	109000	75000	1220000	969000	1100000	9750000	5840000	9160000	11200000	9990000	8020000	14400000	6710000	11000000	0:0:0:0:0:0:0.72:1.00:0.69:11.20:8.87:10.07:64.00:53.45:64.00:64.00:64.00:64.00:64.00:61.48:64.00	0	0	87700	1100000	9050000	9730000	10700000	0:0:1.00:12.52:64.00:64.00:64.00	64	2	333	341
1	1	P02769	E.AKDAFLG.S	N	Y	12.35	60	0.3	3160000	0	0	0	0	0	0	524000	525000	540000	2470000	2470000	2480000	8010000	7050000	6170000	5990000	6190000	5590000	6260000	6410000	5650000	0:0:0:0:0:0:1.00:1.00:1.03:4.71:4.70:4.73:15.26:13.44:11.75:11.42:11.79:10.65:11.94:12.21:10.77	0	0	529000	2480000	7080000	5920000	6110000	0:0:1.00:4.67:13.36:11.18:11.53	64	1	321	327
1	1	P02769	S.TPTLVEVS.R	N	Y	7.69	60	0.7	3160000	0	0	0	1750000	1630000	1770000	5650000	6070000	6570000	6560000	6300000	6500000	3660000	3910000	3390000	2830000	2910000	2650000	2190000	1940000	0	0:0:0:0.29:0.27:0.29:0.93:1.00:1.08:1.08:1.04:1.07:0.60:0.64:0.56:0.47:0.48:0.44:0.36:0.32:0	0	1720000	6100000	6450000	3650000	2800000	2070000	0:0.28:1.00:1.06:0.60:0.46:0.34	64	1	419	426
1	1	P02769	E.GPKLVV.S	N	Y	11.29	60	0.9	3110000	0	0	0	0	0	0	367000	424000	350000	1090000	1060000	1080000	5550000	5110000	4350000	6630000	5490000	5910000	9500000	9490000	8890000	0:0:0:0:0:0:0.87:1.00:0.83:2.56:2.50:2.55:13.09:12.06:10.27:15.65:12.97:13.95:22.43:22.39:20.98	0	0	380000	1070000	5000000	6010000	9290000	0:0:1.00:2.83:13.16:15.81:24.43	64	1	571	576
1	1	P02769	C.AKDDPHACY.S	N	Y	17.85	60	0.7	2890000	0	0	0	0	0	0	454000	499000	570000	3170000	2770000	2200000	9110000	6640000	5260000	5610000	4870000	5470000	5080000	3910000	5070000	0:0:0:0:0:0:0.91:1.00:1.14:6.35:5.55:4.42:18.27:13.32:10.55:11.26:9.77:10.98:10.20:7.84:10.18	0	0	508000	2710000	7000000	5320000	4690000	0:0:1.00:5.34:13.80:10.48:9.24	64	1	361	369
1	1	P02769	S.LILNR(+99.03)LC.V	N	Y	14.34	60	0.7	7310000	0	0	0	466000	380000	362000	10300000	11100000	10600000	20200000	20300000	21300000	11600000	9420000	9860000	6710000	5500000	6690000	3560000	2530000	2720000	0:0:0:0.04:0.03:0.03:0.93:1.00:0.95:1.82:1.82:1.91:1.05:0.85:0.89:0.60:0.49:0.60:0.32:0.23:0.24	0	403000	10700000	20600000	10300000	6300000	3300000	0:0.04:1.00:1.93:0.97:0.59:0.31	64	2	454	460	Form-Gly-Arg
1	1	P02769	Y.EIAR(+99.03)RHPYF.Y	N	Y	9.06	60	0.6	2790000	0	0	0	0	0	0	705000	427000	581000	2940000	3300000	3240000	8700000	7130000	6060000	5150000	4800000	4590000	3720000	3800000	3430000	0:0:0:0:0:0:1.65:1.00:1.36:6.88:7.74:7.58:20.38:16.69:14.18:12.06:11.25:10.74:8.72:8.90:8.04	0	0	571000	3160000	7300000	4850000	3650000	0:0:1.00:5.53:12.77:8.49:6.39	64	1	140	148	Form-Gly-Arg
1	1	P02769	D.NQDTISSKLK.E	N	Y	6.32	60	0.6	5810000	0	0	0	0	0	0	0	0	0	1110000	1190000	1390000	16500000	5550000	10200000	15500000	15300000	12900000	16700000	11100000	14500000	-:-:-:-:-:-:-:-:-:64.00:64.00:64.00:64.00:64.00:64.00:64.00:64.00:64.00:64.00:64.00:64.00	0	0	0	1230000	20400000	14600000	14100000	-:-:-:64.00:64.00:64.00:64.00	64	3	266	275
1	1	P02769	E.VTKLVTDLT.K	N	Y	18.71	60	0.8	2670000	0	0	0	0	0	0	1380000	1490000	1480000	5590000	5190000	4560000	6830000	5970000	5510000	4300000	4170000	4130000	0	2660000	2750000	0:0:0:0:0:0:0.93:1.00:0.99:3.75:3.48:3.06:4.58:4.00:3.70:2.88:2.80:2.77:0:1.78:1.84	0	0	1450000	5110000	6100000	4200000	2700000	0:0:1.00:3.52:4.20:2.89:1.86	64	1	230	238
1	1	P02769	S.ALTPDETYVPKAFD.E	N	Y	18.81	60	0.7	2660000	32200	0	0	0	0	0	582000	586000	637000	1810000	1820000	2030000	6640000	4750000	4470000	6590000	4640000	4490000	5670000	5460000	5760000	0.05:0:0:0:0:0:0.99:1.00:1.09:3.09:3.10:3.46:11.33:8.11:7.64:11.25:7.92:7.67:9.68:9.32:9.84	32200	0	602000	1880000	5290000	5240000	5630000	0.05:0:1.00:3.13:8.79:8.71:9.36	64	1	489	502
1	1	P02769	L.LPKIETMR(+99.03).E	N	Y	5.49	60	1.2	2610000	0	0	0	0	0	0	1640000	1550000	1450000	4580000	4450000	4890000	7380000	5190000	5290000	3490000	4180000	3530000	1840000	2660000	2640000	0:0:0:0:0:0:1.06:1.00:0.93:2.95:2.87:3.15:4.75:3.34:3.41:2.25:2.69:2.27:1.18:1.71:1.70	0	0	1550000	4640000	5950000	3730000	2380000	0:0:1.00:3.00:3.85:2.41:1.54	64	1	178	185	Form-Gly-Arg
1	1	P02769	G.TRC(-1.01)C(-1.01)TK(+24.00)PES.E	N	Y	20.6	60	0.7	2590000	0	0	0	0	0	0	643000	778000	632000	2240000	1990000	1890000	7460000	5240000	5070000	4770000	4730000	4700000	5790000	3590000	4790000	0:0:0:0:0:0:0.83:1.00:0.81:2.87:2.56:2.42:9.59:6.73:6.52:6.12:6.08:6.04:7.44:4.61:6.16	0	0	684000	2040000	5920000	4730000	4720000	0:0:1.00:2.98:8.66:6.92:6.90	64	1	434	442	Half of a disulfide bridge; Crosslink-KR
1	1	P02769	S.VAR(+99.03)LSQKFPK.A	N	Y	8.95	60	0.6	2540000	0	0	0	0	0	0	164000	170000	320000	1790000	1830000	2090000	8490000	6130000	7100000	5410000	5510000	4330000	4040000	3320000	2570000	0:0:0:0:0:0:0.97:1.00:1.88:10.54:10.76:12.33:50.05:36.15:41.86:31.89:32.49:25.56:23.80:19.58:15.15	0	0	218000	1900000	7240000	5080000	3310000	0:0:1.00:8.73:33.24:23.35:15.19	64	1	215	224	Form-Gly-Arg
1	1	P02769	V.LIAF.S	N	Y	9.74	60	0.2	2530000	0	0	0	0	0	0	779000	783000	672000	2250000	2070000	2070000	5250000	4550000	3830000	5430000	5360000	5020000	4950000	5030000	5160000	0:0:0:0:0:0:1.00:1.00:0.86:2.87:2.64:2.64:6.70:5.81:4.90:6.93:6.84:6.41:6.32:6.43:6.59	0	0	745000	2130000	4540000	5270000	5050000	0:0:1.00:2.86:6.10:7.07:6.78	64	1	24	27
1	1	P02769	V.EVSRSLGK(+24.00)VG.T	N	Y	11.46	60	0.6	2530000	0	0	0	168000	0	0	3540000	4650000	4190000	6570000	7530000	7860000	4120000	3510000	3360000	2420000	2660000	2470000	0	0	0	0:0:0:0.04:0:0:0.76:1.00:0.90:1.41:1.62:1.69:0.89:0.75:0.72:0.52:0.57:0.53:0:0:0	0	168000	4130000	7320000	3660000	2520000	0	0:0.04:1.00:1.77:0.89:0.61:0	64	1	424	433	Crosslink-KR
1	1	P02769	M.ENFVAFVD.K	N	Y	8.9	60	0.3	2490000	0	0	0	0	0	0	0	0	0	1100000	1010000	978000	4930000	4380000	3580000	5820000	5150000	4880000	7240000	6540000	6580000	-:-:-:-:-:-:-:-:-:64.00:64.00:64.00:64.00:64.00:64.00:64.00:64.00:64.00:64.00:64.00:64.00	0	0	0	1030000	4300000	5280000	6790000	-:-:-:64.00:64.00:64.00:64.00	64	1	548	555
1	1	P02769	D.NQDTISSKLK(+12.00).E	N	Y	7.4	60	1	2460000	0	0	0	0	0	0	138000	0	111000	962000	1010000	1000000	7630000	5810000	5600000	5980000	6020000	5710000	6550000	5220000	0	-:-:-:-:-:-:64.00:-:64.00:64.00:64.00:64.00:64.00:64.00:64.00:64.00:64.00:64.00:64.00:64.00:-	0	0	125000	991000	6350000	5900000	5890000	0:0:1.00:7.94:50.86:47.31:47.17	64	1	266	275	Crosslink-KY
1	1	P02769	K.FWG.K	N	Y	3.67	60	0.6	2430000	0	0	0	0	0	0	0	0	0	0	0	0	5440000	4600000	4920000	6810000	6440000	5780000	8970000	8090000	0	-:-:-:-:-:-:-:-:-:-:-:-:64.00:64.00:64.00:64.00:64.00:64.00:64.00:64.00:-	0	0	0	0	4990000	6340000	8530000	-:-:-:-:64.00:64.00:64.00	64	1	133	135
1	1	P02769	Y.EYSR(+99.03)RHPEYA.V	N	Y	8.45	60	1.1	2420000	0	0	0	0	0	0	266000	309000	306000	2090000	1560000	1690000	7470000	6590000	5650000	4850000	4620000	4590000	3610000	3150000	4080000	0:0:0:0:0:0:0.86:1.00:0.99:6.76:5.03:5.47:24.15:21.31:18.27:15.68:14.94:14.84:11.67:10.19:13.18	0	0	294000	1780000	6570000	4690000	3620000	0:0:1.00:6.06:22.37:15.96:12.30	64	1	332	341	Form-Gly-Arg
1	1	P02769	Q.NALIVR.Y	N	Y	17.9	60	0.4	21000000	0	0	0	0	0	0	3310000	3860000	3510000	11400000	10500000	10800000	39800000	35800000	36800000	40700000	41100000	37600000	60500000	50500000	55500000	0:0:0:0:0:0:0.86:1.00:0.91:2.94:2.73:2.79:10.30:9.26:9.52:10.53:10.64:9.74:15.66:13.08:14.37	0	0	3560000	10900000	37500000	39800000	55500000	0:0:1.00:3.06:10.53:11.19:15.60	64	3	404	409
1	1	P02769	A.LTPDETYVPKAFD.E	N	Y	18.7	60	0.5	2330000	0	0	0	0	0	0	459000	475000	0	1540000	1460000	1570000	5490000	4560000	3790000	5120000	4430000	4010000	5810000	5190000	5100000	0:0:0:0:0:0:0.97:1.00:0:3.24:3.07:3.32:11.55:9.60:7.98:10.78:9.32:8.44:12.24:10.92:10.73	0	0	467000	1520000	4610000	4520000	5360000	0:0:1.00:3.26:9.88:9.68:11.49	64	1	490	502
1	1	P02769	Y.EIARRH(+87.03)PYF.Y	N	Y	14.08	60	1.1	2320000	0	0	0	0	0	0	187000	318000	0	1700000	1550000	1560000	6620000	6400000	5310000	5440000	4300000	4170000	4050000	3940000	3180000	0:0:0:0:0:0:0.59:1.00:0:5.35:4.88:4.90:20.85:20.15:16.73:17.13:13.55:13.12:12.76:12.40:10.00	0	0	252000	1600000	6110000	4640000	3720000	0:0:1.00:6.35:24.24:18.39:14.77	64	1	140	148	Form-Gly
1	1	P02769	G.TRC(-1.01)C(-1.01)TKPESER(+99.03).M	N	Y	8.74	60	0.6	2220000	0	0	0	0	0	0	814000	633000	854000	2470000	2640000	2670000	7580000	6730000	3200000	4340000	4040000	3510000	3410000	2000000	1740000	0:0:0:0:0:0:1.29:1.00:1.35:3.91:4.18:4.22:11.99:10.64:5.07:6.86:6.39:5.54:5.40:3.16:2.75	0	0	767000	2600000	5840000	3960000	2380000	0:0:1.00:3.39:7.62:5.17:3.11	64	1	434	444	Half of a disulfide bridge; Form-Gly-Arg
1	1	P02769	S.Q(-17.03)KFPKAEFVEVT.K	N	Y	17.99	60	0.6	2100000	0	0	0	0	0	0	431000	435000	273000	1760000	1730000	1870000	5060000	3890000	4720000	4400000	4220000	4250000	3450000	3570000	4040000	0:0:0:0:0:0:0.99:1.00:0.63:4.04:3.99:4.30:11.63:8.93:10.85:10.10:9.70:9.77:7.92:8.19:9.27	0	0	380000	1790000	4560000	4290000	3680000	0:0:1.00:4.71:12.00:11.31:9.70	64	1	220	231	Pyro-glu from Q
1	1	P02769	K.HLVDEPQNLIK.Q	N	Y	9.52	60	0.7	2090000	0	0	0	0	0	0	325000	278000	276000	2430000	2710000	2250000	7000000	5770000	5920000	3720000	3750000	4140000	2610000	2750000	0	0:0:0:0:0:0:1.17:1.00:0.99:8.74:9.72:8.07:25.13:20.70:21.26:13.37:13.48:14.86:9.38:9.87:0	0	0	293000	2460000	6230000	3870000	2680000	0:0:1.00:8.41:21.26:13.22:9.15	64	1	378	388
1	1	P02769	A.VEGPKLVVS.T	N	Y	9.19	60	0.8	2070000	0	0	0	0	0	0	148000	494000	486000	1520000	1620000	0	5050000	4290000	3080000	3700000	3480000	3780000	5520000	5460000	4930000	0:0:0:0:0:0:0.30:1.00:0.98:3.08:3.29:0:10.23:8.69:6.24:7.49:7.06:7.66:11.18:11.07:9.98	0	0	376000	1570000	4140000	3660000	5300000	0:0:1.00:4.19:11.02:9.73:14.12	64	1	569	577
1	1	P02769	R.YTRKVPQVS.T	N	Y	17	60	0.6	8810000	0	0	0	278000	282000	0	3010000	3200000	3750000	9800000	8180000	7390000	26500000	20600000	14000000	15800000	15400000	14200000	14200000	14000000	14400000	0:0:0:0.09:0.09:0:0.94:1.00:1.17:3.06:2.55:2.31:8.28:6.43:4.36:4.92:4.81:4.42:4.42:4.38:4.50	0	280000	3320000	8450000	20400000	15100000	14200000	0:0.08:1.00:2.55:6.13:4.55:4.28	64	2	410	418
1	1	P02769	S.ALTPDE.T	N	Y	4.85	60	0.7	1980000	0	0	0	0	0	0	314000	333000	283000	839000	658000	752000	3120000	3610000	2430000	4600000	4190000	3760000	6270000	4590000	5930000	0:0:0:0:0:0:0.94:1.00:0.85:2.52:1.97:2.26:9.37:10.83:7.30:13.79:12.57:11.28:18.82:13.76:17.78	0	0	310000	750000	3060000	4180000	5600000	0:0:1.00:2.42:9.85:13.48:18.04	64	1	489	494
1	1	P02769	R.RHPYFY.A	N	Y	6.86	60	1.1	1980000	0	0	0	0	0	0	0	0	0	389000	353000	0	4010000	3180000	3340000	3740000	4610000	4100000	6540000	6100000	5160000	-:-:-:-:-:-:-:-:-:64.00:64.00:-:64.00:64.00:64.00:64.00:64.00:64.00:64.00:64.00:64.00	0	0	0	371000	3510000	4150000	5930000	-:-:-:64.00:64.00:64.00:64.00	64	1	144	149
1	1	P02769	S.Q(-17.03)KFPKAE.F	N	Y	7.08	60	1.3	1960000	0	0	0	0	0	0	0	0	0	264000	394000	0	3140000	2870000	2950000	4430000	4060000	3680000	6650000	6110000	6550000	-:-:-:-:-:-:-:-:-:64.00:64.00:-:64.00:64.00:64.00:64.00:64.00:64.00:64.00:64.00:64.00	0	0	0	329000	2990000	4060000	6440000	-:-:-:64.00:64.00:64.00:64.00	64	1	220	226	Pyro-glu from Q
1	1	P02769	H.KEC(-1.01)C(-1.01)HGDLL.E	N	Y	3.88	60	0.3	2200000	0	0	0	0	0	0	789000	565000	529000	2180000	2630000	2330000	5270000	5480000	4740000	3740000	4180000	4000000	3250000	3120000	3280000	0:0:0:0:0:0:1.40:1.00:0.94:3.87:4.65:4.12:9.32:9.70:8.40:6.62:7.40:7.08:5.76:5.53:5.81	0	0	972000	2380000	8160000	3970000	3220000	0:0:1.00:2.45:8.40:4.09:3.31	64	2	242	250	Half of a disulfide bridge
1	1	P02769	Q.QC(+31.99)PFDEHVK.L	N	Y	13.43	60	0.9	1950000	0	0	0	0	0	0	902000	901000	856000	2590000	2610000	2760000	5230000	4410000	4670000	3540000	3890000	0	3390000	2700000	2590000	0:0:0:0:0:0:1.00:1.00:0.95:2.88:2.89:3.06:5.80:4.89:5.18:3.93:4.32:0:3.76:2.99:2.87	0	0	886000	2650000	4770000	3720000	2890000	0:0:1.00:2.99:5.38:4.19:3.26	64	1	33	41	Dihydroxy
1	1	P02769	G.EEHFK(+14.02)GLVL.I	N	Y	16.08	60	0.8	1940000	0	0	0	0	77500	0	1020000	973000	941000	3030000	696000	3700000	5220000	3980000	3660000	3620000	3160000	2820000	2940000	2200000	2670000	0:0:0:0:0.08:0:1.05:1.00:0.97:3.11:0.72:3.80:5.36:4.09:3.77:3.73:3.24:2.90:3.02:2.26:2.74	0	77500	977000	2470000	4290000	3200000	2600000	0:0.08:1.00:2.53:4.39:3.28:2.66	64	1	16	24	Methylation(KR)
1	1	P02769	F.SALTPDETYVPKAFD.E	N	Y	20.83	60	0.7	1920000	0	0	0	0	0	0	372000	315000	355000	1210000	1290000	1470000	3890000	4020000	3020000	4610000	3380000	3700000	4200000	4080000	4350000	0:0:0:0:0:0:1.18:1.00:1.13:3.85:4.09:4.67:12.35:12.75:9.59:14.61:10.74:11.75:13.32:12.96:13.82	0	0	348000	1320000	3640000	3900000	4210000	0:0:1.00:3.81:10.49:11.21:12.12	64	1	488	502
1	1	P02769	C.TKPESERMPCT.E	N	Y	10.11	60	1	1920000	0	0	0	46500	0	0	1340000	1850000	1700000	4780000	2940000	3040000	4920000	3880000	3300000	2450000	2800000	2760000	2950000	1490000	0	0:0:0:0.03:0:0:0.73:1.00:0.92:2.59:1.59:1.65:2.67:2.10:1.79:1.33:1.51:1.49:1.60:0.81:0	0	46500	1630000	3590000	4040000	2670000	2220000	0:0.03:1.00:2.20:2.48:1.64:1.36	64	1	438	448
1	1	P02769	Y.EIARRHPYFY.A	N	Y	9.3	60	0.6	1910000	0	0	0	0	0	0	265000	321000	369000	1910000	2220000	2270000	4810000	4860000	4430000	3380000	3770000	2930000	2960000	3120000	2500000	0:0:0:0:0:0:0.83:1.00:1.15:5.96:6.90:7.08:14.98:15.13:13.80:10.54:11.74:9.12:9.23:9.71:7.78	0	0	318000	2130000	4700000	3360000	2860000	0:0:1.00:6.70:14.76:10.55:8.98	64	1	140	149
1	1	P02769	L.LPKIET.M	N	Y	4.8	60	1.1	1910000	0	0	0	0	0	0	244000	219000	0	810000	854000	932000	4260000	3430000	3290000	4290000	3710000	4040000	5410000	4450000	4150000	0:0:0:0:0:0:1.11:1.00:0:3.70:3.90:4.25:19.43:15.68:15.00:19.56:16.95:18.44:24.68:20.33:18.94	0	0	232000	866000	3660000	4010000	4670000	0:0:1.00:3.74:15.80:17.33:20.16	64	1	178	183
1	1	P02769	L.SHKDDSPDLPK.L	N	Y	8.57	60	0.5	1890000	0	0	0	0	0	0	188000	0	172000	910000	678000	724000	5290000	4250000	3710000	4980000	3650000	3570000	3780000	3840000	3860000	-:-:-:-:-:-:64.00:-:64.00:64.00:64.00:64.00:64.00:64.00:64.00:64.00:64.00:64.00:64.00:64.00:64.00	0	0	180000	771000	4420000	4060000	3830000	0:0:1.00:4.28:24.53:22.57:21.25	64	1	104	114
1	1	P02769	Q.C(+12.00)PFDEHVK.L	N	Y	10.54	60	0.8	1880000	0	0	0	0	0	0	557000	753000	537000	1860000	2390000	2020000	5320000	4340000	4050000	3130000	2670000	3400000	3220000	2560000	2620000	0:0:0:0:0:0:0.74:1.00:0.71:2.47:3.17:2.68:7.07:5.77:5.37:4.16:3.54:4.52:4.27:3.40:3.48	0	0	615000	2090000	4570000	3070000	2800000	0:0:1.00:3.39:7.42:4.99:4.55	64	1	34	41	Crosslink-CK
1	1	P02769	G.TRC(-1.01)C(-1.01)TKPESER.M	N	Y	8.66	60	0.4	1870000	0	0	0	0	0	0	326000	331000	349000	1630000	1560000	1540000	5780000	4760000	3650000	4460000	3770000	3470000	4410000	2100000	1150000	0:0:0:0:0:0:0.98:1.00:1.05:4.93:4.70:4.64:17.46:14.36:11.01:13.45:11.39:10.48:13.32:6.35:3.48	0	0	335000	1580000	4730000	3900000	2560000	0:0:1.00:4.70:14.10:11.62:7.62	64	1	434	444	Half of a disulfide bridge
1	1	P02769	F.AVEGPKLVVS.T	N	Y	18.19	60	0.9	1870000	0	0	0	0	0	0	457000	493000	519000	1250000	1380000	1380000	3630000	3370000	3220000	3840000	3060000	3510000	4380000	4630000	4090000	0:0:0:0:0:0:0.93:1.00:1.05:2.53:2.81:2.79:7.37:6.83:6.54:7.78:6.20:7.13:8.88:9.39:8.30	0	0	490000	1340000	3410000	3470000	4370000	0:0:1.00:2.73:6.96:7.08:8.92	64	1	568	577
1	1	P02769	G.EEHFKGLVL.I	N	Y	15.31	60	0.7	1850000	0	0	0	0	123000	110000	926000	936000	174000	2100000	2150000	2740000	4660000	3720000	3540000	3510000	2900000	3270000	2630000	2890000	2580000	0:0:0:0:0.13:0.12:0.99:1.00:0.19:2.24:2.30:2.92:4.97:3.97:3.77:3.75:3.10:3.50:2.80:3.08:2.76	0	116000	679000	2330000	3970000	3230000	2700000	0:0.17:1.00:3.43:5.85:4.76:3.98	64	1	16	24
1	1	P02769	T.FHADICT.L	N	Y	9.85	60	0.6	1850000	0	0	0	0	0	0	776000	1010000	1040000	2610000	2380000	2180000	3570000	3320000	2760000	2780000	2670000	4130000	3190000	3640000	2720000	0:0:0:0:0:0:0.77:1.00:1.03:2.59:2.36:2.16:3.54:3.30:2.73:2.76:2.65:4.09:3.16:3.61:2.70	0	0	941000	2390000	3220000	3190000	3180000	0:0:1.00:2.54:3.42:3.39:3.38	64	1	508	514
1	1	P02769	K.ADEK(+14.02)KFW.G	N	Y	4.44	60	0.8	1840000	0	0	0	0	0	0	0	0	0	408000	450000	427000	0	6290000	6390000	8100000	0	5420000	0	11200000	0	-:-:-:-:-:-:-:-:-:64.00:64.00:64.00:-:64.00:64.00:64.00:-:64.00:-:64.00:-	0	0	0	428000	6340000	6760000	11200000	-:-:-:64.00:64.00:64.00:64.00	64	1	128	134	Methylation(KR)
1	1	P02769	Y.EIARRHPY(+87.03)FY.A	N	Y	7.17	60	0.3	1800000	0	0	0	0	0	0	0	217000	200000	1270000	1790000	1520000	6330000	4490000	4300000	3860000	3490000	1820000	3290000	2740000	2550000	0:0:0:0:0:0:0:1.00:0.92:5.85:8.24:7.02:29.15:20.65:19.77:17.78:16.05:8.36:15.14:12.62:11.72	0	0	209000	1530000	5040000	3060000	2860000	0:0:1.00:7.32:24.12:14.63:13.69	64	1	140	149	Form-Gly
1	1	P02769	S.IQ(+87.03)KFGER(+99.03)ALK.A	N	Y	5.94	60	0.9	1770000	0	0	0	64800	0	0	1110000	1260000	1280000	4050000	3830000	4570000	4800000	4150000	4290000	2030000	1870000	1990000	0	806000	1020000	0:0:0:0.05:0:0:0.88:1.00:1.01:3.20:3.03:3.62:3.80:3.28:3.40:1.61:1.48:1.57:0:0.64:0.81	0	64800	1220000	4150000	4410000	1970000	915000	0:0.05:1.00:3.41:3.62:1.61:0.75	64	1	202	211	Form-Gly; Form-Gly-Arg
1	1	P02769	K.FGER(+99.03)ALK.A	N	Y	16.02	60	0.8	1770000	0	0	0	0	0	0	534000	554000	594000	1930000	1860000	1640000	4710000	4140000	3400000	4020000	3280000	3180000	2340000	2390000	2520000	0:0:0:0:0:0:0.96:1.00:1.07:3.49:3.35:2.97:8.50:7.47:6.14:7.26:5.93:5.74:4.22:4.32:4.56	0	0	560000	1810000	4080000	3490000	2420000	0:0:1.00:3.23:7.28:6.23:4.31	64	1	205	211	Form-Gly-Arg
1	1	P02769	L.IAFSQYLQ.Q	N	Y	16.95	60	0.7	8500000	182000	147000	0	3040000	3030000	3100000	15500000	15100000	14100000	23500000	22400000	23100000	10700000	8940000	8640000	6410000	5680000	6050000	2680000	2960000	3220000	0.02:0.02:0:0.20:0.20:0.21:1.03:1.00:0.93:1.55:1.48:1.53:0.71:0.59:0.57:0.42:0.38:0.40:0.18:0.20:0.21	165000	3060000	14900000	23000000	9440000	6050000	2950000	0.02:0.21:1.00:1.54:0.63:0.41:0.20	64	2	25	32
1	1	P02769	Y.STVFDKLK.H	N	Y	22.77	60	0.4	18300000	0	0	0	0	0	0	885000	830000	868000	9290000	8630000	8890000	50600000	40200000	36800000	42000000	36600000	36000000	37400000	33600000	40800000	0:0:0:0:0:0:1.07:1.00:1.05:11.19:10.40:10.72:60.98:48.39:44.33:50.64:44.12:43.32:45.09:40.44:49.11	0	0	861000	8940000	42500000	38200000	37300000	0:0:1.00:10.38:49.39:44.37:43.26	64	2	370	377
1	1	P02769	L.IAFSQY(+87.03)LQ.Q	N	Y	16.61	60	0.8	1720000	0	0	0	909000	930000	973000	3680000	3740000	3820000	4940000	5380000	5890000	1980000	1780000	1630000	0	511000	0	0	0	0	0:0:0:0.24:0.25:0.26:0.98:1.00:1.02:1.32:1.44:1.57:0.53:0.48:0.44:0:0.14:0:0:0:0	0	937000	3750000	5410000	1800000	511000	0	0:0.25:1.00:1.44:0.48:0.14:0	64	1	25	32	Form-Gly
1	1	P02769	K.DLGEEHFK(+14.02)GLVL.I	N	Y	21.07	60	0.5	5580000	0	0	0	451000	413000	428000	6150000	6280000	4900000	15100000	14500000	15600000	12100000	7880000	7590000	7020000	5510000	7140000	0	2810000	3330000	0:0:0:0.07:0.07:0.07:0.98:1.00:0.78:2.40:2.30:2.48:1.93:1.25:1.21:1.12:0.88:1.14:0:0.45:0.53	0	431000	5780000	15000000	9200000	6550000	3070000	0:0.07:1.00:2.61:1.59:1.13:0.53	64	2	13	24	Methylation(KR)
1	1	P02769	Y.EYSRRHPEYAVSVL.L	N	Y	5.47	60	0.7	1640000	0	0	0	0	0	0	731000	946000	920000	3810000	4430000	4920000	6310000	407000	4010000	2320000	1850000	2150000	0	1690000	0	0:0:0:0:0:0:0.77:1.00:0.97:4.03:4.68:5.21:6.67:0.43:4.23:2.45:1.95:2.27:0:1.79:0	0	0	866000	4390000	3570000	2100000	1690000	0:0:1.00:5.07:4.13:2.43:1.96	64	1	332	345
1	1	P02769	G.TRC(-1.01)C(-1.01)TK(+24.00)PESER.M	N	Y	9.12	60	0.9	1620000	0	0	0	0	0	0	179000	187000	250000	1270000	1160000	1110000	4540000	3440000	3110000	2990000	2720000	3020000	4190000	2410000	3320000	0:0:0:0:0:0:0.96:1.00:1.34:6.82:6.24:5.92:24.30:18.44:16.66:16.00:14.58:16.16:22.45:12.91:17.78	0	0	206000	1180000	3700000	2910000	3310000	0:0:1.00:5.75:18.00:14.16:16.10	64	1	434	444	Half of a disulfide bridge; Crosslink-KR
1	1	P02769	R.YTR(+99.03)KVPQVS.T	N	Y	11.8	60	0.7	5920000	0	0	0	352000	253000	0	3130000	4080000	3400000	9370000	7800000	7780000	16100000	11600000	10600000	10200000	10400000	7530000	8040000	6060000	7530000	0:0:0:0.09:0.06:0:0.77:1.00:0.83:2.29:1.91:1.91:3.95:2.84:2.61:2.49:2.56:1.84:1.97:1.48:1.84	0	302000	3540000	8320000	12800000	9380000	7210000	0:0.09:1.00:2.35:3.61:2.65:2.04	64	2	410	418	Form-Gly-Arg
1	1	P02769	S.VARLSQK(+24.00)FPK.A	N	Y	3.99	60	1	1540000	0	0	0	0	0	0	0	0	0	433000	812000	682000	5960000	631000	3780000	4400000	3510000	4360000	0	4300000	3380000	-:-:-:-:-:-:-:-:-:64.00:64.00:64.00:64.00:64.00:64.00:64.00:64.00:64.00:-:64.00:64.00	0	0	0	642000	3450000	4090000	3840000	-:-:-:64.00:64.00:64.00:64.00	64	1	215	224	Crosslink-KR
1	1	P02769	L.LPK(+14.02)IETMR.E	N	Y	5.36	60	1	1520000	0	0	0	0	0	0	428000	427000	491000	1470000	1820000	1810000	4570000	2940000	3410000	2980000	2580000	2220000	2450000	1990000	2350000	0:0:0:0:0:0:1.00:1.00:1.15:3.43:4.26:4.23:10.69:6.89:7.97:6.97:6.04:5.20:5.73:4.66:5.49	0	0	449000	1700000	3640000	2590000	2260000	0:0:1.00:3.78:8.11:5.78:5.04	64	1	178	185	Methylation(KR)
1	1	P02769	A.DESHAGCEKSLHT.L	N	Y	6.72	60	0.8	1500000	0	0	0	0	0	0	1590000	1480000	1470000	4300000	4010000	4640000	4190000	3090000	3140000	0	1330000	1860000	0	478000	0	0:0:0:0:0:0:1.07:1.00:1.00:2.90:2.71:3.14:2.83:2.09:2.12:0:0.90:1.26:0:0.32:0	0	0	1510000	4320000	3470000	1600000	478000	0:0:1.00:2.85:2.29:1.05:0.32	64	1	56	68
1	1	P02769	F.VAFVD.K	N	Y	2.91	60	0.4	1490000	0	0	0	0	0	0	0	0	0	0	0	0	2110000	1950000	2140000	2890000	2970000	2600000	6110000	5000000	5430000	-:-:-:-:-:-:-:-:-:-:-:-:64.00:64.00:64.00:64.00:64.00:64.00:64.00:64.00:64.00	0	0	0	0	2070000	2820000	5510000	-:-:-:-:64.00:64.00:64.00	64	1	551	555
1	1	P02769	L.LRLAKEYE.A	N	Y	7.33	60	0.7	1440000	0	0	0	0	0	0	297000	345000	328000	1740000	1640000	1610000	3910000	3440000	3590000	3520000	2410000	1970000	1600000	1680000	2100000	0:0:0:0:0:0:0.86:1.00:0.95:5.05:4.74:4.68:11.32:9.97:10.39:10.20:6.99:5.70:4.64:4.85:6.08	0	0	323000	1670000	3640000	2630000	1790000	0:0:1.00:5.15:11.27:8.14:5.54	64	1	346	353
1	1	P02769	E.IARRHPYF.Y	N	Y	5.07	60	1.1	1420000	0	0	0	0	0	0	111000	226000	150000	1060000	1020000	1000000	4540000	3650000	2750000	2740000	2490000	2690000	2260000	2170000	2960000	0:0:0:0:0:0:0.49:1.00:0.66:4.68:4.51:4.44:20.04:16.13:12.14:12.12:11.01:11.88:9.98:9.57:13.06	0	0	162000	1030000	3650000	2640000	2460000	0:0:1.00:6.34:22.48:16.28:15.17	64	1	141	148
1	1	P02769	F.DKLKHLVD.E	N	Y	8.4	60	1	1410000	0	0	0	0	0	0	0	0	0	455000	318000	0	3510000	3300000	2830000	3800000	3180000	2610000	3000000	2670000	3920000	-:-:-:-:-:-:-:-:-:64.00:64.00:-:64.00:64.00:64.00:64.00:64.00:64.00:64.00:64.00:64.00	0	0	0	387000	3210000	3200000	3190000	-:-:-:64.00:64.00:64.00:64.00	64	1	374	381
1	1	P02769	A.DESHAGCEKSLHTLFG.D	N	Y	4.34	60	0.8	1330000	0	0	0	0	56600	68800	2480000	3750000	3120000	6020000	5370000	5920000	543000	614000	0	0	0	0	0	0	0	0:0:0:0:0.02:0.02:0.66:1.00:0.83:1.61:1.43:1.58:0.14:0.16:0:0:0:0:0:0:0	0	62700	3120000	5770000	579000	0	0	0:0.02:1.00:1.85:0.19:0:0	64	1	56	71
1	1	P02769	Y.STVFDKLKHLVD.E	N	Y	10.98	60	0.8	1310000	0	0	0	0	0	0	248000	165000	243000	1810000	1870000	2520000	4730000	2530000	2340000	2650000	2140000	2480000	1020000	1260000	1430000	0:0:0:0:0:0:1.51:1.00:1.48:10.98:11.35:15.29:28.77:15.40:14.20:16.10:13.01:15.09:6.21:7.68:8.70	0	0	219000	2060000	3200000	2420000	1240000	0:0:1.00:9.43:14.64:11.08:5.67	64	1	370	381
1	1	P02769	R.RHPYF.Y	N	Y	6.2	60	0.5	4490000	0	0	0	0	0	0	0	0	0	797000	822000	670000	9110000	7670000	7680000	9960000	9180000	8730000	12800000	12600000	14400000	-:-:-:-:-:-:-:-:-:64.00:64.00:64.00:64.00:64.00:64.00:64.00:64.00:64.00:64.00:64.00:64.00	0	0	0	763000	8150000	9290000	26300000	-:-:-:64.00:64.00:64.00:64.00	64	2	144	148
1	1	P02769	V.EVSRSLGKVG.T	N	Y	6.14	60	0.6	2490000	0	0	0	134000	125000	0	3200000	3620000	3670000	6570000	5280000	5660000	5610000	4840000	4260000	3040000	2990000	1860000	810000	0	729000	0:0:0:0.04:0.03:0:0.88:1.00:1.01:1.81:1.46:1.56:1.55:1.34:1.18:0.84:0.82:0.51:0.22:0:0.20	0	129000	3490000	5840000	4900000	3110000	1540000	0:0.04:1.00:1.67:1.40:0.89:0.44	64	2	424	433
1	1	P02769	D.SPDLPK.L	N	Y	5.64	60	0.7	1220000	0	0	0	0	0	0	171000	0	0	641000	551000	476000	2580000	2400000	2230000	2690000	2560000	2260000	3500000	2670000	2980000	-:-:-:-:-:-:64.00:-:-:64.00:64.00:64.00:64.00:64.00:64.00:64.00:64.00:64.00:64.00:64.00:64.00	0	0	171000	556000	2410000	2510000	3050000	0:0:1.00:3.26:14.10:14.69:17.88	64	1	109	114
1	1	P02769	E.KSLHTLFG.D	N	Y	22.4	60	0.5	19200000	0	0	0	140000	0	123000	8670000	8410000	8470000	36100000	30300000	34200000	51900000	44300000	42100000	31300000	30400000	29000000	15600000	16300000	16800000	0:0:0:0.02:0:0.02:1.03:1.00:1.01:4.29:3.61:4.07:6.17:5.27:5.00:3.72:3.62:3.45:1.85:1.93:2.00	0	132000	8520000	33600000	46100000	30200000	16800000	0:0.02:1.00:3.94:5.41:3.55:1.98	64	2	64	71
1	1	P02769	C.DEFKADEK(+14.02)KFWG.K	N	Y	5.95	60	0.8	1190000	0	0	0	0	0	0	84800	120000	0	1120000	1270000	1360000	3580000	3200000	2860000	2590000	2120000	2110000	1950000	1700000	982000	0:0:0:0:0:0:0.71:1.00:0:9.35:10.54:11.30:29.78:26.64:23.79:21.59:17.67:17.57:16.25:14.19:8.18	0	0	102000	1250000	3210000	2270000	1550000	0:0:1.00:12.18:31.33:22.20:15.09	64	1	124	135	Methylation(KR)
1	1	P02769	T.KVHKEC(-1.01)C(-1.01)HGDLLE.C	N	Y	3.92	60	0.5	1150000	0	0	0	0	0	0	952000	1650000	1500000	4050000	4020000	3650000	2780000	2750000	2010000	0	0	889000	0	0	0	0:0:0:0:0:0:0.58:1.00:0.91:2.45:2.43:2.21:1.68:1.67:1.22:0:0:0.54:0:0:0	0	0	1370000	3910000	2510000	889000	0	0:0:1.00:2.85:1.84:0.65:0	64	1	239	251	Half of a disulfide bridge
1	1	P02769	T.YVPKAFD.E	N	Y	2.59	60	0.5	1410000	0	0	0	0	0	0	0	0	0	0	0	291000	2540000	2120000	1650000	2900000	2780000	2210000	5730000	4710000	4760000	-:-:-:-:-:-:-:-:-:-:-:64.00:64.00:64.00:64.00:64.00:64.00:64.00:64.00:64.00:64.00	0	0	0	291000	2100000	2630000	10500000	-:-:-:64.00:64.00:64.00:64.00	64	2	496	502
1	1	P02769	S.Q(-17.03)KFPKAEFV.E	N	Y	8.79	60	1.2	1130000	0	0	0	0	0	0	0	0	0	362000	498000	356000	2450000	1960000	1980000	2430000	2450000	2290000	3040000	2870000	3060000	-:-:-:-:-:-:-:-:-:64.00:64.00:64.00:64.00:64.00:64.00:64.00:64.00:64.00:64.00:64.00:64.00	0	0	0	405000	2130000	2390000	2990000	-:-:-:64.00:64.00:64.00:64.00	64	1	220	228	Pyro-glu from Q
1	1	P02769	T.DLTKVHKEC(-1.01)C(-1.01).H	N	Y	8.42	60	1	1120000	0	0	0	0	0	0	929000	1110000	1150000	3830000	3420000	3620000	0	2810000	2560000	1310000	1220000	1500000	0	0	0	0:0:0:0:0:0:0.84:1.00:1.04:3.45:3.09:3.26:0:2.53:2.31:1.18:1.10:1.35:0:0:0	0	0	1060000	3620000	2690000	1350000	0	0:0:1.00:3.41:2.53:1.26:0	64	1	236	245	Half of a disulfide bridge
1	1	P02769	T.ADFAEDKDVCK.N	N	Y	11.31	60	0.6	3630000	0	0	0	0	0	0	708000	1070000	346000	3530000	3570000	2930000	10500000	9010000	6370000	6030000	6680000	7070000	5930000	5840000	6750000	0:0:0:0:0:0:0.66:1.00:0.32:3.30:3.34:2.74:9.80:8.43:5.96:5.65:6.25:6.62:5.55:5.46:6.31	0	0	893000	3340000	8620000	6590000	6840000	0:0:1.00:3.74:9.65:7.39:7.66	64	2	306	316
1	1	P02769	Y.STVFDKLK(+14.02).H	N	Y	5.14	60	0.6	1110000	0	0	0	0	0	0	0	0	0	0	757000	720000	3480000	2790000	0	3010000	2970000	2700000	3060000	2960000	801000	-:-:-:-:-:-:-:-:-:-:64.00:64.00:64.00:64.00:-:64.00:64.00:64.00:64.00:64.00:64.00	0	0	0	738000	3130000	2890000	2270000	-:-:-:64.00:64.00:64.00:64.00	64	1	370	377	Methylation(KR)
1	1	P02769	A.DC(-1.01)C(-1.01)EKQEPER.N	N	Y	6.05	60	0.7	1060000	0	0	0	0	0	0	0	0	81300	988000	343000	870000	3840000	2980000	2970000	2550000	2560000	439000	1730000	1250000	1720000	-:-:-:-:-:-:-:-:64.00:64.00:64.00:64.00:64.00:64.00:64.00:64.00:64.00:64.00:64.00:64.00:64.00	0	0	81300	734000	3260000	1850000	1570000	0:0:1.00:9.02:40.11:22.74:19.25	64	1	89	98	Half of a disulfide bridge
1	1	P02769	A.FVDKC(-1.01)C(-1.01).A	N	Y	3.91	60	0.7	1050000	0	0	0	0	0	0	0	0	0	894000	1240000	1080000	2430000	2060000	2380000	2180000	0	2020000	2760000	2120000	2800000	-:-:-:-:-:-:-:-:-:64.00:64.00:64.00:64.00:64.00:64.00:64.00:-:64.00:64.00:64.00:64.00	0	0	0	1070000	2290000	2100000	2560000	-:-:-:64.00:64.00:64.00:64.00	64	1	553	558	Half of a disulfide bridge
1	1	P02769	V.EVSR(+99.03)SLGKVG.T	N	Y	6.62	60	0.9	2930000	0	0	0	286000	289000	0	4680000	5870000	5960000	9780000	8130000	8670000	5760000	4720000	2530000	843000	1890000	1480000	0	622000	0	0:0:0:0.05:0.05:0:0.80:1.00:1.02:1.67:1.39:1.48:0.98:0.80:0.43:0.14:0.32:0.25:0:0.11:0	0	287000	5500000	8860000	5010000	1410000	622000	0:0.05:1.00:1.61:0.91:0.26:0.11	64	2	424	433	Form-Gly-Arg
1	1	P02769	L.YYANK(+12.00)YN.G	N	Y	10.47	60	0.4	1000000	0	0	0	0	0	0	0	0	0	0	0	0	2180000	1510000	1740000	2470000	2190000	1970000	3170000	2840000	2980000	-:-:-:-:-:-:-:-:-:-:-:-:64.00:64.00:64.00:64.00:64.00:64.00:64.00:64.00:64.00	0	0	0	0	1810000	2210000	3000000	-:-:-:-:64.00:64.00:64.00	64	1	155	161	Crosslink-KY
1	1	P02769	A.VSVLLR.L	N	Y	6.05	60	0.6	1000000	0	0	0	0	0	0	624000	690000	623000	2270000	2290000	2170000	3090000	2890000	2300000	2000000	2100000	0	0	0	0	0:0:0:0:0:0:0.90:1.00:0.90:3.29:3.31:3.15:4.48:4.18:3.33:2.90:3.04:0:0:0:0	0	0	646000	2240000	2760000	2050000	0	0:0:1.00:3.47:4.27:3.17:0	64	1	342	347
1	1	P02769	L.YEYSR(+99.03)RHPEYA.V	N	Y	3.46	60	0.8	1000000	0	0	0	0	0	0	0	72700	84300	556000	802000	913000	3970000	2810000	1960000	2240000	1930000	971000	2290000	1150000	1280000	0:0:0:0:0:0:0:1.00:1.16:7.64:11.04:12.56:54.66:38.72:26.92:30.88:26.49:13.36:31.55:15.81:17.59	0	0	78500	757000	2910000	1710000	1570000	0:0:1.00:9.64:37.13:21.83:20.05	64	1	331	341	Form-Gly-Arg
1	1	P02769	V.SRSLGKVG.T	N	Y	5.63	60	1.1	920000	0	0	0	52800	35800	0	1030000	1280000	1030000	1930000	1930000	2210000	2360000	2120000	2110000	0	1850000	1400000	0	0	0	0:0:0:0.04:0.03:0:0.80:1.00:0.80:1.50:1.51:1.73:1.84:1.65:1.65:0:1.44:1.10:0:0:0	0	44300	1110000	2020000	2190000	1630000	0	0:0.04:1.00:1.82:1.97:1.46:0	64	1	426	433
1	1	P02769	A.RLSQKFPKAE.F	N	Y	4.25	60	0.7	911000	0	0	0	0	0	0	0	0	0	550000	473000	359000	2800000	2860000	1280000	2410000	705000	2180000	1680000	1600000	2240000	-:-:-:-:-:-:-:-:-:64.00:64.00:64.00:64.00:64.00:64.00:64.00:64.00:64.00:64.00:64.00:64.00	0	0	0	461000	2310000	1770000	1840000	-:-:-:64.00:64.00:64.00:64.00	64	1	217	226
1	1	P02769	K.AFDEKLFT.F	N	Y	6.14	60	0.8	900000	0	0	0	0	0	0	0	0	0	291000	299000	262000	2290000	0	0	2430000	2040000	2050000	3300000	3090000	2850000	-:-:-:-:-:-:-:-:-:64.00:64.00:64.00:64.00:-:-:64.00:64.00:64.00:64.00:64.00:64.00	0	0	0	284000	2290000	2170000	3080000	-:-:-:64.00:64.00:64.00:64.00	64	1	500	507
1	1	P02769	E.KSHCIAEVE.K	N	Y	6.72	60	0.7	898000	0	0	0	0	33600	0	923000	1360000	1220000	3010000	2750000	2430000	2490000	1940000	1520000	0	0	1170000	0	0	0	0:0:0:0:0.02:0:0.68:1.00:0.89:2.21:2.02:1.78:1.83:1.42:1.11:0:0:0.86:0:0:0	0	33600	1170000	2730000	1980000	1170000	0	0:0.03:1.00:2.34:1.70:1.00:0	64	1	285	293
1	1	P02769	C.DEFKADEK(+27.99)K.F	N	Y	4.59	60	0.9	884000	0	0	0	0	0	0	0	0	0	438000	510000	459000	2770000	2310000	1290000	1920000	2010000	1930000	2560000	858000	1510000	-:-:-:-:-:-:-:-:-:64.00:64.00:64.00:64.00:64.00:64.00:64.00:64.00:64.00:64.00:64.00:64.00	0	0	0	469000	2120000	1950000	1640000	-:-:-:64.00:64.00:64.00:64.00	64	1	124	132	Formylation
1	1	P02769	K.VASLR(+99.03)ETY(+174.06)GDMA.D	N	Y	7.58	60	0.5	877000	0	0	0	0	0	0	1350000	1270000	1550000	3620000	4110000	4080000	0	1450000	996000	0	0	0	0	0	0	0:0:0:0:0:0:1.07:1.00:1.23:2.86:3.25:3.22:0:1.15:0.79:0:0:0:0:0:0	0	0	1390000	3930000	1220000	0	0	0:0:1.00:2.83:0.88:0:0	64	1	77	88	Form-Gly-Arg; Form-Gly-Double
1	1	P02769	A.VSVLLR(+99.03).L	N	Y	6.34	60	0.5	862000	0	0	0	0	0	0	663000	766000	779000	2200000	2410000	2060000	2470000	2200000	2060000	1310000	0	0	0	0	1180000	0:0:0:0:0:0:0.86:1.00:1.02:2.87:3.15:2.68:3.22:2.87:2.69:1.71:0:0:0:0:1.54	0	0	736000	2220000	2240000	1310000	1180000	0:0:1.00:3.02:3.05:1.78:1.61	64	1	342	347	Form-Gly-Arg
1	1	P02769	G.KYLYE.I	N	Y	3.85	60	0.9	833000	0	0	0	0	0	0	0	0	0	376000	0	0	2240000	0	1550000	2410000	2520000	0	2860000	2910000	2630000	-:-:-:-:-:-:-:-:-:64.00:-:-:64.00:-:64.00:64.00:64.00:-:64.00:64.00:64.00	0	0	0	376000	1900000	2470000	2800000	-:-:-:64.00:64.00:64.00:64.00	64	1	136	140
1	1	P02769	S.RSLGK(+24.00)VG.T	N	Y	9.37	60	0.5	5850000	0	0	0	87800	0	0	2110000	2890000	2560000	6650000	7000000	6450000	14300000	12000000	10500000	10600000	10800000	11200000	9610000	7270000	8930000	0:0:0:0.03:0:0:0.73:1.00:0.89:2.30:2.42:2.23:4.94:4.15:3.63:3.67:3.74:3.89:3.33:2.52:3.09	0	87800	2520000	6700000	12300000	10900000	17700000	0:0.03:1.00:2.66:4.86:4.31:7.02	64	2	427	433	Crosslink-KR
1	1	P02769	W.GKYLY.E	N	Y	5.46	60	0.4	5170000	0	0	0	0	0	0	0	0	0	0	0	938000	10500000	9150000	9030000	10700000	11800000	10300000	16000000	16100000	14100000	-:-:-:-:-:-:-:-:-:-:-:64.00:64.00:64.00:64.00:64.00:64.00:64.00:64.00:64.00:64.00	0	0	0	938000	14100000	15200000	22000000	-:-:-:64.00:64.00:64.00:64.00	64	3	135	139
1	1	P02769	S.Q(-17.03)YLQ.Q	N	Y	3.71	60	0.1	7870000	0	0	0	0	0	0	779000	649000	767000	3120000	3410000	3480000	14900000	13200000	13300000	16800000	16400000	15100000	21300000	20400000	21600000	0:0:0:0:0:0:1.20:1.00:1.18:4.80:5.26:5.37:22.90:20.32:20.50:25.93:25.32:23.28:32.84:31.42:33.21	0	0	732000	3340000	13800000	31700000	21100000	0:0:1.00:4.56:18.84:43.37:28.82	64	2	29	32	Pyro-glu from Q
1	1	P02769	D(+12.00)TH(+30.01)KSEIAHRFK.D	N	Y	4.94	60	1.1	2400000	0	0	0	29600	0	0	538000	1130000	1080000	3360000	3070000	3040000	7670000	5950000	5660000	4170000	2880000	3080000	3830000	2750000	2260000	0:0:0:0.03:0:0:0.48:1.00:0.96:2.97:2.71:2.68:6.78:5.26:5.00:3.69:2.54:2.72:3.39:2.43:2.00	0	29600	917000	3750000	7770000	3380000	2950000	0:0.03:1.00:4.09:8.48:3.68:3.22	64	2	1	12	Cyclic-N-term; Form-Methylol
1	1	P02769	R.C(+12.00)ASIQKFG.E	N	Y	6.69	60	1.2	631000	0	0	0	0	0	0	660000	854000	835000	2280000	2220000	2130000	2530000	0	0	0	0	1730000	0	0	0	0:0:0:0:0:0:0.77:1.00:0.98:2.67:2.60:2.50:2.96:0:0:0:0:2.03:0:0:0	0	0	783000	2210000	2530000	1730000	0	0:0:1.00:2.83:3.23:2.21:0	64	1	199	206	Crosslink-CK
1	1	P02769	C.DQFEKLG.E	N	Y	2.73	60	1	555000	0	0	0	0	0	0	0	0	0	0	0	0	1170000	0	0	1390000	1270000	0	2960000	2610000	2270000	-:-:-:-:-:-:-:-:-:-:-:-:64.00:-:-:64.00:64.00:-:64.00:64.00:64.00	0	0	0	0	1170000	1330000	2610000	-:-:-:-:64.00:64.00:64.00	64	1	392	398
1	1	P02769	S.Q(-17.03)KFPK(+14.02).A	N	Y	3.49	60	0.2	482000	0	0	0	0	0	0	0	0	0	0	0	0	869000	0	0	1140000	1160000	0	2780000	1730000	2450000	-:-:-:-:-:-:-:-:-:-:-:-:64.00:-:-:64.00:64.00:-:64.00:64.00:64.00	0	0	0	0	869000	1150000	2320000	-:-:-:-:64.00:64.00:64.00	64	1	220	224	Pyro-glu from Q; Methylation(KR)
1	1	P02769	S.HKDDSPDLPK.L	N	Y	5.89	60	0.4	3670000	0	0	0	0	0	0	277000	215000	288000	1240000	1020000	1100000	9010000	7980000	6270000	8570000	7470000	7730000	9910000	8270000	7800000	0:0:0:0:0:0:1.29:1.00:1.34:5.78:4.75:5.09:41.85:37.09:29.13:39.80:34.71:35.90:46.03:38.40:36.25	0	0	260000	1120000	7750000	7920000	17900000	0:0:1.00:4.31:29.80:30.45:64.00	64	2	105	114
1	1	P02769	F.DEKLFT.F	N	Y	2.79	60	0.4	456000	0	0	0	0	0	0	0	0	0	0	0	0	1060000	1150000	0	1330000	0	0	2000000	1830000	2210000	-:-:-:-:-:-:-:-:-:-:-:-:64.00:64.00:-:64.00:-:-:64.00:64.00:64.00	0	0	0	0	1110000	1330000	2010000	-:-:-:-:64.00:64.00:64.00	64	1	502	507
1	1	P02769	L.PKIETMR.E	N	Y	2.92	60	0.8	449000	0	0	0	0	0	0	273000	235000	0	950000	953000	1090000	2280000	0	1970000	1680000	0	0	0	0	0	0:0:0:0:0:0:1.16:1.00:0:4.04:4.06:4.62:9.70:0:8.37:7.18:0:0:0:0:0	0	0	254000	996000	2120000	1680000	0	0:0:1.00:3.93:8.37:6.64:0	64	1	179	185
1	1	P02769	E.GPKLVVS.T	N	Y	2.65	60	0.8	1190000	0	0	0	0	0	0	0	0	151000	517000	463000	0	2480000	2060000	1910000	3350000	2950000	2310000	4430000	4480000	0	-:-:-:-:-:-:-:-:64.00:64.00:64.00:-:64.00:64.00:64.00:64.00:64.00:64.00:64.00:64.00:-	0	0	151000	490000	2150000	2870000	4460000	0:0:1.00:3.25:14.24:19.04:29.56	64	2	571	577
1	1	P02769	K.ADEK(+14.02)KFWGKYLY.E	N	Y	4.43	60	1	1510000	0	0	0	0	0	0	0	276000	0	1550000	1450000	1790000	4900000	4440000	2510000	3800000	2370000	3270000	2080000	2020000	1250000	0:0:0:0:0:0:0:1.00:0:5.61:5.23:6.49:17.71:16.08:9.07:13.73:8.59:11.83:7.54:7.30:4.54	0	0	276000	1990000	4810000	3860000	2040000	0:0:1.00:7.21:17.40:13.95:7.38	64	2	128	139	Methylation(KR)
1	1	P02769	N.RLCVLH.E	N	Y	3.58	60	0.5	1390000	0	0	0	0	0	0	1890000	2250000	2160000	4180000	4160000	4000000	2310000	2030000	1900000	1110000	1310000	1980000	0	0	0	0:0:0:0:0:0:0.84:1.00:0.96:1.86:1.85:1.78:1.03:0.90:0.84:0.50:0.58:0.88:0:0:0	0	0	2100000	8260000	2080000	2760000	0	0:0:1.00:3.93:0.99:1.31:0	64	2	458	463
1	1	P02769	C.DNQDTISSKLK.E	N	Y	3.96	60	0.6	5890000	0	0	0	0	0	0	157000	135000	148000	2070000	1900000	1890000	16300000	13200000	10300000	13100000	13100000	12500000	13500000	11300000	14000000	0:0:0:0:0:0:1.17:1.00:1.10:15.32:14.09:14.00:64.00:64.00:64.00:64.00:64.00:64.00:64.00:64.00:64.00	0	0	147000	2090000	13300000	14600000	15900000	0:0:1.00:14.22:64.00:64.00:64.00	64	4	265	275
1	1	P02769	T.YVPK(+12.00)AFD.E	N	Y	0.03	60	0	111000	0	0	0	0	0	0	0	0	0	0	0	0	0	0	0	0	0	0	2320000	0	0	-:-:-:-:-:-:-:-:-:-:-:-:-:-:-:-:-:-:64.00:-:-	0	0	0	0	0	0	2320000	-:-:-:-:-:-:64.00	64	1	496	502	Crosslink-KY
2	5	|Angiotensin1|Angiotensin1	DRVYIHPFHL	Y	Y	13.72	14.69	0.7	5370000	26800	2540000	0	3240000	3770000	3880000	7570000	8790000	9890000	9260000	11300000	13300000	6540000	4960000	4220000	4770000	5760000	3620000	2960000	2870000	3500000	0.02:0.29:0:0.37:0.43:0.44:0.86:1.00:1.12:1.05:1.29:1.51:0.74:0.56:0.48:0.54:0.66:0.41:0.34:0.33:0.40	1280000	3630000	8750000	11400000	5480000	6140000	3300000	0.15:0.41:1.00:1.30:0.63:0.70:0.38	8.91	2	1	10
2	5	|Angiotensin1|Angiotensin1	D.RVYIHPF.H	N	Y	25.63	12.55	0.2	4850000	3230000	3390000	3480000	4840000	5100000	4760000	5740000	7070000	7170000	7910000	6230000	8050000	5490000	4560000	4240000	3810000	3600000	3520000	2900000	3600000	3170000	0.46:0.48:0.49:0.68:0.72:0.67:0.81:1.00:1.01:1.12:0.88:1.14:0.78:0.64:0.60:0.54:0.51:0.50:0.41:0.51:0.45	6790000	4900000	6660000	7400000	4760000	3640000	3220000	1.02:0.74:1.00:1.11:0.72:0.55:0.48	2.3	3	2	8
										2.43582e+06	333561	0	6.64779e+07	5.16378e+07	5.59177e+07	7.26517e+08	6.53205e+08	6.19462e+08	1.60143e+09	2.00963e+09	1.56628e+09	5.61735e+09	5.89927e+09	6.21452e+09	7.29774e+09	7.50657e+09	7.38069e+09	1.0016e+10	7.40645e+09	8.79243e+09
										0.419899	0.440699	0.452399	0.629199	0.662999	0.618799	0.746199	0.919098	0.932098	1.0283	0.809899	1.0465	0.713699	0.592799	0.551199	0.495299	0.467999	0.457599	0.376999	0.467999	0.412099
