# Supplementary material for: Formaldehyde treatment of proteins enhances proteolytic degradation by the endo-lysosomal protease cathepsin S
Source: Sci Rep. 2020 Jul 14;10:11535. doi: 10.1038/s41598-020-68248-z (PMC7360561; doi:10.1038/s41598-020-68248-z)
Supplement: Supplementary file 7 — Supplementary data S7 [file 41598_2020_68248_MOESM7_ESM.xlsx]

## Sheet: TM087_128mM
Protein Group	Protein ID	Protein Accession	Peptide	Used	Candidate	Quality	Significance	Avg. ppm	Avg. Intensity	0h triplo 1	0h triplo 2	0h triplo 3	1h triplo 1	1h triplo 2	1h triplo 3	4h triplo 1	4h triplo 2	4h triplo 3	8h triplo 1	8h triplo 2	8h triplo 3	24h triplo 1	24h triplo 2	24h triplo 3	32h triplo 1	32h triplo 2	32h triplo 3	48h triplo 1	48h triplo 2	48h triplo 3	Sample Profile (Ratio)	Group 1	Group 2	Group 3	Group 4	Group 5	Group 6	Group 7	Group Profile (Ratio)	Max Ratio	#Vector	Start	End	PTM
1	1	P02769	S.TPTLVE.V	Y	Y	59.49	60	0.6	265000000	0	0	0	17100000	0	18900000	90700000	102000000	85200000	191000000	174000000	179000000	922000000	590000000	488000000	461000000	537000000	440000000	435000000	430000000	412000000	0:0:0:0.04:0:0.04:0.21:0.23:0.19:0.43:0.40:0.41:2.10:1.34:1.11:1.05:1.22:1.00:0.99:0.98:0.94	0	18000000	92600000	181000000	667000000	479000000	426000000	0:0.04:0.19:0.38:1.39:1.00:0.89	64	1	419	424
1	1	P02769	L.IAFS.Q	N	Y	71.51	60	1.3	161000000	0	0	0	2620000	0	2540000	26200000	27800000	21100000	97900000	78800000	79300000	522000000	384000000	307000000	303000000	322000000	353000000	295000000	284000000	276000000	0:0:0:0.02:0:0.02:0.07:0.08:0.06:0.28:0.22:0.22:1.48:1.09:0.87:0.86:0.91:1.00:0.84:0.81:0.78	0	2580000	25000000	85300000	404000000	326000000	285000000	0:0.02:0.08:0.26:1.24:1.00:0.87	64	1	25	28
1	1	P02769	L.LPKIE.T	N	Y	9.72	60	1.3	141000000	0	0	0	105000	0	0	4750000	4050000	4170000	28900000	25700000	23000000	433000000	273000000	228000000	364000000	390000000	307000000	312000000	286000000	282000000	0:0:0:0.02:0:0:0.02:0.02:0.02:0.09:0.08:0.07:1.41:0.89:0.74:1.19:1.27:1.00:1.02:0.93:0.92	0	105000	4430000	25900000	311000000	354000000	293000000	0:0.02:0.02:0.07:0.88:1.00:0.83	64	2	178	182
1	1	P02769	S.TPTLV.E	N	Y	79.3	60	0.9	124000000	0	0	0	9310000	8910000	10800000	57300000	52100000	50300000	104000000	91400000	96300000	399000000	254000000	213000000	223000000	246000000	231000000	190000000	184000000	184000000	0:0:0:0.04:0.04:0.05:0.25:0.23:0.22:0.45:0.39:0.42:1.72:1.10:0.92:0.96:1.06:1.00:0.82:0.80:0.80	0	9670000	53200000	97100000	288000000	233000000	186000000	0:0.04:0.23:0.42:1.24:1.00:0.80	64	1	419	423
1	1	P02769	Y.APELL.Y	N	Y	25.37	60	0.7	108000000	0	0	0	412000	403000	469000	8520000	8080000	7270000	39600000	30100000	28100000	313000000	234000000	212000000	258000000	254000000	240000000	232000000	211000000	195000000	0:0:0:0.02:0.02:0.02:0.04:0.03:0.03:0.17:0.13:0.12:1.31:0.98:0.88:1.08:1.06:1.00:0.97:0.88:0.82	0	428000	7950000	32600000	253000000	250000000	213000000	0:0.02:0.03:0.13:1.01:1.00:0.85	64	1	150	154
1	1	P02769	C.DKPLLE.K	N	Y	42.08	60	1.2	131000000	0	0	0	243000	0	0	17600000	13900000	15400000	57500000	44900000	66000000	516000000	329000000	250000000	233000000	282000000	283000000	231000000	215000000	200000000	0:0:0:0.02:0:0:0.06:0.05:0.05:0.20:0.16:0.23:1.82:1.16:0.88:0.82:0.99:1.00:0.82:0.76:0.71	0	243000	15600000	56100000	365000000	266000000	216000000	0:0.02:0.06:0.21:1.37:1.00:0.81	64	2	279	284
1	1	P02769	K.AEFVE.V	N	Y	32.88	60	0.7	83400000	0	0	0	97000	0	0	4370000	4150000	3530000	26000000	21400000	20300000	299000000	180000000	132000000	168000000	165000000	166000000	205000000	188000000	170000000	0:0:0:0.02:0:0:0.03:0.02:0.02:0.16:0.13:0.12:1.80:1.08:0.79:1.01:0.99:1.00:1.23:1.13:1.02	0	97000	4020000	22600000	203000000	166000000	187000000	0:0.02:0.02:0.14:1.22:1.00:1.13	64	1	225	229
1	1	P02769	E.KSLHTLF.G	N	Y	49.9	60	1.3	78000000	0	0	0	0	0	0	2650000	2690000	2300000	16800000	15400000	13600000	319000000	210000000	139000000	179000000	187000000	153000000	139000000	146000000	113000000	0:0:0:0:0:0:0.02:0.02:0.02:0.11:0.10:0.09:2.08:1.37:0.90:1.17:1.22:1.00:0.90:0.95:0.74	0	0	2550000	15300000	223000000	173000000	133000000	0:0:0.02:0.09:1.29:1.00:0.76	64	1	64	70
1	1	P02769	G.SFLY.E	N	Y	23.12	60	1.2	69100000	0	0	0	182000	153000	182000	8170000	7180000	6050000	33700000	26200000	26100000	218000000	183000000	121000000	141000000	147000000	139000000	138000000	125000000	131000000	0:0:0:0.02:0.02:0.02:0.06:0.05:0.04:0.24:0.19:0.19:1.57:1.32:0.87:1.02:1.06:1.00:0.99:0.90:0.94	0	172000	7130000	28700000	174000000	143000000	131000000	0:0.02:0.05:0.20:1.22:1.00:0.92	64	1	328	331
1	1	P02769	K.AEFVEVT.K	N	Y	39.92	60	0.8	68800000	0	0	0	0	0	0	4290000	3680000	3250000	22000000	18800000	18600000	205000000	153000000	125000000	147000000	154000000	142000000	156000000	148000000	144000000	0:0:0:0:0:0:0.03:0.03:0.02:0.15:0.13:0.13:1.44:1.08:0.88:1.04:1.09:1.00:1.10:1.04:1.02	0	0	3740000	19800000	161000000	148000000	149000000	0:0:0.03:0.13:1.09:1.00:1.01	64	1	225	231
1	1	P02769	A.VSVL.L	N	Y	19.47	60	1.2	65800000	0	0	0	0	0	0	2180000	1920000	1690000	14600000	12100000	12300000	198000000	135000000	114000000	151000000	167000000	147000000	143000000	144000000	138000000	0:0:0:0:0:0:0.02:0.02:0.02:0.10:0.08:0.08:1.35:0.91:0.77:1.03:1.13:1.00:0.97:0.98:0.93	0	0	1930000	13000000	149000000	155000000	142000000	0:0:0.02:0.08:0.96:1.00:0.91	64	1	342	345
1	1	P02769	S.TVFDKLK.H	N	Y	28.57	60	1.3	56200000	0	0	0	0	0	0	565000	580000	475000	6270000	5720000	5460000	214000000	147000000	112000000	125000000	145000000	124000000	104000000	96800000	92100000	0:0:0:0:0:0:0.02:0.02:0.02:0.05:0.05:0.04:1.73:1.19:0.90:1.01:1.17:1.00:0.84:0.78:0.74	0	0	540000	5820000	158000000	131000000	97500000	0:0:0.02:0.04:1.20:1.00:0.74	64	1	371	377
1	1	P02769	D.EPQNLIK.Q	N	Y	15.7	60	1	59800000	0	0	0	58800	63600	0	1560000	1380000	1520000	8120000	261000	7390000	249000000	170000000	139000000	119000000	110000000	107000000	128000000	113000000	100000000	0:0:0:0.02:0.02:0:0.02:0.02:0.02:0.08:0.02:0.07:2.34:1.60:1.31:1.12:1.04:1.00:1.20:1.06:0.94	0	122000	1490000	5260000	186000000	112000000	114000000	0:0.02:0.02:0.05:1.66:1.00:1.01	64	3	382	388
1	1	P02769	T.EDYLS.L	N	Y	36.59	60	0.7	49800000	0	0	0	1100000	0	0	21100000	20400000	17900000	55900000	47200000	52000000	226000000	128000000	0	0	109000000	0	125000000	125000000	116000000	-:-:-:64.00:-:-:64.00:64.00:64.00:64.00:64.00:64.00:64.00:64.00:-:-:64.00:-:64.00:64.00:64.00	0	1100000	19800000	51700000	177000000	109000000	122000000	0:0.02:0.18:0.47:1.63:1.00:1.12	64	1	449	453
1	1	P02769	A.DESHAGCEKSLHT.L	N	Y	6.99	60	0.9	50000000	0	0	0	0	0	0	853000	569000	458000	367000	304000	1920000	8690000	3020000	3650000	342000000	245000000	144000000	110000000	106000000	83300000	0:0:0:0:0:0:0.02:0.02:0.02:0.02:0.02:0.02:0.06:0.02:0.03:2.37:1.70:1.00:0.76:0.74:0.58	0	0	626000	880000	5120000	244000000	99900000	0:0:0.02:0.02:0.02:1.00:0.41	64	2	56	68
1	1	P02769	R.LAKEYEATLE.E	N	Y	48.29	60	1.2	44200000	0	0	0	275000	0	0	9560000	11200000	9450000	30800000	26300000	28500000	251000000	139000000	130000000	67700000	74900000	66800000	30500000	29600000	24200000	0:0:0:0.02:0:0:0.14:0.17:0.14:0.46:0.39:0.43:3.75:2.08:1.94:1.01:1.12:1.00:0.46:0.44:0.36	0	275000	10100000	28500000	173000000	69800000	28100000	0:0.02:0.14:0.41:2.48:1.00:0.40	64	1	348	357
1	1	P02769	F.YAPELL.Y	N	Y	25.49	60	0.6	43400000	0	0	0	270000	254000	257000	4310000	4480000	3980000	18400000	15000000	14100000	134000000	89100000	78900000	95100000	99900000	94300000	86300000	86300000	86000000	0:0:0:0.02:0.02:0.02:0.05:0.05:0.04:0.19:0.16:0.15:1.42:0.94:0.84:1.01:1.06:1.00:0.91:0.91:0.91	0	260000	4260000	15800000	101000000	96500000	86200000	0:0.02:0.04:0.16:1.04:1.00:0.89	64	1	149	154
1	1	P02769	G.SFL.Y	N	Y	38.26	60	0.9	41700000	0	0	0	0	143000	0	5350000	5030000	4370000	22800000	18600000	19200000	111000000	94800000	81100000	83900000	91900000	86500000	80900000	84200000	86200000	0:0:0:0:0.02:0:0.06:0.06:0.05:0.26:0.21:0.22:1.28:1.10:0.94:0.97:1.06:1.00:0.94:0.97:1.00	0	143000	4910000	20200000	95600000	87400000	83800000	0:0.02:0.06:0.23:1.09:1.00:0.96	64	1	328	330
1	1	P02769	G.LVL.I	N	Y	53.63	60	1.1	39500000	0	0	0	3290000	3080000	3740000	13200000	12200000	11300000	29300000	24900000	24700000	102000000	71700000	70600000	84300000	86300000	82200000	69300000	68900000	69600000	0:0:0:0.04:0.04:0.05:0.16:0.15:0.14:0.36:0.30:0.30:1.24:0.87:0.86:1.03:1.05:1.00:0.84:0.84:0.85	0	3370000	12200000	26300000	81300000	84300000	69300000	0:0.04:0.15:0.31:0.96:1.00:0.82	64	1	22	24
1	1	P02769	H.TLFG.D	N	Y	22.21	60	1.5	39400000	0	0	0	303000	252000	317000	6220000	5470000	4750000	24300000	19300000	19300000	117000000	87200000	77500000	83400000	88600000	81100000	67700000	71500000	73000000	0:0:0:0.02:0.02:0.02:0.08:0.07:0.06:0.30:0.24:0.24:1.44:1.08:0.96:1.03:1.09:1.00:0.83:0.88:0.90	0	291000	5480000	21000000	93800000	84400000	70700000	0:0.02:0.06:0.25:1.11:1.00:0.84	64	1	68	71
1	1	P02769	A.EVEKDAIPENLPPLT.A	N	Y	26.99	60	0.8	38600000	0	0	0	276000	207000	116000	4990000	5060000	4600000	15800000	16200000	11100000	220000000	135000000	124000000	62400000	55100000	49900000	40100000	35100000	31000000	0:0:0:0.02:0.02:0.02:0.10:0.10:0.09:0.32:0.33:0.22:4.40:2.70:2.49:1.25:1.10:1.00:0.80:0.70:0.62	0	200000	4880000	14400000	160000000	55800000	35400000	0:0.02:0.09:0.26:2.86:1.00:0.63	64	1	291	305
1	1	P02769	Q.Q(-17.03)CPFDEHVK.L	N	Y	13.33	60	1	41500000	0	0	0	51100	0	0	464000	317000	260000	0	0	0	0	0	0	163000000	129000000	142000000	165000000	141000000	130000000	0:0:0:0.02:0:0:0.02:0.02:0.02:0:0:0:0:0:0:1.15:0.91:1.00:1.17:0.99:0.91	0	51100	347000	0	0	145000000	145000000	0:0.02:0.02:0:0:1.00:1.00	64	2	33	41	Pyro-glu from Q
1	1	P02769	A.EVEKDAIPEN.L	N	Y	12.2	60	1.1	39100000	0	0	0	0	0	0	549000	503000	464000	3390000	145000	170000	168000000	113000000	84900000	74200000	68000000	60000000	97200000	81700000	69900000	0:0:0:0:0:0:0.02:0.02:0.02:0.06:0.02:0.02:2.79:1.89:1.41:1.24:1.13:1.00:1.62:1.36:1.16	0	0	506000	1280000	122000000	67400000	82900000	0:0:0.02:0.02:1.81:1.00:1.23	64	2	291	300
1	1	P02769	S.Q(-17.03)KFPKAEFVE.V	N	Y	30.53	60	1.1	33400000	0	0	0	0	0	0	930000	936000	846000	4730000	4360000	4030000	164000000	107000000	90400000	48700000	48500000	45800000	62800000	62900000	56700000	0:0:0:0:0:0:0.02:0.02:0.02:0.10:0.10:0.09:3.58:2.34:1.97:1.06:1.06:1.00:1.37:1.37:1.24	0	0	904000	4370000	120000000	47700000	60800000	0:0:0.02:0.09:2.53:1.00:1.28	64	1	220	229	Pyro-glu from Q
1	1	P02769	T.ADFAEDKDVCK.N	N	Y	9.13	60	1.1	87300000	0	0	0	0	0	0	683000	623000	550000	1820000	98300	1590000	17700000	9820000	2980000	374000000	285000000	302000000	322000000	275000000	240000000	0:0:0:0:0:0:0.02:0.02:0.02:0.02:0.02:0.02:0.06:0.03:0.02:1.24:0.95:1.00:1.07:0.91:0.80	0	0	619000	1180000	13200000	320000000	279000000	0:0:0.02:0.02:0.04:1.00:0.87	64	3	306	316
1	1	P02769	N.LPPLT.A	N	Y	7.97	60	0.9	32900000	0	0	0	1360000	1310000	1500000	6500000	6420000	5750000	19500000	16100000	15200000	98700000	72700000	58300000	70500000	72600000	63500000	61200000	61600000	58300000	0:0:0:0.02:0.02:0.02:0.10:0.10:0.09:0.31:0.25:0.24:1.55:1.14:0.92:1.11:1.14:1.00:0.96:0.97:0.92	0	1390000	6220000	16900000	76600000	68900000	60400000	0:0.02:0.09:0.25:1.11:1.00:0.88	64	1	301	305
1	1	P02769	L.GSFLY.E	N	Y	31.12	60	0.8	32600000	0	0	0	0	0	0	3510000	3110000	2940000	14100000	12400000	11900000	92800000	67100000	61700000	72600000	70300000	67300000	71000000	68700000	66200000	0:0:0:0:0:0:0.05:0.05:0.04:0.21:0.18:0.18:1.38:1.00:0.92:1.08:1.04:1.00:1.06:1.02:0.98	0	0	3180000	12800000	73800000	70000000	68600000	0:0:0.05:0.18:1.05:1.00:0.98	64	1	327	331
1	1	P02769	Y.EYSRRHPEYA.V	N	Y	10.9	60	0.8	35300000	0	0	0	0	0	0	0	0	0	84800	337000	1870000	160000000	140000000	60700000	63500000	51700000	68200000	71000000	63800000	60100000	0:0:0:0:0:0:0:0:0:0.02:0.02:0.03:2.35:2.05:0.89:0.93:0.76:1.00:1.04:0.93:0.88	0	0	0	781000	120000000	61100000	66900000	0:0:0:0.02:1.97:1.00:1.09	64	2	332	341
1	1	P02769	T.FHADICT.L	N	Y	4.73	60	0.6	44500000	0	0	0	0	0	0	871000	1120000	740000	1960000	1600000	1530000	6340000	3880000	2510000	154000000	178000000	140000000	169000000	141000000	131000000	0:0:0:0:0:0:0.02:0.02:0.02:0.02:0.02:0.02:0.05:0.03:0.02:1.10:1.27:1.00:1.21:1.01:0.94	0	0	910000	1700000	4850000	246000000	147000000	0:0:0.02:0.02:0.02:1.00:0.60	64	3	508	514
1	1	P02769	Q.EAKDAFLG.S	N	Y	36.92	60	1.4	29200000	0	0	0	0	0	0	1620000	1880000	1420000	7690000	7030000	7030000	122000000	78000000	62000000	64400000	59000000	67900000	47100000	41800000	44800000	0:0:0:0:0:0:0.02:0.03:0.02:0.11:0.10:0.10:1.80:1.15:0.91:0.95:0.87:1.00:0.69:0.62:0.66	0	0	1640000	7250000	87400000	63700000	44500000	0:0:0.03:0.11:1.37:1.00:0.70	64	1	320	327
1	1	P02769	K.ADEK(+44.03)KFWG.K	N	Y	22.03	60	1.3	28900000	0	0	0	0	0	0	0	185000	0	1740000	0	1430000	123000000	63900000	46800000	63700000	58000000	60900000	67400000	65300000	54700000	0:0:0:0:0:0:0:0.02:0:0.03:0:0.02:2.02:1.05:0.77:1.05:0.95:1.00:1.11:1.07:0.90	0	0	185000	1590000	78000000	60900000	62500000	0:0:0.02:0.03:1.28:1.00:1.03	64	1	128	135	Ethanolation (KR)
1	1	P02769	R.ETY(+174.06)GDMA.D	N	Y	17.7	60	1	28500000	0	0	0	0	0	0	922000	1060000	0	361000	562000	7930000	136000000	64900000	48900000	24600000	63500000	81100000	40900000	60400000	67900000	0:0:0:0:0:0:0.02:0.02:0:0.02:0.02:0.10:1.67:0.80:0.60:0.30:0.78:1.00:0.50:0.74:0.84	0	0	993000	2950000	83200000	56400000	56400000	0:0:0.02:0.05:1.48:1.00:1.00	64	1	82	88	Form-Gly-Double
1	1	P02769	G.EY(+174.06)GFQ.N	N	Y	41.32	60	1.4	28400000	0	0	0	262000	226000	292000	4940000	3770000	4300000	12700000	808000	11700000	0	82500000	67900000	77100000	77200000	74600000	58300000	62100000	57200000	0:0:0:0.02:0.02:0.02:0.07:0.05:0.06:0.17:0.02:0.16:0:1.11:0.91:1.03:1.04:1.00:0.78:0.83:0.77	0	260000	4340000	8410000	75200000	76300000	59200000	0:0.02:0.06:0.11:0.99:1.00:0.78	64	1	399	403	Form-Gly-Double
1	1	P02769	G.KYLY.E	N	Y	10.81	60	0.8	27900000	0	0	0	0	0	0	760000	591000	560000	5740000	5080000	4450000	100000000	61400000	31000000	47000000	54100000	56000000	77100000	75400000	66300000	0:0:0:0:0:0:0.02:0.02:0.02:0.10:0.09:0.08:1.79:1.10:0.55:0.84:0.97:1.00:1.38:1.35:1.18	0	0	637000	5090000	64200000	52300000	72900000	0:0:0.02:0.10:1.23:1.00:1.39	64	1	136	139
1	1	P02769	A.VEGPKLVV.S	N	Y	26.36	60	1.4	27600000	0	0	0	0	116000	116000	2020000	1960000	1650000	7120000	6150000	5600000	80500000	63300000	51700000	71000000	68100000	52600000	61600000	55600000	50700000	0:0:0:0:0.02:0.02:0.04:0.04:0.03:0.14:0.12:0.11:1.53:1.20:0.98:1.35:1.29:1.00:1.17:1.06:0.96	0	116000	1880000	6290000	65200000	63900000	56000000	0:0.02:0.03:0.10:1.02:1.00:0.88	64	1	569	576
1	1	P02769	A.DESHAGCEKSLH.T	N	Y	4.42	60	0.8	27900000	0	0	0	0	0	8270	357000	36700	259000	41300	116000	959000	2150000	672000	1250000	115000000	149000000	110000000	60700000	74300000	70600000	0:0:0:0:0:0.02:0.02:0.02:0.02:0.02:0.02:0.02:0.02:0.02:0.02:1.05:1.36:1.00:0.55:0.67:0.64	0	8270	218000	372000	1430000	125000000	68500000	0:0.02:0.02:0.02:0.02:1.00:0.55	64	2	56	67
1	1	P02769	K.LKPDPNTLC.D	N	Y	17.23	60	1.2	31700000	0	0	0	0	0	0	1120000	1350000	737000	4830000	3510000	3080000	34500000	16900000	15800000	97600000	121000000	107000000	90700000	88500000	78800000	0:0:0:0:0:0:0.02:0.02:0.02:0.05:0.03:0.03:0.32:0.16:0.15:0.91:1.13:1.00:0.85:0.83:0.74	0	0	1120000	3800000	22400000	109000000	87700000	0:0:0.02:0.04:0.21:1.00:0.81	64	2	115	123
1	1	P02769	Q.QCPFDEHVK.L	N	Y	22.63	60	1.3	52900000	0	0	0	0	0	0	409000	0	0	0	0	0	0	0	0	284000000	255000000	230000000	129000000	110000000	102000000	0:0:0:0:0:0:0.02:0:0:0:0:0:0:0:0:1.24:1.11:1.00:0.56:0.48:0.45	0	0	409000	0	0	256000000	114000000	0:0:0.02:0:0:1.00:0.44	64	4	33	41
1	1	P02769	K.GLVL.I	N	Y	19.41	60	1.5	25000000	0	0	0	508000	449000	545000	3250000	3180000	3110000	11200000	8620000	8420000	67700000	57200000	46900000	56900000	62000000	53800000	47000000	49700000	45200000	0:0:0:0.02:0.02:0.02:0.06:0.06:0.06:0.21:0.16:0.16:1.26:1.06:0.87:1.06:1.15:1.00:0.87:0.92:0.84	0	501000	3180000	9400000	57300000	57600000	47300000	0:0.02:0.06:0.16:0.99:1.00:0.82	64	1	21	24
1	1	P02769	C.K(+12.00)NYQEAKDAFLG.S	N	Y	19.76	60	0.9	25000000	0	0	0	0	0	0	322000	395000	285000	2590000	2150000	1910000	105000000	69100000	54500000	56100000	53700000	45400000	56900000	40800000	35800000	0:0:0:0:0:0:0.02:0.02:0.02:0.06:0.05:0.04:2.31:1.52:1.20:1.24:1.18:1.00:1.25:0.90:0.79	0	0	334000	2210000	76100000	51700000	44500000	0:0:0.02:0.04:1.47:1.00:0.86	64	1	316	327	Cyclic-N-term
1	1	P02769	E.VSR(+99.03)SLGKVG.T	N	Y	32.87	60	1.3	43700000	0	0	0	1450000	1040000	1370000	21300000	27600000	16700000	47600000	1990000	49800000	209000000	165000000	134000000	44600000	48700000	58200000	30000000	28700000	31600000	0:0:0:0.02:0.02:0.02:0.37:0.47:0.29:0.82:0.03:0.86:3.58:2.83:2.30:0.77:0.84:1.00:0.52:0.49:0.54	0	1290000	21900000	33100000	169000000	50500000	30100000	0:0.03:0.43:0.66:3.35:1.00:0.60	64	2	425	433	Form-Gly-Arg
1	1	P02769	Y.EYSR(+99.03)RHPEYA.V	N	Y	9.16	60	1	27700000	0	0	0	0	0	0	0	260000	241000	921000	443000	3070000	155000000	103000000	43500000	82900000	28900000	36200000	44300000	42500000	41500000	0:0:0:0:0:0:0:0.02:0.02:0.03:0.02:0.08:4.28:2.83:1.20:2.29:0.80:1.00:1.22:1.17:1.15	0	0	251000	1540000	100000000	49300000	42800000	0:0:0.02:0.03:2.04:1.00:0.87	64	2	332	341	Form-Gly-Arg
1	1	P02769	E.KSLH(+87.03)TLF.G	N	Y	21.91	60	1.1	23600000	0	0	0	0	0	0	0	312000	0	2230000	2250000	0	79500000	52300000	39600000	52100000	60100000	49300000	55100000	55000000	48800000	0:0:0:0:0:0:0:0.02:0:0.05:0.05:0:1.61:1.06:0.80:1.06:1.22:1.00:1.12:1.12:0.99	0	0	312000	2240000	57200000	53800000	53000000	0:0:0.02:0.04:1.06:1.00:0.98	64	1	64	70	Form-Gly
1	1	P02769	D.EPQN(+30.01)LIK.Q	N	Y	35.38	60	1.2	23200000	0	0	0	0	0	0	673000	696000	646000	3400000	115000	3390000	85100000	58300000	49500000	47700000	46700000	42900000	45000000	41500000	60900000	0:0:0:0:0:0:0.02:0.02:0.02:0.08:0.02:0.08:1.98:1.36:1.15:1.11:1.09:1.00:1.05:0.97:1.42	0	0	672000	2300000	64300000	45800000	49100000	0:0:0.02:0.05:1.40:1.00:1.07	64	1	382	388	Form-Methylol
1	1	P02769	Q.EAKDAFL.G	N	Y	29.74	60	1.3	22900000	0	0	0	0	0	0	0	888000	885000	5260000	4310000	4040000	83200000	56100000	44400000	57900000	57700000	51400000	40700000	37800000	35700000	0:0:0:0:0:0:0:0.02:0.02:0.10:0.08:0.08:1.62:1.09:0.86:1.13:1.12:1.00:0.79:0.73:0.70	0	0	887000	4540000	61200000	55600000	38100000	0:0:0.02:0.08:1.10:1.00:0.68	64	1	320	326
1	1	P02769	C.AKDDPHACYS.T	N	Y	13.18	60	0.8	21800000	0	0	0	0	0	0	0	0	0	0	0	498000	2310000	0	0	92400000	74000000	75100000	68300000	73300000	71900000	0:0:0:0:0:0:0:0:0:0:0:0.02:0.03:0:0:1.23:0.99:1.00:0.91:0.98:0.96	0	0	0	498000	2310000	80500000	71200000	0:0:0:0.02:0.03:1.00:0.88	64	1	361	370
1	1	P02769	E.KSHCIAEVE.K	N	Y	6.17	60	1	21800000	0	0	0	0	0	0	632000	528000	430000	0	31200	176000	0	0	649000	94700000	95100000	93800000	60000000	56700000	54300000	0:0:0:0:0:0:0.02:0.02:0.02:0:0.02:0.02:0:0:0.02:1.01:1.01:1.00:0.64:0.61:0.58	0	0	530000	104000	649000	94500000	57000000	0:0:0.02:0.02:0.02:1.00:0.60	64	1	285	293
1	1	P02769	E.FVEVT.K	N	Y	10.25	60	1.2	21200000	0	0	0	0	0	0	1210000	1250000	934000	7400000	5000000	5360000	76400000	49200000	39500000	40600000	47000000	40000000	45100000	45700000	41100000	0:0:0:0:0:0:0.03:0.03:0.02:0.18:0.12:0.13:1.91:1.23:0.99:1.02:1.17:1.00:1.13:1.14:1.03	0	0	1130000	5920000	55100000	42500000	44000000	0:0:0.03:0.14:1.29:1.00:1.03	64	1	227	231
1	1	P02769	E.VSR(+99.03)SLGK(+24.00)VG.T	N	Y	6.48	60	0.9	21000000	0	0	0	0	0	0	443000	394000	304000	901000	0	0	1880000	1240000	0	108000000	129000000	88300000	42000000	35000000	33400000	0:0:0:0:0:0:0.02:0.02:0.02:0.02:0:0:0.02:0.02:0:1.22:1.46:1.00:0.48:0.40:0.38	0	0	381000	901000	1560000	109000000	36800000	0:0:0.02:0.02:0.02:1.00:0.34	64	1	425	433	Form-Gly-Arg; Crosslink-KR
1	1	P02769	K.QNCDQ(+30.01)FEK(+12.00)LG.E	N	Y	12.44	60	1	20800000	0	0	0	0	0	0	347000	399000	0	0	0	0	0	0	0	94300000	88600000	78800000	68000000	57100000	50100000	0:0:0:0:0:0:0.02:0.02:0:0:0:0:0:0:0:1.20:1.12:1.00:0.86:0.72:0.64	0	0	373000	0	0	87200000	58400000	0:0:0.02:0:0:1.00:0.67	64	1	389	398	Form-Methylol; Crosslink-KY
1	1	P02769	K.QN(+30.01)CDQFEKLG.E	N	Y	6.28	60	1.1	20800000	0	0	0	0	0	0	766000	0	554000	624000	698000	836000	2370000	1200000	1070000	83500000	84600000	69000000	78800000	57100000	55000000	0:0:0:0:0:0:0.02:0:0.02:0.02:0.02:0.02:0.03:0.02:0.02:1.21:1.23:1.00:1.14:0.83:0.80	0	0	660000	719000	1550000	79000000	63600000	0:0:0.02:0.02:0.02:1.00:0.81	64	1	389	398	Form-Methylol
1	1	P02769	F.AVEGPKLVV.S	N	Y	26.44	60	1.3	20400000	0	0	0	110000	0	136000	1650000	1670000	1430000	5630000	4480000	4520000	64200000	49400000	44600000	47500000	50300000	44100000	37500000	38300000	33600000	0:0:0:0.02:0:0.02:0.04:0.04:0.03:0.13:0.10:0.10:1.46:1.12:1.01:1.08:1.14:1.00:0.85:0.87:0.76	0	123000	1580000	4880000	52700000	47300000	36500000	0:0.02:0.03:0.10:1.11:1.00:0.77	64	1	568	576
1	1	P02769	A.S(+12.00)IQKFG.E	N	Y	38.48	60	0.3	19800000	0	0	0	0	0	0	0	0	0	0	0	0	105000000	69400000	63100000	65200000	60100000	53100000	0	0	0	0:0:0:0:0:0:0:0:0:0:0:0:1.99:1.31:1.19:1.23:1.13:1.00:0:0:0	0	0	0	0	79300000	59500000	0	0:0:0:0:1.33:1.00:0	64	1	201	206	Cyclic-N-term
1	1	P02769	V.LIAFS.Q	N	Y	17.06	60	1	19800000	0	0	0	796000	645000	843000	5160000	4820000	4810000	13000000	10800000	10400000	59100000	44900000	40100000	39600000	43300000	45000000	31700000	30400000	30400000	0:0:0:0.02:0.02:0.02:0.11:0.11:0.11:0.29:0.24:0.23:1.31:1.00:0.89:0.88:0.96:1.00:0.71:0.68:0.67	0	761000	4930000	11400000	48000000	42600000	30800000	0:0.02:0.12:0.27:1.13:1.00:0.72	64	1	24	28
1	1	P02769	E.C(+12.00)ADDRADLA.K	N	Y	12.64	60	0.8	21300000	0	0	0	0	0	0	0	0	0	0	0	0	6680000	5240000	3360000	75600000	72400000	70800000	78000000	71900000	63200000	0:0:0:0:0:0:0:0:0:0:0:0:0.09:0.07:0.05:1.07:1.02:1.00:1.10:1.02:0.89	0	0	0	0	5320000	72900000	71000000	0:0:0:0:0.07:1.00:0.97	64	2	252	260	Crosslink-CK
1	1	P02769	Q.NALIVR(+99.03)YTRK(+12.00)VPQ(+30.01)VS.T	N	Y	16.05	60	0.8	32200000	0	0	0	0	0	0	888000	1380000	811000	4010000	3870000	3210000	138000000	93300000	78900000	72300000	74900000	66300000	59500000	44800000	34500000	0:0:0:0:0:0:0.02:0.02:0.02:0.06:0.06:0.05:2.09:1.41:1.19:1.09:1.13:1.00:0.90:0.68:0.52	0	0	1390000	3700000	103000000	71100000	46300000	0:0:0.02:0.05:1.45:1.00:0.65	64	2	404	418	Form-Gly-Arg; Crosslink-KY; Form-Methylol
1	1	P02769	T.KLVTDLT.K	N	Y	30.99	60	1.8	19000000	0	0	0	0	0	0	1330000	1130000	1170000	5980000	5340000	4930000	74100000	58200000	45500000	42800000	50200000	40600000	22100000	25500000	20400000	0:0:0:0:0:0:0.03:0.03:0.03:0.15:0.13:0.12:1.82:1.43:1.12:1.05:1.23:1.00:0.54:0.63:0.50	0	0	1210000	5420000	59300000	44500000	22600000	0:0:0.03:0.12:1.33:1.00:0.51	64	1	232	238
1	1	P02769	C.AADDKEACFA.V	N	Y	5.75	60	1.1	18800000	0	0	0	0	0	0	192000	178000	187000	392000	13900	0	3120000	1630000	1180000	65800000	70900000	70300000	69800000	57900000	53900000	0:0:0:0:0:0:0.02:0.02:0.02:0.02:0.02:0:0.04:0.02:0.02:0.94:1.01:1.00:0.99:0.82:0.77	0	0	186000	203000	1970000	69000000	60500000	0:0:0.02:0.02:0.03:1.00:0.88	64	1	559	568
1	1	P02769	C.AADDKEACF.A	N	Y	6.41	60	1.1	18600000	0	0	0	0	0	0	0	145000	158000	487000	0	0	3040000	2020000	1220000	65900000	64800000	65000000	69700000	61900000	55400000	0:0:0:0:0:0:0:0.02:0.02:0.02:0:0:0.05:0.03:0.02:1.01:1.00:1.00:1.07:0.95:0.85	0	0	151000	487000	2090000	65200000	62300000	0:0:0.02:0.02:0.03:1.00:0.96	64	1	559	567
1	1	P02769	D.EPQ(+30.01)N(+30.01)LIK.Q	N	Y	41.49	60	1.2	18500000	0	0	0	0	0	0	765000	738000	830000	3350000	156000	3330000	73000000	42000000	38700000	46700000	46700000	37900000	34400000	30000000	29100000	0:0:0:0:0:0:0.02:0.02:0.02:0.09:0.02:0.09:1.93:1.11:1.02:1.23:1.23:1.00:0.91:0.79:0.77	0	0	778000	2280000	51300000	43800000	31200000	0:0:0.02:0.05:1.17:1.00:0.71	64	1	382	388	Form-Methylol
1	1	P02769	A.SIQKFG.E	N	Y	17.83	60	0.6	25700000	0	0	0	0	0	0	1130000	1300000	1220000	6010000	224000	6400000	105000000	65900000	60300000	36500000	52500000	48900000	44800000	54900000	55900000	0:0:0:0:0:0:0.02:0.03:0.03:0.12:0.02:0.13:2.14:1.35:1.23:0.75:1.07:1.00:0.92:1.12:1.14	0	0	1310000	4210000	140000000	82500000	51900000	0:0:0.02:0.05:1.70:1.00:0.63	64	3	201	206
1	1	P02769	K.DAFLG.S	N	Y	13.54	60	1	18300000	0	0	0	0	0	0	1570000	1630000	1430000	8730000	7380000	6380000	0	45000000	41200000	45600000	47600000	44100000	43700000	44700000	45300000	0:0:0:0:0:0:0.04:0.04:0.03:0.20:0.17:0.14:0:1.02:0.93:1.03:1.08:1.00:0.99:1.01:1.03	0	0	1540000	7500000	43100000	45800000	44500000	0:0:0.03:0.16:0.94:1.00:0.97	64	1	323	327
1	1	P02769	A.RLSQK(+12.00)FPK(+12.00).A	N	Y	16.86	60	0.6	18100000	0	0	0	0	0	0	0	0	0	715000	13400	591000	48600000	26900000	19700000	47300000	52100000	43000000	52500000	46000000	41800000	0:0:0:0:0:0:0:0:0:0.02:0.02:0.02:1.13:0.63:0.46:1.10:1.21:1.00:1.22:1.07:0.97	0	0	0	440000	31700000	47500000	46800000	0:0:0:0.02:0.67:1.00:0.98	64	1	217	224	Crosslink-KY
1	1	P02769	C.HGDLLE.C	N	Y	17.77	60	0.7	17600000	0	0	0	0	0	0	3010000	2540000	3190000	9960000	526000	14800000	81100000	35800000	30300000	21000000	34100000	33100000	26000000	33800000	39900000	0:0:0:0:0:0:0.09:0.08:0.10:0.30:0.02:0.45:2.45:1.08:0.92:0.64:1.03:1.00:0.79:1.02:1.21	0	0	2910000	8430000	49100000	29400000	33300000	0:0:0.10:0.29:1.67:1.00:1.13	64	1	246	251
1	1	P02769	L.YEYSRRHPEYA.V	N	Y	19.26	60	0.6	17400000	0	0	0	0	0	0	0	0	0	259000	0	0	71400000	42700000	44400000	46500000	23100000	31900000	37800000	37800000	30200000	0:0:0:0:0:0:0:0:0:0.02:0:0:2.24:1.34:1.39:1.46:0.72:1.00:1.19:1.18:0.95	0	0	0	259000	52800000	33800000	35200000	0:0:0:0.02:1.56:1.00:1.04	64	1	331	341
1	1	P02769	D.NQDTISSKLK.E	N	Y	10.19	60	0.9	33000000	0	0	0	0	0	0	0	0	0	1370000	30300	1210000	133000000	90400000	57900000	74200000	59400000	68100000	81500000	68000000	56900000	0:0:0:0:0:0:0:0:0:0.02:0.02:0.02:1.96:1.33:0.85:1.09:0.87:1.00:1.20:1.00:0.83	0	0	0	1210000	93900000	67200000	68800000	0:0:0:0.02:1.40:1.00:1.02	64	3	266	275
1	1	P02769	S.HKDDSPDLPK.L	N	Y	10.6	60	1	16900000	0	0	0	0	0	0	271000	173000	103000	393000	199000	1530000	56600000	56900000	30700000	41200000	36000000	36500000	33500000	33000000	27100000	0:0:0:0:0:0:0.02:0.02:0.02:0.02:0.02:0.04:1.55:1.56:0.84:1.13:0.99:1.00:0.92:0.91:0.74	0	0	182000	709000	48100000	37900000	31200000	0:0:0.02:0.02:1.27:1.00:0.82	64	1	105	114
1	1	P02769	D.EPQN(+87.03)LIK.Q	N	Y	27.44	60	1.2	16700000	0	0	0	0	0	0	536000	480000	523000	2850000	126000	1990000	43500000	34000000	27600000	61500000	52100000	48700000	27700000	25700000	23700000	0:0:0:0:0:0:0.02:0.02:0.02:0.06:0.02:0.04:0.89:0.70:0.57:1.26:1.07:1.00:0.57:0.53:0.49	0	0	513000	1660000	35000000	54100000	25700000	0:0:0.02:0.03:0.65:1.00:0.48	64	1	382	388	Form-Gly
1	1	P02769	T.EDY(+87.03)LS.L	N	Y	38.96	60	1.4	16600000	0	0	0	0	0	0	5560000	4210000	4500000	8500000	654000	14700000	75300000	33000000	33800000	15200000	35600000	34800000	21300000	30300000	31200000	0:0:0:0:0:0:0.16:0.12:0.13:0.24:0.02:0.42:2.17:0.95:0.97:0.44:1.02:1.00:0.61:0.87:0.90	0	0	4760000	7930000	47400000	28500000	27600000	0:0:0.17:0.28:1.66:1.00:0.97	64	1	449	453	Form-Gly
1	1	P02769	D.NQDTISSKLK(+12.00).E	N	Y	28.38	60	0.5	16500000	0	0	0	0	0	0	0	0	0	1300000	929000	818000	55000000	37800000	27000000	45100000	37300000	35300000	42000000	32500000	32100000	0:0:0:0:0:0:0:0:0:0.04:0.03:0.02:1.56:1.07:0.76:1.28:1.06:1.00:1.19:0.92:0.91	0	0	0	1020000	39900000	39200000	35500000	0:0:0:0.03:1.02:1.00:0.91	64	1	266	275	Crosslink-KY
1	1	P02769	Y.EIARR(+99.03)HPYF.Y	N	Y	13.28	60	1.6	16000000	0	0	0	0	0	0	731000	750000	591000	3130000	313000	404000	73600000	49300000	35900000	36100000	35600000	32700000	24500000	23600000	19100000	0:0:0:0:0:0:0.02:0.02:0.02:0.10:0.02:0.02:2.25:1.51:1.10:1.10:1.09:1.00:0.75:0.72:0.58	0	0	691000	1280000	53000000	34800000	22400000	0:0:0.02:0.04:1.52:1.00:0.64	64	1	140	148	Form-Gly-Arg
1	1	P02769	K.AWSVA.R	N	Y	11.77	60	0.9	15900000	0	0	0	0	0	0	1710000	1610000	1360000	8010000	6710000	6260000	57000000	36800000	24700000	31000000	32100000	30300000	34400000	31500000	31500000	0:0:0:0:0:0:0.06:0.05:0.05:0.26:0.22:0.21:1.88:1.22:0.82:1.02:1.06:1.00:1.14:1.04:1.04	0	0	1560000	6990000	39500000	31100000	32500000	0:0:0.05:0.22:1.27:1.00:1.04	64	1	212	216
1	1	P02769	K.QNCDQFEKLG.E	N	Y	6.94	60	0.7	15800000	0	0	0	0	0	0	0	361000	0	585000	0	0	1520000	786000	0	61600000	54400000	56500000	59500000	49600000	47900000	0:0:0:0:0:0:0:0.02:0:0.02:0:0:0.03:0.02:0:1.09:0.96:1.00:1.05:0.88:0.85	0	0	361000	585000	1150000	57500000	52300000	0:0:0.02:0.02:0.02:1.00:0.91	64	1	389	398
1	1	P02769	S.ALTPDETYVPKAFD.E	N	Y	28.3	60	0.9	15700000	0	0	0	0	0	0	695000	596000	529000	2250000	1870000	1930000	58500000	31800000	35400000	48600000	31400000	32600000	27700000	30700000	25000000	0:0:0:0:0:0:0.02:0.02:0.02:0.07:0.06:0.06:1.79:0.98:1.09:1.49:0.96:1.00:0.85:0.94:0.77	0	0	607000	2020000	41900000	37500000	27800000	0:0:0.02:0.05:1.12:1.00:0.74	64	1	489	502
1	1	P02769	C.TKPESERMPCT.E	N	Y	10.94	60	1	39900000	0	0	0	0	0	0	1450000	1250000	1360000	2250000	116000	1250000	11200000	5350000	3710000	172000000	129000000	121000000	163000000	119000000	105000000	0:0:0:0:0:0:0.02:0.02:0.02:0.02:0.02:0.02:0.09:0.04:0.03:1.42:1.07:1.00:1.35:0.99:0.87	0	0	1350000	1210000	6760000	141000000	129000000	0:0:0.02:0.02:0.05:1.00:0.92	64	2	438	448
1	1	P02769	C.DEFKADEK(+44.03)KFWG.K	N	Y	17.47	60	1.2	15300000	0	0	0	0	0	0	388000	356000	428000	2350000	1950000	1440000	65700000	45900000	36600000	42900000	32600000	42100000	17700000	16100000	14100000	0:0:0:0:0:0:0.02:0.02:0.02:0.06:0.05:0.03:1.56:1.09:0.87:1.02:0.77:1.00:0.42:0.38:0.34	0	0	391000	1920000	49400000	39200000	16000000	0:0:0.02:0.05:1.26:1.00:0.41	64	1	124	135	Ethanolation (KR)
1	1	P02769	K.DDPHACY.S	N	Y	12.62	60	0.3	16800000	0	0	0	0	0	0	0	0	0	0	0	0	0	0	714000	59600000	57500000	55800000	66200000	59200000	53200000	0:0:0:0:0:0:0:0:0:0:0:0:0:0:0.02:1.07:1.03:1.00:1.19:1.06:0.95	0	0	0	0	714000	57600000	59500000	0:0:0:0:0.02:1.00:1.03	64	2	363	369
1	1	P02769	C.K(+42.01)NYQEAKDAFLG.S	N	Y	20.15	60	0.6	14900000	0	0	0	0	0	0	398000	419000	378000	2330000	2090000	2090000	83500000	37000000	26400000	33000000	32100000	22400000	25200000	22500000	23300000	0:0:0:0:0:0:0.02:0.02:0.02:0.10:0.09:0.09:3.73:1.65:1.18:1.47:1.43:1.00:1.13:1.01:1.04	0	0	398000	2170000	49000000	29200000	23700000	0:0:0.02:0.07:1.68:1.00:0.81	64	1	316	327	Acetylation (N-term)
1	1	P02769	S.ALTPDET.Y	N	Y	10.07	60	0.8	14800000	0	0	0	0	0	0	1000000	1000000	910000	3050000	140000	2890000	47500000	30800000	24300000	29800000	27800000	22600000	43300000	39500000	36600000	0:0:0:0:0:0:0.04:0.04:0.04:0.13:0.02:0.13:2.11:1.37:1.08:1.32:1.23:1.00:1.92:1.75:1.62	0	0	973000	2030000	34200000	26700000	39800000	0:0:0.04:0.08:1.28:1.00:1.49	64	1	489	495
1	1	P02769	G.SFLYE.Y	N	Y	11.13	60	0.6	14700000	0	0	0	0	0	0	1340000	1350000	1230000	6440000	5180000	4700000	44500000	37400000	25800000	32500000	30600000	31700000	29800000	28700000	28300000	0:0:0:0:0:0:0.04:0.04:0.04:0.20:0.16:0.15:1.40:1.18:0.81:1.03:0.97:1.00:0.94:0.91:0.89	0	0	1310000	5440000	35900000	31600000	28900000	0:0:0.04:0.17:1.13:1.00:0.91	64	1	328	332
1	1	P02769	H.KEC(-1.01)C(-1.01)HGDLLE.C	N	Y	12.86	60	1.3	14600000	0	0	0	0	0	0	2880000	2770000	2530000	10700000	9460000	9670000	92800000	65700000	42800000	10400000	13800000	13900000	11700000	9210000	9270000	0:0:0:0:0:0:0.21:0.20:0.18:0.77:0.68:0.69:6.67:4.72:3.08:0.75:0.99:1.00:0.84:0.66:0.67	0	0	2730000	9940000	67100000	12700000	10000000	0:0:0.21:0.78:5.28:1.00:0.79	64	1	242	251	Half of a disulfide bridge
1	1	P02769	K.AW(+12.00)SVA.R	N	Y	11.04	60	0.8	14600000	0	0	0	0	0	0	1240000	1200000	1070000	6010000	5900000	4950000	50600000	32700000	26500000	27200000	29800000	28900000	29200000	31600000	29300000	0:0:0:0:0:0:0.04:0.04:0.04:0.21:0.20:0.17:1.75:1.13:0.92:0.94:1.03:1.00:1.01:1.10:1.01	0	0	1170000	5620000	36600000	28600000	30000000	0:0:0.04:0.20:1.28:1.00:1.05	64	1	212	216	Form-Schiff-Base
1	1	P02769	K.LVNELT.E	Y	Y	36.89	60	0.7	308000000	0	0	0	8240000	5390000	6310000	69400000	67200000	57100000	189000000	169000000	166000000	1160000000	765000000	621000000	543000000	555000000	569000000	524000000	508000000	475000000	0:0:0:0.02:0.02:0.02:0.12:0.12:0.10:0.33:0.30:0.29:2.04:1.34:1.09:0.95:0.98:1.00:0.92:0.89:0.83	0	13800000	68000000	175000000	849000000	556000000	502000000	0:0.02:0.12:0.31:1.53:1.00:0.90	64	4	42	47
1	1	P02769	E.VTKLVTDLT.K	N	Y	32.83	60	0.8	14200000	0	0	0	0	0	0	2240000	2020000	1920000	7370000	6710000	5920000	59700000	44300000	37800000	29800000	33600000	29800000	10900000	13700000	12200000	0:0:0:0:0:0:0.08:0.07:0.06:0.25:0.23:0.20:2.00:1.49:1.27:1.00:1.13:1.00:0.37:0.46:0.41	0	0	2060000	6670000	47300000	31100000	12300000	0:0:0.07:0.21:1.52:1.00:0.39	64	1	230	238
1	1	P02769	G.EEHFK(+14.02)GLV.L	N	Y	16.77	60	1.1	14100000	0	0	0	0	0	0	503000	687000	579000	875000	1900000	1590000	56100000	43100000	23600000	36900000	32500000	33600000	24600000	22600000	16800000	0:0:0:0:0:0:0.02:0.02:0.02:0.03:0.06:0.05:1.67:1.28:0.70:1.10:0.97:1.00:0.73:0.67:0.50	0	0	590000	1450000	40900000	34300000	21300000	0:0:0.02:0.04:1.19:1.00:0.62	64	1	16	23	Methylation(KR)
1	1	P02769	Y.EIARRH(+87.03)PYF.Y	N	Y	9.23	60	1.2	13800000	0	0	0	0	0	0	309000	358000	245000	1050000	66500	870000	73900000	43800000	32700000	29800000	20100000	20300000	24000000	22300000	19300000	0:0:0:0:0:0:0.02:0.02:0.02:0.05:0.02:0.04:3.64:2.15:1.61:1.47:0.99:1.00:1.18:1.10:0.95	0	0	304000	661000	50100000	23400000	21900000	0:0:0.02:0.03:2.14:1.00:0.93	64	1	140	148	Form-Gly
1	1	P02769	S.LILN.R	Y	Y	26.31	60	1	184000000	0	0	0	450000	458000	552000	31500000	27800000	26100000	101000000	89300000	90800000	606000000	425000000	347000000	367000000	409000000	348000000	338000000	327000000	330000000	0:0:0:0.02:0.02:0.02:0.09:0.08:0.08:0.29:0.26:0.26:1.74:1.22:1.00:1.05:1.18:1.00:0.97:0.94:0.95	0	487000	28500000	93700000	459000000	375000000	332000000	0:0.02:0.08:0.25:1.23:1.00:0.89	64	2	454	457
1	1	P02769	N.RR(+198.06)PCF.S	N	Y	5.89	60	1.2	13700000	0	0	0	0	0	0	774000	603000	532000	692000	51100	853000	2510000	1050000	1210000	53700000	52600000	49800000	46800000	40200000	35700000	0:0:0:0:0:0:0.02:0.02:0.02:0.02:0.02:0.02:0.05:0.02:0.02:1.08:1.06:1.00:0.94:0.81:0.72	0	0	636000	532000	1590000	52000000	40900000	0:0:0.02:0.02:0.03:1.00:0.79	64	1	483	487	Form-Gly-Arg-double
1	1	P02769	M.ENFVA.F	N	Y	6.95	60	1.1	13600000	0	0	0	0	0	0	812000	964000	0	3720000	2800000	3240000	42900000	26700000	19200000	22300000	23600000	20300000	41700000	39800000	37600000	0:0:0:0:0:0:0.04:0.05:0:0.18:0.14:0.16:2.11:1.31:0.94:1.10:1.16:1.00:2.05:1.96:1.85	0	0	888000	3250000	29600000	22100000	39700000	0:0:0.04:0.15:1.34:1.00:1.80	64	1	548	552
1	1	P02769	D.EPQ(+30.01)N(+87.03)LIK.Q	N	Y	24.04	60	1.1	13600000	0	0	0	0	0	0	622000	528000	96100	2680000	110000	2060000	38500000	27100000	23800000	50300000	40200000	42700000	20900000	18600000	17300000	0:0:0:0:0:0:0.02:0.02:0.02:0.06:0.02:0.05:0.90:0.63:0.56:1.18:0.94:1.00:0.49:0.44:0.41	0	0	415000	1620000	29800000	44400000	18900000	0:0:0.02:0.04:0.67:1.00:0.43	64	1	382	388	Form-Methylol; Form-Gly
1	1	P02769	A.LTPDETYVPKAFD.E	N	Y	23.88	60	0.9	13400000	0	0	0	0	0	0	575000	564000	513000	1980000	1660000	1380000	47800000	30900000	27700000	37100000	32600000	25400000	26700000	23500000	23200000	0:0:0:0:0:0:0.02:0.02:0.02:0.08:0.07:0.05:1.89:1.22:1.09:1.46:1.29:1.00:1.05:0.93:0.92	0	0	551000	1670000	35500000	31700000	24500000	0:0:0.02:0.05:1.12:1.00:0.77	64	1	490	502
1	1	P02769	S.Q(-17.03)KFPK.A	N	Y	11.49	60	1	17400000	0	0	0	0	0	0	0	157000	124000	1000000	46000	1020000	57800000	36800000	32500000	25100000	28500000	25500000	55600000	53900000	47800000	0:0:0:0:0:0:0:0.02:0.02:0.04:0.02:0.04:2.27:1.44:1.27:0.99:1.12:1.00:2.18:2.12:1.88	0	0	140000	690000	92400000	53900000	52400000	0:0:0.02:0.02:1.72:1.00:0.97	64	2	220	224	Pyro-glu from Q
1	1	P02769	T.EFAKTCVA.D	N	Y	18.5	60	1	13300000	0	0	0	589000	0	0	7420000	6110000	5390000	5970000	281000	5810000	4280000	2860000	2170000	57500000	62700000	61800000	19100000	18800000	18200000	0:0:0:0.02:0:0:0.12:0.10:0.09:0.10:0.02:0.09:0.07:0.05:0.04:0.93:1.02:1.00:0.31:0.30:0.29	0	589000	6310000	4020000	3100000	60700000	18700000	0:0.02:0.10:0.07:0.05:1.00:0.31	64	1	48	55
1	1	P02769	K.EC(-1.01)C(-1.01)DKPLLE.K	N	Y	46.3	60	1.2	13100000	0	0	0	460000	490000	648000	13700000	13900000	13200000	19800000	21200000	18700000	54000000	38600000	31200000	11400000	11800000	11000000	4950000	5190000	4850000	0:0:0:0.04:0.04:0.06:1.25:1.27:1.21:1.81:1.94:1.70:4.93:3.52:2.84:1.04:1.08:1.00:0.45:0.47:0.44	0	533000	13600000	19900000	41300000	11400000	5000000	0:0.05:1.20:1.75:3.62:1.00:0.44	64	1	276	284	Half of a disulfide bridge
1	1	P02769	Y.EIARRHPY(+87.03)FY.A	N	Y	12.65	60	0.9	12800000	0	0	0	0	0	0	238000	241000	254000	1480000	28800	1550000	87700000	41800000	30900000	21300000	20200000	13800000	18100000	16900000	14400000	0:0:0:0:0:0:0.02:0.02:0.02:0.11:0.02:0.11:6.37:3.04:2.24:1.55:1.47:1.00:1.31:1.23:1.05	0	0	244000	1020000	53500000	18400000	16500000	0:0:0.02:0.06:2.90:1.00:0.89	64	1	140	149	Form-Gly
1	1	P02769	R.ETYGDMA.D	N	Y	10.82	60	0.8	12700000	0	0	0	83800	0	0	2770000	2600000	2500000	9810000	7930000	8740000	45000000	33900000	19800000	20200000	20800000	22400000	26600000	22100000	21300000	0:0:0:0.02:0:0:0.12:0.12:0.11:0.44:0.35:0.39:2.01:1.51:0.88:0.90:0.93:1.00:1.19:0.98:0.95	0	83800	2620000	8830000	32900000	21200000	23300000	0:0.02:0.12:0.42:1.56:1.00:1.10	64	1	82	88
1	1	P02769	Y.EIAR(+99.03)RHPY(+87.03)F.Y	N	Y	18.05	60	1.3	12400000	0	0	0	0	0	0	425000	355000	393000	1700000	82100	1380000	62000000	43300000	25900000	27100000	20700000	21800000	20700000	18800000	15400000	0:0:0:0:0:0:0.02:0.02:0.02:0.08:0.02:0.06:2.84:1.99:1.19:1.24:0.95:1.00:0.95:0.86:0.71	0	0	391000	1050000	43700000	23200000	18300000	0:0:0.02:0.05:1.88:1.00:0.79	64	1	140	148	Form-Gly-Arg; Form-Gly
1	1	P02769	C.DEFKADEK(+14.02)KFWG.K	N	Y	19.85	60	1.1	12300000	0	0	0	0	0	0	0	0	0	1410000	781000	379000	59300000	42900000	25100000	28300000	25700000	31000000	16200000	13500000	14400000	0:0:0:0:0:0:0:0:0:0.05:0.03:0.02:1.91:1.38:0.81:0.91:0.83:1.00:0.52:0.43:0.46	0	0	0	856000	42400000	28400000	14700000	0:0:0:0.03:1.50:1.00:0.52	64	1	124	135	Methylation(KR)
1	1	P02769	E.KDAIPEN(+30.01)LPPLT.A	N	Y	9.1	60	0.8	12200000	0	0	0	80400	68700	138000	1840000	1700000	1740000	5840000	5130000	3920000	49600000	36000000	31500000	23000000	25000000	25000000	17700000	14800000	13900000	0:0:0:0.02:0.02:0.02:0.07:0.07:0.07:0.23:0.21:0.16:1.98:1.44:1.26:0.92:1.00:1.00:0.71:0.59:0.55	0	95600	1760000	4960000	39000000	24300000	15400000	0:0.02:0.07:0.20:1.60:1.00:0.63	64	1	294	305	Form-Methylol
1	1	P02769	K.DLGEEHFK(+14.02).G	N	Y	22.12	60	1.3	12100000	0	0	0	0	0	0	520000	466000	541000	1980000	101000	1810000	46300000	34700000	22800000	32700000	26800000	29400000	19300000	18600000	17600000	0:0:0:0:0:0:0.02:0.02:0.02:0.07:0.02:0.06:1.58:1.18:0.78:1.11:0.91:1.00:0.66:0.63:0.60	0	0	509000	1300000	34600000	29600000	18500000	0:0:0.02:0.04:1.17:1.00:0.63	64	1	13	20	Methylation(KR)
1	1	P02769	L.PKIE.T	N	Y	5.38	60	1	12000000	0	0	0	0	0	0	523000	0	415000	3580000	2940000	2530000	35200000	19600000	16700000	26500000	26100000	21800000	32900000	31500000	31400000	0:0:0:0:0:0:0.02:0:0.02:0.16:0.14:0.12:1.62:0.90:0.77:1.22:1.20:1.00:1.51:1.45:1.44	0	0	469000	3020000	23800000	24800000	31900000	0:0:0.02:0.12:0.96:1.00:1.29	64	1	179	182
1	1	P02769	G.EEHFK(+14.02)GLVL.I	N	Y	21.16	60	0.8	54500000	0	0	0	857000	769000	1020000	1830000	2160000	6370000	19400000	3870000	17600000	211000000	168000000	143000000	131000000	126000000	127000000	69300000	57100000	58000000	0:0:0:0.02:0.02:0.02:0.02:0.02:0.05:0.15:0.03:0.14:1.67:1.32:1.13:1.03:0.99:1.00:0.55:0.45:0.46	0	882000	6580000	18200000	331000000	128000000	61400000	0:0.02:0.05:0.14:2.59:1.00:0.48	64	3	16	24	Methylation(KR)
1	1	P02769	F.SALTPDET.Y	N	Y	9.31	60	0.8	11900000	0	0	0	0	0	0	795000	710000	718000	2730000	110000	2530000	39700000	23600000	17400000	23700000	24200000	18200000	36000000	31100000	28900000	0:0:0:0:0:0:0.04:0.04:0.04:0.15:0.02:0.14:2.18:1.30:0.96:1.31:1.33:1.00:1.98:1.71:1.59	0	0	741000	1790000	26900000	22000000	32000000	0:0:0.03:0.08:1.22:1.00:1.45	64	1	488	495
1	1	P02769	S.ERMPCT.E	N	Y	4.58	60	0.8	13400000	0	0	0	0	0	0	0	0	0	0	0	0	1120000	1150000	767000	43900000	42600000	47200000	52400000	46400000	45500000	0:0:0:0:0:0:0:0:0:0:0:0:0.02:0.02:0.02:0.93:0.90:1.00:1.11:0.98:0.96	0	0	0	0	1010000	44500000	48100000	0:0:0:0:0.02:1.00:1.08	64	2	443	448
1	1	P02769	G.TRC(-1.01)C(-1.01)TK(+24.00)PES.E	N	Y	22.99	60	1.1	11800000	0	0	0	0	0	0	963000	821000	744000	2750000	54300	2130000	47900000	32700000	26100000	18200000	17800000	15700000	28700000	28400000	25500000	0:0:0:0:0:0:0.06:0.05:0.05:0.18:0.02:0.14:3.05:2.08:1.66:1.16:1.13:1.00:1.83:1.81:1.62	0	0	842000	1650000	35500000	17200000	27500000	0:0:0.05:0.10:2.06:1.00:1.60	64	1	434	442	Half of a disulfide bridge; Crosslink-KR
1	1	P02769	Y.EIAR(+99.03)RH(+87.03)PYFY.A	N	Y	17.65	60	1.1	11700000	0	0	0	0	0	0	475000	297000	521000	2600000	113000	1730000	64300000	39200000	24700000	21100000	21200000	19200000	19700000	17700000	13800000	0:0:0:0:0:0:0.02:0.02:0.03:0.14:0.02:0.09:3.35:2.04:1.29:1.10:1.10:1.00:1.03:0.92:0.72	0	0	431000	1480000	42700000	20500000	17100000	0:0:0.02:0.07:2.09:1.00:0.83	64	1	140	149	Form-Gly-Arg; Form-Gly
1	1	P02769	N.R(+198.06)LCVLH.E	N	Y	5.84	60	1.1	11700000	0	0	0	0	0	0	155000	311000	148000	424000	0	0	0	0	0	57100000	61700000	61900000	22900000	22100000	19300000	0:0:0:0:0:0:0.02:0.02:0.02:0.02:0:0:0:0:0:0.92:1.00:1.00:0.37:0.36:0.31	0	0	205000	424000	0	60200000	21500000	0:0:0.02:0.02:0:1.00:0.36	64	1	458	463	Form-Gly-Arg-double
1	1	P02769	Y.EYSRRHPEY(+87.03)AVSVL.L	N	Y	13.65	60	1.2	11700000	0	0	0	0	0	0	0	0	0	1140000	893000	0	82000000	57600000	30100000	17400000	20700000	437000	13500000	10800000	11200000	0:0:0:0:0:0:0:0:0:2.61:2.04:0:64.00:64.00:64.00:39.79:47.30:1.00:31.01:24.82:25.65	0	0	0	1020000	56500000	12800000	11900000	0:0:0:0.08:4.41:1.00:0.93	64	1	332	345	Form-Gly
1	1	P02769	N.R(+99.03)LCVLH.E	N	Y	27.71	60	1.3	11700000	0	0	0	0	0	0	2920000	2170000	2190000	3770000	0	0	6130000	3630000	2660000	43600000	45500000	45400000	28900000	31700000	26500000	0:0:0:0:0:0:0.06:0.05:0.05:0.08:0:0:0.13:0.08:0.06:0.96:1.00:1.00:0.64:0.70:0.58	0	0	2420000	3770000	4140000	44900000	29000000	0:0:0.05:0.08:0.09:1.00:0.65	64	1	458	463	Cyclic-N-term + Gly
1	1	P02769	A.ADDKEACFA.V	N	Y	6.92	60	0.9	11500000	0	0	0	0	0	0	0	88500	0	439000	0	0	1390000	891000	0	44800000	43400000	36300000	44400000	37000000	32000000	0:0:0:0:0:0:0:0.02:0:0.02:0:0:0.04:0.02:0:1.24:1.20:1.00:1.22:1.02:0.88	0	0	88500	439000	1140000	41500000	37800000	0:0:0.02:0.02:0.03:1.00:0.91	64	1	560	568
1	1	P02769	C.AKDDPHACY.S	N	Y	6.35	60	1	71000000	0	0	0	0	0	0	301000	252000	0	742000	46200	1250000	11400000	7230000	4510000	262000000	230000000	252000000	254000000	241000000	226000000	0:0:0:0:0:0:0.02:0.02:0:0.02:0.02:0.02:0.05:0.03:0.02:1.04:0.91:1.00:1.01:0.95:0.89	0	0	276000	678000	7720000	248000000	240000000	0:0:0.02:0.02:0.03:1.00:0.97	64	3	361	369
1	1	P02769	C.K(+99.03)NYQEAKDAFLG.S	N	Y	18.57	60	1	11000000	0	0	0	0	0	0	0	0	0	745000	571000	0	46100000	33400000	23600000	25300000	27500000	24000000	15800000	17800000	16100000	0:0:0:0:0:0:0:0:0:0.03:0.02:0:1.93:1.39:0.99:1.06:1.15:1.00:0.66:0.74:0.67	0	0	0	658000	34400000	25600000	16600000	0:0:0:0.03:1.34:1.00:0.65	64	1	316	327	Cyclic-N-term + Gly
1	1	P02769	C.KNYQEAK(+12.00)DAFLG.S	N	Y	12.53	60	1.2	10900000	0	0	0	0	0	0	162000	0	153000	1210000	921000	841000	44800000	33000000	27600000	30200000	27900000	13000000	19600000	15000000	13800000	0:0:0:0:0:0:0.02:0:0.02:0.09:0.07:0.06:3.45:2.54:2.13:2.33:2.15:1.00:1.51:1.16:1.06	0	0	157000	992000	35100000	23700000	16100000	0:0:0.02:0.04:1.48:1.00:0.68	64	1	316	327	Crosslink-KY
1	1	P02769	A.RLSQKFPK.A	N	Y	8.12	60	1.9	10900000	0	0	0	0	0	0	156000	183000	0	874000	85100	2150000	95500000	57700000	49200000	3370000	2930000	2020000	4880000	4570000	4420000	0:0:0:0:0:0:0.08:0.09:0:0.43:0.04:1.06:47.22:28.53:24.31:1.66:1.45:1.00:2.41:2.26:2.18	0	0	169000	1040000	67400000	2770000	4620000	0:0:0.06:0.37:24.33:1.00:1.67	64	1	217	224
1	1	P02769	K.AWSVAR(+99.03)LS.Q	N	Y	45.1	60	1	10800000	0	0	0	790000	0	817000	5520000	5370000	4110000	11400000	8810000	9330000	43600000	36700000	25500000	18300000	16700000	17200000	8080000	6720000	7990000	0:0:0:0.05:0:0.05:0.32:0.31:0.24:0.66:0.51:0.54:2.54:2.14:1.49:1.07:0.97:1.00:0.47:0.39:0.47	0	804000	5000000	9840000	35300000	17400000	7600000	0:0.05:0.29:0.57:2.03:1.00:0.44	64	1	212	219	Form-Gly-Arg
1	1	P02769	Q.NALIVR(+99.03).Y	N	Y	14.14	60	0.5	18600000	0	0	0	287000	0	0	3530000	3490000	3510000	7980000	2030000	8180000	75600000	48500000	37700000	40800000	31400000	34400000	33000000	30800000	29200000	0:0:0:0.02:0:0:0.10:0.10:0.10:0.23:0.06:0.24:2.20:1.41:1.10:1.19:0.91:1.00:0.96:0.90:0.85	0	287000	3510000	6070000	96600000	62800000	31000000	0:0.02:0.06:0.10:1.54:1.00:0.49	64	4	404	409	Form-Gly-Arg
1	1	P02769	F.SALTPDETYVPKAFD.E	N	Y	24.95	60	1.1	10700000	0	0	0	0	0	0	483000	435000	377000	1580000	1430000	1260000	44700000	28200000	21800000	22000000	21800000	23200000	22200000	19100000	16400000	0:0:0:0:0:0:0.02:0.02:0.02:0.07:0.06:0.05:1.93:1.22:0.94:0.95:0.94:1.00:0.96:0.82:0.71	0	0	432000	1420000	31600000	22300000	19200000	0:0:0.02:0.06:1.41:1.00:0.86	64	1	488	502
1	1	P02769	S.ER(+99.03)MPCT.E	N	Y	8.9	60	1.3	10700000	0	0	0	40100	0	0	774000	532000	459000	1060000	40500	601000	1220000	957000	969000	45700000	46600000	41000000	31500000	27800000	25300000	0:0:0:0.02:0:0:0.02:0.02:0.02:0.03:0.02:0.02:0.03:0.02:0.02:1.12:1.14:1.00:0.77:0.68:0.62	0	40100	589000	569000	1050000	44400000	28200000	0:0.02:0.02:0.02:0.02:1.00:0.64	64	1	443	448	Form-Gly-Arg
1	1	P02769	L.SHKDDSPDLPK.L	N	Y	7.55	60	0.9	10600000	0	0	0	0	0	0	0	0	118000	167000	144000	1150000	39200000	38800000	22800000	25100000	20300000	19600000	20600000	18400000	16300000	0:0:0:0:0:0:0:0:0.02:0.02:0.02:0.06:2.00:1.98:1.16:1.28:1.04:1.00:1.05:0.94:0.83	0	0	118000	487000	33600000	21700000	18500000	0:0:0.02:0.02:1.55:1.00:0.85	64	1	104	114
1	1	P02769	A.DESHAGCEKSLHTLFG.D	N	Y	9.66	60	1.4	10600000	0	0	0	102000	0	114000	3350000	2760000	1770000	2280000	2270000	254000	1480000	795000	695000	49400000	61400000	54100000	14700000	15100000	12000000	0:0:0:0.02:0:0.02:0.06:0.05:0.03:0.04:0.04:0.02:0.03:0.02:0.02:0.91:1.13:1.00:0.27:0.28:0.22	0	108000	2630000	1600000	990000	54900000	13900000	0:0.02:0.05:0.03:0.02:1.00:0.25	64	1	56	71
1	1	P02769	S.QKFPKAEFVE.V	N	Y	19.54	60	1.3	35200000	0	0	0	0	0	0	2210000	1410000	1950000	9010000	6230000	6660000	156000000	104000000	89500000	83400000	86300000	71600000	45500000	38600000	36600000	0:0:0:0:0:0:0.03:0.02:0.03:0.13:0.09:0.09:2.17:1.45:1.25:1.16:1.20:1.00:0.64:0.54:0.51	0	0	1860000	7450000	116000000	80400000	40700000	0:0:0.02:0.09:1.45:1.00:0.51	64	3	220	229
1	1	P02769	A.VEGPKLVVS.T	N	Y	23.38	60	1.5	10600000	0	0	0	0	0	0	0	597000	617000	2550000	2140000	2080000	41100000	24400000	19600000	21000000	22800000	21900000	22700000	19100000	21100000	0:0:0:0:0:0:0:0.03:0.03:0.12:0.10:0.09:1.87:1.11:0.89:0.96:1.04:1.00:1.04:0.87:0.96	0	0	607000	2250000	28400000	21900000	21000000	0:0:0.03:0.10:1.30:1.00:0.96	64	1	569	577
1	1	P02769	V.DEPQNLIK.Q	N	Y	11.41	60	1	12200000	0	0	0	0	0	0	274000	383000	301000	2160000	2820000	1800000	55400000	41700000	28100000	20100000	20000000	18600000	24500000	21500000	18600000	0:0:0:0:0:0:0.02:0.02:0.02:0.12:0.15:0.10:2.98:2.24:1.51:1.08:1.07:1.00:1.31:1.15:1.00	0	0	319000	3500000	41700000	19600000	21500000	0:0:0.02:0.18:2.13:1.00:1.10	64	2	381	388
1	1	P02769	S.VAR(+99.03)LSQKFPK.A	N	Y	7.33	60	1.3	12400000	0	0	0	0	0	0	538000	271000	378000	2140000	109000	1870000	97400000	47300000	41000000	11900000	11500000	15400000	11500000	10500000	9390000	0:0:0:0:0:0:0.03:0.02:0.02:0.14:0.02:0.12:6.34:3.08:2.67:0.77:0.75:1.00:0.75:0.68:0.61	0	0	479000	1400000	93000000	12900000	10500000	0:0:0.04:0.11:7.20:1.00:0.81	64	2	215	224	Form-Gly-Arg
1	1	P02769	S.VARLSQKFPK.A	N	Y	8.72	60	1.5	10100000	0	0	0	0	0	0	373000	0	395000	2150000	77800	105000	79300000	61400000	52800000	2000000	2360000	1700000	3660000	2880000	2830000	0:0:0:0:0:0:0.22:0:0.23:1.26:0.05:0.06:46.55:36.03:31.00:1.18:1.39:1.00:2.15:1.69:1.66	0	0	384000	777000	64500000	2020000	3120000	0:0:0.19:0.38:31.86:1.00:1.54	64	1	215	224
1	1	P02769	D.NQ(+30.01)DTISSKLK.E	N	Y	16.39	60	0.8	10100000	0	0	0	0	0	0	0	0	0	503000	0	375000	37900000	25700000	20400000	25000000	24000000	18200000	22300000	21000000	16100000	0:0:0:0:0:0:0:0:0:0.03:0:0.02:2.08:1.41:1.12:1.37:1.32:1.00:1.22:1.15:0.89	0	0	0	439000	28000000	22400000	19800000	0:0:0:0.02:1.25:1.00:0.88	64	1	266	275	Form-Methylol
1	1	P02769	A.FSQYLQ.Q	N	Y	12.32	60	0.8	9930000	0	0	0	402000	352000	403000	2620000	2930000	2740000	8140000	8100000	7170000	45800000	28400000	19100000	11500000	12800000	12100000	15100000	15600000	15200000	0:0:0:0.03:0.03:0.03:0.22:0.24:0.23:0.67:0.67:0.59:3.77:2.34:1.58:0.94:1.06:1.00:1.24:1.28:1.26	0	386000	2760000	7800000	31100000	12100000	15300000	0:0.03:0.23:0.64:2.56:1.00:1.26	64	1	27	32
1	1	P02769	L.YEYSR(+99.03)RHPEYA.V	N	Y	8.98	60	0.7	9800000	0	0	0	0	0	0	0	0	147000	1060000	59400	1000000	31400000	34400000	31300000	21100000	15800000	17800000	18300000	17800000	15700000	0:0:0:0:0:0:0:0:0.02:0.06:0.02:0.06:1.76:1.93:1.76:1.19:0.89:1.00:1.03:1.00:0.88	0	0	147000	707000	32300000	18200000	17300000	0:0:0.02:0.04:1.77:1.00:0.95	64	1	331	341	Form-Gly-Arg
1	1	P02769	G.EY(+87.03)GFQ.N	N	Y	18.71	60	1.5	9790000	0	0	0	90100	0	0	1500000	1480000	1330000	4280000	209000	0	37600000	27400000	22100000	1690000	22400000	22600000	22000000	22300000	18700000	0:0:0:0.02:0:0:0.07:0.07:0.06:0.19:0.02:0:1.66:1.21:0.98:0.07:0.99:1.00:0.97:0.99:0.83	0	90100	1440000	2240000	29000000	15500000	21000000	0:0.02:0.09:0.14:1.87:1.00:1.35	64	1	399	403	Form-Gly
1	1	P02769	K.FGERALK.A	N	Y	17.19	60	1.5	9770000	0	0	0	64800	0	0	1200000	1280000	1130000	3640000	77700	4080000	58800000	44800000	42900000	7710000	7980000	8660000	7630000	7730000	7440000	0:0:0:0.02:0:0:0.14:0.15:0.13:0.42:0.02:0.47:6.79:5.17:4.95:0.89:0.92:1.00:0.88:0.89:0.86	0	64800	1200000	2600000	48800000	8120000	7600000	0:0.02:0.15:0.32:6.01:1.00:0.94	64	1	205	211
1	1	P02769	Q.Q(+30.01)CPFDEHVK.L	N	Y	41.54	60	1.2	9720000	0	0	0	0	0	0	0	0	0	0	0	0	0	0	0	51100000	41700000	39400000	27800000	22100000	22100000	0:0:0:0:0:0:0:0:0:0:0:0:0:0:0:1.29:1.06:1.00:0.70:0.56:0.56	0	0	0	0	0	44100000	24000000	0:0:0:0:0:1.00:0.54	64	1	33	41	Form-Methylol
1	1	P02769	S.ALTPDETY(+174.06)VPKAFD.E	N	Y	15.93	60	0.7	9620000	0	0	0	0	0	0	228000	603000	578000	1720000	1350000	967000	40600000	27700000	23400000	24200000	24800000	17700000	14200000	12600000	11300000	0:0:0:0:0:0:0.02:0.03:0.03:0.10:0.08:0.05:2.30:1.57:1.33:1.37:1.41:1.00:0.81:0.71:0.64	0	0	469000	1350000	30600000	22200000	12700000	0:0:0.02:0.06:1.38:1.00:0.57	64	1	489	502	Form-Gly-Double
1	1	P02769	V.EVSRSLGK(+24.00)VG.T	N	Y	21.63	60	1.3	9320000	0	0	0	229000	0	0	5930000	5600000	4770000	11600000	9730000	9820000	40500000	28700000	26500000	11300000	13200000	13500000	4650000	5030000	4510000	0:0:0:0.02:0:0:0.44:0.42:0.35:0.86:0.72:0.73:3.01:2.13:1.97:0.84:0.98:1.00:0.35:0.37:0.33	0	229000	5430000	10400000	31900000	12700000	4730000	0:0.02:0.43:0.82:2.52:1.00:0.37	64	1	424	433	Crosslink-KR
1	1	P02769	Y.APELLY(+87.03).Y	N	Y	28.34	60	1.4	9300000	0	0	0	0	0	0	786000	732000	662000	2690000	2330000	2310000	35000000	25700000	20400000	19400000	22800000	19000000	15200000	14300000	14000000	0:0:0:0:0:0:0.04:0.04:0.03:0.14:0.12:0.12:1.84:1.36:1.07:1.02:1.20:1.00:0.80:0.75:0.74	0	0	727000	2440000	27000000	20400000	14500000	0:0:0.04:0.12:1.32:1.00:0.71	64	1	150	155	Form-Gly
1	1	P02769	A.KEYEATLE.E	N	Y	19.39	60	0.7	33100000	0	0	0	0	0	0	3170000	2920000	2730000	12700000	543000	11800000	160000000	111000000	71100000	66100000	58500000	63600000	45500000	43300000	43000000	0:0:0:0:0:0:0.05:0.05:0.04:0.20:0.02:0.19:2.51:1.74:1.12:1.04:0.92:1.00:0.72:0.68:0.68	0	0	3070000	8350000	201000000	119000000	85200000	0:0:0.03:0.07:1.69:1.00:0.72	64	3	350	357
1	1	P02769	K.DLGEEHFK(+14.02)GLV.L	N	Y	22.77	60	1	9170000	0	0	0	0	0	0	1030000	1030000	982000	3480000	2640000	2960000	40100000	28300000	23900000	20400000	18700000	18900000	11500000	9530000	9210000	0:0:0:0:0:0:0.05:0.05:0.05:0.18:0.14:0.16:2.11:1.49:1.26:1.07:0.99:1.00:0.61:0.50:0.49	0	0	1010000	3030000	30700000	19300000	10100000	0:0:0.05:0.16:1.59:1.00:0.52	64	1	13	23	Methylation(KR)
1	1	P02769	T.ADFAEDK(+14.02)DVC.K	N	Y	15.83	60	1.2	9070000	0	0	0	0	0	0	527000	566000	457000	1570000	1230000	921000	0	3630000	2630000	34600000	42000000	33600000	26600000	22700000	19500000	0:0:0:0:0:0:0.02:0.02:0.02:0.05:0.04:0.03:0:0.11:0.08:1.03:1.25:1.00:0.79:0.68:0.58	0	0	517000	1240000	3130000	36700000	22900000	0:0:0.02:0.03:0.09:1.00:0.62	64	1	306	315	Methylation(KR)
1	1	P02769	E.K(+14.02)SHCIAEVE.K	N	Y	10.01	60	0.9	9050000	0	0	0	0	0	0	207000	0	0	240000	0	0	0	0	0	48400000	39100000	41800000	20400000	20100000	19600000	0:0:0:0:0:0:0.02:0:0:0.02:0:0:0:0:0:1.16:0.93:1.00:0.49:0.48:0.47	0	0	207000	240000	0	43100000	20100000	0:0:0.02:0.02:0:1.00:0.47	64	1	285	293	Methylation(KR)
1	1	P02769	F.AVEGPKLVVS.T	N	Y	26.92	60	1.1	8830000	0	0	0	0	0	0	787000	670000	549000	2250000	1810000	1720000	32500000	22500000	17300000	20800000	17100000	15100000	18400000	17300000	16600000	0:0:0:0:0:0:0.05:0.04:0.04:0.15:0.12:0.11:2.15:1.48:1.14:1.38:1.13:1.00:1.22:1.14:1.09	0	0	669000	1930000	24100000	17700000	17400000	0:0:0.04:0.11:1.36:1.00:0.98	64	1	568	577
1	1	P02769	Y.STVFDK(+14.02)LK.H	N	Y	24.65	60	0.7	8580000	0	0	0	0	0	0	0	0	0	1550000	1250000	1200000	36300000	23100000	18000000	20000000	22400000	18100000	13900000	13000000	11200000	0:0:0:0:0:0:0:0:0:0.09:0.07:0.07:2.01:1.28:1.00:1.11:1.24:1.00:0.77:0.72:0.62	0	0	0	1340000	25800000	20200000	12700000	0:0:0:0.07:1.28:1.00:0.63	64	1	370	377	Methylation(KR)
1	1	P02769	Y.EIARRHPYF.Y	N	Y	17.8	60	0.9	26500000	0	0	0	0	0	0	682000	697000	745000	3650000	13200	3700000	166000000	83600000	65400000	47600000	43800000	35700000	35700000	35600000	34100000	0:0:0:0:0:0:0.02:0.02:0.02:0.10:0.02:0.10:4.64:2.34:1.83:1.33:1.22:1.00:1.00:1.00:0.96	0	0	708000	2600000	105000000	76200000	35200000	0:0:0.02:0.03:1.38:1.00:0.46	64	3	140	148
1	1	P02769	S.LIL.N	N	Y	6.23	60	1.3	8480000	0	0	0	0	0	0	1180000	1050000	973000	4850000	3720000	3660000	23300000	21800000	17900000	21600000	21300000	917000	17800000	19200000	19000000	0:0:0:0:0:0:1.29:1.15:1.06:5.29:4.06:3.99:25.46:23.82:19.48:23.51:23.23:1.00:19.38:20.93:20.67	0	0	1070000	4080000	21000000	14600000	18600000	0:0:0.07:0.28:1.44:1.00:1.28	64	1	454	456
1	1	P02769	C.DEFKADEK(+27.99)K.F	N	Y	9.66	60	1.3	8420000	0	0	0	0	0	0	197000	120000	0	797000	25600	705000	31500000	23300000	16200000	23200000	19400000	16000000	17100000	14800000	13500000	0:0:0:0:0:0:0.02:0.02:0:0.05:0.02:0.04:1.97:1.46:1.01:1.45:1.21:1.00:1.07:0.92:0.84	0	0	158000	509000	23700000	19500000	15100000	0:0:0.02:0.03:1.21:1.00:0.77	64	1	124	132	Formylation
1	1	P02769	Y.AVSVL.L	N	Y	6.25	60	1.3	8360000	0	0	0	0	0	0	0	0	0	2250000	1720000	1520000	23300000	17500000	15000000	18500000	19500000	17200000	19200000	20200000	19400000	0:0:0:0:0:0:0:0:0:0.13:0.10:0.09:1.35:1.02:0.87:1.07:1.13:1.00:1.12:1.17:1.12	0	0	0	1830000	18600000	18400000	19600000	0:0:0:0.10:1.01:1.00:1.06	64	1	341	345
1	1	P02769	S.Q(-17.03)KFPKAEFVEVT.K	N	Y	20.28	60	0.7	8300000	0	0	0	0	0	0	274000	344000	387000	2010000	1430000	1460000	42700000	31700000	24400000	12200000	13300000	11800000	12500000	9810000	9810000	0:0:0:0:0:0:0.02:0.03:0.03:0.17:0.12:0.12:3.62:2.69:2.07:1.04:1.13:1.00:1.06:0.83:0.83	0	0	335000	1630000	33000000	12400000	10700000	0:0:0.03:0.13:2.65:1.00:0.86	64	1	220	231	Pyro-glu from Q
1	1	P02769	S.LILNR.L	N	Y	7.77	60	1.7	8220000	0	0	0	0	0	0	78700	503000	542000	2210000	101000	2290000	31300000	27000000	21900000	785000	18200000	18400000	17800000	16600000	14900000	0:0:0:0:0:0:0.02:0.03:0.03:0.12:0.02:0.12:1.70:1.47:1.18:0.04:0.99:1.00:0.96:0.90:0.81	0	0	374000	1530000	26700000	12500000	16400000	0:0:0.03:0.12:2.14:1.00:1.32	64	1	454	458
1	1	P02769	E.GPKLVV.S	N	Y	18.7	60	1.4	8210000	0	0	0	0	0	0	589000	495000	463000	2290000	1820000	1770000	27100000	17000000	14400000	19500000	17900000	16000000	19800000	17800000	15500000	0:0:0:0:0:0:0.04:0.03:0.03:0.14:0.11:0.11:1.69:1.06:0.90:1.22:1.12:1.00:1.24:1.11:0.97	0	0	515000	1960000	19500000	17800000	17700000	0:0:0.03:0.11:1.10:1.00:0.99	64	1	571	576
1	1	P02769	Y.EYSRRHPEYAVS.V	N	Y	18.13	60	1.1	8120000	0	0	0	0	0	0	0	0	0	0	0	451000	40000000	25400000	15600000	14600000	13500000	14100000	15200000	14800000	17100000	0:0:0:0:0:0:0:0:0:0:0:0.03:2.83:1.79:1.10:1.03:0.95:1.00:1.08:1.05:1.21	0	0	0	451000	27000000	14100000	15700000	0:0:0:0.03:1.92:1.00:1.11	64	1	332	343
1	1	P02769	Q.N(+12.00)ALIVR.Y	N	Y	23.02	60	1.2	8100000	0	0	0	88100	0	0	1460000	1240000	1310000	3770000	187000	3490000	37800000	29400000	28000000	10800000	10500000	10200000	11100000	11500000	9330000	0:0:0:0.02:0:0:0.14:0.12:0.13:0.37:0.02:0.34:3.70:2.89:2.74:1.05:1.03:1.00:1.09:1.13:0.91	0	88100	1340000	2480000	31700000	10500000	10600000	0:0.02:0.13:0.24:3.02:1.00:1.01	64	1	404	409	Cyclic-N-term
1	1	P02769	K.ADEK(+14.02)KFWGKYLY.E	N	Y	16.61	60	1	8090000	0	0	0	0	0	0	0	0	0	1270000	1010000	947000	43800000	33500000	19900000	16000000	16500000	17500000	9430000	6090000	3960000	0:0:0:0:0:0:0:0:0:0.07:0.06:0.05:2.50:1.91:1.14:0.92:0.95:1.00:0.54:0.35:0.23	0	0	0	1070000	32400000	16700000	6490000	0:0:0:0.06:1.94:1.00:0.39	64	1	128	139	Methylation(KR)
1	1	P02769	C.KN(+30.01)YQEAK(+12.00)DAFLG.S	N	Y	13.46	60	1.1	7880000	0	0	0	0	0	0	0	0	123000	1090000	941000	656000	39200000	20100000	15700000	21100000	21400000	14600000	10600000	10500000	9550000	0:0:0:0:0:0:0:0:0.02:0.07:0.06:0.04:2.69:1.38:1.08:1.45:1.47:1.00:0.73:0.72:0.66	0	0	123000	896000	25000000	19000000	10200000	0:0:0.02:0.05:1.31:1.00:0.54	64	1	316	327	Form-Methylol; Crosslink-KY
1	1	P02769	S.ALTPDETY(+87.03)VPKAFD.E	N	Y	6.97	60	1.4	13800000	0	0	0	0	0	0	531000	395000	128000	1670000	1340000	0	50100000	39200000	26900000	41200000	34600000	30800000	24600000	17800000	21000000	0:0:0:0:0:0:0.02:0.02:0.02:0.05:0.04:0:1.63:1.27:0.87:1.34:1.12:1.00:0.80:0.58:0.68	0	0	526000	2080000	38700000	35600000	21100000	0:0:0.02:0.06:1.09:1.00:0.59	64	3	489	502	Form-Gly
1	1	P02769	R.YTR(+99.03)KVPQVS.T	N	Y	15.92	60	1.2	26400000	0	0	0	636000	512000	675000	6120000	6070000	6380000	12300000	653000	10000000	165000000	107000000	101000000	27000000	18500000	17000000	24500000	26200000	24800000	0:0:0:0.04:0.03:0.04:0.36:0.36:0.38:0.73:0.04:0.59:9.72:6.31:5.94:1.59:1.09:1.00:1.44:1.54:1.46	0	608000	6190000	7670000	124000000	20800000	25100000	0:0.03:0.30:0.37:5.98:1.00:1.21	64	2	410	418	Form-Gly-Arg
1	1	P02769	A.ADDKEACF.A	N	Y	18.84	60	1	7630000	0	0	0	0	0	0	0	0	0	0	0	0	1020000	0	0	29000000	28900000	21900000	29400000	27800000	22200000	0:0:0:0:0:0:0:0:0:0:0:0:0.05:0:0:1.32:1.32:1.00:1.34:1.27:1.01	0	0	0	0	1020000	26600000	26500000	0:0:0:0:0.04:1.00:1.00	64	1	560	567
1	1	P02769	Y.EIARRHPYFY.A	N	Y	10.67	60	1.2	7620000	0	0	0	0	0	0	154000	166000	272000	1700000	748	1390000	48400000	46800000	19800000	10700000	9230000	11500000	0	0	9940000	0:0:0:0:0:0:0.02:0.02:0.02:0.15:0.02:0.12:4.19:4.05:1.71:0.92:0.80:1.00:0:0:0.86	0	0	197000	1030000	38300000	10500000	9940000	0:0:0.02:0.10:3.65:1.00:0.95	64	1	140	149
1	1	P02769	A.DESHAGCEKSLHTLF.G	N	Y	7.92	60	0.8	7550000	0	0	0	0	0	0	542000	517000	0	838000	678000	0	0	0	0	42000000	43500000	41500000	10000000	8830000	10100000	0:0:0:0:0:0:0.02:0.02:0:0.02:0.02:0:0:0:0:1.01:1.05:1.00:0.24:0.21:0.24	0	0	530000	758000	0	42300000	9650000	0:0:0.02:0.02:0:1.00:0.23	64	1	56	70
1	1	P02769	E.VSR(+198.06)SLGKV.G	N	Y	10.76	60	0.4	7540000	0	0	0	0	0	0	0	0	0	0	0	0	0	0	0	44400000	42500000	35700000	19800000	0	16000000	0:0:0:0:0:0:0:0:0:0:0:0:0:0:0:1.24:1.19:1.00:0.55:0:0.45	0	0	0	0	0	40900000	17900000	0:0:0:0:0:1.00:0.44	64	1	425	432	Form-Gly-Arg-double
1	1	P02769	C.DKPLL.E	N	Y	10.35	60	1.1	7460000	0	0	0	0	0	0	1200000	986000	1190000	5640000	5490000	7900000	32000000	14400000	15500000	7660000	14300000	13700000	11300000	12600000	12800000	0:0:0:0:0:0:0.09:0.07:0.09:0.41:0.40:0.58:2.33:1.05:1.13:0.56:1.04:1.00:0.83:0.92:0.94	0	0	1120000	6340000	20600000	11900000	12300000	0:0:0.09:0.53:1.73:1.00:1.03	64	1	279	283
1	1	P02769	D.N(+12.00)QDTISSKLK.E	N	Y	13.37	60	1	7440000	0	0	0	0	0	0	0	0	0	504000	33200	334000	27900000	17500000	15600000	20800000	19000000	14600000	15000000	13800000	11100000	0:0:0:0:0:0:0:0:0:0.03:0.02:0.02:1.91:1.20:1.07:1.43:1.30:1.00:1.03:0.95:0.76	0	0	0	290000	20400000	18100000	13300000	0:0:0:0.02:1.12:1.00:0.73	64	1	266	275	Cyclic-N-term
1	1	P02769	A.SIQK(+12.00)FG.E	N	Y	13.78	60	0.7	7430000	0	0	0	0	0	0	1850000	1550000	1620000	6480000	19000	6950000	0	0	0	0	0	0	48500000	46700000	42200000	-:-:-:-:-:-:64.00:64.00:64.00:64.00:64.00:64.00:-:-:-:-:-:-:64.00:64.00:64.00	0	0	1670000	4480000	0	0	45800000	-:-:64.00:64.00:-:-:64.00	64	1	201	206	Crosslink-KY
1	1	P02769	G.EEHFK(+27.99)G.L	N	Y	24.54	60	1.6	7420000	0	0	0	0	0	0	1470000	885000	1080000	2590000	103000	3180000	32000000	17600000	15300000	8420000	18600000	16900000	9580000	13300000	14800000	0:0:0:0:0:0:0.09:0.05:0.06:0.15:0.02:0.19:1.89:1.04:0.91:0.50:1.10:1.00:0.57:0.78:0.87	0	0	1150000	1960000	21700000	14700000	12500000	0:0:0.08:0.13:1.48:1.00:0.86	64	1	16	21	Formylation
1	1	P02769	G.TR(+99.03)C(-1.01)C(-1.01)TKPESER.M	N	Y	5.29	60	1.2	7370000	0	0	0	0	0	0	513000	126000	561000	151000	630000	0	52600000	45600000	24300000	3380000	0	5040000	11500000	6110000	4180000	0:0:0:0:0:0:0.10:0.03:0.11:0.03:0.13:0:10.45:9.05:4.83:0.67:0:1.00:2.28:1.21:0.83	0	0	400000	390000	40900000	4210000	7250000	0:0:0.10:0.09:9.71:1.00:1.72	64	1	434	444	Form-Gly-Arg; Half of a disulfide bridge
1	1	P02769	K.DDPHACYS.T	N	Y	27.54	60	1.1	7310000	0	0	0	0	0	0	0	0	0	0	0	0	0	0	0	24400000	23700000	29900000	25700000	25500000	24400000	0:0:0:0:0:0:0:0:0:0:0:0:0:0:0:0.82:0.79:1.00:0.86:0.85:0.82	0	0	0	0	0	26000000	25200000	0:0:0:0:0:1.00:0.97	64	1	363	370
1	1	P02769	L.YEYSRRHPEYAVSVL.L	N	Y	13.64	60	1	7270000	0	0	0	0	0	0	0	0	0	1190000	723000	1090000	43400000	33100000	24700000	12500000	10600000	8460000	5370000	5560000	5870000	0:0:0:0:0:0:0:0:0:0.14:0.09:0.13:5.13:3.91:2.92:1.48:1.26:1.00:0.64:0.66:0.69	0	0	0	1000000	33700000	10500000	5600000	0:0:0:0.10:3.20:1.00:0.53	64	1	331	345
1	1	P02769	F.Y(+87.03)APELL.Y	N	Y	17.88	60	1.2	7230000	0	0	0	39800	0	0	821000	674000	539000	2310000	1990000	2080000	24400000	19300000	16000000	16400000	17200000	16000000	12700000	11100000	10400000	0:0:0:0.02:0:0:0.05:0.04:0.03:0.14:0.12:0.13:1.52:1.20:1.00:1.02:1.07:1.00:0.79:0.69:0.65	0	39800	678000	2130000	19900000	16500000	11400000	0:0.02:0.04:0.13:1.20:1.00:0.69	64	1	149	154	Form-Gly
1	1	P02769	S.VARLSQK(+24.00)FPKAEFVE.V	N	Y	10.46	60	1.3	7220000	0	0	0	0	0	0	300000	286000	319000	1640000	1400000	1230000	52700000	17100000	26600000	12100000	10700000	10400000	5870000	5440000	5660000	0:0:0:0:0:0:0.03:0.03:0.03:0.16:0.13:0.12:5.07:1.65:2.57:1.16:1.03:1.00:0.57:0.52:0.54	0	0	302000	1420000	32100000	11000000	5650000	0:0:0.03:0.13:2.91:1.00:0.51	64	1	215	229	Crosslink-KR
1	1	P02769	K.EC(-1.01)C(-1.01)HGDLLE.C	N	Y	9.84	60	1.3	7210000	0	0	0	0	0	0	2430000	2400000	1880000	6570000	6590000	5980000	36900000	27500000	22400000	8220000	8040000	7780000	5260000	4900000	4640000	0:0:0:0:0:0:0.31:0.31:0.24:0.85:0.85:0.77:4.74:3.54:2.88:1.06:1.03:1.00:0.68:0.63:0.60	0	0	2230000	6380000	28900000	8010000	4930000	0:0:0.28:0.80:3.61:1.00:0.62	64	1	243	251	Half of a disulfide bridge
1	1	P02769	Q.QC(+31.99)PFDEHVK.L	N	Y	25.1	60	1.2	7100000	0	0	0	89000	0	0	991000	1080000	862000	2770000	416000	2060000	28700000	19100000	12700000	16100000	15200000	13500000	13100000	12200000	10100000	0:0:0:0.02:0:0:0.07:0.08:0.06:0.21:0.03:0.15:2.12:1.42:0.94:1.19:1.12:1.00:0.97:0.90:0.75	0	89000	978000	1750000	20200000	14900000	11800000	0:0.02:0.07:0.12:1.35:1.00:0.79	64	1	33	41	Dihydroxy
1	1	P02769	Q.NALIVR.Y	N	Y	16.09	60	1.3	38900000	0	0	0	204000	0	64000	4640000	3750000	4010000	12800000	665000	12700000	186000000	139000000	115000000	48000000	47700000	45200000	69600000	64400000	62200000	0:0:0:0.02:0:0.02:0.10:0.08:0.09:0.28:0.02:0.28:4.11:3.09:2.56:1.06:1.06:1.00:1.54:1.43:1.38	0	188000	4270000	8710000	147000000	47000000	65400000	0:0.02:0.09:0.19:3.13:1.00:1.39	64	3	404	409
1	1	P02769	S.LILNR(+99.03)LC.V	N	Y	34.28	60	1.3	22000000	0	0	0	712000	510000	559000	15000000	15000000	10600000	26300000	21000000	19000000	35400000	22200000	27100000	53000000	59600000	63700000	31900000	28200000	32000000	0:0:0:0.02:0.02:0.02:0.24:0.23:0.17:0.41:0.33:0.30:0.56:0.35:0.43:0.83:0.94:1.00:0.50:0.44:0.50	0	594000	13500000	22100000	28300000	58800000	30700000	0:0.02:0.23:0.38:0.48:1.00:0.52	64	2	454	460	Form-Gly-Arg
1	1	P02769	A.LTPDETY(+87.03)VPKAFD.E	N	Y	14.01	60	0.5	9920000	0	0	0	0	0	0	328000	237000	0	485000	505000	645000	35600000	24200000	21100000	24200000	23400000	23900000	18700000	18900000	16100000	0:0:0:0:0:0:0.02:0.02:0:0.02:0.02:0.03:1.49:1.01:0.88:1.01:0.98:1.00:0.78:0.79:0.67	0	0	283000	1060000	27000000	23900000	17900000	0:0:0.02:0.04:1.13:1.00:0.75	64	2	490	502	Form-Gly
1	1	P02769	K.AFDEKLFT.F	N	Y	24.18	60	1.1	6860000	0	0	0	0	0	0	0	0	0	0	393000	0	17300000	15500000	12200000	17700000	18300000	16900000	16300000	16000000	13500000	0:0:0:0:0:0:0:0:0:0:0.02:0:1.02:0.92:0.72:1.05:1.08:1.00:0.97:0.95:0.80	0	0	0	393000	15000000	17700000	15300000	0:0:0:0.02:0.85:1.00:0.86	64	1	500	507
1	1	P02769	V.STPTLV.E	N	Y	13.29	60	1	6770000	0	0	0	407000	457000	512000	2820000	2750000	2510000	5870000	4800000	5480000	20800000	12600000	11700000	13800000	12200000	11500000	12300000	10900000	10600000	0:0:0:0.04:0.04:0.04:0.25:0.24:0.22:0.51:0.42:0.48:1.82:1.10:1.02:1.21:1.07:1.00:1.07:0.95:0.93	0	459000	2700000	5380000	15100000	12500000	11300000	0:0.04:0.22:0.43:1.20:1.00:0.90	64	1	418	423
1	1	P02769	E.KDAIPENLPPLT.A	N	Y	10.78	60	1.1	30900000	0	0	0	285000	275000	370000	3520000	3260000	3590000	13300000	10800000	9230000	129000000	94800000	86600000	52100000	60000000	53300000	46600000	41500000	40200000	0:0:0:0.02:0.02:0.02:0.07:0.06:0.07:0.25:0.20:0.17:2.41:1.78:1.63:0.98:1.12:1.00:0.87:0.78:0.75	0	310000	3550000	11100000	103000000	55100000	42800000	0:0.02:0.06:0.20:1.88:1.00:0.78	64	2	294	305
1	1	P02769	Q.AEDK(+14.02)GACL.L	N	Y	5.73	60	1.3	6600000	0	0	0	0	0	0	340000	273000	273000	672000	30600	525000	2230000	1190000	0	18400000	32000000	28500000	17300000	17700000	19200000	0:0:0:0:0:0:0.02:0.02:0.02:0.02:0.02:0.02:0.08:0.04:0:0.64:1.12:1.00:0.61:0.62:0.67	0	0	295000	409000	1710000	26300000	18100000	0:0:0.02:0.02:0.06:1.00:0.69	64	1	170	177	Methylation(KR)
1	1	P02769	H.KECCHGDLLE.C	N	Y	20.8	60	1.2	6590000	0	0	0	0	0	0	0	0	0	0	0	0	0	0	0	39000000	34600000	33900000	12300000	10700000	7830000	0:0:0:0:0:0:0:0:0:0:0:0:0:0:0:1.15:1.02:1.00:0.36:0.31:0.23	0	0	0	0	0	35800000	10300000	0:0:0:0:0:1.00:0.29	64	1	242	251
1	1	P02769	T.ADFAEDKDVC.K	N	Y	10.32	60	1.1	131000000	0	0	0	276000	0	0	5990000	5790000	4470000	19400000	13700000	12500000	86200000	45500000	42600000	493000000	531000000	453000000	398000000	362000000	287000000	0:0:0:0.02:0:0:0.02:0.02:0.02:0.04:0.03:0.03:0.19:0.10:0.09:1.09:1.17:1.00:0.88:0.80:0.63	0	276000	5410000	15800000	58700000	492000000	349000000	0:0.02:0.02:0.03:0.12:1.00:0.71	64	4	306	315
1	1	P02769	K.D(+12.00)AIPENLPPLT.A	N	Y	9.86	60	1.3	6550000	0	0	0	102000	156000	118000	1330000	1520000	1210000	4160000	2990000	2700000	27500000	18900000	12700000	11500000	12000000	12100000	11100000	9150000	8470000	0:0:0:0.02:0.02:0.02:0.11:0.13:0.10:0.34:0.25:0.22:2.27:1.56:1.05:0.95:0.99:1.00:0.91:0.76:0.70	0	125000	1360000	3290000	19700000	11900000	9570000	0:0.02:0.11:0.28:1.66:1.00:0.81	64	1	295	305	Cyclic-N-term
1	1	P02769	K.HK(+12.00)PKATEEQLK.T	N	Y	6.59	60	1.2	6540000	0	0	0	0	0	0	61400	0	0	23400	84300	0	15200000	11300000	6050000	12600000	11200000	16900000	27900000	20000000	15900000	0:0:0:0:0:0:0.02:0:0:0.02:0.02:0:0.90:0.67:0.36:0.74:0.66:1.00:1.65:1.18:0.94	0	0	61400	53800	10900000	13500000	21300000	0:0:0.02:0.02:0.80:1.00:1.57	64	1	534	544	Crosslink-KY
1	1	P02769	K.DLGEEHFK(+14.02)GLVL.I	N	Y	26.65	60	1.4	26100000	0	0	0	1030000	1230000	1320000	10100000	12000000	9720000	21200000	17100000	17200000	123000000	53400000	61500000	49300000	49900000	54600000	22200000	22100000	20000000	0:0:0:0.02:0.02:0.02:0.19:0.22:0.18:0.39:0.31:0.32:2.26:0.98:1.13:0.90:0.92:1.00:0.41:0.40:0.37	0	1210000	10700000	18600000	79400000	51300000	21400000	0:0.02:0.21:0.36:1.55:1.00:0.42	64	3	13	24	Methylation(KR)
1	1	P02769	Y.EIAR(+99.03)RHPYFY.A	N	Y	10.18	60	1.3	6450000	0	0	0	0	0	0	377000	414000	301000	1770000	1600000	1190000	42400000	24300000	14300000	10500000	9250000	11600000	6390000	5670000	5590000	0:0:0:0:0:0:0.03:0.04:0.03:0.15:0.14:0.10:3.67:2.10:1.24:0.91:0.80:1.00:0.55:0.49:0.48	0	0	364000	1520000	27000000	10400000	5880000	0:0:0.03:0.15:2.59:1.00:0.56	64	1	140	149	Form-Gly-Arg
1	1	P02769	K.HLVDEPQNLIK.Q	N	Y	10.55	60	1.1	6390000	0	0	0	0	0	0	265000	0	294000	1990000	2450000	2080000	45300000	27000000	20600000	6960000	6810000	5930000	4990000	5230000	4380000	0:0:0:0:0:0:0.04:0:0.05:0.33:0.41:0.35:7.64:4.55:3.48:1.17:1.15:1.00:0.84:0.88:0.74	0	0	279000	2170000	31000000	6560000	4870000	0:0:0.04:0.33:4.72:1.00:0.74	64	1	378	388
1	1	P02769	N.RR(+198.06)PCFS.A	N	Y	5.04	60	1.3	6370000	0	0	0	0	0	0	493000	330000	316000	608000	26600	438000	935000	0	513000	26300000	32500000	0	24400000	24300000	22500000	-:-:-:-:-:-:64.00:64.00:64.00:64.00:64.00:64.00:64.00:-:64.00:64.00:64.00:-:64.00:64.00:64.00	0	0	379000	357000	724000	29400000	23700000	0:0:0.02:0.02:0.02:1.00:0.81	64	1	483	488	Form-Gly-Arg-double
1	1	P02769	R.C(+12.00)ASIQKFG.E	N	Y	8.87	60	1.4	6350000	0	0	0	0	0	0	544000	624000	387000	1470000	1210000	1580000	7870000	6940000	4750000	31600000	29600000	35000000	1240000	0	10600000	0:0:0:0:0:0:0.02:0.02:0.02:0.04:0.03:0.05:0.22:0.20:0.14:0.90:0.85:1.00:0.04:0:0.30	0	0	518000	1420000	6520000	32000000	5920000	0:0:0.02:0.04:0.20:1.00:0.18	64	1	199	206	Crosslink-CK
1	1	P02769	K.EC(-1.01)C(-1.01)DKPLL.E	N	Y	19.41	60	1.2	6350000	0	0	0	323000	292000	383000	9250000	9080000	8490000	19300000	12800000	13100000	20200000	15200000	12700000	3160000	0	4130000	1520000	1510000	1740000	0:0:0:0.08:0.07:0.09:2.24:2.20:2.06:4.68:3.11:3.16:4.90:3.68:3.09:0.77:0:1.00:0.37:0.37:0.42	0	333000	8940000	15100000	16000000	3650000	1590000	0:0.09:2.45:4.14:4.40:1.00:0.44	64	1	276	283	Half of a disulfide bridge
1	1	P02769	A.KEY(+87.03)EATLE.E	N	Y	13.92	60	0.9	6280000	0	0	0	0	0	0	175000	253000	307000	1030000	57900	961000	24100000	16100000	12900000	17200000	12100000	10600000	13800000	11300000	10900000	0:0:0:0:0:0:0.02:0.02:0.03:0.10:0.02:0.09:2.27:1.51:1.21:1.61:1.14:1.00:1.30:1.06:1.02	0	0	245000	682000	17700000	13300000	12000000	0:0:0.02:0.05:1.33:1.00:0.90	64	1	350	357	Form-Gly
1	1	P02769	C.K(+12.00)NYQEAKDAFL.G	N	Y	18.8	60	0.7	6230000	0	0	0	0	0	0	0	0	0	595000	364000	0	27500000	16800000	12900000	10800000	13300000	11400000	13400000	12800000	11000000	0:0:0:0:0:0:0:0:0:0.05:0.03:0:2.41:1.47:1.13:0.95:1.17:1.00:1.17:1.12:0.96	0	0	0	479000	19000000	11900000	12400000	0:0:0:0.04:1.61:1.00:1.04	64	1	316	326	Cyclic-N-term
1	1	P02769	S.IQ(+87.03)KFGER(+99.03)ALK.A	N	Y	10.27	60	1.2	6170000	0	0	0	0	0	0	1530000	168000	1670000	4600000	235000	477000	67200000	4860000	3390000	10800000	8860000	10600000	6020000	4470000	4670000	0:0:0:0:0:0:0.14:0.02:0.16:0.43:0.02:0.05:6.35:0.46:0.32:1.02:0.84:1.00:0.57:0.42:0.44	0	0	1120000	1770000	25200000	10100000	5050000	0:0:0.11:0.18:2.49:1.00:0.50	64	1	202	211	Form-Gly; Form-Gly-Arg
1	1	P02769	A.RLSQKFPKAEFVE.V	N	Y	4.14	60	1.1	6150000	0	0	0	0	0	0	0	0	237000	970000	1390000	1170000	55000000	38200000	29700000	704000	1020000	769000	0	0	0	0:0:0:0:0:0:0:0:0.31:1.26:1.81:1.52:64.00:49.65:38.60:0.91:1.32:1.00:0:0:0	0	0	237000	1180000	41000000	830000	0	0:0:0.29:1.42:49.33:1.00:0	64	1	217	229
1	1	P02769	A.LTPDETYVPKAFDEKLFT.F	N	Y	10.28	60	0.9	6150000	0	0	0	0	0	0	0	188000	196000	792000	0	150000	36900000	12900000	16900000	10500000	12400000	16700000	8360000	7170000	5940000	0:0:0:0:0:0:0:0.02:0.02:0.05:0:0.02:2.21:0.78:1.01:0.63:0.74:1.00:0.50:0.43:0.36	0	0	192000	471000	22200000	13200000	7160000	0:0:0.02:0.04:1.69:1.00:0.54	64	1	490	507
1	1	P02769	R.RHPYF.Y	N	Y	12.39	60	1.3	6120000	0	0	0	0	0	0	0	0	0	584000	9640	421000	21000000	8910000	7290000	11300000	11600000	10400000	19600000	20200000	17300000	0:0:0:0:0:0:0:0:0:0.06:0.02:0.04:2.02:0.86:0.70:1.09:1.11:1.00:1.89:1.95:1.66	0	0	0	338000	12400000	11100000	19000000	0:0:0:0.03:1.12:1.00:1.71	64	1	144	148
1	1	P02769	F.SALTPDETY(+87.03)VPKAFD.E	N	Y	5.54	60	1.1	10400000	0	0	0	0	0	0	146000	0	320000	854000	753000	751000	50700000	27300000	20600000	19900000	24700000	21000000	20800000	18200000	13300000	0:0:0:0:0:0:0.02:0:0.02:0.04:0.04:0.04:2.41:1.30:0.98:0.95:1.17:1.00:0.99:0.86:0.63	0	0	233000	1090000	32800000	21800000	17600000	0:0:0.02:0.05:1.50:1.00:0.81	64	3	488	502	Form-Gly
1	1	P02769	Y.APELLY.Y	N	Y	11	60	0.7	6100000	0	0	0	0	0	79100	1110000	998000	927000	3810000	3010000	3050000	20200000	13900000	11800000	14500000	14200000	12500000	9730000	9360000	8970000	0:0:0:0:0:0.02:0.09:0.08:0.07:0.31:0.24:0.25:1.62:1.12:0.95:1.17:1.14:1.00:0.78:0.75:0.72	0	79100	1010000	3290000	15300000	13700000	9350000	0:0.02:0.07:0.24:1.12:1.00:0.68	64	1	150	155
1	1	P02769	A.SIQ(+30.01)KFGER(+99.03)ALK.A	N	Y	8.91	60	1.6	6100000	0	0	0	76400	0	0	1220000	1130000	116000	3440000	155000	2610000	39600000	28900000	23200000	6610000	5820000	7540000	3000000	2230000	2500000	0:0:0:0.02:0:0:0.16:0.15:0.02:0.46:0.02:0.35:5.24:3.83:3.07:0.88:0.77:1.00:0.40:0.30:0.33	0	76400	822000	2070000	30500000	6660000	2580000	0:0.02:0.12:0.31:4.59:1.00:0.39	64	1	201	211	Form-Methylol; Form-Gly-Arg
1	1	P02769	T.EFAKTC(-1.01)VADESHAGC(-1.01)EKSLHTLFG.D	N	Y	22.03	60	1.5	6030000	0	0	0	1610000	0	1580000	4500000	5460000	4970000	0	3800000	4550000	38200000	27500000	19100000	6220000	5250000	3940000	0	0	0	0:0:0:0.41:0:0.40:1.14:1.39:1.26:0:0.97:1.15:9.69:6.98:4.84:1.58:1.33:1.00:0:0:0	0	1590000	4980000	4180000	28200000	5130000	0	0:0.31:0.97:0.81:5.50:1.00:0	64	1	48	71	Half of a disulfide bridge
1	1	P02769	C.VLH(+87.03)EKTPVS.E	N	Y	13.39	60	1.1	6010000	0	0	0	47200	0	22600	1070000	1370000	844000	1260000	243000	3140000	25900000	29600000	16600000	11500000	12100000	8510000	5010000	4810000	4210000	0:0:0:0.02:0:0.02:0.13:0.16:0.10:0.15:0.03:0.37:3.04:3.47:1.95:1.35:1.43:1.00:0.59:0.56:0.50	0	34900	1090000	1550000	24000000	10700000	4680000	0:0.02:0.10:0.14:2.24:1.00:0.44	64	1	461	469	Form-Gly
1	1	P02769	L.GSFL.Y	N	Y	6.51	60	1.2	6000000	0	0	0	0	0	0	758000	722000	627000	3290000	3060000	2910000	16500000	12300000	11800000	12600000	13100000	12000000	11700000	12100000	12600000	0:0:0:0:0:0:0.06:0.06:0.05:0.28:0.26:0.24:1.38:1.03:0.98:1.05:1.10:1.00:0.97:1.01:1.06	0	0	703000	3090000	13500000	12600000	12100000	0:0:0.06:0.25:1.08:1.00:0.96	64	1	327	330
1	1	P02769	C.QAEDKGACL.L	N	Y	6.52	60	1	5970000	0	0	0	0	0	0	0	83800	0	0	0	0	866000	774000	479000	23200000	27600000	22800000	17600000	16400000	15500000	0:0:0:0:0:0:0:0.02:0:0:0:0:0.04:0.03:0.02:1.02:1.21:1.00:0.77:0.72:0.68	0	0	83800	0	706000	24500000	16500000	0:0:0.02:0:0.03:1.00:0.67	64	1	169	177
1	1	P02769	A.EFVEVT.K	N	Y	6.28	60	0.9	5960000	0	0	0	0	0	0	757000	673000	598000	2810000	2550000	2300000	20600000	12200000	10300000	11900000	12400000	10800000	13000000	12500000	11900000	0:0:0:0:0:0:0.07:0.06:0.06:0.26:0.24:0.21:1.91:1.13:0.96:1.10:1.15:1.00:1.20:1.16:1.11	0	0	676000	2550000	14400000	11700000	12500000	0:0:0.06:0.22:1.23:1.00:1.07	64	1	226	231
1	1	P02769	C.DNQ(+30.01)DTISSKLK.E	N	Y	4.54	60	1.1	7550000	0	0	0	0	0	0	0	0	0	308000	19800	416000	28600000	16500000	16000000	18400000	15300000	14700000	18000000	15100000	15200000	0:0:0:0:0:0:0:0:0:0.02:0.02:0.03:1.94:1.12:1.09:1.25:1.04:1.00:1.22:1.03:1.03	0	0	0	248000	20400000	16100000	16600000	0:0:0:0.02:1.26:1.00:1.03	64	2	265	275	Form-Methylol
1	1	P02769	E.KQEPERN(+30.01)ECF.L	N	Y	19.02	60	0.6	5880000	0	0	0	0	0	0	0	0	0	0	0	0	1710000	1210000	804000	24400000	18900000	21700000	22600000	17800000	14500000	0:0:0:0:0:0:0:0:0:0:0:0:0.08:0.06:0.04:1.13:0.87:1.00:1.04:0.82:0.67	0	0	0	0	1240000	21700000	18300000	0:0:0:0:0.06:1.00:0.84	64	1	93	102	Form-Methylol
1	1	P02769	L.GSFLYE.Y	N	Y	6.57	60	0.4	5820000	0	0	0	0	0	0	521000	495000	465000	2640000	1940000	2100000	16600000	15400000	9980000	11500000	11400000	11700000	12900000	12800000	11900000	0:0:0:0:0:0:0.04:0.04:0.04:0.23:0.17:0.18:1.42:1.31:0.85:0.98:0.97:1.00:1.10:1.09:1.02	0	0	494000	2230000	14000000	11500000	12500000	0:0:0.04:0.19:1.22:1.00:1.09	64	1	327	332
1	1	P02769	Y.EIAR(+99.03)R(+99.03)H(+87.03)PYFY.A	N	Y	8.86	60	0.9	5810000	0	0	0	0	0	0	357000	383000	279000	1320000	1230000	1150000	28700000	18600000	8690000	15500000	13000000	13900000	10600000	2170000	6150000	0:0:0:0:0:0:0.03:0.03:0.02:0.09:0.09:0.08:2.06:1.33:0.62:1.11:0.93:1.00:0.76:0.16:0.44	0	0	340000	1230000	18600000	14100000	6320000	0:0:0.02:0.09:1.32:1.00:0.45	64	1	140	149	Form-Gly-Arg; Form-Gly
1	1	P02769	L.LPKIETMR.E	N	Y	8.25	60	0.9	31500000	0	0	0	89700	0	0	3700000	4200000	3400000	14700000	13000000	12700000	155000000	130000000	98400000	44600000	44600000	51400000	29100000	27200000	29200000	0:0:0:0.02:0:0:0.07:0.08:0.07:0.29:0.25:0.25:3.01:2.53:1.92:0.87:0.87:1.00:0.57:0.53:0.57	0	89700	3890000	13500000	128000000	47500000	28500000	0:0.02:0.08:0.28:2.70:1.00:0.60	64	4	178	185
1	1	P02769	S.Q(-17.03)YLQ.Q	N	Y	6.34	60	1	5710000	0	0	0	0	0	0	644000	693000	618000	2810000	2720000	2640000	21500000	16200000	11300000	6820000	6390000	6940000	13800000	13400000	13400000	0:0:0:0:0:0:0.09:0.10:0.09:0.41:0.39:0.38:3.10:2.34:1.63:0.98:0.92:1.00:1.99:1.93:1.93	0	0	652000	2720000	16400000	6720000	13500000	0:0:0.10:0.41:2.44:1.00:2.02	64	1	29	32	Pyro-glu from Q
1	1	P02769	C.AK(+14.02)DDPHACY.S	N	Y	18.74	60	0.7	5690000	0	0	0	0	0	0	0	0	0	0	0	0	0	0	0	31200000	19100000	20400000	16500000	17300000	14900000	0:0:0:0:0:0:0:0:0:0:0:0:0:0:0:1.53:0.94:1.00:0.81:0.85:0.73	0	0	0	0	0	23600000	16200000	0:0:0:0:0:1.00:0.69	64	1	361	369	Methylation(KR)
1	1	P02769	R.YTR(+99.03)KVPQ(+30.01)VS.T	N	Y	15.48	60	1.1	5670000	0	0	0	217000	180000	151000	1470000	2000000	1550000	2820000	222000	1560000	40200000	25700000	17800000	4360000	2850000	4620000	5250000	4550000	3740000	0:0:0:0.05:0.04:0.03:0.32:0.43:0.34:0.61:0.05:0.34:8.71:5.56:3.85:0.94:0.62:1.00:1.14:0.99:0.81	0	183000	1680000	1530000	27900000	3940000	4520000	0:0.05:0.43:0.39:7.07:1.00:1.15	64	1	410	418	Form-Gly-Arg; Form-Methylol
1	1	P02769	E.AKDAFLG.S	N	Y	17.11	60	1.2	5600000	0	0	0	0	0	0	476000	402000	425000	2070000	1730000	1990000	21100000	15900000	12000000	12900000	14400000	10800000	7870000	8750000	6720000	0:0:0:0:0:0:0.04:0.04:0.04:0.19:0.16:0.18:1.95:1.47:1.10:1.19:1.33:1.00:0.73:0.81:0.62	0	0	434000	1930000	16300000	12700000	7780000	0:0:0.03:0.15:1.29:1.00:0.61	64	1	321	327
1	1	P02769	E.KSHCIAEVEK.D	N	Y	3.96	60	1.3	5480000	0	0	0	0	0	0	235000	55400	0	17400	60200	369000	0	0	0	25400000	25000000	30600000	10000000	11200000	12000000	0:0:0:0:0:0:0.02:0.02:0:0.02:0.02:0.02:0:0:0:0.83:0.81:1.00:0.33:0.37:0.39	0	0	145000	149000	0	27000000	11100000	0:0:0.02:0.02:0:1.00:0.41	64	1	285	294
1	1	P02769	C.EKQEPERNECF.L	N	Y	11.22	60	1	11800000	0	0	0	0	0	0	0	0	0	197000	0	0	3500000	1880000	991000	49800000	41300000	34600000	44800000	37300000	32800000	0:0:0:0:0:0:0:0:0:0.02:0:0:0.10:0.05:0.03:1.44:1.19:1.00:1.29:1.08:0.95	0	0	0	197000	2590000	41900000	38300000	0:0:0:0.02:0.06:1.00:0.91	64	2	92	102
1	1	P02769	K.ADEK(+28.03)KFWG.K	N	Y	26.21	60	0.7	5290000	0	0	0	0	0	0	0	0	0	0	0	0	23200000	12500000	6560000	10300000	11100000	12300000	13900000	10900000	10200000	0:0:0:0:0:0:0:0:0:0:0:0:1.89:1.01:0.53:0.83:0.90:1.00:1.12:0.89:0.83	0	0	0	0	14100000	11200000	11700000	0:0:0:0:1.25:1.00:1.04	64	1	128	135	Dimethylation(KR)
1	1	P02769	V.LIAF.S	N	Y	6.89	60	1.3	5270000	0	0	0	187000	159000	174000	1240000	1160000	1110000	3510000	2710000	2340000	17400000	9970000	10900000	7730000	11900000	11300000	9510000	9920000	9580000	0:0:0:0.02:0.02:0.02:0.11:0.10:0.10:0.31:0.24:0.21:1.55:0.89:0.97:0.69:1.06:1.00:0.85:0.88:0.85	0	173000	1170000	2850000	12700000	10300000	9670000	0:0.02:0.11:0.28:1.24:1.00:0.94	64	1	24	27
1	1	P02769	Y.STVFDKLKHLVD.E	N	Y	25.69	60	1.1	5220000	0	0	0	0	0	0	625000	532000	545000	3680000	3330000	3440000	33600000	13000000	15400000	4850000	5240000	7170000	5590000	7020000	5670000	0:0:0:0:0:0:0.09:0.07:0.08:0.51:0.46:0.48:4.70:1.81:2.15:0.68:0.73:1.00:0.78:0.98:0.79	0	0	567000	3480000	20700000	5750000	6090000	0:0:0.10:0.61:3.59:1.00:1.06	64	1	370	381
1	1	P02769	Q.KFGER(+99.03)ALK.A	N	Y	9.31	60	1.2	5220000	0	0	0	0	19000	0	524000	825000	413000	935000	272000	2760000	31600000	20100000	17900000	7760000	5560000	5850000	5850000	4260000	4880000	0:0:0:0:0.02:0:0.09:0.14:0.07:0.16:0.05:0.47:5.40:3.44:3.07:1.33:0.95:1.00:1.00:0.73:0.83	0	19000	587000	1320000	23200000	6390000	5000000	0:0.02:0.09:0.21:3.63:1.00:0.78	64	1	204	211	Form-Gly-Arg
1	1	P02769	A.DESHAGCEKSLH(+87.03)TLFG.D	N	Y	5.59	60	1.2	5110000	0	0	0	0	0	0	957000	719000	307000	808000	0	398000	446000	1010000	1050000	29100000	25800000	30800000	5820000	5050000	5080000	0:0:0:0:0:0:0.03:0.02:0.02:0.03:0:0.02:0.02:0.03:0.03:0.95:0.84:1.00:0.19:0.16:0.17	0	0	661000	603000	836000	28600000	5320000	0:0:0.02:0.02:0.03:1.00:0.19	64	1	56	71	Form-Gly
1	1	P02769	S.Q(-17.03)KFPKAE.F	N	Y	24.96	60	0.8	5100000	0	0	0	0	0	0	0	0	0	0	0	0	19100000	11900000	10200000	9280000	8630000	8100000	15100000	13300000	11600000	0:0:0:0:0:0:0:0:0:0:0:0:2.35:1.47:1.26:1.15:1.06:1.00:1.86:1.64:1.43	0	0	0	0	13700000	8670000	13300000	0:0:0:0:1.58:1.00:1.54	64	1	220	226	Pyro-glu from Q
1	1	P02769	R.YTRKVPQVS.T	N	Y	14.25	60	1.1	21400000	0	0	25400	302000	146000	228000	3080000	3520000	3130000	10500000	248000	12900000	176000000	86900000	76500000	10600000	9010000	9840000	14500000	17600000	15000000	0:0:0.02:0.03:0.02:0.02:0.31:0.36:0.32:1.07:0.03:1.31:17.85:8.84:7.78:1.08:0.92:1.00:1.47:1.79:1.53	25400	244000	3250000	7880000	113000000	9820000	15700000	0.02:0.02:0.33:0.80:11.51:1.00:1.60	64	2	410	418
1	1	P02769	S.TPTLVEVS.R	N	Y	10.38	60	0.7	5060000	0	0	0	2910000	2780000	3700000	8240000	8730000	9330000	7740000	8370000	7910000	9720000	7400000	5540000	4690000	4720000	4760000	3290000	3370000	3120000	0:0:0:0.61:0.58:0.78:1.73:1.84:1.96:1.63:1.76:1.66:2.04:1.55:1.16:0.99:0.99:1.00:0.69:0.71:0.66	0	3130000	8770000	8010000	7550000	4720000	3260000	0:0.66:1.86:1.69:1.60:1.00:0.69	64	1	419	426
1	1	P02769	K.Q(-17.03)NCDQFEK(+12.00)LG.E	N	Y	8.51	60	0.6	7060000	0	0	0	0	0	0	0	0	0	0	0	0	173000	0	0	23500000	18300000	20600000	29000000	27800000	28700000	0:0:0:0:0:0:0:0:0:0:0:0:0.02:0:0:1.14:0.89:1.00:1.40:1.35:1.39	0	0	0	0	173000	20800000	28500000	0:0:0:0:0.02:1.00:1.37	64	2	389	398	Pyro-glu from Q; Crosslink-KY
1	1	P02769	Q.AEDKGACL.L	N	Y	8.34	60	1.3	4970000	0	0	0	0	0	0	387000	0	0	707000	0	791000	2130000	872000	0	11100000	21000000	21800000	11600000	16200000	17800000	0:0:0:0:0:0:0.02:0:0:0.03:0:0.04:0.10:0.04:0:0.51:0.96:1.00:0.53:0.74:0.81	0	0	387000	749000	1500000	18000000	15200000	0:0:0.02:0.04:0.08:1.00:0.85	64	1	170	177
1	1	P02769	N.RRPCF.S	N	Y	4.57	60	1.6	4890000	0	0	0	0	0	32200	479000	0	255000	445000	0	418000	561000	0	0	12700000	15900000	15200000	17800000	18600000	20300000	0:0:0:0:0:0.02:0.03:0:0.02:0.03:0:0.03:0.04:0:0:0.84:1.05:1.00:1.17:1.22:1.33	0	32200	367000	432000	561000	14600000	18900000	0:0.02:0.03:0.03:0.04:1.00:1.29	64	1	483	487
1	1	P02769	K.AW(+12.00)SVAR(+99.03)LS.Q	N	Y	28.61	60	1	4880000	0	0	0	643000	553000	811000	3410000	3220000	3110000	5830000	4880000	5050000	17600000	15500000	12800000	7690000	7150000	8590000	2690000	0	2930000	0:0:0:0.07:0.06:0.09:0.40:0.37:0.36:0.68:0.57:0.59:2.05:1.80:1.49:0.90:0.83:1.00:0.31:0:0.34	0	669000	3250000	5250000	15300000	7810000	2810000	0:0.09:0.42:0.67:1.96:1.00:0.36	64	1	212	219	Form-Schiff-Base; Form-Gly-Arg
1	1	P02769	L.LPKIET.M	N	Y	5.16	60	1.4	4860000	0	0	0	0	0	0	0	0	0	1730000	1210000	1160000	17600000	10100000	9500000	10800000	10400000	10400000	10300000	9420000	9380000	0:0:0:0:0:0:0:0:0:0.17:0.12:0.11:1.68:0.97:0.91:1.03:1.00:1.00:0.98:0.90:0.90	0	0	0	1370000	12400000	10500000	9690000	0:0:0:0.13:1.18:1.00:0.92	64	1	178	183
1	1	P02769	A.VSVLLR(+99.03).L	N	Y	18.43	60	1.3	4760000	0	0	0	0	0	0	1650000	1430000	1110000	4440000	0	3980000	22000000	16700000	14700000	6750000	8530000	7110000	4290000	3740000	3580000	0:0:0:0:0:0:0.23:0.20:0.16:0.62:0:0.56:3.09:2.34:2.07:0.95:1.20:1.00:0.60:0.53:0.50	0	0	1400000	4210000	17800000	7470000	3870000	0:0:0.19:0.56:2.38:1.00:0.52	64	1	342	347	Form-Gly-Arg
1	1	P02769	N.RLCVLH.E	N	Y	13.88	60	1.4	4740000	0	0	0	0	0	0	1810000	1490000	1590000	2080000	76100	1940000	1810000	1150000	1170000	19800000	18900000	12700000	11400000	12700000	10800000	0:0:0:0:0:0:0.14:0.12:0.13:0.16:0.02:0.15:0.14:0.09:0.09:1.56:1.49:1.00:0.89:1.00:0.85	0	0	1630000	1370000	1380000	17200000	11600000	0:0:0.09:0.08:0.08:1.00:0.68	64	1	458	463
1	1	P02769	K.DAIPENLPPLT.A	N	Y	5.08	31.84	1.3	27300000	0	88500	0	350000	505000	483000	4710000	5030000	4490000	16200000	11300000	10400000	125000000	68100000	56000000	45300000	51800000	47000000	45700000	44300000	37000000	0:0.02:0:0.02:0.02:0.02:0.10:0.11:0.10:0.34:0.24:0.22:2.66:1.45:1.19:0.96:1.10:1.00:0.97:0.94:0.79	88500	471000	4740000	12800000	83100000	48100000	42300000	0.02:0.02:0.10:0.27:1.73:1.00:0.88	64	5	295	305
1	1	P02769	C.DNQDTISSKLK.E	N	Y	21.67	60	1.3	16600000	0	0	0	0	0	0	0	0	0	510000	0	521000	69000000	39400000	34700000	37300000	29500000	26700000	41100000	34800000	34700000	0:0:0:0:0:0:0:0:0:0.02:0:0.02:2.58:1.48:1.30:1.40:1.11:1.00:1.54:1.30:1.30	0	0	0	515000	47700000	31200000	36900000	0:0:0:0.02:1.53:1.00:1.18	64	2	265	275
1	1	P02769	T.ADFAEDKD(+14.02)VCK.N	N	Y	8.56	60	0.6	4680000	0	0	0	0	0	0	0	0	0	0	0	0	1020000	496000	0	16800000	19100000	14700000	17600000	16400000	12200000	0:0:0:0:0:0:0:0:0:0:0:0:0.07:0.03:0:1.15:1.30:1.00:1.20:1.11:0.83	0	0	0	0	758000	16900000	15400000	0:0:0:0:0.04:1.00:0.91	64	1	306	316	Methylation(others)
1	1	P02769	F.SALTPDETYVPKAFDEKLFT.F	N	Y	12.99	60	0.7	4620000	0	0	0	0	0	0	0	0	0	0	196000	486000	26500000	13000000	10300000	7610000	8730000	10800000	7380000	6310000	5710000	0:0:0:0:0:0:0:0:0:0:0.02:0.05:2.47:1.20:0.96:0.71:0.81:1.00:0.69:0.59:0.53	0	0	0	341000	16600000	9030000	6470000	0:0:0:0.04:1.84:1.00:0.72	64	1	488	507
1	1	P02769	Y.EIAR(+99.03)R(+99.03)H(+87.03)PYF.Y	N	Y	12.95	60	0.8	4510000	0	0	0	0	0	0	203000	289000	181000	841000	17800	918000	18800000	12500000	8330000	10300000	10800000	9020000	8690000	7540000	6350000	0:0:0:0:0:0:0.02:0.03:0.02:0.09:0.02:0.10:2.08:1.38:0.92:1.14:1.19:1.00:0.96:0.84:0.70	0	0	224000	592000	13200000	10000000	7530000	0:0:0.02:0.06:1.32:1.00:0.75	64	1	140	148	Form-Gly-Arg; Form-Gly
1	1	P02769	G.TRC(-1.01)C(-1.01)TK(+24.00)PESER.M	N	Y	12.22	60	1	13000000	0	0	0	0	0	0	0	94900	34500	832000	106000	0	46900000	49700000	31700000	18500000	13100000	16900000	39600000	30300000	25000000	0:0:0:0:0:0:0:0.02:0.02:0.05:0.02:0:2.77:2.93:1.88:1.09:0.77:1.00:2.34:1.79:1.48	0	0	64700	469000	42800000	16200000	31700000	0:0:0.02:0.03:2.64:1.00:1.96	64	2	434	444	Half of a disulfide bridge; Crosslink-KR
1	1	P02769	K.LVTDLTKVH.K	N	Y	25.1	60	0.3	4460000	0	0	0	0	0	0	0	0	0	0	0	0	22700000	22000000	12700000	10300000	11700000	14100000	0	0	0	0:0:0:0:0:0:0:0:0:0:0:0:1.61:1.56:0.90:0.73:0.83:1.00:0:0:0	0	0	0	0	19200000	12100000	0	0:0:0:0:1.59:1.00:0	64	1	233	241
1	1	P02769	K.Q(-17.03)NCDQFEKLG.E	N	Y	6.11	60	1	4450000	0	0	0	0	0	0	0	91600	0	0	0	0	702000	540000	322000	11600000	12500000	11500000	20300000	17900000	18000000	0:0:0:0:0:0:0:0.02:0:0:0:0:0.06:0.05:0.03:1.01:1.09:1.00:1.77:1.56:1.57	0	0	91600	0	521000	11900000	18700000	0:0:0.02:0:0.04:1.00:1.58	64	1	389	398	Pyro-glu from Q
1	1	P02769	D.EKLFT.F	N	Y	14.75	60	0.6	15100000	0	0	0	0	0	0	428000	429000	329000	2630000	1690000	2240000	45700000	29800000	21200000	29100000	32700000	35100000	42100000	39300000	34600000	0:0:0:0:0:0:0.02:0.02:0.02:0.07:0.05:0.06:1.30:0.85:0.60:0.83:0.93:1.00:1.20:1.12:0.99	0	0	395000	2390000	32200000	32300000	38700000	0:0:0.02:0.07:1.00:1.00:1.20	64	3	503	507
1	1	P02769	E.GPKLVVS.T	N	Y	11.45	60	1.3	4330000	0	0	0	0	0	0	0	226000	197000	777000	0	0	13600000	7740000	8010000	10100000	11100000	8590000	11800000	9710000	9110000	0:0:0:0:0:0:0:0.03:0.02:0.09:0:0:1.59:0.90:0.93:1.17:1.29:1.00:1.37:1.13:1.06	0	0	212000	777000	9800000	9920000	10200000	0:0:0.02:0.08:0.99:1.00:1.03	64	1	571	577
1	1	P02769	Q.C(+12.00)PFDEHVK(+14.02).L	N	Y	9.33	60	1.4	4320000	0	0	0	0	0	0	0	0	0	0	0	345000	2260000	2020000	1420000	18400000	17800000	16800000	12000000	10200000	9560000	0:0:0:0:0:0:0:0:0:0:0:0.02:0.13:0.12:0.08:1.09:1.06:1.00:0.71:0.61:0.57	0	0	0	345000	1900000	17700000	10600000	0:0:0:0.02:0.11:1.00:0.60	64	1	34	41	Crosslink-CK; Methylation(KR)
1	1	P02769	R.RHPYFY.A	N	Y	16.96	60	1.3	4310000	0	0	0	0	0	0	0	0	0	182000	0	0	13500000	7730000	5960000	8660000	9720000	8730000	11900000	13300000	10900000	0:0:0:0:0:0:0:0:0:0.02:0:0:1.54:0.88:0.68:0.99:1.11:1.00:1.36:1.52:1.25	0	0	0	182000	9060000	9040000	12000000	0:0:0:0.02:1.00:1.00:1.33	64	1	144	149
1	1	P02769	T.DLTKVHKEC(-1.01)C(-1.01).H	N	Y	6.82	60	1.2	5930000	0	0	0	0	0	0	1320000	1300000	1340000	5360000	220000	3330000	41800000	28200000	20400000	6290000	1640000	5500000	1870000	3490000	2540000	0:0:0:0:0:0:0.24:0.24:0.24:0.97:0.04:0.61:7.60:5.14:3.71:1.14:0.30:1.00:0.34:0.63:0.46	0	0	1410000	3180000	30100000	5870000	3270000	0:0:0.24:0.54:5.13:1.00:0.56	64	2	236	245	Half of a disulfide bridge
1	1	P02769	E.YSRRH(+87.03)PEYAVSVL.L	N	Y	23.87	60	0.5	4290000	0	0	0	0	0	0	0	0	0	0	0	0	24600000	17200000	7170000	8070000	7640000	7000000	8370000	4840000	5360000	0:0:0:0:0:0:0:0:0:0:0:0:3.51:2.45:1.02:1.15:1.09:1.00:1.20:0.69:0.76	0	0	0	0	16300000	7570000	6190000	0:0:0:0:2.15:1.00:0.82	64	1	333	345	Form-Gly
1	1	P02769	T.ADFAED(-18.01)KDVC.K	N	Y	12.84	60	1.3	4280000	0	0	0	0	0	0	906000	838000	653000	1540000	1490000	1180000	4840000	2100000	1880000	16700000	16800000	15500000	8700000	8110000	8620000	0:0:0:0:0:0:0.06:0.05:0.04:0.10:0.10:0.08:0.31:0.14:0.12:1.08:1.09:1.00:0.56:0.52:0.56	0	0	799000	1400000	2940000	16300000	8480000	0:0:0.05:0.09:0.18:1.00:0.52	64	1	306	315	Dehydration
1	1	P02769	E.YSRRHPEYAVSVL.L	N	Y	8.35	60	1	4260000	0	0	0	0	0	0	0	0	0	0	0	337000	26000000	17200000	7760000	9340000	7180000	10500000	4000000	3270000	3960000	0:0:0:0:0:0:0:0:0:0:0:0.03:2.47:1.64:0.74:0.89:0.68:1.00:0.38:0.31:0.38	0	0	0	337000	17000000	9010000	3740000	0:0:0:0.04:1.89:1.00:0.42	64	1	333	345
1	1	P02769	F.TFHADICT.L	N	Y	5.94	60	0.3	5030000	0	0	0	0	0	0	0	0	0	0	0	0	810000	0	0	17400000	20100000	16200000	17300000	17200000	16600000	0:0:0:0:0:0:0:0:0:0:0:0:0.05:0:0:1.07:1.23:1.00:1.06:1.06:1.02	0	0	0	0	810000	35000000	17000000	0:0:0:0:0.02:1.00:0.49	64	2	507	514
1	1	P02769	S.RSLGK(+24.00)VG.T	N	Y	12.23	60	1.4	28300000	0	0	0	102000	0	0	3350000	2900000	2660000	8120000	329000	7270000	55000000	37600000	32100000	97200000	80100000	79800000	64600000	63200000	60600000	0:0:0:0.02:0:0:0.04:0.04:0.03:0.10:0.02:0.09:0.69:0.47:0.40:1.22:1.00:1.00:0.81:0.79:0.76	0	102000	2970000	5390000	41600000	85700000	62800000	0:0.02:0.03:0.06:0.49:1.00:0.73	64	2	427	433	Crosslink-KR
1	1	P02769	K.VASLR(+99.03)ETY(+174.06)GDMA.D	N	Y	6.01	60	1.3	8850000	0	0	0	99800	0	0	3440000	3620000	3690000	8790000	399000	8210000	65700000	34500000	30900000	6620000	6990000	5750000	2180000	3090000	1820000	0:0:0:0.02:0:0:0.60:0.63:0.64:1.53:0.07:1.43:11.43:6.01:5.38:1.15:1.22:1.00:0.38:0.54:0.32	0	99800	3580000	5820000	59500000	6460000	2800000	0:0.02:0.56:0.90:9.22:1.00:0.43	64	2	77	88	Form-Gly-Arg; Form-Gly-Double
1	1	P02769	G.TR(+99.03)CCTK(+24.00)PES.E	N	Y	4.66	60	0.8	4140000	0	0	0	0	0	0	0	0	0	0	0	0	0	0	0	34200000	21700000	19700000	6320000	973000	3990000	0:0:0:0:0:0:0:0:0:0:0:0:0:0:0:1.74:1.10:1.00:0.32:0.05:0.20	0	0	0	0	0	25200000	3760000	0:0:0:0:0:1.00:0.15	64	1	434	442	Form-Gly-Arg; Crosslink-KR
1	1	P02769	K.DLGEEHFK.G	N	Y	16.36	60	0.9	4120000	0	0	0	0	0	0	0	0	0	0	0	636000	17600000	10300000	7520000	9980000	11000000	7710000	8530000	6450000	6800000	0:0:0:0:0:0:0:0:0:0:0:0.08:2.28:1.34:0.98:1.30:1.43:1.00:1.11:0.84:0.88	0	0	0	636000	11800000	9570000	7260000	0:0:0:0.07:1.23:1.00:0.76	64	1	13	20
1	1	P02769	S.TVFDKLKHLVD.E	N	Y	10.4	60	0.8	4090000	0	0	0	0	0	0	267000	148000	315000	2050000	1680000	1900000	18900000	9760000	16000000	8800000	11800000	5440000	2640000	3460000	2750000	0:0:0:0:0:0:0.05:0.03:0.06:0.38:0.31:0.35:3.48:1.79:2.95:1.62:2.17:1.00:0.48:0.64:0.51	0	0	243000	1870000	14900000	8680000	2950000	0:0:0.03:0.22:1.72:1.00:0.34	64	1	371	381
1	1	P02769	T.YVPKAFD.E	N	Y	32.4	60	1.5	4070000	0	0	0	0	0	0	0	0	0	0	0	0	15500000	8310000	5820000	9390000	8470000	8230000	10200000	10800000	8760000	0:0:0:0:0:0:0:0:0:0:0:0:1.88:1.01:0.71:1.14:1.03:1.00:1.24:1.31:1.06	0	0	0	0	9880000	8700000	9920000	0:0:0:0:1.14:1.00:1.14	64	1	496	502
1	1	P02769	L.LRLAKEYE.A	N	Y	6.23	60	1.3	4040000	0	0	0	0	0	0	451000	456000	442000	1880000	77000	2090000	38200000	19200000	16700000	843000	694000	568000	1390000	0	1720000	0:0:0:0:0:0:0.79:0.80:0.78:3.30:0.14:3.69:64.00:33.83:29.41:1.48:1.22:1.00:2.45:0:3.04	0	0	450000	1350000	24700000	702000	1560000	0:0:0.64:1.92:35.23:1.00:2.22	64	1	346	353
1	1	P02769	S.ALTPDETYVPK.A	N	Y	13.27	60	0.5	4030000	0	0	0	0	0	0	0	0	0	395000	510000	0	15700000	9150000	6400000	9880000	8920000	7980000	9100000	9000000	7560000	0:0:0:0:0:0:0:0:0:0.05:0.06:0:1.96:1.15:0.80:1.24:1.12:1.00:1.14:1.13:0.95	0	0	0	453000	10400000	8930000	8560000	0:0:0:0.05:1.17:1.00:0.96	64	1	489	499
1	1	P02769	T.ADFAEDKDVC(+31.99).K	N	Y	5.35	60	0.8	4800000	0	0	0	0	0	0	830000	823000	1030000	1920000	106000	2760000	42900000	30600000	16300000	2100000	1400000	0	0	0	0	-:-:-:-:-:-:64.00:64.00:64.00:64.00:64.00:64.00:64.00:64.00:64.00:64.00:64.00:-:-:-:-	0	0	894000	1600000	32700000	1750000	0	0:0:0.51:0.91:18.67:1.00:0	64	2	306	315	Dihydroxy
1	1	P02769	K.AW(+12.00)SVARLSQK(+12.00)FPK(+12.00).A	N	Y	7.42	60	1.3	3990000	0	0	0	0	0	0	623000	455000	416000	383000	1560000	1620000	37800000	1160000	20000000	6350000	5730000	469000	2080000	2490000	2570000	0:0:0:0:0:0:1.33:0.97:0.89:0.82:3.33:3.46:64.00:2.47:42.65:13.53:12.22:1.00:4.43:5.31:5.48	0	0	498000	1190000	19700000	4180000	2380000	0:0:0.12:0.28:4.70:1.00:0.57	64	1	212	224	Form-Schiff-Base; Crosslink-KY
1	1	P02769	T.C(+12.00)VADESHAGCE.K	N	Y	22.67	60	0.8	3990000	0	0	0	0	0	0	0	0	0	0	0	0	0	0	0	24000000	19600000	15900000	9570000	8370000	6380000	0:0:0:0:0:0:0:0:0:0:0:0:0:0:0:1.51:1.23:1.00:0.60:0.53:0.40	0	0	0	0	0	19800000	8110000	0:0:0:0:0:1.00:0.41	64	1	53	63	Crosslink-CK
1	1	P02769	T.ADFAEDKDVCK(+14.02).N	N	Y	15.44	60	1.2	3980000	0	0	0	0	0	0	0	0	0	0	0	0	7540000	5200000	3670000	13500000	16000000	12700000	9780000	7350000	7790000	0:0:0:0:0:0:0:0:0:0:0:0:0.60:0.41:0.29:1.07:1.26:1.00:0.77:0.58:0.61	0	0	0	0	5470000	14100000	8310000	0:0:0:0:0.39:1.00:0.59	64	1	306	316	Methylation(KR)
1	1	P02769	S.VARLSQK(+24.00)FPKAE.F	N	Y	5.64	60	1	3980000	0	0	0	0	0	0	0	0	0	382000	0	0	17100000	12400000	11000000	9380000	8070000	7460000	5760000	5980000	6020000	0:0:0:0:0:0:0:0:0:0.05:0:0:2.29:1.66:1.47:1.26:1.08:1.00:0.77:0.80:0.81	0	0	0	382000	13500000	8300000	5920000	0:0:0:0.05:1.62:1.00:0.71	64	1	215	226	Crosslink-KR
1	1	P02769	V.EVSRSLGKVG.T	N	Y	7.22	60	1.4	9040000	0	0	0	171000	193000	207000	4130000	5600000	5100000	8390000	200000	10700000	57300000	46500000	39900000	2080000	2510000	2900000	1590000	1360000	941000	0:0:0:0.06:0.07:0.07:1.42:1.93:1.76:2.89:0.07:3.70:19.77:16.03:13.74:0.72:0.87:1.00:0.55:0.47:0.32	0	190000	4940000	6440000	47900000	2500000	1560000	0:0.08:1.98:2.58:19.19:1.00:0.63	64	2	424	433
1	1	P02769	K.FPKAEFVE.V	N	Y	19.27	60	1.2	3890000	0	0	0	0	0	0	0	0	0	552000	0	0	14600000	10000000	8000000	10200000	9820000	8290000	7040000	7020000	6010000	0:0:0:0:0:0:0:0:0:0.07:0:0:1.76:1.21:0.97:1.23:1.18:1.00:0.85:0.85:0.73	0	0	0	552000	10900000	9450000	6690000	0:0:0:0.06:1.15:1.00:0.71	64	1	222	229
1	1	P02769	Y.EYSR(+99.03)R(+198.06)HPEYA.V	N	Y	19.26	60	0.8	3880000	0	0	0	0	0	0	0	0	0	0	0	0	0	0	0	24700000	11900000	15600000	11400000	9660000	8240000	0:0:0:0:0:0:0:0:0:0:0:0:0:0:0:1.59:0.76:1.00:0.73:0.62:0.53	0	0	0	0	0	17400000	9770000	0:0:0:0:0:1.00:0.56	64	1	332	341	Form-Gly-Arg; Form-Gly-Arg-double
1	1	P02769	L.YEYSR(+198.06)R(+99.03)HPEYA.V	N	Y	19.62	60	0.4	3880000	0	0	0	0	0	0	0	0	0	0	0	0	5660000	4040000	2530000	18200000	18300000	0	12000000	10500000	10200000	-:-:-:-:-:-:-:-:-:-:-:-:64.00:64.00:64.00:64.00:64.00:-:64.00:64.00:64.00	0	0	0	0	4080000	18200000	10900000	0:0:0:0:0.22:1.00:0.60	64	1	331	341	Form-Gly-Arg-double; Form-Gly-Arg
1	1	P02769	F.SALTPDE.T	N	Y	5.19	60	0.7	3860000	0	0	0	0	0	0	392000	366000	354000	1240000	23700	1060000	11900000	7960000	6120000	7950000	6890000	6700000	11100000	10300000	8630000	0:0:0:0:0:0:0.06:0.05:0.05:0.19:0.02:0.16:1.78:1.19:0.91:1.19:1.03:1.00:1.66:1.54:1.29	0	0	371000	777000	8660000	7180000	10000000	0:0:0.05:0.11:1.21:1.00:1.39	64	1	488	494
1	1	P02769	F.LSHK(+12.00)DDSPDLPK.L	N	Y	9.33	60	0.4	3850000	0	0	0	0	0	0	0	0	0	0	0	0	14100000	9030000	4620000	9040000	4980000	5630000	13200000	10400000	9880000	0:0:0:0:0:0:0:0:0:0:0:0:2.51:1.60:0.82:1.60:0.88:1.00:2.34:1.85:1.75	0	0	0	0	9260000	6550000	11200000	0:0:0:0:1.41:1.00:1.71	64	1	103	114	Crosslink-KY
1	1	P02769	C.EKQ(+30.01)EPERNECF.L	N	Y	13.75	60	1.6	3840000	0	0	0	0	0	0	0	0	0	0	0	0	1400000	0	0	19900000	16300000	11500000	11700000	11000000	8990000	0:0:0:0:0:0:0:0:0:0:0:0:0.12:0:0:1.73:1.42:1.00:1.02:0.96:0.78	0	0	0	0	1400000	15900000	10600000	0:0:0:0:0.09:1.00:0.67	64	1	92	102	Form-Methylol
1	1	P02769	L.YEYSRRHPEYAVS.V	N	Y	12.51	60	1.2	3800000	0	0	0	0	0	0	0	0	0	165000	0	0	20300000	13300000	9850000	5280000	4760000	6910000	6850000	6320000	6040000	0:0:0:0:0:0:0:0:0:0.02:0:0:2.94:1.93:1.43:0.76:0.69:1.00:0.99:0.91:0.87	0	0	0	165000	14500000	5650000	6410000	0:0:0:0.03:2.57:1.00:1.13	64	1	331	343
1	1	P02769	L.ECADDRADLA.K	N	Y	21.14	60	0.8	3800000	0	0	0	0	0	0	0	0	0	0	0	0	0	0	0	15200000	11000000	12300000	16300000	13600000	11200000	0:0:0:0:0:0:0:0:0:0:0:0:0:0:0:1.23:0.89:1.00:1.32:1.11:0.91	0	0	0	0	0	12900000	13700000	0:0:0:0:0:1.00:1.07	64	1	251	260
1	1	P02769	E.KVTKCCTESLVN.R	N	Y	25.94	60	0.9	29500000	0	0	0	0	0	0	0	0	0	1050000	907000	855000	117000000	74300000	40200000	71300000	69100000	58100000	75100000	59200000	51800000	0:0:0:0:0:0:0:0:0:0.02:0.02:0.02:2.01:1.28:0.69:1.23:1.19:1.00:1.29:1.02:0.89	0	0	0	939000	77000000	66200000	62000000	0:0:0:0.02:1.16:1.00:0.94	64	2	471	482
1	1	P02769	R.YTRKVPQ(+30.01)VS.T	N	Y	7.93	60	0.9	3770000	0	0	0	0	59700	68700	760000	781000	757000	1810000	45900	2590000	28900000	19100000	12500000	2450000	1670000	1900000	1870000	1900000	2060000	0:0:0:0:0.03:0.04:0.40:0.41:0.40:0.95:0.02:1.36:15.24:10.03:6.60:1.29:0.88:1.00:0.98:1.00:1.08	0	64200	766000	1480000	20200000	2000000	1940000	0:0.03:0.38:0.74:10.07:1.00:0.97	64	1	410	418	Form-Methylol
1	1	P02769	K.N(+12.00)YQEAKDAFLG.S	N	Y	12.68	60	0.9	3770000	0	0	0	0	0	0	0	0	0	421000	311000	260000	11100000	11000000	5910000	5170000	9040000	10900000	9310000	8770000	7050000	0:0:0:0:0:0:0:0:0:0.04:0.03:0.02:1.02:1.01:0.54:0.48:0.83:1.00:0.86:0.81:0.65	0	0	0	331000	9330000	8360000	8380000	0:0:0:0.04:1.12:1.00:1.00	64	1	317	327	Cyclic-N-term
1	1	P02769	E.VSRSLGK(+42.01)VG.T	N	Y	6.29	60	0.7	3770000	0	0	0	0	0	0	0	0	0	0	0	0	0	0	0	0	29400000	20900000	10400000	10400000	8090000	0:0:0:0:0:0:0:0:0:0:0:0:0:0:0:0:1.41:1.00:0.50:0.50:0.39	0	0	0	0	0	25100000	9620000	0:0:0:0:0:1.00:0.38	64	1	425	433	Acetylation (K)
1	1	P02769	K.SEIAHRFK.D	N	Y	5.17	60	1.4	6750000	0	0	0	0	0	0	0	0	0	101000	102000	731000	22400000	22400000	12500000	8980000	10600000	12500000	17900000	16600000	17000000	0:0:0:0:0:0:0:0:0:0.02:0.02:0.06:1.80:1.79:1.00:0.72:0.85:1.00:1.43:1.33:1.36	0	0	0	311000	19100000	10700000	17200000	0:0:0:0.03:1.79:1.00:1.61	64	2	5	12
1	1	P02769	R.LAKEY(+87.03)EATLE.E	N	Y	13.09	60	1.1	7220000	0	0	0	0	0	0	1470000	1300000	1370000	1730000	80200	1670000	42700000	12900000	22400000	7490000	16500000	14700000	10700000	9610000	7080000	0:0:0:0:0:0:0.10:0.09:0.09:0.12:0.02:0.11:2.90:0.88:1.52:0.51:1.12:1.00:0.72:0.65:0.48	0	0	1380000	1160000	32200000	15600000	9120000	0:0:0.09:0.07:2.07:1.00:0.59	64	2	348	357	Form-Gly
1	1	P02769	K.DLGEEHFKGLV.L	N	Y	9.68	60	0.9	3740000	0	0	0	0	0	0	461000	333000	322000	1450000	985000	804000	19000000	10500000	8700000	8140000	7180000	7060000	4450000	4640000	4410000	0:0:0:0:0:0:0.07:0.05:0.05:0.21:0.14:0.11:2.69:1.49:1.23:1.15:1.02:1.00:0.63:0.66:0.62	0	0	372000	1080000	12700000	7460000	4500000	0:0:0.05:0.14:1.71:1.00:0.60	64	1	13	23
1	1	P02769	G.EEHFKGLVL.I	N	Y	21.01	60	1.4	20700000	0	0	0	267000	281000	499000	3000000	2910000	2850000	8050000	6150000	5740000	86300000	54600000	51200000	48300000	44100000	42400000	28100000	25200000	24700000	0:0:0:0.02:0.02:0.02:0.07:0.07:0.07:0.19:0.15:0.14:2.03:1.29:1.21:1.14:1.04:1.00:0.66:0.59:0.58	0	375000	2920000	6650000	64000000	44900000	26000000	0:0.02:0.06:0.15:1.42:1.00:0.58	64	2	16	24
1	1	P02769	E.VSRSLGKVG.T	N	Y	13.42	60	0.7	40400000	0	0	0	734000	473000	512000	8070000	9480000	9910000	18300000	3130000	41200000	308000000	214000000	164000000	12000000	14000000	12500000	11700000	9550000	10200000	0:0:0:0.06:0.04:0.04:0.65:0.76:0.79:1.47:0.25:3.30:24.67:17.13:13.17:0.96:1.12:1.00:0.93:0.77:0.82	0	573000	9150000	28300000	229000000	12800000	10500000	0:0.04:0.71:2.21:17.85:1.00:0.82	64	3	425	433
1	1	P02769	DTHKSEIAHRFK.D	N	Y	7	60	1.1	8500000	0	0	0	0	0	0	185000	66200	174000	42300	0	751000	35600000	21000000	25600000	15800000	17600000	21700000	15800000	11500000	12600000	0:0:0:0:0:0:0.02:0.02:0.02:0.02:0:0.03:1.64:0.97:1.18:0.73:0.81:1.00:0.73:0.53:0.58	0	0	142000	397000	27400000	18400000	13300000	0:0:0.02:0.02:1.49:1.00:0.72	64	2	1	12
1	1	P02769	F.VAFVD.K	N	Y	6.25	60	0.5	3620000	0	0	0	0	0	0	0	0	0	0	0	0	8340000	6170000	4730000	8150000	7980000	6780000	11800000	11100000	11000000	0:0:0:0:0:0:0:0:0:0:0:0:1.23:0.91:0.70:1.20:1.18:1.00:1.73:1.64:1.62	0	0	0	0	6410000	7640000	11300000	0:0:0:0:0.84:1.00:1.48	64	1	551	555
1	1	P02769	S.Q(-17.03)KFPKAEFV.E	N	Y	22.75	60	0.5	3590000	0	0	0	0	0	0	0	0	0	0	0	314000	17600000	11900000	9780000	6850000	6240000	6660000	8670000	0	7290000	0:0:0:0:0:0:0:0:0:0:0:0.05:2.64:1.79:1.47:1.03:0.94:1.00:1.30:0:1.10	0	0	0	314000	13100000	6580000	7980000	0:0:0:0.05:1.99:1.00:1.21	64	1	220	228	Pyro-glu from Q
1	1	P02769	S.ALTPDE.T	N	Y	5.35	60	0.8	3550000	0	0	0	0	0	0	331000	343000	353000	987000	34400	907000	11000000	7290000	5830000	6540000	6430000	6310000	9400000	9750000	9090000	0:0:0:0:0:0:0.05:0.05:0.06:0.16:0.02:0.14:1.74:1.15:0.92:1.04:1.02:1.00:1.49:1.55:1.44	0	0	342000	643000	8020000	6430000	9410000	0:0:0.05:0.10:1.25:1.00:1.46	64	1	489	494
1	1	P02769	A.DC(-1.01)C(-1.01)EKQEPER.N	N	Y	5.11	60	0.6	3530000	0	0	0	0	0	0	0	0	0	20400	41800	385000	18900000	10600000	12500000	4700000	6270000	6130000	5980000	4980000	3660000	0:0:0:0:0:0:0:0:0:0.02:0.02:0.06:3.09:1.73:2.04:0.77:1.02:1.00:0.98:0.81:0.60	0	0	0	149000	14000000	5700000	4870000	0:0:0:0.03:2.46:1.00:0.85	64	1	89	98	Half of a disulfide bridge
1	1	P02769	S.LILNR(+99.03).L	N	Y	15.51	60	0.2	3510000	0	0	0	0	0	0	0	0	0	0	0	0	0	33400000	0	0	21200000	19000000	0	0	0	0:0:0:0:0:0:0:0:0:0:0:0:0:1.76:0:0:1.11:1.00:0:0:0	0	0	0	0	33400000	20100000	0	0:0:0:0:1.66:1.00:0	64	1	454	458	Form-Gly-Arg
1	1	P02769	E.YSRRHPEYAVS.V	N	Y	5.17	60	1.1	3500000	0	0	0	0	0	0	0	0	0	43000	0	0	9910000	10600000	6440000	6510000	5200000	5400000	12700000	8870000	7840000	0:0:0:0:0:0:0:0:0:0.02:0:0:1.83:1.96:1.19:1.21:0.96:1.00:2.35:1.64:1.45	0	0	0	43000	8970000	5700000	9800000	0:0:0:0.02:1.57:1.00:1.72	64	1	333	343
1	1	P02769	C.TKPESER(+99.03)MPCTE.D	N	Y	11.4	60	0.5	3480000	0	0	0	0	0	0	0	0	50600	0	0	0	0	0	0	15100000	10700000	12100000	14500000	11100000	9500000	0:0:0:0:0:0:0:0:0.02:0:0:0:0:0:0:1.25:0.89:1.00:1.20:0.92:0.79	0	0	50600	0	0	12600000	11700000	0:0:0.02:0:0:1.00:0.93	64	1	438	449	Form-Gly-Arg
1	1	P02769	T.H(+99.03)(+30.01)KSEIAHRFK.D	N	Y	4.79	60	1.1	3470000	0	0	0	0	0	0	106000	10400	156000	12800	101000	0	18600000	13200000	9360000	7060000	5350000	7690000	4800000	3390000	3020000	0:0:0:0:0:0:0.02:0.02:0.02:0.02:0.02:0:2.42:1.72:1.22:0.92:0.70:1.00:0.62:0.44:0.39	0	0	90700	57000	13700000	6700000	3740000	0:0:0.02:0.02:2.05:1.00:0.56	64	1	3	12	Cyclic-N-term + Gly; Form-Methylol
1	1	P02769	V.EVSR(+99.03)SLGK(+24.00)VG.T	N	Y	10.15	60	1	3460000	0	0	0	0	0	0	0	0	0	0	0	0	0	0	0	18500000	21700000	18300000	5480000	4500000	4120000	0:0:0:0:0:0:0:0:0:0:0:0:0:0:0:1.01:1.19:1.00:0.30:0.25:0.23	0	0	0	0	0	19500000	4700000	0:0:0:0:0:1.00:0.24	64	1	424	433	Form-Gly-Arg; Crosslink-KR
1	1	P02769	Y.STVFDKLK.H	N	Y	27.15	60	1.1	75400000	0	0	0	0	0	0	952000	1000000	808000	11600000	8750000	7920000	351000000	200000000	173000000	176000000	167000000	142000000	121000000	116000000	108000000	0:0:0:0:0:0:0.02:0.02:0.02:0.08:0.06:0.06:2.48:1.41:1.22:1.24:1.17:1.00:0.85:0.82:0.76	0	0	921000	10100000	241000000	161000000	115000000	0:0:0.02:0.06:1.50:1.00:0.71	64	2	370	377
1	1	P02769	N.RR(+99.03)PCFS.A	N	Y	8.57	60	1.1	7000000	0	0	0	0	0	0	922000	880000	718000	478000	0	0	0	0	0	14700000	26200000	25900000	22800000	26600000	27800000	0:0:0:0:0:0:0.04:0.03:0.03:0.02:0:0:0:0:0:0.57:1.01:1.00:0.88:1.03:1.07	0	0	840000	478000	0	22300000	25700000	0:0:0.04:0.02:0:1.00:1.16	64	2	483	488	Form-Gly-Arg
1	1	P02769	T.LPDTEK(+12.00)QIKKQ.T	N	Y	4.8	60	1.1	3370000	0	0	0	0	0	0	0	0	0	0	0	0	9810000	10800000	5400000	5740000	7380000	7170000	8430000	8570000	7470000	0:0:0:0:0:0:0:0:0:0:0:0:1.37:1.51:0.75:0.80:1.03:1.00:1.18:1.19:1.04	0	0	0	0	8680000	6770000	8160000	0:0:0:0:1.28:1.00:1.21	64	1	515	525	Crosslink-KY
1	1	P02769	F.DKLKHLVD.E	N	Y	15.69	60	0.9	12400000	0	0	0	0	0	0	0	0	0	809000	0	712000	50400000	42300000	31800000	25500000	26500000	24900000	21300000	18200000	18800000	0:0:0:0:0:0:0:0:0:0.03:0:0.03:2.03:1.70:1.28:1.02:1.07:1.00:0.86:0.73:0.76	0	0	0	868000	41500000	25600000	19400000	0:0:0:0.03:1.62:1.00:0.76	64	2	374	381
1	1	P02769	F.LSHKD(-18.01)DSPDLPK.L	N	Y	5.5	60	1	3360000	0	0	0	0	0	0	98000	0	0	538000	0	0	20500000	19200000	14600000	3050000	2760000	3610000	2710000	1300000	2320000	0:0:0:0:0:0:0.03:0:0:0.15:0:0:5.68:5.31:4.03:0.85:0.76:1.00:0.75:0.36:0.64	0	0	98000	538000	18100000	3140000	2110000	0:0:0.03:0.17:5.76:1.00:0.67	64	1	103	114	Dehydration
1	1	P02769	V.EVTKLVT.D	N	Y	6.57	60	1.6	3320000	0	0	0	0	0	0	216000	184000	222000	873000	22800	772000	13500000	9390000	8500000	7750000	8100000	8050000	4020000	4340000	3680000	0:0:0:0:0:0:0.03:0.02:0.03:0.11:0.02:0.10:1.68:1.17:1.06:0.96:1.01:1.00:0.50:0.54:0.46	0	0	207000	556000	10500000	7970000	4010000	0:0:0.03:0.07:1.31:1.00:0.50	64	1	229	235
1	1	P02769	A.KTC(-1.01)VADESHAGC(-1.01)EKSLHTLFG.D	N	Y	11.96	60	1.2	3290000	0	0	0	0	0	0	1090000	1570000	1390000	1810000	0	2170000	28500000	14800000	11600000	2250000	1510000	2340000	0	0	0	0:0:0:0:0:0:0.47:0.67:0.59:0.77:0:0.93:12.18:6.32:4.94:0.96:0.64:1.00:0:0:0	0	0	1350000	1990000	18300000	2030000	0	0:0:0.67:0.98:9.00:1.00:0	64	1	51	71	Half of a disulfide bridge
1	1	P02769	W.SVARLSQK(+12.00)FPK(+24.00).A	N	Y	5.91	60	1.4	3270000	0	0	0	0	0	0	0	0	0	0	0	0	0	0	0	20600000	16900000	15900000	4780000	7290000	3050000	0:0:0:0:0:0:0:0:0:0:0:0:0:0:0:1.29:1.06:1.00:0.30:0.46:0.19	0	0	0	0	0	17800000	5040000	0:0:0:0:0:1.00:0.28	64	1	214	224	Crosslink-KY; Crosslink-KR
1	1	P02769	A.SIQ(+30.01)KFGERALK.A	N	Y	8.06	60	1.5	3260000	0	0	0	0	0	0	949000	942000	1020000	2040000	65900	0	28100000	19900000	15400000	0	0	0	0	0	0	-:-:-:-:-:-:64.00:64.00:64.00:64.00:64.00:-:64.00:64.00:64.00:-:-:-:-:-:-	0	0	969000	1050000	21100000	0	0	-:-:64.00:64.00:64.00:-:-	64	1	201	211	Form-Methylol
1	1	P02769	C.VLHEK(+12.00)TPVS.E	N	Y	11.54	60	1.4	3250000	0	0	0	49500	0	42600	918000	907000	713000	1430000	42800	2150000	12700000	8760000	8090000	10300000	5230000	5640000	3900000	3680000	3610000	0:0:0:0.02:0:0.02:0.16:0.16:0.13:0.25:0.02:0.38:2.25:1.55:1.43:1.83:0.93:1.00:0.69:0.65:0.64	0	46100	846000	1210000	9850000	7080000	3730000	0:0.02:0.12:0.17:1.39:1.00:0.53	64	1	461	469	Crosslink-KY
1	1	P02769	C.DEFK(+14.02)ADEK(+14.02)KFWG.K	N	Y	11.86	60	0.8	3230000	0	0	0	0	0	0	0	0	0	0	0	0	15900000	11400000	7170000	7110000	7340000	8860000	4130000	3220000	2710000	0:0:0:0:0:0:0:0:0:0:0:0:1.80:1.28:0.81:0.80:0.83:1.00:0.47:0.36:0.31	0	0	0	0	11500000	7770000	3350000	0:0:0:0:1.48:1.00:0.43	64	1	124	135	Methylation(KR)
1	1	P02769	K.EC(-1.01)C(-1.01)HGDLL.E	N	Y	7.69	60	1.2	3220000	0	0	0	0	0	0	585000	607000	509000	2500000	2130000	1260000	15100000	12000000	9580000	4100000	4190000	4620000	3720000	3260000	3520000	0:0:0:0:0:0:0.13:0.13:0.11:0.54:0.46:0.27:3.27:2.59:2.07:0.89:0.91:1.00:0.80:0.71:0.76	0	0	567000	1960000	12200000	4300000	3500000	0:0:0.13:0.46:2.84:1.00:0.81	64	1	243	250	Half of a disulfide bridge
1	1	P02769	A.RLSQK(+24.00)FPKAEFVE.V	N	Y	10.38	60	1	3220000	0	0	0	0	0	0	0	0	0	0	0	0	13900000	10200000	7360000	9900000	7910000	7750000	4040000	3770000	2800000	0:0:0:0:0:0:0:0:0:0:0:0:1.79:1.31:0.95:1.28:1.02:1.00:0.52:0.49:0.36	0	0	0	0	10500000	8520000	3530000	0:0:0:0:1.23:1.00:0.41	64	1	217	229	Crosslink-KR
1	1	P02769	A.FSQY(+87.03)LQ.Q	N	Y	11.96	60	1.3	3190000	0	0	0	108000	0	0	803000	530000	642000	2080000	1950000	1800000	14400000	10600000	7150000	4610000	5850000	5640000	3980000	3800000	3200000	0:0:0:0.02:0:0:0.14:0.09:0.11:0.37:0.35:0.32:2.55:1.87:1.27:0.82:1.04:1.00:0.71:0.67:0.57	0	108000	658000	1950000	10700000	5360000	3660000	0:0.02:0.12:0.36:2.00:1.00:0.68	64	1	27	32	Form-Gly
1	1	P02769	S.VLLR(+198.06).L	N	Y	11.56	60	1.4	3190000	0	0	0	0	0	0	0	0	0	346000	0	0	1500000	0	0	12600000	16600000	14800000	7750000	7000000	6440000	0:0:0:0:0:0:0:0:0:0.02:0:0:0.10:0:0:0.85:1.13:1.00:0.52:0.47:0.44	0	0	0	346000	1500000	14700000	7060000	0:0:0:0.02:0.10:1.00:0.48	64	1	344	347	Form-Gly-Arg-double
1	1	P02769	E.K(+14.02)SLHTLF.G	N	Y	14.45	60	1.2	3180000	0	0	0	0	0	0	0	0	0	0	0	0	13500000	10800000	8600000	9020000	8630000	6330000	3180000	3350000	3330000	0:0:0:0:0:0:0:0:0:0:0:0:2.13:1.71:1.36:1.42:1.36:1.00:0.50:0.53:0.53	0	0	0	0	11000000	7990000	3290000	0:0:0:0:1.37:1.00:0.41	64	1	64	70	Methylation(KR)
1	1	P02769	E.VEKDAIPENLPPLT.A	N	Y	13.13	60	0.9	3180000	0	0	0	0	0	0	342000	175000	314000	1440000	1410000	1130000	17700000	12100000	9920000	3980000	4470000	3870000	4030000	3120000	2800000	0:0:0:0:0:0:0.09:0.05:0.08:0.37:0.36:0.29:4.57:3.13:2.56:1.03:1.16:1.00:1.04:0.81:0.72	0	0	277000	1320000	13200000	4100000	3320000	0:0:0.07:0.32:3.22:1.00:0.81	64	1	292	305
1	1	P02769	K.DAIPE(+21.98)NLPPLT.A	N	Y	8.61	60	0.9	3170000	0	0	0	0	0	0	412000	461000	512000	2210000	1450000	1350000	11300000	9110000	8640000	7170000	5950000	5870000	3880000	4230000	3990000	0:0:0:0:0:0:0.07:0.08:0.09:0.38:0.25:0.23:1.92:1.55:1.47:1.22:1.01:1.00:0.66:0.72:0.68	0	0	461000	1670000	9670000	6330000	4030000	0:0:0.07:0.26:1.53:1.00:0.64	64	1	295	305	Sodium adduct
1	1	P02769	Q.QCPFDEHVK(+14.02).L	N	Y	21.45	60	0.6	3150000	0	0	0	0	0	0	0	0	0	0	0	0	0	0	0	14500000	18000000	13800000	8440000	5830000	5620000	0:0:0:0:0:0:0:0:0:0:0:0:0:0:0:1.05:1.31:1.00:0.61:0.42:0.41	0	0	0	0	0	15400000	6630000	0:0:0:0:0:1.00:0.43	64	1	33	41	Methylation(KR)
1	1	P02769	Q.QC(+47.98)PFDEHVK.L	N	Y	7.03	60	1.2	3130000	0	0	0	0	0	0	490000	438000	428000	1580000	1150000	0	15400000	9060000	6350000	7350000	8130000	7460000	0	4140000	3870000	0:0:0:0:0:0:0.07:0.06:0.06:0.21:0.15:0:2.06:1.21:0.85:0.99:1.09:1.00:0:0.56:0.52	0	0	452000	1360000	10300000	7650000	4010000	0:0:0.06:0.18:1.34:1.00:0.52	64	1	33	41	Cysteine oxidation to cysteic acid
1	1	P02769	G.KYLYE.I	N	Y	10.59	60	0.9	6620000	0	0	0	0	0	0	0	0	0	0	0	758000	24200000	17900000	8410000	12500000	14300000	14900000	16900000	15400000	13700000	0:0:0:0:0:0:0:0:0:0:0:0.05:1.62:1.20:0.56:0.84:0.96:1.00:1.13:1.03:0.92	0	0	0	758000	16800000	13900000	15300000	0:0:0:0.05:1.21:1.00:1.10	64	2	136	140
1	1	P02769	K.AEFVEVTK.L	N	Y	10.41	60	0.8	3120000	0	0	0	0	0	0	286000	236000	0	1230000	1150000	943000	17100000	10700000	9040000	6600000	0	7130000	3990000	3790000	3210000	0:0:0:0:0:0:0.04:0.03:0:0.17:0.16:0.13:2.40:1.50:1.27:0.93:0:1.00:0.56:0.53:0.45	0	0	261000	1110000	12300000	6870000	3660000	0:0:0.04:0.16:1.79:1.00:0.53	64	1	225	232
1	1	P02769	F.SALTPDETYVPK.A	N	Y	21.85	60	0.6	3100000	0	0	0	0	0	0	0	0	0	0	0	0	13200000	8010000	5360000	6850000	5780000	6560000	7680000	6500000	5200000	0:0:0:0:0:0:0:0:0:0:0:0:2.02:1.22:0.82:1.04:0.88:1.00:1.17:0.99:0.79	0	0	0	0	8870000	6400000	6460000	0:0:0:0:1.39:1.00:1.01	64	1	488	499
1	1	P02769	G.EEHFK(+28.03)GLVL.I	N	Y	9.89	60	1	3090000	0	0	0	0	0	0	315000	330000	406000	252000	998000	830000	13100000	9340000	7810000	5770000	7360000	7810000	4240000	3210000	3170000	0:0:0:0:0:0:0.04:0.04:0.05:0.03:0.13:0.11:1.68:1.20:1.00:0.74:0.94:1.00:0.54:0.41:0.41	0	0	350000	693000	10100000	6980000	3540000	0:0:0.05:0.10:1.45:1.00:0.51	64	1	16	24	Dimethylation(KR)
1	1	P02769	R.LAK(+14.02)EYEATLE.E	N	Y	12.23	60	1.4	3020000	0	0	0	0	0	0	875000	1110000	765000	2570000	1900000	1600000	16200000	9290000	7710000	5520000	5740000	4220000	1830000	2010000	2050000	0:0:0:0:0:0:0.21:0.26:0.18:0.61:0.45:0.38:3.85:2.20:1.83:1.31:1.36:1.00:0.44:0.48:0.49	0	0	918000	2020000	11100000	5160000	1960000	0:0:0.18:0.39:2.15:1.00:0.38	64	1	348	357	Methylation(KR)
1	1	P02769	S.QKFPKAEFVEVT.K	N	Y	10.24	60	1.2	7930000	0	0	0	0	0	0	613000	611000	810000	1910000	1710000	1460000	38100000	23200000	20500000	22900000	19200000	19000000	6000000	5670000	4900000	0:0:0:0:0:0:0.03:0.03:0.04:0.10:0.09:0.08:2.01:1.22:1.08:1.21:1.01:1.00:0.32:0.30:0.26	0	0	884000	1690000	27300000	20300000	5520000	0:0:0.04:0.08:1.34:1.00:0.27	64	2	220	231
1	1	P02769	V.SRSLGKVG.T	N	Y	4.77	60	1.5	3000000	0	0	0	0	0	0	684000	807000	860000	1260000	239000	3430000	22200000	16400000	13000000	914000	864000	895000	0	722000	711000	0:0:0:0:0:0:0.76:0.90:0.96:1.41:0.27:3.83:24.77:18.33:14.55:1.02:0.97:1.00:0:0.81:0.79	0	0	784000	1640000	17200000	891000	717000	0:0:0.88:1.85:19.30:1.00:0.80	64	1	426	433
1	1	P02769	C.TKPESER(+198.06)MPCT.E	N	Y	15.84	60	0.7	3000000	0	0	0	0	0	0	0	0	0	0	0	0	0	0	0	16700000	12900000	13500000	8490000	7000000	4360000	0:0:0:0:0:0:0:0:0:0:0:0:0:0:0:1.23:0.96:1.00:0.63:0.52:0.32	0	0	0	0	0	14400000	6620000	0:0:0:0:0:1.00:0.46	64	1	438	448	Form-Gly-Arg-double
1	1	P02769	T.KLVTDLTKVH.K	N	Y	9.84	60	1	5420000	0	0	0	0	0	0	594000	722000	505000	2210000	104000	2200000	26300000	21900000	14700000	12900000	11100000	12000000	3650000	2310000	2730000	0:0:0:0:0:0:0.05:0.06:0.04:0.18:0.02:0.18:2.19:1.82:1.23:1.08:0.92:1.00:0.30:0.19:0.23	0	0	607000	1510000	21000000	12000000	3430000	0:0:0.05:0.13:1.75:1.00:0.29	64	2	232	241
1	1	P02769	Y.EIAR(+99.03)RHPYF.Y	N	Y	14.74	60	0.5	2980000	0	0	0	0	0	0	0	0	0	546000	0	425000	15200000	9610000	5790000	5730000	6520000	6270000	5030000	3770000	3730000	0:0:0:0:0:0:0:0:0:0.09:0:0.07:2.42:1.53:0.92:0.91:1.04:1.00:0.80:0.60:0.59	0	0	0	486000	10200000	6170000	4180000	0:0:0:0.08:1.65:1.00:0.68	64	1	140	148	Form-Gly-Arg
1	1	P02769	S.ALTPDETYVPKAF.D	N	Y	24.31	60	0.5	2960000	0	0	0	0	0	0	0	0	0	0	0	0	11000000	6500000	5360000	7090000	7530000	6140000	7170000	5700000	5710000	0:0:0:0:0:0:0:0:0:0:0:0:1.79:1.06:0.87:1.16:1.23:1.00:1.17:0.93:0.93	0	0	0	0	7610000	6920000	6190000	0:0:0:0:1.10:1.00:0.90	64	1	489	501
1	1	P02769	T.LPDTEK(+12.00)QIKKQTALVE.L	N	Y	7.36	60	0.6	2940000	0	0	0	0	0	0	0	0	0	0	0	0	18600000	7400000	7660000	5770000	5620000	5070000	4460000	3080000	4110000	0:0:0:0:0:0:0:0:0:0:0:0:3.66:1.46:1.51:1.14:1.11:1.00:0.88:0.61:0.81	0	0	0	0	11200000	5490000	3890000	0:0:0:0:2.04:1.00:0.71	64	1	515	530	Crosslink-KY
1	1	P02769	E.YSRR(+198.06)HPEYA.V	N	Y	7.9	60	0.6	2910000	0	0	0	0	0	0	0	0	0	0	0	0	11600000	6830000	3460000	12500000	5490000	5750000	5910000	5410000	4240000	0:0:0:0:0:0:0:0:0:0:0:0:2.02:1.19:0.60:2.17:0.96:1.00:1.03:0.94:0.74	0	0	0	0	7290000	7910000	5190000	0:0:0:0:0.92:1.00:0.66	64	1	333	341	Form-Gly-Arg-double
1	1	P02769	V.EVSR(+99.03)SLGKVG.T	N	Y	15.47	60	1.2	11700000	0	0	0	527000	412000	176000	8140000	9320000	7410000	11700000	840000	10200000	63000000	40900000	32700000	14200000	12500000	14300000	6640000	6050000	6510000	0:0:0:0.04:0.03:0.02:0.57:0.65:0.52:0.82:0.06:0.72:4.42:2.87:2.29:1.00:0.88:1.00:0.47:0.42:0.46	0	471000	8290000	7590000	45500000	13700000	6400000	0:0.03:0.61:0.56:3.33:1.00:0.47	64	2	424	433	Form-Gly-Arg
1	1	P02769	A.RLSQKFPKAE.F	N	Y	3.24	60	0.9	2880000	0	0	0	0	0	0	0	0	0	0	0	316000	28800000	14100000	13100000	522000	546000	667000	1310000	1090000	0	0:0:0:0:0:0:0:0:0:0:0:0.47:43.25:21.18:19.63:0.78:0.82:1.00:1.97:1.63:0	0	0	0	316000	18700000	579000	1200000	0:0:0:0.55:32.30:1.00:2.07	64	1	217	226
1	1	P02769	D.EPQNLIK(+14.02).Q	N	Y	11.43	60	0.9	2880000	0	0	0	0	0	0	0	0	0	430000	17400	384000	12500000	8340000	6300000	6150000	6280000	4510000	5400000	5010000	5100000	0:0:0:0:0:0:0:0:0:0.10:0.02:0.09:2.78:1.85:1.40:1.37:1.39:1.00:1.20:1.11:1.13	0	0	0	277000	9050000	5650000	5170000	0:0:0:0.05:1.60:1.00:0.92	64	1	382	388	Methylation(KR)
1	1	P02769	Q.Q(-17.03)CPFDEHVK(+14.02).L	N	Y	19.2	60	0.3	9390000	0	0	0	0	0	0	0	0	0	0	0	0	0	0	0	34600000	34100000	33900000	34800000	30800000	29100000	0:0:0:0:0:0:0:0:0:0:0:0:0:0:0:1.02:1.00:1.00:1.03:0.91:0.86	0	0	0	0	0	34200000	64800000	0:0:0:0:0:1.00:1.90	64	2	33	41	Pyro-glu from Q; Methylation(KR)
1	1	P02769	R.C(+12.00)(+12.00)ASIQKFG.E	N	Y	5.01	60	1.3	2840000	0	0	0	0	0	0	346000	0	227000	704000	692000	718000	2730000	1970000	1250000	15900000	13400000	16700000	4960000	0	0	0:0:0:0:0:0:0.02:0:0.02:0.04:0.04:0.04:0.16:0.12:0.08:0.95:0.80:1.00:0.30:0:0	0	0	287000	705000	1980000	15300000	4960000	0:0:0.02:0.05:0.13:1.00:0.32	64	1	199	206	Cyclic-N-term; Crosslink-CK
1	1	P02769	E.K(+14.02)SHCIAEVEK.D	N	Y	4.3	60	1.7	2830000	0	0	0	0	0	0	0	0	0	0	0	0	0	0	0	13300000	11800000	16600000	6260000	5210000	6390000	0:0:0:0:0:0:0:0:0:0:0:0:0:0:0:0.80:0.71:1.00:0.38:0.31:0.39	0	0	0	0	0	13900000	5950000	0:0:0:0:0:1.00:0.43	64	1	285	294	Methylation(KR)
1	1	P02769	F.LSHKDDSPDLPK.L	N	Y	11.76	60	1	64800000	0	0	0	0	0	0	1250000	1390000	1220000	5650000	284000	5530000	245000000	154000000	137000000	156000000	121000000	175000000	137000000	110000000	108000000	0:0:0:0:0:0:0.02:0.02:0.02:0.03:0.02:0.03:1.40:0.88:0.78:0.89:0.69:1.00:0.78:0.63:0.61	0	0	1490000	7380000	181000000	151000000	118000000	0:0:0.02:0.05:1.20:1.00:0.79	64	4	103	114
1	1	P02769	Y.EY(+87.03)SRRHPEYA.V	N	Y	4.28	60	1	2810000	0	0	0	0	0	0	0	0	0	0	0	0	8490000	5810000	4640000	5350000	4010000	5520000	11100000	8370000	5720000	0:0:0:0:0:0:0:0:0:0:0:0:1.54:1.05:0.84:0.97:0.73:1.00:2.00:1.52:1.04	0	0	0	0	6320000	4960000	8390000	0:0:0:0:1.27:1.00:1.69	64	1	332	341	Form-Gly
1	1	P02769	S.VARLSQK(+24.00)FPK.A	N	Y	5.06	60	1.4	2810000	0	0	0	0	0	0	0	0	0	606000	547000	0	8320000	5080000	4190000	8560000	10300000	7900000	4790000	4340000	4350000	0:0:0:0:0:0:0:0:0:0.08:0.07:0:1.05:0.64:0.53:1.08:1.31:1.00:0.61:0.55:0.55	0	0	0	576000	5860000	8920000	4490000	0:0:0:0.06:0.66:1.00:0.50	64	1	215	224	Crosslink-KR
1	1	P02769	D(+12.00)TH(+30.01)KSEIAHRFK.D	N	Y	5.9	60	1.8	15500000	0	0	0	114000	96700	99500	630000	201000	742000	141000	554000	3760000	81400000	49200000	28700000	32500000	23600000	21100000	16100000	39700000	26000000	0:0:0:0.02:0.02:0.02:0.03:0.02:0.04:0.02:0.03:0.18:3.85:2.33:1.36:1.54:1.12:1.00:0.76:1.88:1.23	0	144000	542000	2450000	77700000	25800000	32600000	0:0.02:0.02:0.10:3.02:1.00:1.27	64	3	1	12	Cyclic-N-term; Form-Methylol
1	1	P02769	C.DEFKADEK(+14.02)KFW.G	N	Y	4.1	60	0.4	3670000	0	0	0	0	0	0	0	0	0	0	294000	0	18300000	12300000	7570000	8860000	7080000	9540000	4970000	4430000	3720000	0:0:0:0:0:0:0:0:0:0:0.03:0:1.92:1.29:0.79:0.93:0.74:1.00:0.52:0.46:0.39	0	0	0	294000	28300000	8490000	4370000	0:0:0:0.03:3.33:1.00:0.51	64	2	124	134	Methylation(KR)
1	1	P02769	T.RKVPQVS.T	N	Y	6.39	60	1	2800000	0	0	0	0	0	0	0	0	0	0	0	0	12200000	4380000	6640000	2220000	5310000	3220000	7430000	8420000	8990000	0:0:0:0:0:0:0:0:0:0:0:0:3.78:1.36:2.06:0.69:1.65:1.00:2.31:2.62:2.80	0	0	0	0	7730000	3580000	8280000	0:0:0:0:2.16:1.00:2.31	64	1	412	418
1	1	P02769	T.KVHKEC(-1.01)C(-1.01)HGDLLE.C	N	Y	5.48	60	1.1	2770000	0	0	0	35200	0	0	1770000	104000	1600000	3790000	197000	1100000	22200000	0	15800000	3260000	2550000	3810000	944000	0	992000	0:0:0:0.02:0:0:0.46:0.03:0.42:0.99:0.05:0.29:5.83:0:4.13:0.85:0.67:1.00:0.25:0:0.26	0	35200	1160000	1700000	19000000	3210000	968000	0:0.02:0.36:0.53:5.92:1.00:0.30	64	1	239	251	Half of a disulfide bridge
1	1	P02769	T.YVPKAFDEKLFT.F	N	Y	22.86	60	0.7	2770000	0	0	0	0	0	0	0	0	0	0	0	0	9530000	7720000	4960000	7470000	7830000	5900000	5310000	4450000	4960000	0:0:0:0:0:0:0:0:0:0:0:0:1.62:1.31:0.84:1.27:1.33:1.00:0.90:0.75:0.84	0	0	0	0	7410000	7070000	4910000	0:0:0:0:1.05:1.00:0.69	64	1	496	507
1	1	P02769	D.AIPENLPPLT.A	N	Y	4.26	15.97	1.3	3480000	0	546000	0	868000	863000	644000	1250000	1340000	1210000	2260000	1940000	1750000	10500000	13300000	7620000	7140000	4600000	7940000	3320000	3130000	2940000	0:0.07:0:0.11:0.11:0.08:0.16:0.17:0.15:0.28:0.24:0.22:1.32:1.68:0.96:0.90:0.58:1.00:0.42:0.39:0.37	546000	868000	1310000	1990000	15100000	8250000	3130000	0.07:0.11:0.16:0.24:1.83:1.00:0.38	27.65	3	296	305
1	1	P02769	E.VEKDAIPEN.L	N	Y	7.85	60	1	2750000	0	0	0	0	0	0	0	0	0	212000	0	173000	12400000	9580000	7170000	6110000	4240000	379000	6230000	6500000	4830000	0:0:0:0:0:0:0:0:0:0.56:0:0.46:32.81:25.31:18.95:16.14:11.20:1.00:16.45:17.18:12.75	0	0	0	193000	9720000	3580000	5850000	0:0:0:0.05:2.72:1.00:1.64	64	1	292	300
1	1	P02769	T.ADFAEDKDVCK(+24.00)N(+30.01)Y(+87.03)QE.A	N	Y	13.36	60	1	2730000	0	0	0	0	0	0	0	0	0	0	0	0	25400000	18400000	13600000	0	0	0	0	0	0	-:-:-:-:-:-:-:-:-:-:-:-:64.00:64.00:64.00:-:-:-:-:-:-	0	0	0	0	19100000	0	0	-:-:-:-:64.00:-:-	64	1	306	320	Crosslink-KR; Form-Methylol; Form-Gly
1	1	P02769	Y.EYSR(+99.03)R(+99.03)H(+87.03)PEYA.V	N	Y	8.93	60	0.5	2730000	0	0	0	0	0	0	0	0	0	0	0	0	9110000	4620000	5450000	0	8460000	5500000	10000000	7780000	6400000	0:0:0:0:0:0:0:0:0:0:0:0:1.66:0.84:0.99:0:1.54:1.00:1.83:1.41:1.16	0	0	0	0	6400000	6980000	8080000	0:0:0:0:0.92:1.00:1.16	64	1	332	341	Form-Gly-Arg; Form-Gly
1	1	P02769	E.KSLHTLFG.D	N	Y	36.21	60	1.7	67600000	0	0	0	238000	242000	278000	14000000	13600000	12100000	44600000	37700000	38700000	303000000	214000000	168000000	137000000	145000000	126000000	51300000	58300000	56400000	0:0:0:0.02:0.02:0.02:0.11:0.11:0.10:0.35:0.30:0.31:2.40:1.69:1.33:1.08:1.15:1.00:0.41:0.46:0.45	0	253000	13200000	40300000	228000000	136000000	55300000	0:0.02:0.10:0.30:1.68:1.00:0.41	64	2	64	71
1	1	P02769	C.DNQDTISSK(+12.00)LK.E	N	Y	18.24	60	0.4	2710000	0	0	0	0	0	0	0	0	0	0	0	0	11800000	7100000	5860000	5390000	6320000	6070000	4440000	5000000	5000000	0:0:0:0:0:0:0:0:0:0:0:0:1.95:1.17:0.97:0.89:1.04:1.00:0.73:0.82:0.82	0	0	0	0	8260000	5930000	4810000	0:0:0:0:1.39:1.00:0.81	64	1	265	275	Crosslink-KY
1	1	P02769	A.LTPDETYVPKAF.D	N	Y	26.96	60	0.5	2690000	0	0	0	0	0	0	0	0	0	0	0	0	9070000	7280000	5010000	7270000	6560000	5120000	6620000	4800000	4670000	0:0:0:0:0:0:0:0:0:0:0:0:1.77:1.42:0.98:1.42:1.28:1.00:1.29:0.94:0.91	0	0	0	0	7120000	6320000	5360000	0:0:0:0:1.13:1.00:0.85	64	1	490	501
1	1	P02769	S.VAR(+99.03)LSQKFPKAEFVE.V	N	Y	6.15	60	0.8	8040000	0	0	0	0	0	0	0	0	247000	2290000	2880000	0	68600000	43800000	29600000	5900000	5560000	5870000	1330000	1380000	1430000	0:0:0:0:0:0:0:0:0.04:0.39:0.49:0:11.68:7.47:5.04:1.01:0.95:1.00:0.23:0.24:0.24	0	0	247000	3150000	47300000	5780000	1380000	0:0:0.04:0.55:8.19:1.00:0.24	64	2	215	229	Form-Gly-Arg
1	1	P02769	K.AEFV.E	N	Y	4.03	60	0.6	2630000	0	0	0	0	0	0	0	0	0	0	0	0	8440000	5320000	4170000	5030000	6480000	5850000	6060000	7270000	6550000	0:0:0:0:0:0:0:0:0:0:0:0:1.44:0.91:0.71:0.86:1.11:1.00:1.03:1.24:1.12	0	0	0	0	5980000	5790000	6630000	0:0:0:0:1.03:1.00:1.15	64	1	225	228
1	1	P02769	K.HKPKATEEQLK.T	N	Y	3.97	60	1.3	2610000	0	0	0	0	0	0	0	0	0	11200	28100	0	9750000	6050000	3530000	5210000	0	6810000	9520000	7350000	6590000	0:0:0:0:0:0:0:0:0:0.02:0.02:0:1.43:0.89:0.52:0.76:0:1.00:1.40:1.08:0.97	0	0	0	19700	6450000	6010000	7820000	0:0:0:0.02:1.07:1.00:1.30	64	1	534	544
1	1	P02769	D.T(+12.00)HKSEIAHRFK.D	N	Y	6.81	60	1	2600000	0	0	0	0	0	0	0	0	0	0	0	412000	16300000	2690000	8660000	4820000	0	5560000	5740000	5610000	4790000	0:0:0:0:0:0:0:0:0:0:0:0.07:2.94:0.48:1.56:0.87:0:1.00:1.03:1.01:0.86	0	0	0	412000	9230000	5190000	5380000	0:0:0:0.08:1.78:1.00:1.04	64	1	2	12	Cyclic-N-term
1	1	P02769	Y.EYSR(+198.06)RHPEYA.V	N	Y	13.36	60	0.8	2580000	0	0	0	0	0	0	0	0	0	0	0	0	10500000	5680000	3980000	8520000	4370000	6350000	5980000	4280000	4480000	0:0:0:0:0:0:0:0:0:0:0:0:1.65:0.89:0.63:1.34:0.69:1.00:0.94:0.67:0.70	0	0	0	0	6710000	6420000	4910000	0:0:0:0:1.05:1.00:0.77	64	1	332	341	Form-Gly-Arg-double
1	1	P02769	Y.EYSRR(+99.03)H(+87.03)PEYA.V	N	Y	5.14	60	1.3	2560000	0	0	0	0	0	0	0	0	0	11800	48100	384000	9740000	7270000	4290000	3980000	4870000	4450000	7230000	4740000	6790000	0:0:0:0:0:0:0:0:0:0.02:0.02:0.09:2.19:1.64:0.96:0.90:1.09:1.00:1.62:1.07:1.53	0	0	0	148000	7100000	4430000	6250000	0:0:0:0.03:1.60:1.00:1.41	64	1	332	341	Form-Gly-Arg; Form-Gly
1	1	P02769	S.ALTPDETYVPKAFDEKLFT.F	N	Y	5.65	60	1.1	5460000	0	0	0	0	0	0	0	0	282000	1110000	689000	652000	31000000	13500000	12000000	9700000	13800000	9190000	8380000	7670000	6700000	0:0:0:0:0:0:0:0:0.03:0.12:0.07:0.07:3.38:1.46:1.30:1.06:1.50:1.00:0.91:0.83:0.73	0	0	282000	1180000	18800000	10900000	10200000	0:0:0.03:0.11:1.73:1.00:0.94	64	2	489	507
1	1	P02769	S.QKFPKAEFV.E	N	Y	19.94	60	0.8	2540000	0	0	0	0	0	0	0	0	0	0	0	0	10600000	7450000	5830000	6670000	6090000	5890000	4010000	3450000	3400000	0:0:0:0:0:0:0:0:0:0:0:0:1.79:1.26:0.99:1.13:1.03:1.00:0.68:0.58:0.58	0	0	0	0	7950000	6220000	3620000	0:0:0:0:1.28:1.00:0.58	64	1	220	228
1	1	P02769	A.FVDKC(-1.01)C(-1.01).A	N	Y	5.62	60	1.4	2510000	0	0	0	0	0	0	322000	0	0	1710000	1240000	1280000	11400000	7300000	5370000	3780000	3930000	3340000	4540000	4270000	4240000	0:0:0:0:0:0:0.10:0:0:0.51:0.37:0.38:3.41:2.18:1.61:1.13:1.18:1.00:1.36:1.28:1.27	0	0	322000	1410000	8020000	3690000	4350000	0:0:0.09:0.38:2.18:1.00:1.18	64	1	553	558	Half of a disulfide bridge
1	1	P02769	S.HK(+14.02)DDSPDLPK.L	N	Y	11.2	60	1	2500000	0	0	0	0	0	0	0	0	0	0	0	0	10600000	5800000	3840000	10400000	4850000	3790000	5060000	4200000	4050000	0:0:0:0:0:0:0:0:0:0:0:0:2.79:1.53:1.01:2.75:1.28:1.00:1.34:1.11:1.07	0	0	0	0	6730000	6350000	4440000	0:0:0:0:1.06:1.00:0.70	64	1	105	114	Methylation(KR)
1	1	P02769	T.KVHKECCH(+87.03)GDLLE.C	N	Y	6.25	60	0.4	2490000	0	0	0	0	0	0	0	0	0	0	0	0	0	0	0	16900000	12400000	13600000	3610000	3040000	2630000	0:0:0:0:0:0:0:0:0:0:0:0:0:0:0:1.24:0.91:1.00:0.26:0.22:0.19	0	0	0	0	0	14300000	3090000	0:0:0:0:0:1.00:0.22	64	1	239	251	Form-Gly
1	1	P02769	R.ETY(+87.03)GDMA.D	N	Y	12.1	60	1.4	48800000	0	0	0	83600	56700	0	3840000	3250000	3020000	15600000	772000	12900000	193000000	130000000	101000000	109000000	97200000	102000000	90800000	83500000	78200000	0:0:0:0.02:0.02:0:0.04:0.03:0.03:0.15:0.02:0.13:1.89:1.27:0.99:1.07:0.95:1.00:0.89:0.82:0.77	0	70200	3370000	9750000	146000000	108000000	84200000	0:0.02:0.03:0.09:1.35:1.00:0.78	64	3	82	88	Form-Gly
1	1	P02769	T.YVPK(+12.00)AFD.E	N	Y	2.77	60	0.7	2480000	0	0	0	0	0	0	0	0	0	0	0	0	30200000	3000000	0	0	7340000	0	4340000	4130000	3210000	-:-:-:-:-:-:-:-:-:-:-:-:64.00:64.00:-:-:64.00:-:64.00:64.00:64.00	0	0	0	0	16600000	7340000	3890000	0:0:0:0:2.26:1.00:0.53	64	1	496	502	Crosslink-KY
1	1	P02769	T.KPESERMPCT.E	N	Y	6.02	60	0.6	2480000	0	0	0	0	0	0	0	0	0	14200	0	0	1290000	616000	0	11700000	7270000	6660000	8660000	8940000	7010000	0:0:0:0:0:0:0:0:0:0.02:0:0:0.19:0.09:0:1.76:1.09:1.00:1.30:1.34:1.05	0	0	0	14200	955000	8540000	8200000	0:0:0:0.02:0.11:1.00:0.96	64	1	439	448
1	1	P02769	T.ESLVNR(+198.06)R(+198.06)PCFS.A	N	Y	8.81	60	0.7	2470000	0	0	0	0	0	0	0	0	0	0	0	0	0	0	0	16500000	13800000	13900000	4990000	0	2800000	0:0:0:0:0:0:0:0:0:0:0:0:0:0:0:1.19:0.99:1.00:0.36:0:0.20	0	0	0	0	0	14700000	3890000	0:0:0:0:0:1.00:0.26	64	1	478	488	Form-Gly-Arg-double
1	1	P02769	L.YYANK(+12.00)YNGVFQ.E	N	Y	7.9	60	0.4	2470000	0	0	0	0	0	0	0	0	0	497000	0	0	17100000	9560000	6510000	2920000	2910000	2400000	3920000	3190000	2900000	0:0:0:0:0:0:0:0:0:0.21:0:0:7.12:3.98:2.71:1.22:1.21:1.00:1.63:1.33:1.21	0	0	0	497000	11100000	2740000	3340000	0:0:0:0.18:4.03:1.00:1.22	64	1	155	165	Crosslink-KY
1	1	P02769	E.C(+12.00)ADDRADL.A	N	Y	18.61	60	0.6	2460000	0	0	0	0	0	0	0	0	0	0	0	0	0	0	0	9440000	8010000	6860000	10400000	9170000	7690000	0:0:0:0:0:0:0:0:0:0:0:0:0:0:0:1.38:1.17:1.00:1.52:1.34:1.12	0	0	0	0	0	8100000	9080000	0:0:0:0:0:1.00:1.12	64	1	252	259	Crosslink-CK
1	1	P02769	S.VARLSQKFPKAEFVE.V	N	Y	12.09	60	1.1	6320000	0	0	0	0	0	0	0	244000	260000	1090000	986000	64300	54300000	40000000	35700000	0	0	0	0	0	0	-:-:-:-:-:-:-:64.00:64.00:64.00:64.00:64.00:64.00:64.00:64.00:-:-:-:-:-:-	0	0	252000	713000	43300000	0	0	-:-:64.00:64.00:64.00:-:-	64	2	215	229
1	1	P02769	S.QKFPKAE.F	N	Y	7.34	60	0.7	2450000	0	0	0	0	0	0	0	0	0	0	33300	0	6700000	5410000	6480000	6700000	6650000	4110000	4540000	5200000	5570000	0:0:0:0:0:0:0:0:0:0:0.02:0:1.63:1.32:1.58:1.63:1.62:1.00:1.11:1.27:1.36	0	0	0	33300	6200000	5820000	5100000	0:0:0:0.02:1.07:1.00:0.88	64	1	220	226
1	1	P02769	C.AK(+14.02)DDPHACYS.T	N	Y	10.89	60	0.6	2430000	0	0	0	0	0	0	0	0	0	0	0	0	0	0	0	9470000	9820000	8300000	8700000	7240000	7490000	0:0:0:0:0:0:0:0:0:0:0:0:0:0:0:1.14:1.18:1.00:1.05:0.87:0.90	0	0	0	0	0	9200000	7810000	0:0:0:0:0:1.00:0.85	64	1	361	370	Methylation(KR)
1	1	P02769	S.VAR(+99.03)LSQ(+30.01)KFPK.A	N	Y	6.71	60	0.9	2370000	0	0	0	0	0	0	0	0	0	175000	11300	369000	18600000	8160000	7120000	3040000	2390000	3040000	2200000	2400000	2310000	0:0:0:0:0:0:0:0:0:0.06:0.02:0.12:6.12:2.68:2.34:1.00:0.79:1.00:0.72:0.79:0.76	0	0	0	185000	11300000	2830000	2310000	0:0:0:0.07:4.00:1.00:0.82	64	1	215	224	Form-Gly-Arg; Form-Methylol
1	1	P02769	C.DQFEKLG.E	N	Y	10.31	60	0.3	2650000	0	0	0	0	0	0	0	0	0	0	0	0	7800000	4180000	3420000	5150000	5770000	4710000	9170000	8080000	7320000	0:0:0:0:0:0:0:0:0:0:0:0:1.65:0.89:0.72:1.09:1.22:1.00:1.95:1.72:1.55	0	0	0	0	5130000	10700000	8190000	0:0:0:0:0.48:1.00:0.77	64	2	392	398
1	1	P02769	C.TKPESER(+99.03)MPCT.E	N	Y	10.18	60	0.7	46900000	0	0	0	68800	0	44800	3170000	1570000	1990000	4160000	160000	3020000	10600000	8460000	5630000	216000000	178000000	160000000	153000000	130000000	109000000	0:0:0:0.02:0:0.02:0.02:0.02:0.02:0.03:0.02:0.02:0.07:0.05:0.04:1.35:1.11:1.00:0.96:0.81:0.68	0	56800	2240000	2440000	8250000	185000000	179000000	0:0.02:0.02:0.02:0.04:1.00:0.97	64	3	438	448	Form-Gly-Arg
1	1	P02769	E.TMR(+198.06)EK(+12.00)VLAS.S	N	Y	12.83	60	0.3	2330000	0	0	0	0	0	0	0	0	0	0	0	0	3180000	1640000	1300000	10700000	6400000	6240000	7760000	6070000	5560000	0:0:0:0:0:0:0:0:0:0:0:0:0.51:0.26:0.21:1.71:1.03:1.00:1.24:0.97:0.89	0	0	0	0	2040000	7770000	6470000	0:0:0:0:0.26:1.00:0.83	64	1	183	191	Form-Gly-Arg-double; Crosslink-KY
1	1	P02769	L.YYANK(+12.00)YN.G	N	Y	11.57	60	1	2310000	0	0	0	0	0	0	0	0	0	0	0	0	8110000	6770000	3310000	4040000	3380000	3840000	6530000	6390000	6100000	0:0:0:0:0:0:0:0:0:0:0:0:2.11:1.76:0.86:1.05:0.88:1.00:1.70:1.66:1.59	0	0	0	0	6060000	3750000	6340000	0:0:0:0:1.61:1.00:1.69	64	1	155	161	Crosslink-KY
1	1	P02769	E.C(+12.00)ADDR(+99.03)ADLAK.Y	N	Y	9.3	60	0.9	2290000	0	0	0	0	0	0	0	0	0	0	0	0	0	789000	0	14200000	7350000	0	9770000	8650000	7410000	-:-:-:-:-:-:-:-:-:-:-:-:-:64.00:-:64.00:64.00:-:64.00:64.00:64.00	0	0	0	0	789000	10800000	8610000	0:0:0:0:0.07:1.00:0.80	64	1	252	261	Crosslink-CK; Form-Gly-Arg
1	1	P02769	T.KVHKEC(-1.01)C(-1.01)H(+87.03)GDLLE.C	N	Y	3.55	60	0.9	2280000	0	0	0	0	0	0	273000	128000	263000	738000	47100	314000	13000000	10500000	8380000	2950000	2750000	2760000	1980000	2140000	1720000	0:0:0:0:0:0:0.10:0.05:0.10:0.27:0.02:0.11:4.73:3.80:3.04:1.07:1.00:1.00:0.72:0.78:0.62	0	0	221000	366000	10600000	2820000	1950000	0:0:0.08:0.13:3.77:1.00:0.69	64	1	239	251	Half of a disulfide bridge; Form-Gly
1	1	P02769	A.FDEKLFT.F	N	Y	16.07	60	0.8	2270000	0	0	0	0	0	0	0	0	0	317000	0	0	6290000	4740000	4780000	5660000	5840000	4980000	5150000	5010000	4820000	0:0:0:0:0:0:0:0:0:0.06:0:0:1.26:0.95:0.96:1.14:1.17:1.00:1.03:1.01:0.97	0	0	0	317000	5270000	5490000	4990000	0:0:0:0.06:0.96:1.00:0.91	64	1	501	507
1	1	P02769	R.RHPY(+87.03)FY.A	N	Y	14.5	60	0.7	2260000	0	0	0	0	0	0	0	0	0	0	0	0	6740000	3380000	2360000	5880000	3420000	4550000	8460000	6780000	5910000	0:0:0:0:0:0:0:0:0:0:0:0:1.48:0.74:0.52:1.29:0.75:1.00:1.86:1.49:1.30	0	0	0	0	4160000	4620000	7050000	0:0:0:0:0.90:1.00:1.53	64	1	144	149	Form-Gly
1	1	P02769	Q.AEDKGAC(+119.00)LL.P	N	Y	15.87	60	0.1	2250000	0	0	0	0	0	0	0	0	0	0	0	0	23300000	13000000	11000000	0	0	0	0	0	0	-:-:-:-:-:-:-:-:-:-:-:-:64.00:64.00:64.00:-:-:-:-:-:-	0	0	0	0	15800000	0	0	-:-:-:-:64.00:-:-	64	1	170	178	Cysteinylation
1	1	P02769	S.VARLSQ(+30.01)KFPK.A	N	Y	2.5	60	0.9	2250000	0	0	0	0	0	0	0	0	0	0	0	336000	19600000	14700000	11800000	403000	348000	0	0	0	0	-:-:-:-:-:-:-:-:-:-:-:64.00:64.00:64.00:64.00:64.00:64.00:-:-:-:-	0	0	0	336000	15400000	376000	0	0:0:0:0.89:40.90:1.00:0	64	1	215	224	Form-Methylol
1	1	P02769	T.ADFAEDK(+27.99)DVCK.N	N	Y	18.9	60	0.4	2220000	0	0	0	0	0	0	0	0	0	0	0	0	0	0	0	8110000	10400000	8410000	7400000	6720000	5640000	0:0:0:0:0:0:0:0:0:0:0:0:0:0:0:0.96:1.24:1.00:0.88:0.80:0.67	0	0	0	0	0	8970000	6590000	0:0:0:0:0:1.00:0.73	64	1	306	316	Formylation
1	1	P02769	K.AWSVAR(+99.03)LSQKFPK.A	N	Y	8.45	60	1	2220000	0	0	0	0	0	0	778000	695000	743000	2090000	1580000	1530000	15400000	13300000	8960000	0	660000	828000	0	0	0	0:0:0:0:0:0:0.94:0.84:0.90:2.53:1.90:1.85:18.65:16.11:10.83:0:0.80:1.00:0:0:0	0	0	739000	1730000	12600000	744000	0	0:0:0.99:2.33:16.92:1.00:0	64	1	212	224	Form-Gly-Arg
1	1	P02769	K.ADEKKFWG.K	N	Y	21.75	60	0.9	2210000	0	0	0	0	0	0	0	0	0	0	0	0	7560000	5130000	2880000	5010000	5250000	3940000	6160000	5490000	5060000	0:0:0:0:0:0:0:0:0:0:0:0:1.92:1.30:0.73:1.27:1.33:1.00:1.56:1.39:1.28	0	0	0	0	5190000	4730000	5570000	0:0:0:0:1.10:1.00:1.18	64	1	128	135
1	1	P02769	H.KEC(-1.01)C(-1.01)HGDLL.E	N	Y	7.78	60	0.8	5970000	0	0	0	0	0	0	745000	786000	632000	3190000	2880000	2700000	34200000	21900000	15700000	6840000	7400000	7290000	8060000	6660000	6320000	0:0:0:0:0:0:0.10:0.11:0.09:0.44:0.39:0.37:4.69:3.00:2.16:0.94:1.01:1.00:1.11:0.91:0.87	0	0	721000	2920000	46900000	7180000	14600000	0:0:0.10:0.41:6.53:1.00:2.03	64	2	242	250	Half of a disulfide bridge
1	1	P02769	K.DLGEEHFK(+27.99).G	N	Y	5.18	60	1.1	2180000	0	0	0	0	0	0	0	0	0	484000	423000	615000	10300000	7790000	5840000	4810000	4410000	5120000	2040000	1520000	2420000	0:0:0:0:0:0:0:0:0:0.09:0.08:0.12:2.02:1.52:1.14:0.94:0.86:1.00:0.40:0.30:0.47	0	0	0	507000	7990000	4780000	1990000	0:0:0:0.11:1.67:1.00:0.42	64	1	13	20	Formylation
1	1	P02769	S.VAR(+99.03)LSQKFPKAE.F	N	Y	3.36	60	1.2	2140000	0	0	0	0	0	0	0	0	0	0	0	334000	14000000	9380000	7330000	2550000	2490000	2470000	2300000	2270000	1840000	0:0:0:0:0:0:0:0:0:0:0:0.14:5.66:3.80:2.97:1.03:1.01:1.00:0.93:0.92:0.75	0	0	0	334000	10200000	2500000	2140000	0:0:0:0.13:4.09:1.00:0.86	64	1	215	226	Form-Gly-Arg
1	1	P02769	K.AW(+12.00)SVAR(+99.03)LSQK(+24.00)FPK.A	N	Y	7.02	60	0.5	2140000	0	0	0	0	0	0	132000	0	0	577000	319000	0	5900000	2570000	1980000	6760000	13300000	7020000	2260000	2390000	1650000	0:0:0:0:0:0:0.02:0:0:0.08:0.05:0:0.84:0.37:0.28:0.96:1.90:1.00:0.32:0.34:0.24	0	0	132000	448000	3480000	9040000	2100000	0:0:0.02:0.05:0.39:1.00:0.23	64	1	212	224	Form-Schiff-Base; Form-Gly-Arg; Crosslink-KR
1	1	P02769	K.VASLR(+198.06)ETY(+174.06)GDMA.D	N	Y	3.86	60	1.6	2130000	0	0	0	0	0	0	115000	0	0	353000	0	0	0	0	0	13500000	11100000	12400000	3160000	2620000	1580000	0:0:0:0:0:0:0.02:0:0:0.03:0:0:0:0:0:1.09:0.89:1.00:0.26:0.21:0.13	0	0	115000	353000	0	12300000	2450000	0:0:0.02:0.03:0:1.00:0.20	64	1	77	88	Form-Gly-Arg-double; Form-Gly-Double
1	1	P02769	S.ALTPDETYVPK(+14.02)AFD.E	N	Y	7.56	60	0.4	2120000	0	0	0	0	0	0	0	0	0	0	0	0	9000000	6030000	4850000	5190000	4870000	3750000	3830000	3820000	3200000	0:0:0:0:0:0:0:0:0:0:0:0:2.40:1.61:1.29:1.38:1.30:1.00:1.02:1.02:0.85	0	0	0	0	6630000	4600000	3620000	0:0:0:0:1.44:1.00:0.79	64	1	489	502	Methylation(KR)
1	1	P02769	K.N(+99.03)YQEAKDAFLG.S	N	Y	10.29	60	0.4	2110000	0	0	0	0	0	0	0	0	0	0	0	0	6930000	4620000	3700000	5230000	5990000	4950000	4700000	4070000	4160000	0:0:0:0:0:0:0:0:0:0:0:0:1.40:0.93:0.75:1.06:1.21:1.00:0.95:0.82:0.84	0	0	0	0	5080000	5390000	4310000	0:0:0:0:0.94:1.00:0.80	64	1	317	327	Cyclic-N-term + Gly
1	1	P02769	E.K(+14.02)SLHTLFG.D	N	Y	10.77	60	1.2	2100000	0	0	0	0	0	0	835000	601000	644000	2120000	1630000	2050000	9050000	6780000	5250000	4020000	4020000	3730000	1140000	1090000	1170000	0:0:0:0:0:0:0.22:0.16:0.17:0.57:0.44:0.55:2.43:1.82:1.41:1.08:1.08:1.00:0.31:0.29:0.31	0	0	693000	1930000	7030000	3930000	1130000	0:0:0.18:0.49:1.79:1.00:0.29	64	1	64	71	Methylation(KR)
1	1	P02769	E.YSRRHPEYA.V	N	Y	7.08	60	0.8	17400000	0	0	0	0	0	0	0	0	0	0	52400	461000	46200000	17900000	5950000	42800000	40300000	28000000	53400000	55000000	75000000	0:0:0:0:0:0:0:0:0:0:0.02:0.02:1.65:0.64:0.21:1.53:1.44:1.00:1.90:1.96:2.68	0	0	0	257000	31900000	37100000	108000000	0:0:0:0.02:0.86:1.00:2.91	64	3	333	341
1	1	P02769	Q.QC(+12.00)PFDEHVK.L	N	Y	19.78	60	1.1	2090000	0	0	0	0	0	0	0	0	0	0	0	0	0	0	0	11200000	8950000	8200000	6160000	4450000	4860000	0:0:0:0:0:0:0:0:0:0:0:0:0:0:0:1.37:1.09:1.00:0.75:0.54:0.59	0	0	0	0	0	9460000	5150000	0:0:0:0:0:1.00:0.54	64	1	33	41	Crosslink-CK
1	1	P02769	D.NQ(+87.03)DTISSKLK.E	N	Y	7.62	60	0.7	2080000	0	0	0	0	0	0	0	0	0	0	0	0	6400000	0	3400000	12200000	5810000	6660000	3390000	3090000	2840000	0:0:0:0:0:0:0:0:0:0:0:0:0.96:0:0.51:1.83:0.87:1.00:0.51:0.46:0.43	0	0	0	0	4900000	8220000	3110000	0:0:0:0:0.60:1.00:0.38	64	1	266	275	Form-Gly
1	1	P02769	S.Q(-17.03)KFPK(+14.02)AEFVE.V	N	Y	8.63	60	0.5	2080000	0	0	0	0	0	0	0	0	0	0	0	0	8530000	6930000	6740000	3910000	3420000	3450000	4670000	3070000	2980000	0:0:0:0:0:0:0:0:0:0:0:0:2.47:2.01:1.95:1.13:0.99:1.00:1.35:0.89:0.87	0	0	0	0	7400000	3590000	3580000	0:0:0:0:2.06:1.00:0.99	64	1	220	229	Pyro-glu from Q; Methylation(KR)
1	1	P02769	C.TKPESER(+99.03)M(+15.99)PCT.E	N	Y	7.03	60	0.7	2070000	0	0	0	0	0	0	0	0	0	0	0	0	279000	0	0	9950000	9190000	7150000	5240000	5810000	5920000	0:0:0:0:0:0:0:0:0:0:0:0:0.04:0:0:1.39:1.29:1.00:0.73:0.81:0.83	0	0	0	0	279000	8760000	5650000	0:0:0:0:0.03:1.00:0.65	64	1	438	448	Form-Gly-Arg; Oxidation (M)
1	1	P02769	C.AADDKEACFAVE.G	N	Y	20.28	60	0.4	2070000	0	0	0	0	0	0	0	0	0	0	0	0	0	0	0	8730000	7750000	5860000	8690000	6820000	5670000	0:0:0:0:0:0:0:0:0:0:0:0:0:0:0:1.49:1.32:1.00:1.48:1.16:0.97	0	0	0	0	0	7450000	7060000	0:0:0:0:0:1.00:0.95	64	1	559	570
1	1	P02769	K.ECCDKPLLE.K	N	Y	5.59	60	1	2070000	0	0	0	0	0	0	0	0	0	0	0	0	0	0	0	14400000	12100000	11000000	2350000	1790000	1850000	0:0:0:0:0:0:0:0:0:0:0:0:0:0:0:1.31:1.10:1.00:0.21:0.16:0.17	0	0	0	0	0	12500000	2000000	0:0:0:0:0:1.00:0.16	64	1	276	284
1	1	P02769	C.DEFKADEK(+42.01)K.F	N	Y	6.29	60	0.9	2070000	0	0	0	0	0	0	0	0	0	240000	0	0	9680000	6050000	3780000	5760000	3850000	4180000	3980000	3390000	2570000	0:0:0:0:0:0:0:0:0:0.06:0:0:2.31:1.45:0.90:1.38:0.92:1.00:0.95:0.81:0.61	0	0	0	240000	6500000	4600000	3310000	0:0:0:0.05:1.41:1.00:0.72	64	1	124	132	Acetylation (K)
1	1	P02769	A.RLSQ(+30.01)KFPK.A	N	Y	2.95	60	0.9	2070000	0	0	0	0	0	0	0	0	0	48100	34000	0	17500000	14400000	7340000	321000	568000	509000	950000	840000	893000	0:0:0:0:0:0:0:0:0:0.09:0.07:0:34.33:28.30:14.42:0.63:1.12:1.00:1.87:1.65:1.75	0	0	0	41000	13100000	466000	894000	0:0:0:0.09:28.05:1.00:1.92	64	1	217	224	Form-Methylol
1	1	P02769	F.DEKLFT.F	N	Y	22.58	60	0.9	2070000	0	0	0	0	0	0	0	0	0	0	0	0	0	5040000	4380000	4760000	5700000	4830000	6360000	6170000	6130000	0:0:0:0:0:0:0:0:0:0:0:0:0:1.04:0.91:0.99:1.18:1.00:1.31:1.28:1.27	0	0	0	0	4710000	5100000	6220000	0:0:0:0:0.92:1.00:1.22	64	1	502	507
1	1	P02769	C.DEFKADEK(+14.02)KFWGKYLY.E	N	Y	5.4	60	0.8	3510000	0	0	0	0	0	0	0	0	0	610000	299000	915000	24900000	14100000	11500000	6620000	7000000	5120000	647000	868000	1080000	0:0:0:0:0:0:0:0:0:0.12:0.06:0.18:4.86:2.75:2.24:1.29:1.37:1.00:0.13:0.17:0.21	0	0	0	905000	16800000	6250000	864000	0:0:0:0.14:2.69:1.00:0.14	64	2	124	139	Methylation(KR)
1	1	P02769	W.GKYLY.E	N	Y	11	60	0.6	6450000	0	0	0	0	0	0	0	0	0	0	498000	443000	20600000	15300000	8800000	12300000	11600000	13100000	19000000	17500000	16500000	0:0:0:0:0:0:0:0:0:0:0.04:0.03:1.58:1.17:0.67:0.94:0.89:1.00:1.45:1.34:1.26	0	0	0	941000	23000000	20300000	17700000	0:0:0:0.05:1.14:1.00:0.87	64	3	135	139
1	1	P02769	F.YAPELLY.Y	N	Y	7.15	60	1	2050000	0	0	0	0	0	0	423000	481000	430000	1600000	1320000	1170000	8860000	4790000	4030000	3520000	3680000	3570000	3140000	2900000	3120000	0:0:0:0:0:0:0.12:0.13:0.12:0.45:0.37:0.33:2.48:1.34:1.13:0.99:1.03:1.00:0.88:0.81:0.87	0	0	444000	1360000	5890000	3590000	3050000	0:0:0.12:0.38:1.64:1.00:0.85	64	1	149	155
1	1	P02769	C.TKPESERMPCTE.D	N	Y	17.26	60	0.6	3790000	0	0	0	0	0	0	0	0	0	0	0	0	0	0	0	15800000	14100000	11600000	14800000	12000000	11100000	0:0:0:0:0:0:0:0:0:0:0:0:0:0:0:1.36:1.22:1.00:1.28:1.04:0.96	0	0	0	0	0	13800000	12700000	0:0:0:0:0:1.00:0.92	64	2	438	449
1	1	P02769	C.EKQEPER(+99.03)NECF.L	N	Y	7.03	60	0.9	2030000	0	0	0	0	0	0	0	0	0	0	0	0	0	0	0	11400000	672000	12300000	10300000	8000000	0	0:0:0:0:0:0:0:0:0:0:0:0:0:0:0:0.93:0.05:1.00:0.84:0.65:0	0	0	0	0	0	8110000	9150000	0:0:0:0:0:1.00:1.13	64	1	92	102	Form-Gly-Arg
1	1	P02769	L.YEY(+87.03)SRRHPEYA.V	N	Y	7.15	60	0.7	2020000	0	0	0	0	0	0	0	0	0	0	0	0	7530000	7470000	4340000	4640000	2790000	2380000	4020000	4250000	4940000	0:0:0:0:0:0:0:0:0:0:0:0:3.17:3.14:1.83:1.95:1.17:1.00:1.69:1.79:2.08	0	0	0	0	6450000	3270000	4400000	0:0:0:0:1.97:1.00:1.35	64	1	331	341	Form-Gly
1	1	P02769	N.RRPCFSA.L	N	Y	2.64	60	0.6	2550000	0	0	0	0	0	0	462000	144000	290000	0	0	0	0	0	0	9570000	11600000	11000000	6880000	6890000	6780000	0:0:0:0:0:0:0.04:0.02:0.03:0:0:0:0:0:0:0.87:1.06:1.00:0.63:0.63:0.62	0	0	299000	0	0	18300000	6850000	0:0:0.02:0:0:1.00:0.37	64	2	483	489
1	1	P02769	S.ALTPDETYVPK(+12.00)AFD.E	N	Y	6.87	60	0.4	2000000	0	0	0	0	0	0	0	0	0	409000	0	183000	8680000	5530000	4350000	4280000	3800000	4240000	4230000	3580000	2770000	0:0:0:0:0:0:0:0:0:0.10:0:0.04:2.05:1.30:1.02:1.01:0.89:1.00:1.00:0.84:0.65	0	0	0	296000	6190000	4110000	3530000	0:0:0:0.07:1.51:1.00:0.86	64	1	489	502	Crosslink-KY
1	1	P02769	Q.KFGERALK.A	N	Y	4.26	60	1.8	2000000	0	0	0	0	0	0	329000	260000	242000	87300	247000	1750000	14300000	14500000	7730000	207000	427000	557000	513000	0	836000	0:0:0:0:0:0:0.59:0.47:0.44:0.16:0.44:3.14:25.78:26.07:13.88:0.37:0.77:1.00:0.92:0:1.50	0	0	277000	693000	12200000	397000	674000	0:0:0.70:1.75:30.73:1.00:1.70	64	1	204	211
1	1	P02769	L.LPKIETMR(+198.06).E	N	Y	5.89	60	1	2000000	0	0	0	0	0	0	0	0	0	0	0	0	0	0	0	9500000	10500000	9300000	5190000	3820000	3690000	0:0:0:0:0:0:0:0:0:0:0:0:0:0:0:1.02:1.13:1.00:0.56:0.41:0.40	0	0	0	0	0	9760000	4240000	0:0:0:0:0:1.00:0.43	64	1	178	185	Form-Gly-Arg-double
1	1	P02769	K.SLHTLF.G	N	Y	14.93	60	1.5	1990000	0	0	0	0	0	0	0	0	0	0	0	0	6280000	5400000	4970000	4840000	5240000	5180000	3350000	3320000	3270000	0:0:0:0:0:0:0:0:0:0:0:0:1.21:1.04:0.96:0.93:1.01:1.00:0.65:0.64:0.63	0	0	0	0	5550000	5090000	3310000	0:0:0:0:1.09:1.00:0.65	64	1	65	70
1	1	P02769	S.LHTLFG.D	N	Y	9.05	60	1.2	1990000	0	0	0	111000	0	0	920000	926000	808000	2180000	1810000	1800000	6730000	5750000	4900000	4150000	3620000	3760000	1350000	1550000	1420000	0:0:0:0.03:0:0:0.24:0.25:0.21:0.58:0.48:0.48:1.79:1.53:1.30:1.10:0.96:1.00:0.36:0.41:0.38	0	111000	885000	1930000	5790000	3840000	1440000	0:0.03:0.23:0.50:1.51:1.00:0.38	64	1	66	71
1	1	P02769	F.SALTPDETYVPKAF.D	N	Y	7.75	60	0.9	1990000	0	0	0	0	0	0	0	0	0	0	0	193000	7270000	4480000	4500000	4180000	5040000	3990000	4290000	4240000	3520000	0:0:0:0:0:0:0:0:0:0:0:0.05:1.82:1.12:1.13:1.05:1.26:1.00:1.07:1.06:0.88	0	0	0	193000	5420000	4400000	4020000	0:0:0:0.04:1.23:1.00:0.91	64	1	488	501
1	1	P02769	A.DESHAGCEK(+14.02)SLHT.L	N	Y	6.34	60	0.6	1980000	0	0	0	0	0	0	0	0	0	0	0	0	0	0	0	7710000	12900000	10000000	4970000	2960000	2990000	0:0:0:0:0:0:0:0:0:0:0:0:0:0:0:0.77:1.28:1.00:0.49:0.29:0.30	0	0	0	0	0	10200000	3640000	0:0:0:0:0:1.00:0.36	64	1	56	68	Methylation(KR)
1	1	P02769	T.ADFAEDKDVCK(+70.04)NYQE.A	N	Y	14.45	60	0.8	1980000	0	0	0	0	0	0	0	0	0	0	0	0	20600000	11900000	9070000	0	0	0	0	0	0	-:-:-:-:-:-:-:-:-:-:-:-:64.00:64.00:64.00:-:-:-:-:-:-	0	0	0	0	13800000	0	0	-:-:-:-:64.00:-:-	64	1	306	320	Crotonaldehyde
1	1	P02769	E.KQEPERNECF.L	N	Y	18.43	60	0.9	9400000	0	0	0	0	0	0	0	0	0	0	0	0	2190000	1290000	900000	31200000	29500000	29700000	41200000	31300000	30000000	0:0:0:0:0:0:0:0:0:0:0:0:0.07:0.04:0.03:1.05:0.99:1.00:1.39:1.05:1.01	0	0	0	0	1460000	30100000	34200000	0:0:0:0:0.05:1.00:1.13	64	2	93	102
1	1	P02769	A.LTPDETYVPK(+14.02)AFD.E	N	Y	6.6	60	0.8	1940000	0	0	0	0	0	0	0	0	0	429000	270000	0	7730000	4560000	3720000	4510000	4240000	4380000	4120000	3890000	2990000	0:0:0:0:0:0:0:0:0:0.10:0.06:0:1.76:1.04:0.85:1.03:0.97:1.00:0.94:0.89:0.68	0	0	0	349000	5340000	4380000	3660000	0:0:0:0.08:1.22:1.00:0.84	64	1	490	502	Methylation(KR)
1	1	P02769	L.PKIETMR.E	N	Y	5.49	60	1.5	1940000	0	0	0	0	0	0	314000	321000	0	961000	1150000	349000	9740000	7750000	5480000	2680000	2490000	2980000	1930000	1810000	2830000	0:0:0:0:0:0:0.11:0.11:0:0.32:0.39:0.12:3.27:2.60:1.84:0.90:0.83:1.00:0.65:0.61:0.95	0	0	318000	822000	7660000	2720000	2190000	0:0:0.12:0.30:2.82:1.00:0.81	64	1	179	185
1	1	P02769	E.IARRHPYF.Y	N	Y	10.35	60	0.7	3430000	0	0	0	0	0	0	0	0	0	790000	19200	495000	17800000	10400000	6970000	7030000	5040000	6040000	6040000	5540000	5840000	0:0:0:0:0:0:0:0:0:0.13:0.02:0.08:2.95:1.73:1.15:1.16:0.83:1.00:1.00:0.92:0.97	0	0	0	435000	22900000	12600000	5810000	0:0:0:0.03:1.82:1.00:0.46	64	2	141	148
1	1	P02769	Y.APELLY(+174.06).Y	N	Y	18.62	60	0.7	1910000	0	0	0	0	0	0	0	0	0	0	0	0	14600000	0	6550000	8690000	10400000	0	0	0	0	-:-:-:-:-:-:-:-:-:-:-:-:64.00:-:64.00:64.00:64.00:-:-:-:-	0	0	0	0	10500000	9530000	0	0:0:0:0:1.11:1.00:0	64	1	150	155	Form-Gly-Double
1	1	P02769	F.DKLKHLV.D	N	Y	9.46	60	1.1	1900000	0	0	0	0	0	0	0	0	0	0	0	0	8130000	6250000	4860000	4070000	4130000	3300000	3140000	3200000	2800000	0:0:0:0:0:0:0:0:0:0:0:0:2.46:1.89:1.47:1.23:1.25:1.00:0.95:0.97:0.85	0	0	0	0	6410000	3830000	3050000	0:0:0:0:1.67:1.00:0.79	64	1	374	380
1	1	P02769	Q.KFPKAEFVE.V	N	Y	9.06	60	0.5	1890000	0	0	0	0	0	0	0	0	0	0	0	0	8100000	6690000	4990000	3370000	3590000	3510000	3890000	2930000	2710000	0:0:0:0:0:0:0:0:0:0:0:0:2.31:1.91:1.42:0.96:1.02:1.00:1.11:0.83:0.77	0	0	0	0	6590000	3490000	3180000	0:0:0:0:1.89:1.00:0.91	64	1	221	229
1	1	P02769	T.ADFAEDKDVCK(+12.00)NYQ.E	N	Y	5.86	60	1	1890000	0	0	0	0	0	0	0	0	0	0	0	0	0	0	0	2810000	15300000	3570000	7580000	5840000	4570000	0:0:0:0:0:0:0:0:0:0:0:0:0:0:0:0.79:4.29:1.00:2.13:1.64:1.28	0	0	0	0	0	7220000	6000000	0:0:0:0:0:1.00:0.83	64	1	306	319	Crosslink-KY
1	1	P02769	L.EK(+14.02)SHCIAEVE.K	N	Y	5.7	60	1	1890000	0	0	0	0	0	0	0	0	0	0	0	0	0	0	0	10500000	8320000	7840000	4950000	4450000	3590000	0:0:0:0:0:0:0:0:0:0:0:0:0:0:0:1.34:1.06:1.00:0.63:0.57:0.46	0	0	0	0	0	8880000	4330000	0:0:0:0:0:1.00:0.49	64	1	284	293	Methylation(KR)
1	1	P02769	T.LPDTEKQIK.K	N	Y	7.58	60	0.8	1880000	0	0	0	0	0	0	0	0	0	0	0	0	0	0	0	5690000	4510000	4290000	8930000	7820000	8250000	0:0:0:0:0:0:0:0:0:0:0:0:0:0:0:1.33:1.05:1.00:2.08:1.82:1.92	0	0	0	0	0	4830000	8330000	0:0:0:0:0:1.00:1.73	64	1	515	523
1	1	P02769	T.ADFAEDKDVC(+31.99)K.N	N	Y	3.69	60	1.2	1870000	0	0	0	0	0	0	0	88900	181000	548000	28700	0	19400000	11500000	7570000	0	0	0	0	0	0	-:-:-:-:-:-:-:64.00:64.00:64.00:64.00:-:64.00:64.00:64.00:-:-:-:-:-:-	0	0	135000	288000	12800000	0	0	-:-:64.00:64.00:64.00:-:-	64	1	306	316	Dihydroxy
1	1	P02769	C.TKPESERMP.C	N	Y	7.72	60	0.9	1870000	0	0	0	0	0	0	0	0	0	259000	0	0	7140000	3110000	3910000	4400000	3380000	3880000	4740000	4630000	3780000	0:0:0:0:0:0:0:0:0:0.07:0:0:1.84:0.80:1.01:1.13:0.87:1.00:1.22:1.19:0.97	0	0	0	259000	4720000	3890000	4380000	0:0:0:0.07:1.22:1.00:1.13	64	1	438	446
1	1	P02769	A.VEGPK(+14.02)LVV.S	N	Y	6.68	60	0.9	1870000	0	0	0	0	0	0	0	0	0	537000	593000	609000	6090000	4320000	3200000	4440000	4670000	3870000	3980000	3590000	3320000	0:0:0:0:0:0:0:0:0:0.14:0.15:0.16:1.57:1.12:0.83:1.15:1.21:1.00:1.03:0.93:0.86	0	0	0	579000	4530000	4330000	3630000	0:0:0:0.13:1.05:1.00:0.84	64	1	569	576	Methylation(KR)
1	1	P02769	H.TLF.G	N	Y	5.12	60	0.4	7490000	0	0	0	0	0	0	0	0	0	1590000	1190000	1230000	19600000	15100000	12600000	18400000	17800000	16700000	18200000	18100000	16800000	0:0:0:0:0:0:0:0:0:0.09:0.07:0.07:1.17:0.90:0.75:1.10:1.06:1.00:1.09:1.08:1.00	0	0	0	1340000	15800000	17600000	35600000	0:0:0:0.08:0.89:1.00:2.02	64	2	68	70
1	1	P02769	K.AW(+12.00)SVARLS.Q	N	Y	20.13	60	1.4	1820000	0	0	0	327000	293000	462000	1520000	1530000	1230000	2380000	2150000	2340000	8940000	7560000	5680000	1230000	1470000	1170000	0	0	0	0:0:0:0.28:0.25:0.40:1.30:1.32:1.05:2.04:1.85:2.01:7.67:6.49:4.88:1.06:1.27:1.00:0:0:0	0	361000	1430000	2290000	7400000	1290000	0	0:0.28:1.11:1.78:5.73:1.00:0	64	1	212	219	Form-Schiff-Base
1	1	P02769	T.ESLVN.R	N	Y	2.9	60	0.6	3190000	0	0	0	0	0	0	0	0	0	0	0	0	8520000	5680000	4050000	6720000	7040000	5990000	10600000	9520000	8910000	0:0:0:0:0:0:0:0:0:0:0:0:1.42:0.95:0.68:1.12:1.18:1.00:1.77:1.59:1.49	0	0	0	0	6080000	6590000	9670000	0:0:0:0:0.92:1.00:1.47	64	2	478	482
1	1	P02769	T.RKVPQ(+30.01)VS.T	N	Y	4.6	60	0.7	1780000	0	0	0	0	0	0	0	0	0	0	0	0	8750000	3140000	2680000	1440000	0	2200000	6220000	6950000	5920000	0:0:0:0:0:0:0:0:0:0:0:0:3.98:1.43:1.22:0.65:0:1.00:2.83:3.16:2.70	0	0	0	0	4860000	1820000	6360000	0:0:0:0:2.68:1.00:3.50	64	1	412	418	Form-Methylol
1	1	P02769	A.VSVLLR.L	N	Y	8.6	60	1.5	1760000	0	0	0	0	0	0	0	579000	469000	2410000	2080000	0	8500000	6790000	5270000	3310000	2840000	3480000	1320000	0	0	0:0:0:0:0:0:0:0.17:0.13:0.69:0.60:0:2.44:1.95:1.52:0.95:0.82:1.00:0.38:0:0	0	0	524000	2240000	6850000	3210000	1320000	0:0:0.16:0.70:2.13:1.00:0.41	64	1	342	347
1	1	P02769	K.AEFVEVTKLVT.D	N	Y	9.62	60	0.8	1750000	0	0	0	0	0	0	644000	642000	652000	1980000	1590000	1580000	7180000	4910000	5670000	3200000	3180000	3100000	666000	895000	753000	0:0:0:0:0:0:0.21:0.21:0.21:0.64:0.51:0.51:2.32:1.58:1.83:1.03:1.03:1.00:0.21:0.29:0.24	0	0	646000	1720000	5920000	3160000	772000	0:0:0.20:0.54:1.87:1.00:0.24	64	1	225	235
1	1	P02769	V.EVSR(+99.03)SLG.K	N	Y	7.57	60	1.2	1740000	0	0	0	86800	0	122000	1190000	1220000	1220000	2070000	55000	3280000	7870000	4010000	4130000	1720000	2550000	3120000	0	1880000	2050000	0:0:0:0.03:0:0.04:0.38:0.39:0.39:0.66:0.02:1.05:2.52:1.28:1.32:0.55:0.82:1.00:0:0.60:0.66	0	104000	1210000	1800000	5340000	2470000	1960000	0:0.04:0.49:0.73:2.16:1.00:0.80	64	1	424	430	Form-Gly-Arg
1	1	P02769	S.VLLR(+99.03).L	N	Y	6.44	60	1.8	1740000	0	0	0	50400	0	0	287000	272000	298000	1070000	61100	1420000	9580000	4250000	4540000	1760000	2760000	2800000	1850000	2750000	2840000	0:0:0:0.02:0:0:0.10:0.10:0.11:0.38:0.02:0.51:3.42:1.52:1.62:0.63:0.99:1.00:0.66:0.98:1.01	0	50400	285000	847000	6120000	2440000	2480000	0:0.02:0.12:0.35:2.51:1.00:1.02	64	1	344	347	Form-Gly-Arg
1	1	P02769	K.DLGEEHFKGLVL.I	N	Y	9.9	60	0.7	7370000	0	0	0	193000	244000	369000	3200000	3370000	2990000	6300000	4570000	5510000	40800000	22700000	19900000	8470000	7730000	10200000	6180000	6140000	5870000	0:0:0:0.02:0.02:0.04:0.31:0.33:0.29:0.62:0.45:0.54:4.01:2.24:1.95:0.83:0.76:1.00:0.61:0.60:0.58	0	336000	3190000	5460000	31200000	8790000	6060000	0:0.04:0.36:0.62:3.55:1.00:0.69	64	3	13	24
1	1	P02769	L.IAFSQYLQ.Q	N	Y	10.43	60	1.2	12100000	0	340000	0	5450000	5680000	6310000	17800000	20000000	18600000	29900000	23000000	21400000	39900000	16300000	17100000	4920000	7400000	7810000	3940000	4310000	4270000	0:0.04:0:0.70:0.73:0.81:2.27:2.57:2.39:3.83:2.94:2.74:5.11:2.09:2.20:0.63:0.95:1.00:0.50:0.55:0.55	340000	5810000	18800000	24800000	24400000	6710000	4170000	0.05:0.87:2.80:3.69:3.64:1.00:0.62	64	3	25	32
1	1	P02769	D.QFEKLG.E	N	Y	8.91	60	0.8	1710000	0	0	0	0	0	0	0	262000	0	0	0	0	4510000	3620000	2240000	3980000	2630000	3340000	5220000	5100000	4990000	0:0:0:0:0:0:0:0.08:0:0:0:0:1.35:1.08:0.67:1.19:0.79:1.00:1.57:1.53:1.49	0	0	262000	0	3460000	3310000	5100000	0:0:0.08:0:1.04:1.00:1.54	64	1	393	398
1	1	P02769	K.AWSVARLSQK(+24.00)FPK.A	N	Y	3.41	60	1.5	1700000	0	0	0	0	0	0	0	0	171000	0	217000	0	30600000	254000	676000	414000	273000	3210000	0	0	0	0:0:0:0:0:0:0:0:0.05:0:0.07:0:9.54:0.08:0.21:0.13:0.09:1.00:0:0:0	0	0	171000	217000	10500000	1300000	0	0:0:0.13:0.17:8.09:1.00:0	64	1	212	224	Crosslink-KR
1	1	P02769	K.SLHTLFG.D	N	Y	10.87	60	1.6	1700000	0	0	0	0	0	0	618000	519000	455000	1610000	1290000	1160000	6050000	5570000	4600000	3110000	3440000	3840000	1060000	1190000	1190000	0:0:0:0:0:0:0.16:0.14:0.12:0.42:0.34:0.30:1.58:1.45:1.20:0.81:0.90:1.00:0.28:0.31:0.31	0	0	531000	1360000	5410000	3470000	1150000	0:0:0.15:0.39:1.56:1.00:0.33	64	1	65	71
1	1	P02769	C.VADESHAGCEKSLHT.L	N	Y	4.99	60	0.9	1690000	0	0	0	0	0	0	0	0	0	0	0	0	0	0	0	11600000	8460000	5000000	4440000	3070000	2840000	0:0:0:0:0:0:0:0:0:0:0:0:0:0:0:2.33:1.69:1.00:0.89:0.61:0.57	0	0	0	0	0	8370000	3450000	0:0:0:0:0:1.00:0.41	64	1	54	68
1	1	P02769	V.EVTKLVTDLT.K	N	Y	6.88	60	1	1660000	0	0	0	0	0	0	283000	0	265000	1180000	965000	867000	6060000	5420000	5110000	4050000	3640000	3220000	1360000	1300000	1200000	0:0:0:0:0:0:0.09:0:0.08:0.37:0.30:0.27:1.88:1.68:1.59:1.26:1.13:1.00:0.42:0.40:0.37	0	0	274000	1000000	5530000	3640000	1290000	0:0:0.08:0.28:1.52:1.00:0.35	64	1	229	238
1	1	P02769	V.LHEKTPVS.E	N	Y	6.29	60	1.3	1660000	0	0	0	0	0	0	348000	0	101000	39800	112000	1150000	7220000	3240000	5960000	1950000	4730000	3330000	2400000	2530000	1800000	0:0:0:0:0:0:0.10:0:0.03:0.02:0.03:0.35:2.17:0.97:1.79:0.59:1.42:1.00:0.72:0.76:0.54	0	0	225000	435000	5470000	3340000	2240000	0:0:0.07:0.13:1.64:1.00:0.67	64	1	462	469
1	1	P02769	A.SIQK(+14.02)FG.E	N	Y	4.52	60	1.6	1650000	0	0	0	0	0	0	0	0	0	457000	16100	595000	0	6540000	0	5890000	0	5690000	5500000	5170000	4800000	0:0:0:0:0:0:0:0:0:0.08:0.02:0.10:0:1.15:0:1.03:0:1.00:0.97:0.91:0.84	0	0	0	356000	6540000	5790000	5160000	0:0:0:0.06:1.13:1.00:0.89	64	1	201	206	Methylation(KR)
1	1	P02769	N.C(+12.00)DQFEK(+12.00)LG.E	N	Y	15.95	60	1.2	1640000	0	0	0	0	0	0	0	0	0	0	0	0	0	0	0	7110000	6280000	5790000	5320000	4960000	4960000	0:0:0:0:0:0:0:0:0:0:0:0:0:0:0:1.23:1.09:1.00:0.92:0.86:0.86	0	0	0	0	0	6390000	5080000	0:0:0:0:0:1.00:0.79	64	1	391	398	Crosslink-CK; Crosslink-KY
1	1	P02769	G.TR(+99.03)CCTK(+24.00)PESER(+99.03)MPCT.E	N	Y	4.34	60	0.9	1630000	0	0	0	0	0	0	0	0	0	0	0	0	0	0	0	11500000	11600000	10300000	0	854000	0	0:0:0:0:0:0:0:0:0:0:0:0:0:0:0:1.12:1.12:1.00:0:0.08:0	0	0	0	0	0	11100000	854000	0:0:0:0:0:1.00:0.08	64	1	434	448	Form-Gly-Arg; Crosslink-KR
1	1	P02769	E.KQEPERNEC(+12.00)F.L	N	Y	17.55	60	0.3	1620000	0	0	0	0	0	0	0	0	0	0	0	0	0	0	0	8010000	5830000	6900000	7340000	6000000	0	0:0:0:0:0:0:0:0:0:0:0:0:0:0:0:1.16:0.84:1.00:1.06:0.87:0	0	0	0	0	0	6910000	6670000	0:0:0:0:0:1.00:0.96	64	1	93	102	Crosslink-CK
1	1	P02769	Y.STVFDK(+27.99)LK.H	N	Y	7.88	60	0.8	1610000	0	0	0	0	0	0	0	0	0	404000	403000	392000	6500000	4570000	4250000	3820000	4010000	3790000	1820000	1720000	2060000	0:0:0:0:0:0:0:0:0:0.11:0.11:0.10:1.72:1.21:1.12:1.01:1.06:1.00:0.48:0.45:0.55	0	0	0	400000	5110000	3870000	1870000	0:0:0:0.10:1.32:1.00:0.48	64	1	370	377	Formylation
1	1	P02769	E.YSR(+99.03)RHPEYA.V	N	Y	13.51	60	0.5	9760000	0	0	0	0	0	0	0	0	0	0	76400	0	32300000	28400000	17600000	22900000	16100000	21800000	22300000	19500000	24000000	0:0:0:0:0:0:0:0:0:0:0.02:0:1.48:1.30:0.81:1.05:0.74:1.00:1.02:0.89:1.10	0	0	0	76400	26100000	20300000	44100000	0:0:0:0.02:1.29:1.00:2.17	64	3	333	341	Form-Gly-Arg
1	1	P02769	N.RR(+99.03)PCF.S	N	Y	5.95	60	1	19600000	0	0	0	70100	0	0	2230000	1720000	1430000	2400000	144000	2610000	3740000	1220000	1180000	59300000	69900000	71100000	65100000	64600000	64000000	0:0:0:0.02:0:0:0.03:0.02:0.02:0.03:0.02:0.04:0.05:0.02:0.02:0.83:0.98:1.00:0.92:0.91:0.90	0	70100	1800000	1740000	3280000	74700000	69800000	0:0.02:0.02:0.02:0.04:1.00:0.94	64	4	483	487	Form-Gly-Arg
1	1	P02769	C.TKPESERM(+15.99)PCT.E	N	Y	4.04	60	0.8	1570000	0	0	0	0	0	0	0	0	0	0	0	0	0	0	0	2670000	1980000	4790000	13200000	6160000	4170000	0:0:0:0:0:0:0:0:0:0:0:0:0:0:0:0.56:0.41:1.00:2.77:1.29:0.87	0	0	0	0	0	3140000	7860000	0:0:0:0:0:1.00:2.50	64	1	438	448	Oxidation (M)
1	1	P02769	A.EVEKD(-18.01)AIPENLPPLT.A	N	Y	6.6	60	0.9	1560000	0	0	0	0	0	0	262000	292000	273000	1070000	679000	856000	9640000	6280000	6390000	1580000	1700000	1450000	1010000	1030000	287000	0:0:0:0:0:0:0.18:0.20:0.19:0.74:0.47:0.59:6.66:4.34:4.41:1.09:1.17:1.00:0.70:0.71:0.20	0	0	276000	869000	7440000	1580000	776000	0:0:0.17:0.55:4.72:1.00:0.49	64	1	291	305	Dehydration
1	1	P02769	E.C(+12.00)CHGDLL.E	N	Y	11.71	60	1.4	1560000	0	0	0	0	0	0	0	0	0	0	0	0	0	0	0	6990000	7000000	6850000	4560000	3350000	4040000	0:0:0:0:0:0:0:0:0:0:0:0:0:0:0:1.02:1.02:1.00:0.67:0.49:0.59	0	0	0	0	0	6940000	3980000	0:0:0:0:0:1.00:0.57	64	1	244	250	Crosslink-CK
1	1	P02769	L.YEYSRRHPEY.A	N	Y	5.15	60	0.8	1550000	0	0	0	0	0	0	0	0	0	0	0	0	9770000	0	3690000	3020000	2510000	3600000	3440000	2830000	3700000	0:0:0:0:0:0:0:0:0:0:0:0:2.71:0:1.02:0.84:0.70:1.00:0.96:0.79:1.03	0	0	0	0	6730000	3040000	3320000	0:0:0:0:2.21:1.00:1.09	64	1	331	340
1	1	P02769	C.LLPKIE.T	N	Y	7.46	60	1	1550000	0	0	0	0	0	0	0	0	0	0	0	0	4250000	3710000	3090000	4840000	3830000	4080000	2920000	2680000	3130000	0:0:0:0:0:0:0:0:0:0:0:0:1.04:0.91:0.76:1.19:0.94:1.00:0.71:0.66:0.77	0	0	0	0	3680000	4250000	2910000	0:0:0:0:0.87:1.00:0.68	64	1	177	182
1	1	P02769	A.LTPDETYVPK(+12.00)AFD.E	N	Y	8.73	60	0.5	1550000	0	0	0	0	0	0	0	0	0	0	0	0	5080000	4130000	3540000	3680000	3820000	3160000	3630000	2920000	2570000	0:0:0:0:0:0:0:0:0:0:0:0:1.61:1.31:1.12:1.16:1.21:1.00:1.15:0.93:0.81	0	0	0	0	4250000	3550000	3040000	0:0:0:0:1.20:1.00:0.86	64	1	490	502	Crosslink-KY
1	1	P02769	Y.STVFDKLKHLV.D	N	Y	7.68	60	1.4	1530000	0	0	0	0	0	0	0	0	165000	1420000	1010000	1070000	9990000	4660000	6120000	1770000	0	3910000	0	2100000	0	0:0:0:0:0:0:0:0:0.04:0.36:0.26:0.27:2.55:1.19:1.56:0.45:0:1.00:0:0.54:0	0	0	165000	1170000	6930000	2840000	2100000	0:0:0.06:0.41:2.44:1.00:0.74	64	1	370	380
1	1	P02769	C.C(+12.00)HGDLLE.C	N	Y	10.48	60	0.7	1530000	0	0	0	0	0	0	0	0	0	0	0	0	782000	0	0	8560000	8730000	7960000	6190000	0	0	0:0:0:0:0:0:0:0:0:0:0:0:0.10:0:0:1.08:1.10:1.00:0.78:0:0	0	0	0	0	782000	8420000	6190000	0:0:0:0:0.09:1.00:0.74	64	1	245	251	Crosslink-CK
1	1	P02769	R.NECFL.S	N	Y	5.63	60	0.4	1530000	0	0	0	0	0	0	0	0	0	0	0	0	0	0	0	5900000	5770000	4780000	5360000	5080000	5200000	0:0:0:0:0:0:0:0:0:0:0:0:0:0:0:1.23:1.21:1.00:1.12:1.06:1.09	0	0	0	0	0	5480000	5210000	0:0:0:0:0:1.00:0.95	64	1	99	103
1	1	P02769	Y.STVFDKLKH(+87.03)LVD.E	N	Y	7.25	60	1	1530000	0	0	0	0	0	0	0	0	0	0	0	0	7610000	2940000	3510000	2740000	2710000	2620000	2700000	4020000	3200000	0:0:0:0:0:0:0:0:0:0:0:0:2.91:1.12:1.34:1.05:1.04:1.00:1.03:1.53:1.22	0	0	0	0	4690000	2690000	3310000	0:0:0:0:1.74:1.00:1.23	64	1	370	381	Form-Gly
1	1	P02769	G.SFLY(+87.03).E	N	Y	14.1	60	0.3	6400000	0	0	0	0	0	0	684000	603000	621000	2750000	2120000	2230000	18700000	16000000	12400000	16700000	15100000	12800000	12200000	10800000	10700000	0:0:0:0:0:0:0.05:0.05:0.05:0.22:0.17:0.17:1.47:1.25:0.97:1.31:1.18:1.00:0.95:0.85:0.84	0	0	636000	2370000	15700000	14900000	22200000	0:0:0.04:0.16:1.06:1.00:1.49	64	3	328	331	Form-Gly
1	1	P02769	T.KVHKEC(-1.01)C(-1.01)HGDLL.E	N	Y	4.25	60	1.5	1520000	0	0	0	0	0	0	322000	185000	332000	1160000	39900	1020000	9860000	7480000	5470000	1690000	1050000	771000	766000	794000	994000	0:0:0:0:0:0:0.42:0.24:0.43:1.50:0.05:1.33:12.79:9.70:7.09:2.19:1.36:1.00:0.99:1.03:1.29	0	0	280000	740000	7600000	1170000	851000	0:0:0.24:0.63:6.50:1.00:0.73	64	1	239	250	Half of a disulfide bridge
1	1	P02769	S.RRHPEYAVS.V	N	Y	4.26	60	1	1500000	0	0	0	0	0	0	0	0	0	0	0	0	3870000	1950000	2000000	1700000	3060000	4280000	4550000	4410000	5690000	0:0:0:0:0:0:0:0:0:0:0:0:0.90:0.45:0.47:0.40:0.72:1.00:1.06:1.03:1.33	0	0	0	0	2610000	3010000	4880000	0:0:0:0:0.87:1.00:1.62	64	1	335	343
1	1	P02769	E.SERMPC(+12.00)TE.D	N	Y	22.31	60	0.6	1490000	0	0	0	0	0	0	0	0	0	0	0	0	0	0	0	6770000	7280000	7370000	5440000	4510000	0	0:0:0:0:0:0:0:0:0:0:0:0:0:0:0:0.92:0.99:1.00:0.74:0.61:0	0	0	0	0	0	7140000	4980000	0:0:0:0:0:1.00:0.70	64	1	442	449	Crosslink-CK
1	1	P02769	I.AEVEKDAIPEN.L	N	Y	7.7	60	0.6	1490000	0	0	0	0	0	0	0	0	0	0	0	0	7510000	5030000	4030000	2310000	2170000	1930000	2690000	2940000	2670000	0:0:0:0:0:0:0:0:0:0:0:0:3.90:2.61:2.09:1.20:1.13:1.00:1.40:1.53:1.39	0	0	0	0	5520000	2130000	2770000	0:0:0:0:2.59:1.00:1.30	64	1	290	300
1	1	P02769	F.SALTPDETYVPK(+12.00)AFD.E	N	Y	8.58	60	0.8	1480000	0	0	0	0	0	0	0	0	0	0	363000	0	5840000	3910000	3110000	2950000	4030000	3030000	3080000	2740000	2130000	0:0:0:0:0:0:0:0:0:0:0.12:0:1.92:1.29:1.02:0.97:1.33:1.00:1.01:0.90:0.70	0	0	0	363000	4280000	3340000	2650000	0:0:0:0.11:1.28:1.00:0.79	64	1	488	502	Crosslink-KY
1	1	P02769	A.RLSQKFPKAEFVEVT.K	N	Y	9.73	60	0.8	1480000	0	0	0	0	0	0	0	0	0	0	0	750000	13200000	9690000	7430000	0	0	0	0	0	0	-:-:-:-:-:-:-:-:-:-:-:64.00:64.00:64.00:64.00:-:-:-:-:-:-	0	0	0	750000	10100000	0	0	-:-:-:64.00:64.00:-:-	64	1	217	231
1	1	P02769	E.C(-1.01)ADDRADLAKYIC(-1.01)DN(+87.03)QDTISSKLK.E	N	Y	14.72	60	0.5	3460000	0	0	0	0	0	0	0	0	0	0	0	0	35600000	21700000	15400000	0	0	0	0	0	0	-:-:-:-:-:-:-:-:-:-:-:-:64.00:64.00:64.00:-:-:-:-:-:-	0	0	0	0	24200000	0	0	-:-:-:-:64.00:-:-	64	2	252	275	Half of a disulfide bridge; Form-Gly
1	1	P02769	T.LCDEFK.A	N	Y	16.16	60	0.6	4300000	0	0	0	0	0	0	0	0	0	0	0	0	0	0	0	19400000	20700000	19600000	10300000	10400000	9800000	0:0:0:0:0:0:0:0:0:0:0:0:0:0:0:0.99:1.06:1.00:0.53:0.53:0.50	0	0	0	0	0	19900000	10200000	0:0:0:0:0:1.00:0.51	64	2	122	127
1	1	P02769	Q.NALIVR(+99.03)YTRK(+24.00)VPQVS.T	N	Y	6.49	60	1.2	1450000	0	0	0	0	0	0	131000	423000	307000	1000000	799000	741000	9520000	3400000	2000000	2320000	2850000	2410000	1500000	1670000	1460000	0:0:0:0:0:0:0.05:0.18:0.13:0.42:0.33:0.31:3.95:1.41:0.83:0.96:1.18:1.00:0.62:0.69:0.61	0	0	287000	848000	4970000	2530000	1540000	0:0:0.11:0.34:1.97:1.00:0.61	64	1	404	418	Form-Gly-Arg; Crosslink-KR
1	1	P02769	A.KTCVADESHAGCE.K	N	Y	4.27	60	0.4	1450000	0	0	0	0	0	0	0	0	0	0	0	0	0	0	0	6610000	7130000	8220000	3590000	2500000	2460000	0:0:0:0:0:0:0:0:0:0:0:0:0:0:0:0.80:0.87:1.00:0.44:0.30:0.30	0	0	0	0	0	7320000	2850000	0:0:0:0:0:1.00:0.39	64	1	51	63
1	1	P02769	F.AVEGPK(+14.02)LVV.S	N	Y	8.13	60	1.3	1450000	0	0	0	0	0	0	0	0	0	491000	0	301000	4800000	3500000	2500000	3920000	3560000	3170000	2960000	2760000	2450000	0:0:0:0:0:0:0:0:0:0.15:0:0.09:1.51:1.10:0.79:1.24:1.12:1.00:0.93:0.87:0.77	0	0	0	396000	3600000	3550000	2720000	0:0:0:0.11:1.01:1.00:0.77	64	1	568	576	Methylation(KR)
1	1	P02769	E.CADDRADLA.K	N	Y	6.45	60	1	1440000	0	0	0	0	0	0	0	0	0	0	0	0	0	0	0	3930000	4710000	4110000	5790000	5560000	6220000	0:0:0:0:0:0:0:0:0:0:0:0:0:0:0:0.96:1.15:1.00:1.41:1.35:1.52	0	0	0	0	0	4250000	5860000	0:0:0:0:0:1.00:1.38	64	1	252	260
1	1	P02769	K.AWSVAR(+99.03)LSQK(+24.00)FPK.A	N	Y	6.56	60	0.8	1440000	0	0	0	0	0	0	0	0	0	350000	217000	209000	5720000	1670000	2330000	6130000	3440000	4590000	1900000	1900000	1840000	0:0:0:0:0:0:0:0:0:0.08:0.05:0.05:1.24:0.36:0.51:1.34:0.75:1.00:0.41:0.41:0.40	0	0	0	259000	3240000	4720000	1880000	0:0:0:0.05:0.69:1.00:0.40	64	1	212	224	Form-Gly-Arg; Crosslink-KR
1	1	P02769	K.DAIPEN(-17.03)LPPLT.A	N	Y	6.37	60	0.9	1440000	0	0	0	0	0	0	393000	278000	283000	412000	711000	157000	6470000	4150000	2870000	2640000	2750000	2790000	2500000	2060000	1720000	0:0:0:0:0:0:0.14:0.10:0.10:0.15:0.25:0.06:2.32:1.49:1.03:0.95:0.98:1.00:0.90:0.74:0.62	0	0	318000	427000	4500000	2730000	2090000	0:0:0.12:0.16:1.65:1.00:0.77	64	1	295	305	Ammonia-loss (N)
1	1	P02769	K.AFDEKLF.T	N	Y	8.17	60	1	1410000	0	0	0	0	0	0	0	0	0	0	0	0	4310000	2700000	2620000	3490000	3870000	3120000	3350000	3150000	3020000	0:0:0:0:0:0:0:0:0:0:0:0:1.38:0.86:0.84:1.12:1.24:1.00:1.07:1.01:0.97	0	0	0	0	3210000	3490000	3180000	0:0:0:0:0.92:1.00:0.91	64	1	500	506
1	1	P02769	K.FGER(+99.03)ALK.A	N	Y	9.05	60	0.7	11100000	0	0	0	41900	40700	53000	1530000	1060000	1320000	3140000	240000	3370000	49200000	36500000	28600000	24100000	20900000	16800000	16100000	14400000	14600000	0:0:0:0.02:0.02:0.02:0.09:0.06:0.08:0.19:0.02:0.20:2.92:2.17:1.70:1.43:1.24:1.00:0.96:0.86:0.86	0	45200	1300000	2250000	38100000	28700000	15000000	0:0.02:0.05:0.08:1.33:1.00:0.52	64	3	205	211	Form-Gly-Arg
1	1	P02769	Q.NALIVRYTRK(+24.00)VPQVS.T	N	Y	6.24	60	1	1390000	0	0	0	0	0	0	259000	126000	267000	853000	607000	478000	10900000	4870000	4770000	819000	1460000	953000	801000	1270000	783000	0:0:0:0:0:0:0.27:0.13:0.28:0.90:0.64:0.50:11.41:5.11:5.00:0.86:1.54:1.00:0.84:1.33:0.82	0	0	217000	646000	6840000	1080000	950000	0:0:0.20:0.60:6.34:1.00:0.88	64	1	404	418	Crosslink-KR
1	1	P02769	N.C(+12.00)DQFEKLG.E	N	Y	20.68	60	0.4	1380000	0	0	0	0	0	0	0	0	0	0	0	0	0	0	0	4640000	4790000	4180000	5940000	4840000	4680000	0:0:0:0:0:0:0:0:0:0:0:0:0:0:0:1.11:1.14:1.00:1.42:1.16:1.12	0	0	0	0	0	4530000	5150000	0:0:0:0:0:1.00:1.14	64	1	391	398	Crosslink-CK
1	1	P02769	S.ALTPDETY(+87.03)VPKAFDEKLFT.F	N	Y	4.82	60	1.1	1380000	0	0	0	0	0	0	0	0	0	0	0	0	9490000	2200000	4770000	3310000	2930000	2430000	1680000	1040000	1150000	0:0:0:0:0:0:0:0:0:0:0:0:3.91:0.91:1.97:1.36:1.21:1.00:0.69:0.43:0.47	0	0	0	0	5490000	2890000	1290000	0:0:0:0:1.90:1.00:0.45	64	1	489	507	Form-Gly
1	1	P02769	A.RRHPYFY.A	N	Y	9.63	60	1.3	1360000	0	0	0	0	0	0	0	0	0	0	0	0	5380000	2300000	1710000	2760000	2780000	2120000	4710000	3850000	3020000	0:0:0:0:0:0:0:0:0:0:0:0:2.54:1.09:0.81:1.30:1.31:1.00:2.22:1.82:1.42	0	0	0	0	3130000	2550000	3860000	0:0:0:0:1.23:1.00:1.51	64	1	143	149
1	1	P02769	H.LVDEPQNLIK.Q	N	Y	7.26	60	0.8	1350000	0	0	0	0	0	0	0	0	0	0	0	0	7480000	5090000	4540000	2220000	2190000	1820000	1730000	1880000	1490000	0:0:0:0:0:0:0:0:0:0:0:0:4.10:2.79:2.49:1.22:1.20:1.00:0.95:1.03:0.82	0	0	0	0	5700000	2080000	1700000	0:0:0:0:2.75:1.00:0.82	64	1	379	388
1	1	P02769	K.AW(+12.00)SVARLSQK(+24.00)FPK.A	N	Y	2.33	60	1.2	1350000	0	0	0	0	0	0	0	0	0	0	144000	0	3840000	15500000	730000	319000	978000	6790000	124000	0	0	0:0:0:0:0:0:0:0:0:0:0.02:0:0.57:2.28:0.11:0.05:0.14:1.00:0.02:0:0	0	0	0	144000	6690000	2700000	124000	0:0:0:0.05:2.48:1.00:0.05	64	1	212	224	Form-Schiff-Base; Crosslink-KR
1	1	P02769	F.AVEGPKLV.V	N	Y	6.54	60	1.2	1350000	0	0	0	0	0	0	0	0	0	0	0	0	5080000	3050000	2400000	3180000	2850000	3160000	2680000	2990000	2850000	0:0:0:0:0:0:0:0:0:0:0:0:1.61:0.97:0.76:1.01:0.90:1.00:0.85:0.94:0.90	0	0	0	0	3510000	3070000	2840000	0:0:0:0:1.15:1.00:0.93	64	1	568	575
1	1	P02769	A.FVDKCC.A	N	Y	4.65	60	1.3	1340000	0	0	0	0	0	0	0	0	0	0	0	0	0	0	0	5810000	6580000	6480000	3080000	3430000	2750000	0:0:0:0:0:0:0:0:0:0:0:0:0:0:0:0.90:1.02:1.00:0.48:0.53:0.42	0	0	0	0	0	6290000	3090000	0:0:0:0:0:1.00:0.49	64	1	553	558
1	1	P02769	Q.NC(+12.00)DQFEKLG.E	N	Y	8.37	60	0.6	1340000	0	0	0	0	0	0	0	0	0	0	0	0	0	0	0	6050000	5130000	4560000	4320000	4300000	3720000	0:0:0:0:0:0:0:0:0:0:0:0:0:0:0:1.32:1.12:1.00:0.95:0.94:0.81	0	0	0	0	0	5250000	4110000	0:0:0:0:0:1.00:0.78	64	1	390	398	Crosslink-CK
1	1	P02769	D.DSPDLPK.L	N	Y	4.1	60	0.9	1730000	0	0	0	0	0	0	149000	151000	0	501000	44100	0	7630000	4590000	4900000	3410000	3480000	3740000	3040000	2280000	2450000	0:0:0:0:0:0:0.04:0.04:0:0.13:0.02:0:2.04:1.23:1.31:0.91:0.93:1.00:0.81:0.61:0.65	0	0	150000	284000	6900000	3730000	2590000	0:0:0.04:0.08:1.85:1.00:0.69	64	2	108	114
1	1	P02769	S.HK(+12.00)DDSPDLPK.L	N	Y	5.53	60	1.2	1330000	0	0	0	0	0	0	0	0	0	0	0	0	3160000	2380000	1270000	4460000	2630000	2230000	3820000	4070000	3870000	0:0:0:0:0:0:0:0:0:0:0:0:1.42:1.07:0.57:2.00:1.18:1.00:1.71:1.83:1.74	0	0	0	0	2270000	3110000	3920000	0:0:0:0:0.73:1.00:1.26	64	1	105	114	Crosslink-KY
1	1	P02769	A.KDDPHACY.S	N	Y	6.11	60	0.6	1330000	0	0	0	0	0	0	0	0	0	0	0	0	0	0	0	2830000	4430000	5070000	4120000	4610000	6790000	0:0:0:0:0:0:0:0:0:0:0:0:0:0:0:0.56:0.87:1.00:0.81:0.91:1.34	0	0	0	0	0	4110000	5180000	0:0:0:0:0:1.00:1.26	64	1	362	369
1	1	P02769	L.LPK(+27.99)IETMR.E	N	Y	3.92	60	1.3	1320000	0	0	0	0	0	0	419000	0	0	0	616000	624000	7100000	4470000	4400000	2480000	2140000	2430000	791000	1270000	1010000	0:0:0:0:0:0:0.17:0:0:0:0.25:0.26:2.93:1.84:1.81:1.02:0.88:1.00:0.33:0.52:0.42	0	0	419000	620000	5330000	2350000	1020000	0:0:0.18:0.26:2.27:1.00:0.44	64	1	178	185	Formylation
1	1	P02769	S.ALTPDETYVPK(+12.00)AFDEKLFT.F	N	Y	5.32	60	1.1	1320000	0	0	0	0	0	0	0	0	0	0	0	0	8080000	4520000	3790000	2750000	2300000	1350000	1810000	1420000	1710000	0:0:0:0:0:0:0:0:0:0:0:0:5.98:3.35:2.80:2.04:1.71:1.00:1.34:1.05:1.27	0	0	0	0	5460000	2130000	1640000	0:0:0:0:2.56:1.00:0.77	64	1	489	507	Crosslink-KY
1	1	P02769	I.AEVEKDAIPENLPPLT.A	N	Y	5.55	60	0.9	1300000	0	0	0	0	0	0	0	231000	151000	440000	463000	378000	7760000	5290000	4500000	1840000	1610000	1670000	1190000	867000	978000	0:0:0:0:0:0:0:0.14:0.09:0.26:0.28:0.23:4.66:3.17:2.70:1.10:0.97:1.00:0.71:0.52:0.59	0	0	191000	427000	5850000	1710000	1010000	0:0:0.11:0.25:3.43:1.00:0.59	64	1	290	305
1	1	P02769	A.FVDKC(-1.01)C(-1.01)A.A	N	Y	5.58	60	1	1280000	0	0	0	0	0	0	190000	0	165000	452000	28400	576000	6010000	4180000	3060000	1940000	1910000	1820000	2720000	2100000	1720000	0:0:0:0:0:0:0.10:0:0.09:0.25:0.02:0.32:3.30:2.29:1.68:1.07:1.05:1.00:1.49:1.16:0.94	0	0	178000	352000	4420000	1890000	2180000	0:0:0.09:0.19:2.34:1.00:1.15	64	1	553	559	Half of a disulfide bridge
1	1	P02769	V.D(+12.00)EPQNLIK.Q	N	Y	4.01	60	1.5	3860000	0	0	0	0	0	0	0	0	0	0	934000	767000	20500000	7810000	6790000	8690000	6400000	5730000	10300000	4590000	8590000	0:0:0:0:0:0:0:0:0:0:0.16:0.13:3.59:1.36:1.19:1.52:1.12:1.00:1.79:0.80:1.50	0	0	0	851000	13400000	6940000	9230000	0:0:0:0.12:1.93:1.00:1.33	64	2	381	388	Cyclic-N-term
1	1	P02769	Q.E(-18.01)AKDAFL.G	N	Y	21.61	60	0.9	1270000	0	0	0	0	0	0	0	0	0	0	0	0	6160000	3950000	3770000	4320000	4420000	4020000	0	0	0	0:0:0:0:0:0:0:0:0:0:0:0:1.53:0.98:0.94:1.07:1.10:1.00:0:0:0	0	0	0	0	4630000	4250000	0	0:0:0:0:1.09:1.00:0	64	1	320	326	Pyro-glu from E
1	1	P02769	L.TPDETYVPKAFD.E	N	Y	6.8	60	0.7	1270000	0	0	0	0	0	0	0	0	0	0	0	0	4290000	2440000	1720000	3490000	2880000	2610000	3530000	2710000	2890000	0:0:0:0:0:0:0:0:0:0:0:0:1.64:0.94:0.66:1.34:1.10:1.00:1.35:1.04:1.11	0	0	0	0	2820000	3000000	3040000	0:0:0:0:0.94:1.00:1.02	64	1	491	502
1	1	P02769	K.AW(+12.00)SVARLSQ(+30.01)KFPK(+12.00).A	N	Y	3.94	60	1.2	1260000	0	0	0	0	0	0	9850	0	0	253000	297000	0	14300000	4930000	5810000	177000	352000	276000	118000	0	0	0:0:0:0:0:0:0.04:0:0:0.91:1.08:0:51.77:17.85:21.02:0.64:1.27:1.00:0.43:0:0	0	0	9850	275000	8350000	268000	118000	0:0:0.04:1.02:31.11:1.00:0.44	64	1	212	224	Form-Schiff-Base; Form-Methylol; Crosslink-KY
1	1	P02769	K.ADEK(+14.02)KFW.G	N	Y	14.53	60	1.1	13700000	0	0	0	0	0	0	0	0	0	512000	0	0	48800000	25500000	13800000	29100000	28900000	26000000	44200000	39400000	31100000	0:0:0:0:0:0:0:0:0:0.02:0:0:1.88:0.98:0.53:1.12:1.11:1.00:1.70:1.51:1.20	0	0	0	512000	30100000	28000000	38200000	0:0:0:0.02:1.08:1.00:1.37	64	2	128	134	Methylation(KR)
1	1	P02769	D.QFEK(+12.00)LG.E	N	Y	12.52	60	0.5	5460000	0	0	0	0	0	0	0	0	0	651000	666000	0	15700000	11600000	8740000	13100000	14600000	11800000	13300000	13400000	11100000	0:0:0:0:0:0:0:0:0:0.06:0.06:0:1.33:0.98:0.74:1.10:1.24:1.00:1.13:1.13:0.94	0	0	0	658000	12000000	13200000	25600000	0:0:0:0.05:0.91:1.00:1.94	64	2	393	398	Crosslink-KY
1	1	P02769	C.VADESHAGCEKSLH.T	N	Y	3.2	60	0.6	1220000	0	0	0	0	0	0	0	0	0	0	0	0	0	0	0	6640000	3100000	8240000	2860000	2200000	2500000	0:0:0:0:0:0:0:0:0:0:0:0:0:0:0:0.81:0.38:1.00:0.35:0.27:0.30	0	0	0	0	0	5990000	2520000	0:0:0:0:0:1.00:0.42	64	1	54	67
1	1	P02769	K.AWSVARLSQK(+24.00)FPKAE.F	N	Y	4.46	60	1.1	1210000	0	0	0	0	0	0	0	106000	0	387000	335000	298000	11500000	2850000	6640000	80100	689000	1400000	459000	366000	352000	0:0:0:0:0:0:0:0.08:0:0.28:0.24:0.21:8.17:2.03:4.73:0.06:0.49:1.00:0.33:0.26:0.25	0	0	106000	340000	6990000	725000	392000	0:0:0.15:0.47:9.64:1.00:0.54	64	1	212	226	Crosslink-KR
1	1	P02769	K.LK(+14.02)PDPNTLC.D	N	Y	4.49	60	0.9	1170000	0	0	0	0	0	0	0	0	0	0	0	0	0	806000	795000	6110000	7030000	5670000	0	4120000	0	0:0:0:0:0:0:0:0:0:0:0:0:0:0.14:0.14:1.08:1.24:1.00:0:0.73:0	0	0	0	0	801000	6270000	4120000	0:0:0:0:0.13:1.00:0.66	64	1	115	123	Methylation(KR)
1	1	P02769	C.A(+27.99)KDDPHACY.S	N	Y	5.3	60	0.9	1160000	0	0	0	0	0	0	0	0	0	0	0	0	0	0	0	4150000	4490000	3560000	4550000	4270000	3410000	0:0:0:0:0:0:0:0:0:0:0:0:0:0:0:1.17:1.26:1.00:1.28:1.20:0.96	0	0	0	0	0	4070000	4080000	0:0:0:0:0:1.00:1.00	64	1	361	369	Formylation
1	1	P02769	K.DLGEEHFK(+28.03)GLVL.I	N	Y	7.53	60	1.1	1160000	0	0	0	41100	0	70400	482000	522000	552000	1210000	892000	899000	6150000	2880000	2640000	1280000	1640000	2160000	1030000	1040000	820000	0:0:0:0.02:0:0.03:0.22:0.24:0.26:0.56:0.41:0.42:2.85:1.33:1.22:0.59:0.76:1.00:0.48:0.48:0.38	0	55700	519000	1000000	3890000	1690000	963000	0:0.03:0.31:0.59:2.30:1.00:0.57	64	1	13	24	Dimethylation(KR)
1	1	P02769	F.SALTPDETYVPKAFDEKLF.T	N	Y	6.39	60	0.6	1150000	0	0	0	0	0	0	0	0	0	0	126000	0	6860000	3060000	2250000	1480000	3410000	2240000	1570000	1440000	1730000	0:0:0:0:0:0:0:0:0:0:0.06:0:3.07:1.37:1.01:0.66:1.53:1.00:0.70:0.65:0.77	0	0	0	126000	4060000	2380000	1580000	0:0:0:0.05:1.71:1.00:0.67	64	1	488	506
1	1	P02769	K.ADEK(+42.01)KFWG.K	N	Y	8.35	60	0.9	1140000	0	0	0	0	0	0	0	0	0	0	0	0	3630000	3150000	2300000	2780000	2240000	2210000	3050000	2310000	2290000	0:0:0:0:0:0:0:0:0:0:0:0:1.64:1.43:1.04:1.26:1.01:1.00:1.38:1.05:1.03	0	0	0	0	3030000	2410000	2550000	0:0:0:0:1.26:1.00:1.06	64	1	128	135	Acetylation (K)
1	1	P02769	S.TVFDK(+14.02)LK.H	N	Y	16.6	60	0.9	6510000	0	0	0	0	0	0	0	0	0	935000	634000	633000	23400000	16500000	13500000	15500000	17500000	15900000	11900000	9730000	10600000	0:0:0:0:0:0:0:0:0:0.06:0.04:0.04:1.47:1.04:0.85:0.98:1.10:1.00:0.75:0.61:0.67	0	0	0	734000	17800000	16300000	21400000	0:0:0:0.05:1.09:1.00:1.32	64	2	371	377	Methylation(KR)
1	1	P02769	E.KD(-18.01)AIPENLPPLT.A	N	Y	4.37	60	1	1130000	0	0	0	0	0	0	250000	226000	251000	234000	908000	782000	7280000	4860000	4590000	919000	1080000	1090000	452000	455000	316000	0:0:0:0:0:0:0.23:0.21:0.23:0.22:0.84:0.72:6.70:4.47:4.23:0.85:1.00:1.00:0.42:0.42:0.29	0	0	242000	641000	5580000	1030000	408000	0:0:0.24:0.62:5.42:1.00:0.40	64	1	294	305	Dehydration
1	1	P02769	M.ENFVAFVD.K	N	Y	6.55	60	0.9	7900000	0	0	0	0	0	0	0	0	0	2090000	1750000	1410000	33400000	19100000	15200000	12900000	14300000	11600000	20100000	17400000	16700000	0:0:0:0:0:0:0:0:0:0.18:0.15:0.12:2.88:1.64:1.31:1.11:1.23:1.00:1.73:1.49:1.44	0	0	0	1750000	22600000	12900000	18100000	0:0:0:0.14:1.74:1.00:1.40	64	2	548	555
1	1	P02769	S.VARLSQK(+24.00)FPKAEFV.E	N	Y	4.48	60	1.1	1120000	0	0	0	0	0	0	0	0	0	0	198000	0	7330000	3560000	3100000	2360000	2260000	1660000	1190000	1070000	895000	0:0:0:0:0:0:0:0:0:0:0.12:0:4.41:2.14:1.87:1.42:1.36:1.00:0.71:0.64:0.54	0	0	0	198000	4660000	2090000	1050000	0:0:0:0.09:2.23:1.00:0.50	64	1	215	228	Crosslink-KR
1	1	P02769	G.TRC(-1.01)C(-1.01)TK(+24.00)PESE.R	N	Y	7.45	60	0.7	1120000	0	0	0	0	0	0	0	0	0	0	0	0	4410000	2740000	1410000	2270000	2060000	1750000	2990000	3170000	2780000	0:0:0:0:0:0:0:0:0:0:0:0:2.52:1.57:0.81:1.30:1.17:1.00:1.71:1.81:1.59	0	0	0	0	2850000	2030000	2980000	0:0:0:0:1.41:1.00:1.47	64	1	434	443	Half of a disulfide bridge; Crosslink-KR
1	1	P02769	S.ALTPDETYVPKAFDEKLF.T	N	Y	6.2	60	0.3	1120000	0	0	0	0	0	0	0	0	0	0	0	0	7140000	3240000	3920000	2020000	0	2180000	1840000	1520000	1600000	0:0:0:0:0:0:0:0:0:0:0:0:3.28:1.49:1.80:0.93:0:1.00:0.85:0.70:0.74	0	0	0	0	4770000	2100000	1650000	0:0:0:0:2.27:1.00:0.79	64	1	489	506
1	1	P02769	S.TVFDKLKHLV.D	N	Y	7.33	60	1.1	1110000	0	0	0	0	0	0	0	0	0	672000	733000	518000	6300000	2960000	3870000	2170000	2450000	2000000	558000	530000	596000	0:0:0:0:0:0:0:0:0:0.33:0.37:0.26:3.14:1.48:1.93:1.08:1.22:1.00:0.28:0.26:0.30	0	0	0	641000	4380000	2210000	561000	0:0:0:0.29:1.98:1.00:0.25	64	1	371	380
1	1	P02769	A.DESHAGCEKSL.H	N	Y	5.91	60	0.6	1110000	0	0	0	0	0	0	0	0	0	0	0	0	0	0	0	5870000	5460000	5810000	2460000	2150000	1620000	0:0:0:0:0:0:0:0:0:0:0:0:0:0:0:1.01:0.94:1.00:0.42:0.37:0.28	0	0	0	0	0	5710000	2080000	0:0:0:0:0:1.00:0.36	64	1	56	66
1	1	P02769	F.SALTPDETY(+87.03)VPKAFDEKLFT.F	N	Y	5.48	60	1.1	3070000	0	0	0	0	0	0	0	0	0	0	0	0	20700000	12200000	6100000	4420000	5620000	5640000	4110000	3330000	2310000	0:0:0:0:0:0:0:0:0:0:0:0:3.66:2.17:1.08:0.78:1.00:1.00:0.73:0.59:0.41	0	0	0	0	13000000	5230000	3800000	0:0:0:0:2.49:1.00:0.73	64	2	488	507	Form-Gly
1	1	P02769	S.EIAHRFK.D	N	Y	4.93	60	0.6	1100000	0	0	0	0	0	0	0	0	0	0	0	0	3700000	3600000	1900000	0	0	1760000	3390000	3980000	4690000	0:0:0:0:0:0:0:0:0:0:0:0:2.10:2.04:1.08:0:0:1.00:1.93:2.26:2.66	0	0	0	0	3070000	1760000	4020000	0:0:0:0:1.74:1.00:2.28	64	1	6	12
1	1	P02769	T.FHADIC.T	N	Y	3.25	60	1	1070000	0	0	0	0	0	0	0	0	0	0	0	0	0	0	0	3540000	3930000	3730000	3650000	3980000	3550000	0:0:0:0:0:0:0:0:0:0:0:0:0:0:0:0.95:1.05:1.00:0.98:1.07:0.95	0	0	0	0	0	3740000	3730000	0:0:0:0:0:1.00:1.00	64	1	508	513
1	1	P02769	S.LHTLF.G	N	Y	6.5	60	1	1060000	0	0	0	0	0	0	0	0	0	0	426000	0	3860000	2710000	2280000	3080000	3200000	3250000	1950000	1510000	0	0:0:0:0:0:0:0:0:0:0:0.13:0:1.19:0.83:0.70:0.95:0.98:1.00:0.60:0.47:0	0	0	0	426000	2950000	3180000	1730000	0:0:0:0.13:0.93:1.00:0.55	64	1	66	70
1	1	P02769	E.K(+14.02)DAIPENLPPLT.A	N	Y	5.46	60	1.1	994000	0	0	0	0	0	0	237000	256000	221000	783000	657000	724000	5730000	0	3640000	2830000	0	2220000	1890000	1680000	0	0:0:0:0:0:0:0.11:0.12:0.10:0.35:0.30:0.33:2.59:0:1.64:1.28:0:1.00:0.85:0.76:0	0	0	238000	722000	4690000	2520000	1790000	0:0:0.09:0.29:1.86:1.00:0.71	64	1	294	305	Methylation(KR)
1	1	P02769	S.LILNR(+198.06).L	N	Y	9.98	60	0.7	4940000	0	0	0	0	0	0	0	0	0	0	0	0	2630000	0	894000	19600000	24000000	23000000	12700000	11000000	9800000	0:0:0:0:0:0:0:0:0:0:0:0:0.11:0:0.04:0.85:1.04:1.00:0.55:0.48:0.43	0	0	0	0	1760000	22200000	23100000	0:0:0:0:0.08:1.00:1.04	64	2	454	458	Form-Gly-Arg-double
1	1	P02769	F.SALTPDETYVPK(+12.00)AFDEKLFT.F	N	Y	5.06	60	0.3	990000	0	0	0	0	0	0	0	0	0	0	0	0	6400000	2490000	3430000	2230000	297000	2440000	1150000	851000	1500000	0:0:0:0:0:0:0:0:0:0:0:0:2.62:1.02:1.41:0.91:0.12:1.00:0.47:0.35:0.61	0	0	0	0	4110000	1660000	1170000	0:0:0:0:2.48:1.00:0.70	64	1	488	507	Crosslink-KY
1	1	P02769	C.DQFEK(+12.00)LG.E	N	Y	5.86	60	0.7	980000	0	0	0	0	0	0	0	0	0	0	0	0	2580000	1930000	1700000	2960000	2630000	2230000	2250000	2290000	2010000	0:0:0:0:0:0:0:0:0:0:0:0:1.16:0.87:0.76:1.32:1.18:1.00:1.01:1.03:0.90	0	0	0	0	2070000	2610000	2180000	0:0:0:0:0.79:1.00:0.84	64	1	392	398	Crosslink-KY
1	1	P02769	Q.NCDQFEKLG.E	N	Y	3.62	60	0.7	976000	0	0	0	0	0	0	0	0	0	0	0	0	0	0	0	4100000	3270000	3830000	2810000	3620000	2870000	0:0:0:0:0:0:0:0:0:0:0:0:0:0:0:1.07:0.86:1.00:0.74:0.95:0.75	0	0	0	0	0	3730000	3100000	0:0:0:0:0:1.00:0.83	64	1	390	398
1	1	P02769	L.EKSHCIAEVE.K	N	Y	12	60	0.4	4210000	0	0	0	0	0	0	0	0	0	0	0	0	0	0	0	19700000	16900000	20100000	11400000	9940000	10500000	0:0:0:0:0:0:0:0:0:0:0:0:0:0:0:0.98:0.84:1.00:0.56:0.49:0.52	0	0	0	0	0	18900000	21600000	0:0:0:0:0:1.00:1.14	64	2	284	293
1	1	P02769	E.C(+12.00)ADDR(+99.03)ADLA.K	N	Y	7.14	60	0.3	7240000	0	0	0	0	0	0	0	0	0	0	0	0	2230000	1440000	1190000	26700000	24300000	22100000	29000000	25000000	20300000	0:0:0:0:0:0:0:0:0:0:0:0:0.10:0.07:0.05:1.21:1.10:1.00:1.31:1.13:0.92	0	0	0	0	1620000	24300000	47300000	0:0:0:0:0.07:1.00:1.94	64	2	252	260	Crosslink-CK; Form-Gly-Arg
1	1	P02769	K.LKPDPNTLC(+31.99).D	N	Y	16.41	60	0.5	956000	0	0	0	0	0	0	0	0	0	0	0	0	0	12200000	7870000	0	0	0	0	0	0	-:-:-:-:-:-:-:-:-:-:-:-:-:64.00:64.00:-:-:-:-:-:-	0	0	0	0	10000000	0	0	-:-:-:-:64.00:-:-	64	1	115	123	Dihydroxy
1	1	P02769	K.VASLRETY(+174.06)GDMA.D	N	Y	6.96	60	1.6	2470000	0	0	0	0	0	0	845000	649000	851000	2330000	213000	1950000	19400000	13300000	12300000	0	0	0	0	0	0	-:-:-:-:-:-:64.00:64.00:64.00:64.00:64.00:64.00:64.00:64.00:64.00:-:-:-:-:-:-	0	0	781000	1750000	15000000	0	0	-:-:64.00:64.00:64.00:-:-	64	2	77	88	Form-Gly-Double
1	1	P02769	S.VARLSQKFPKAE.F	N	Y	8.34	60	0.5	3260000	0	0	0	0	0	0	0	0	0	0	0	261000	33100000	18200000	16500000	0	0	0	0	464000	0	-:-:-:-:-:-:-:-:-:-:-:64.00:64.00:64.00:64.00:-:-:-:-:64.00:-	0	0	0	261000	22600000	0	464000	-:-:-:64.00:64.00:-:64.00	64	2	215	226
1	1	P02769	K.ADEKKFW.G	N	Y	8.74	60	0.7	930000	0	0	0	0	0	0	0	0	0	0	0	0	3350000	2040000	1190000	2240000	2150000	2200000	3540000	0	2810000	0:0:0:0:0:0:0:0:0:0:0:0:1.52:0.93:0.54:1.02:0.98:1.00:1.61:0:1.28	0	0	0	0	2190000	2200000	3180000	0:0:0:0:1.00:1.00:1.44	64	1	128	134
1	1	P02769	S.LILNR(+198.06)LC.V	N	Y	3.69	60	0.6	15800000	0	0	0	0	0	0	0	574000	268000	712000	353000	0	248000	236000	311000	95200000	96000000	74900000	22900000	20500000	18900000	0:0:0:0:0:0:0:0.02:0.02:0.02:0.02:0:0.02:0.02:0.02:1.27:1.28:1.00:0.31:0.27:0.25	0	0	541000	533000	265000	88700000	41000000	0:0:0.02:0.02:0.02:1.00:0.46	64	3	454	460	Form-Gly-Arg-double
1	1	P02769	Y.EYSR(+99.03)RHPEY(+87.03)A.V	N	Y	4.26	60	0.8	898000	0	0	0	0	0	0	0	0	0	0	0	0	0	0	0	0	0	1510000	5200000	9120000	3040000	0:0:0:0:0:0:0:0:0:0:0:0:0:0:0:0:0:1.00:3.44:6.03:2.01	0	0	0	0	0	1510000	5780000	0:0:0:0:0:1.00:3.82	64	1	332	341	Form-Gly-Arg; Form-Gly
1	1	P02769	N.RLC(+12.00)VLHEK(+12.00)TPVS.E	N	Y	4.08	60	0.5	897000	0	0	0	0	0	0	0	0	0	0	0	0	0	0	0	4350000	3600000	3850000	2120000	2460000	2450000	0:0:0:0:0:0:0:0:0:0:0:0:0:0:0:1.13:0.93:1.00:0.55:0.64:0.64	0	0	0	0	0	3930000	2350000	0:0:0:0:0:1.00:0.60	64	1	458	469	Crosslink-CK; Crosslink-KY
1	1	P02769	G.TRC(-1.01)C(-1.01)TKPES.E	N	Y	3.89	60	1.2	890000	0	0	0	0	0	0	152000	29000	156000	50900	144000	1270000	7490000	4450000	4940000	0	0	0	0	0	0	-:-:-:-:-:-:64.00:64.00:64.00:64.00:64.00:64.00:64.00:64.00:64.00:-:-:-:-:-:-	0	0	112000	489000	5630000	0	0	-:-:64.00:64.00:64.00:-:-	64	1	434	442	Half of a disulfide bridge
1	1	P02769	K.FGER(+198.06)ALK.A	N	Y	5.4	60	0.4	889000	0	0	0	0	0	0	0	0	0	0	0	0	0	0	0	6420000	5240000	4930000	2080000	0	0	0:0:0:0:0:0:0:0:0:0:0:0:0:0:0:1.30:1.06:1.00:0.42:0:0	0	0	0	0	0	5530000	2080000	0:0:0:0:0:1.00:0.38	64	1	205	211	Form-Gly-Arg-double
1	1	P02769	K.QNCDQFEK(+14.02)LG.E	N	Y	3.98	60	0.9	883000	0	0	0	0	0	0	0	0	0	0	0	0	0	0	0	5170000	0	4490000	3350000	2460000	3070000	0:0:0:0:0:0:0:0:0:0:0:0:0:0:0:1.15:0:1.00:0.75:0.55:0.68	0	0	0	0	0	4830000	2960000	0:0:0:0:0:1.00:0.61	64	1	389	398	Methylation(KR)
1	1	P02769	K.QNC(+12.00)DQFEK(+12.00)LG.E	N	Y	4.85	60	1.4	875000	0	0	0	0	0	0	0	0	0	0	0	0	1010000	487000	505000	3720000	2930000	3220000	2750000	1580000	2170000	0:0:0:0:0:0:0:0:0:0:0:0:0.31:0.15:0.16:1.16:0.91:1.00:0.85:0.49:0.67	0	0	0	0	668000	3290000	2170000	0:0:0:0:0.20:1.00:0.66	64	1	389	398	Crosslink-CK; Crosslink-KY
1	1	P02769	S.LILNRLC.V	N	Y	16.53	60	1.4	7470000	0	0	0	351000	215000	268000	6760000	6400000	5670000	10900000	7740000	8400000	10300000	5880000	6710000	18000000	18900000	21700000	9530000	8620000	10400000	0:0:0:0.02:0.02:0.02:0.31:0.29:0.26:0.50:0.36:0.39:0.48:0.27:0.31:0.83:0.87:1.00:0.44:0.40:0.48	0	400000	6280000	9010000	8000000	19500000	9820000	0:0.02:0.32:0.46:0.41:1.00:0.50	64	2	454	460
1	1	P02769	K.AWSVARLSQKFPK.A	N	Y	2.24	60	1.5	852000	0	0	0	0	0	0	0	220000	0	0	484000	345000	6910000	6620000	3310000	0	0	0	0	0	0	-:-:-:-:-:-:-:64.00:-:-:64.00:64.00:64.00:64.00:64.00:-:-:-:-:-:-	0	0	220000	415000	5610000	0	0	-:-:64.00:64.00:64.00:-:-	64	1	212	224
1	1	P02769	Y.STVFDK(+14.02)LKHLVD.E	N	Y	5.97	60	1.6	851000	0	0	0	0	0	0	0	0	0	720000	246000	0	4810000	2130000	2300000	1450000	1740000	1700000	848000	1050000	877000	0:0:0:0:0:0:0:0:0:0.42:0.14:0:2.82:1.25:1.35:0.85:1.02:1.00:0.50:0.62:0.51	0	0	0	483000	3080000	1630000	925000	0:0:0:0.30:1.89:1.00:0.57	64	1	370	381	Methylation(KR)
1	1	P02769	K.QEPERNECF.L	N	Y	7.02	60	0.3	2470000	0	0	0	0	0	0	0	0	0	0	0	0	0	0	0	8640000	10500000	9610000	8160000	8060000	6860000	0:0:0:0:0:0:0:0:0:0:0:0:0:0:0:0.90:1.09:1.00:0.85:0.84:0.71	0	0	0	0	0	9990000	15000000	0:0:0:0:0:1.00:1.50	64	2	94	102
1	1	P02769	E.AKDAFL.G	N	Y	14.32	60	0.2	3320000	0	0	0	0	0	0	0	0	0	1050000	1050000	0	11400000	7130000	5430000	6890000	8590000	6080000	7880000	7080000	7160000	0:0:0:0:0:0:0:0:0:0.17:0.17:0:1.87:1.17:0.89:1.13:1.41:1.00:1.30:1.16:1.18	0	0	0	1050000	7980000	7190000	15000000	0:0:0:0.15:1.11:1.00:2.09	64	2	321	326
1	1	P02769	A.VSVLLR(+198.06).L	N	Y	4.98	60	0.2	764000	0	0	0	0	0	0	0	0	0	0	0	0	690000	0	434000	5280000	4990000	4660000	0	0	0	0:0:0:0:0:0:0:0:0:0:0:0:0.15:0:0.09:1.13:1.07:1.00:0:0:0	0	0	0	0	562000	4980000	0	0:0:0:0:0.11:1.00:0	64	1	342	347	Form-Gly-Arg-double
1	1	P02769	E.VSRSLGK(+24.00)VG.T	N	Y	6.21	60	1.1	44400000	0	0	0	576000	0	0	14000000	10300000	12500000	24200000	1770000	24800000	199000000	152000000	114000000	68800000	68800000	68400000	54300000	59600000	57600000	0:0:0:0.02:0:0:0.20:0.15:0.18:0.35:0.03:0.36:2.91:2.22:1.67:1.01:1.01:1.00:0.79:0.87:0.84	0	576000	12300000	17200000	155000000	68700000	59800000	0:0.02:0.18:0.25:2.26:1.00:0.87	64	2	425	433	Crosslink-KR
1	1	P02769	T.ADFAEDKDVC(+12.00)K(+12.00)NYQEAKDAFLG.S	N	Y	2.85	60	1.1	759000	0	0	0	0	0	0	0	0	0	0	0	0	0	0	0	3600000	4070000	7480000	145000	374000	263000	0:0:0:0:0:0:0:0:0:0:0:0:0:0:0:0.48:0.54:1.00:0.02:0.05:0.04	0	0	0	0	0	5050000	261000	0:0:0:0:0:1.00:0.05	64	1	306	327	Crosslink-CK; Crosslink-KY
1	1	P02769	K.ADEK(+14.02)KFWG.K	N	Y	16.86	60	0.9	30700000	0	0	0	0	0	0	0	0	0	1430000	1230000	994000	105000000	58200000	36900000	70500000	64400000	65400000	91800000	76500000	71200000	0:0:0:0:0:0:0:0:0:0.02:0.02:0.02:1.61:0.89:0.56:1.08:0.98:1.00:1.40:1.17:1.09	0	0	0	1220000	66800000	66800000	94000000	0:0:0:0.02:1.00:1.00:1.41	64	3	128	135	Methylation(KR)
1	1	P02769	W.GKY(+87.03)LY.E	N	Y	6.23	60	1.1	2340000	0	0	0	0	0	0	0	0	0	0	0	0	8760000	4380000	3570000	5030000	4740000	3760000	6380000	7030000	5510000	0:0:0:0:0:0:0:0:0:0:0:0:2.33:1.16:0.95:1.34:1.26:1.00:1.69:1.87:1.46	0	0	0	0	5570000	4510000	6310000	0:0:0:0:1.23:1.00:1.40	64	2	135	139	Form-Gly
1	1	P02769	E.C(+12.00)ADDRADLAK.Y	N	Y	6.06	60	0.8	8580000	0	0	0	0	0	0	0	0	0	0	0	0	3410000	2030000	1280000	41500000	25700000	24400000	31000000	28000000	22900000	0:0:0:0:0:0:0:0:0:0:0:0:0.14:0.08:0.05:1.70:1.05:1.00:1.27:1.15:0.94	0	0	0	0	2670000	30500000	33500000	0:0:0:0:0.09:1.00:1.10	64	3	252	261	Crosslink-CK
1	1	P02769	C.AKDDPHACY(+87.03).S	N	Y	4.12	60	0.9	738000	0	0	0	0	0	0	0	0	0	0	0	0	0	0	0	1810000	0	0	3150000	4530000	5990000	-:-:-:-:-:-:-:-:-:-:-:-:-:-:-:64.00:-:-:64.00:64.00:64.00	0	0	0	0	0	1810000	4560000	0:0:0:0:0:1.00:2.52	64	1	361	369	Form-Gly
1	1	P02769	K.Q(+.98)NC(+12.00)DQFEKLG.E	N	Y	5.16	60	0.8	733000	0	0	0	0	0	0	0	0	0	0	0	0	0	0	0	3280000	3210000	2950000	2210000	2090000	1650000	0:0:0:0:0:0:0:0:0:0:0:0:0:0:0:1.11:1.09:1.00:0.75:0.71:0.56	0	0	0	0	0	3150000	1980000	0:0:0:0:0:1.00:0.63	64	1	389	398	Deamidation (NQ); Crosslink-CK
1	1	P02769	F.DKLKH(+87.03)LVD.E	N	Y	5.85	60	1	3080000	0	0	0	0	0	0	0	0	0	0	0	0	9300000	7180000	5000000	6340000	6220000	5800000	10900000	11100000	2900000	0:0:0:0:0:0:0:0:0:0:0:0:1.60:1.24:0.86:1.09:1.07:1.00:1.88:1.92:0.50	0	0	0	0	7160000	6120000	11000000	0:0:0:0:1.17:1.00:1.80	64	2	374	381	Form-Gly
1	1	P02769	T.ADFAEDKD.V	N	Y	5.66	60	1.3	723000	0	0	69000	149000	148000	188000	313000	374000	282000	378000	25600	646000	6230000	2570000	3010000	0	0	795000	0	0	0	0:0:0.09:0.19:0.19:0.24:0.39:0.47:0.35:0.48:0.03:0.81:7.84:3.24:3.79:0:0:1.00:0:0:0	69000	162000	323000	350000	3940000	795000	0	0.09:0.20:0.41:0.44:4.95:1.00:0	64	1	306	313
1	1	P02769	H.TLFGDELCK.V	N	Y	6.92	60	0.6	717000	0	0	0	0	0	0	549000	0	0	0	0	0	0	0	0	4170000	4110000	4830000	0	1380000	0	0:0:0:0:0:0:0.11:0:0:0:0:0:0:0:0:0.86:0.85:1.00:0:0.29:0	0	0	549000	0	0	4370000	1380000	0:0:0.13:0:0:1.00:0.32	64	1	68	76
1	1	P02769	E.C(+12.00)ADDRADLAK(+14.02).Y	N	Y	5.11	60	1.7	715000	0	0	0	0	0	0	0	0	0	0	0	0	0	0	0	2920000	2290000	2340000	2510000	2210000	2750000	0:0:0:0:0:0:0:0:0:0:0:0:0:0:0:1.25:0.98:1.00:1.07:0.95:1.18	0	0	0	0	0	2520000	2490000	0:0:0:0:0:1.00:0.99	64	1	252	261	Crosslink-CK; Methylation(KR)
1	1	P02769	K.SEIAHR(+99.03)FK.D	N	Y	7.15	60	0.4	2380000	0	0	0	0	0	0	0	0	0	0	0	0	5540000	6650000	2350000	3050000	3800000	2120000	9440000	9180000	7740000	0:0:0:0:0:0:0:0:0:0:0:0:2.61:3.14:1.11:1.44:1.79:1.00:4.45:4.33:3.65	0	0	0	0	4850000	2990000	8790000	0:0:0:0:1.62:1.00:2.94	64	2	5	12	Form-Gly-Arg
1	1	P02769	K.AW(+12.00)SVARLSQK(+24.00)FPKAE.F	N	Y	2.81	60	1	704000	0	0	0	0	0	0	0	0	0	167000	285000	0	6790000	2710000	3110000	516000	637000	112000	207000	0	256000	0:0:0:0:0:0:0:0:0:1.49:2.54:0:60.56:24.17:27.76:4.61:5.68:1.00:1.85:0:2.28	0	0	0	226000	4200000	422000	232000	0:0:0:0.54:9.97:1.00:0.55	64	1	212	226	Form-Schiff-Base; Crosslink-KR
1	1	P02769	K.AWSVARLSQK(+24.00)FPKAEFVE.V	N	Y	3.56	60	0.8	695000	0	0	0	0	0	0	111000	96500	0	181000	82200	167000	441000	612000	8650000	973000	1170000	1440000	207000	201000	268000	0:0:0:0:0:0:0.08:0.07:0:0.13:0.06:0.12:0.31:0.42:6.00:0.68:0.81:1.00:0.14:0.14:0.19	0	0	104000	143000	3230000	1190000	225000	0:0:0.09:0.12:2.71:1.00:0.19	64	1	212	229	Crosslink-KR
1	1	P02769	K.ECCDKPLL.E	N	Y	16.02	60	0.4	682000	0	0	0	0	0	0	0	0	0	0	0	0	0	0	0	4630000	5040000	4650000	0	0	0	0:0:0:0:0:0:0:0:0:0:0:0:0:0:0:1.00:1.08:1.00:0:0:0	0	0	0	0	0	4770000	0	0:0:0:0:0:1.00:0	64	1	276	283
1	1	P02769	Q.KFGER(+198.06)ALK.A	N	Y	3.49	60	0.6	676000	0	0	0	0	0	0	0	0	0	0	0	0	0	0	0	4740000	0	5210000	2210000	2040000	0	0:0:0:0:0:0:0:0:0:0:0:0:0:0:0:0.91:0:1.00:0.42:0.39:0	0	0	0	0	0	4970000	2120000	0:0:0:0:0:1.00:0.43	64	1	204	211	Form-Gly-Arg-double
1	1	P02769	C.AKDDP(+13.98)HACY.S	N	Y	3.05	60	0.2	673000	0	0	0	0	0	0	0	0	0	0	0	0	0	0	0	4080000	6500000	3550000	0	0	0	0:0:0:0:0:0:0:0:0:0:0:0:0:0:0:1.15:1.83:1.00:0:0:0	0	0	0	0	0	4710000	0	0:0:0:0:0:1.00:0	64	1	361	369	Proline oxidation to pyroglutamic acid
1	1	P02769	E.YSRRHPEY.A	N	Y	4.32	60	0.3	1170000	0	0	0	0	0	0	0	0	0	0	0	0	3430000	0	1720000	2000000	1510000	1920000	4340000	5340000	4290000	0:0:0:0:0:0:0:0:0:0:0:0:1.78:0:0.89:1.04:0.78:1.00:2.25:2.78:2.23	0	0	0	0	2570000	1810000	4660000	0:0:0:0:1.42:1.00:2.57	64	2	333	340
1	1	P02769	K.QNC(+12.00)DQFEKLG.E	N	Y	6.15	60	0.9	26000000	0	0	0	0	0	0	584000	233000	327000	0	0	0	0	0	0	121000000	113000000	111000000	77200000	67000000	56800000	0:0:0:0:0:0:0.02:0.02:0.02:0:0:0:0:0:0:1.09:1.01:1.00:0.70:0.60:0.51	0	0	451000	0	0	115000000	67000000	0:0:0.02:0:0:1.00:0.58	64	5	389	398	Crosslink-CK
1	1	P02769	S.VAR(+99.03)LSQK(+24.00)FPKAE.F	N	Y	3.93	60	0.6	2010000	0	0	0	0	0	0	0	0	0	0	0	0	0	0	0	14100000	13500000	10700000	2560000	1240000	0	0:0:0:0:0:0:0:0:0:0:0:0:0:0:0:1.31:1.25:1.00:0.24:0.12:0	0	0	0	0	0	12800000	2170000	0:0:0:0:0:1.00:0.17	64	2	215	226	Form-Gly-Arg; Crosslink-KR
1	1	P02769	K.AWSVARLSQ(+30.01)K(+24.00)FPK.A	N	Y	4.43	60	0.5	582000	0	0	0	0	0	0	0	0	0	203000	0	0	5100000	2070000	1530000	546000	1190000	746000	234000	393000	210000	0:0:0:0:0:0:0:0:0:0.27:0:0:6.84:2.78:2.06:0.73:1.59:1.00:0.31:0.53:0.28	0	0	0	203000	2900000	826000	279000	0:0:0:0.25:3.52:1.00:0.34	64	1	212	224	Form-Methylol; Crosslink-KR
1	1	P02769	Y.EYSRRHPEY.A	N	Y	5.52	60	0.6	2580000	0	0	0	0	0	0	0	0	0	0	0	0	9360000	7570000	5240000	5250000	3550000	3960000	5110000	7200000	6990000	0:0:0:0:0:0:0:0:0:0:0:0:2.37:1.91:1.32:1.33:0.90:1.00:1.29:1.82:1.77	0	0	0	0	7390000	4250000	8410000	0:0:0:0:1.74:1.00:1.98	64	2	332	340
1	1	P02769	T.ADFAEDKDVCKNYQ.E	N	Y	3.41	60	0.6	5510000	0	0	0	0	0	0	0	0	0	0	0	0	3160000	0	1450000	24200000	27700000	24500000	13300000	11700000	9730000	0:0:0:0:0:0:0:0:0:0:0:0:0.13:0:0.06:0.99:1.13:1.00:0.55:0.48:0.40	0	0	0	0	2300000	25400000	24000000	0:0:0:0:0.09:1.00:0.94	64	3	306	319
1	1	P02769	D.NQDTISSK(+12.00)LK.E	N	Y	16.13	60	0.3	2540000	0	0	0	0	0	0	0	0	0	0	0	0	6130000	6100000	3140000	6820000	5600000	6040000	7960000	6880000	4670000	0:0:0:0:0:0:0:0:0:0:0:0:1.02:1.01:0.52:1.13:0.93:1.00:1.32:1.14:0.77	0	0	0	0	5120000	6150000	13700000	0:0:0:0:0.83:1.00:2.23	64	2	266	275	Crosslink-KY
1	1	P02769	K.DLGEEHFK(+27.99)G.L	N	Y	19.13	60	0.7	18600000	0	0	0	761000	0	894000	6600000	6580000	6210000	11600000	12100000	11700000	86400000	56300000	42700000	30900000	35800000	31500000	16600000	16700000	16200000	0:0:0:0.02:0:0.03:0.21:0.21:0.20:0.37:0.39:0.37:2.74:1.79:1.36:0.98:1.14:1.00:0.53:0.53:0.51	0	828000	6470000	19500000	61800000	32800000	16500000	0:0.03:0.20:0.59:1.89:1.00:0.50	64	2	13	21	Formylation
1	1	P02769	V.STPTLVE.V	N	Y	7.55	60	0.4	16600000	0	0	0	1170000	0	1280000	6080000	6790000	5310000	11800000	12100000	11400000	56800000	35700000	28200000	28700000	29100000	24400000	32300000	28100000	30200000	0:0:0:0.05:0:0.05:0.25:0.28:0.22:0.49:0.50:0.47:2.33:1.47:1.16:1.18:1.20:1.00:1.32:1.15:1.24	0	1230000	6060000	23400000	40200000	27400000	30200000	0:0.04:0.22:0.85:1.47:1.00:1.10	64	2	418	424
1	1	P02769	L.GSFLY(+87.03).E	N	Y	12.36	60	0.8	2460000	0	0	0	0	0	0	0	0	0	657000	684000	0	7360000	5840000	4340000	5880000	6240000	5340000	5170000	4850000	5250000	0:0:0:0:0:0:0:0:0:0.12:0.13:0:1.38:1.09:0.81:1.10:1.17:1.00:0.97:0.91:0.98	0	0	0	671000	5850000	5820000	10300000	0:0:0:0.12:1.00:1.00:1.76	64	2	327	331	Form-Gly
1	1	P02769	C.AKDDPHACY(+21.98).S	N	Y	4.18	60	0.6	523000	0	0	0	0	0	0	0	0	0	0	0	0	0	0	0	3370000	3810000	3800000	0	0	0	0:0:0:0:0:0:0:0:0:0:0:0:0:0:0:0.89:1.00:1.00:0:0:0	0	0	0	0	0	3660000	0	0:0:0:0:0:1.00:0	64	1	361	369	Sodium adduct
1	1	P02769	L.ECADDRADLAK.Y	N	Y	3.35	60	0.9	1140000	0	0	0	0	0	0	0	0	0	0	0	0	0	0	0	4810000	2800000	3230000	5940000	4760000	2320000	0:0:0:0:0:0:0:0:0:0:0:0:0:0:0:1.49:0.87:1.00:1.84:1.47:0.72	0	0	0	0	0	3610000	5290000	0:0:0:0:0:1.00:1.46	64	2	251	261
1	1	P02769	L.IAFSQY(+87.03)LQ.Q	N	Y	10.15	37.29	1.5	6610000	0	207000	0	2220000	2110000	2860000	7140000	6830000	6460000	10500000	8500000	8610000	27000000	21500000	18500000	5210000	3720000	5310000	1080000	0	1050000	0:0.04:0:0.42:0.40:0.54:1.35:1.29:1.22:1.98:1.60:1.62:5.10:4.05:3.49:0.98:0.70:1.00:0.20:0:0.20	207000	2400000	6910000	9490000	22300000	6260000	1060000	0.03:0.38:1.10:1.52:3.57:1.00:0.17	64	2	25	32	Form-Gly
1	1	P02769	E.KSLH(+87.03)TLFG.D	N	Y	25.52	60	0.9	38800000	0	0	0	0	0	0	2730000	2670000	2110000	11900000	10700000	9510000	163000000	113000000	85000000	91600000	86300000	81300000	53700000	50900000	50500000	0:0:0:0:0:0:0.03:0.03:0.03:0.15:0.13:0.12:2.01:1.39:1.05:1.13:1.06:1.00:0.66:0.63:0.62	0	0	2500000	20800000	121000000	86400000	51700000	0:0:0.03:0.24:1.40:1.00:0.60	64	2	64	71	Form-Gly
1	1	P02769	S.ERMPCTE.D	N	Y	7.33	60	0.6	1470000	0	0	0	0	0	0	0	0	0	0	0	0	0	0	0	5970000	4610000	4280000	6360000	4850000	4730000	0:0:0:0:0:0:0:0:0:0:0:0:0:0:0:1.40:1.08:1.00:1.49:1.13:1.11	0	0	0	0	0	4950000	11200000	0:0:0:0:0:1.00:2.25	64	2	443	449
1	1	P02769	L.FGDELCK.V	N	Y	10.17	60	0.1	429000	0	0	0	0	0	0	0	0	0	0	0	0	0	0	0	4540000	4470000	0	0	0	0	-:-:-:-:-:-:-:-:-:-:-:-:-:-:-:64.00:64.00:-:-:-:-	0	0	0	0	0	4500000	0	0:0:0:0:0:1.00:0	64	1	70	76
1	1	P02769	L.LPKIETMR(+99.03).E	N	Y	8.07	60	1.5	32400000	0	0	0	216000	0	0	4570000	4510000	3610000	15000000	13200000	13800000	167000000	103000000	84400000	54000000	66900000	59900000	31300000	30500000	27200000	0:0:0:0.02:0:0:0.08:0.08:0.06:0.25:0.22:0.23:2.79:1.73:1.41:0.90:1.12:1.00:0.52:0.51:0.45	0	216000	4300000	22600000	118000000	60200000	29700000	0:0.02:0.07:0.38:1.96:1.00:0.49	64	3	178	185	Form-Gly-Arg
1	1	P02769	D.EPQ(+30.01)NLIK.Q	N	Y	11.91	60	1.3	41500000	0	0	0	0	0	0	1720000	1350000	1500000	722000	399000	6290000	174000000	107000000	103000000	94900000	88000000	82700000	87700000	79500000	41900000	0:0:0:0:0:0:0.02:0.02:0.02:0.02:0.02:0.08:2.11:1.29:1.25:1.15:1.06:1.00:1.06:0.96:0.51	0	0	1530000	3440000	128000000	89000000	70200000	0:0:0.02:0.04:1.44:1.00:0.79	64	3	382	388	Form-Methylol
1	1	P02769	G.EEHFKGLV.L	N	Y	14.99	60	0.2	5720000	0	0	0	0	0	0	0	0	0	0	0	0	24400000	17500000	13100000	13200000	12100000	12100000	9250000	10400000	8190000	0:0:0:0:0:0:0:0:0:0:0:0:2.02:1.45:1.09:1.10:1.00:1.00:0.77:0.86:0.68	0	0	0	0	18300000	12500000	18000000	0:0:0:0:1.47:1.00:1.45	64	2	16	23
1	1	P02769	K.Q(-17.03)NC(+12.00)DQFEKLG.E	N	Y	3.75	60	1.2	1410000	0	0	0	0	0	0	0	0	0	0	0	0	0	0	0	4380000	4290000	4660000	7550000	4700000	4130000	0:0:0:0:0:0:0:0:0:0:0:0:0:0:0:0.94:0.92:1.00:1.62:1.01:0.89	0	0	0	0	0	4440000	5860000	0:0:0:0:0:1.00:1.32	64	2	389	398	Pyro-glu from Q; Crosslink-CK
1	1	P02769	L.LRLAK(+24.00)EYE.A	N	Y	3.33	60	0.7	4650000	0	0	0	0	0	0	0	178000	0	798000	1040000	568000	8570000	7100000	4930000	16000000	14800000	13000000	10800000	10900000	8950000	0:0:0:0:0:0:0:0.02:0:0.06:0.08:0.04:0.66:0.55:0.38:1.24:1.15:1.00:0.84:0.84:0.69	0	0	178000	1200000	7100000	14600000	15600000	0:0:0.02:0.08:0.49:1.00:1.07	64	3	346	353	Crosslink-KR
1	1	P02769	G.TRCCTK(+24.00)PESER(+99.03).M	N	Y	1.28	60	0	338000	0	0	0	0	0	0	0	0	0	0	0	0	0	0	0	0	0	0	0	7090000	0	-:-:-:-:-:-:-:-:-:-:-:-:-:-:-:-:-:-:-:64.00:-	0	0	0	0	0	0	7090000	-:-:-:-:-:-:64.00	64	1	434	444	Crosslink-KR; Form-Gly-Arg
1	1	P02769	F.YAPELLY(+87.03).Y	N	Y	8.02	60	0.6	5150000	0	0	0	0	0	0	473000	377000	431000	1740000	1290000	1290000	18300000	15100000	11700000	13300000	12000000	11300000	7330000	6670000	6800000	0:0:0:0:0:0:0.04:0.03:0.04:0.15:0.11:0.11:1.61:1.33:1.03:1.17:1.06:1.00:0.65:0.59:0.60	0	0	427000	1440000	15000000	12200000	11100000	0:0:0.03:0.12:1.23:1.00:0.91	64	2	149	155	Form-Gly
1	1	P02769	L.LPK(+14.02)IETMR.E	N	Y	4.86	60	0.8	7990000	0	0	0	0	0	0	733000	672000	637000	2470000	548000	2710000	43800000	31500000	23300000	11400000	13100000	13500000	8200000	8090000	7160000	0:0:0:0:0:0:0.05:0.05:0.05:0.18:0.04:0.20:3.24:2.33:1.72:0.84:0.97:1.00:0.61:0.60:0.53	0	0	681000	2860000	32900000	12700000	13900000	0:0:0.05:0.23:2.59:1.00:1.10	64	3	178	185	Methylation(KR)
1	1	P02769	H.KECCHGDLL.E	N	Y	9.45	60	0.4	3450000	0	0	0	0	0	0	0	0	0	0	0	0	0	0	0	20500000	17900000	15700000	6290000	6240000	5740000	0:0:0:0:0:0:0:0:0:0:0:0:0:0:0:1.30:1.14:1.00:0.40:0.40:0.36	0	0	0	0	0	18000000	12000000	0:0:0:0:0:1.00:0.67	64	2	242	250
1	1	P02769	Q.C(+12.00)PFDEHVK.L	N	Y	9.2	60	0.9	22600000	0	0	0	37000	0	0	762000	665000	515000	1440000	83900	1300000	14700000	11300000	6620000	94200000	75300000	81500000	68800000	61500000	56800000	0:0:0:0.02:0:0:0.02:0.02:0.02:0.02:0.02:0.02:0.18:0.14:0.08:1.16:0.92:1.00:0.84:0.76:0.70	0	37000	647000	941000	10900000	83600000	62400000	0:0.02:0.02:0.02:0.13:1.00:0.75	64	2	34	41	Crosslink-CK
1	1	P02769	L.Q(-17.03)QCPFDEHVK.L	N	Y	2.08	60	0.4	879000	0	0	0	0	0	0	0	0	0	0	0	0	0	0	0	0	3240000	3080000	4500000	3850000	3800000	0:0:0:0:0:0:0:0:0:0:0:0:0:0:0:0:1.05:1.00:1.46:1.25:1.23	0	0	0	0	0	3160000	8330000	0:0:0:0:0:1.00:2.64	64	2	32	41	Pyro-glu from Q
1	1	P02769	G.TRC(-1.01)C(-1.01)TKPESER(+99.03).M	N	Y	1.73	60	1.3	205000	0	0	0	0	0	0	0	32000	0	188000	25600	4060000	0	0	0	0	0	0	0	0	0	-:-:-:-:-:-:-:64.00:-:64.00:64.00:64.00:-:-:-:-:-:-:-:-:-	0	0	32000	1430000	0	0	0	-:-:64.00:64.00:-:-:-	64	1	434	444	Half of a disulfide bridge; Form-Gly-Arg
1	1	P02769	A.VEGPKLV.V	N	Y	5.33	60	0.6	1660000	0	0	0	0	0	0	0	0	0	0	0	422000	5880000	3840000	3120000	4400000	3920000	4100000	5020000	0	4110000	0:0:0:0:0:0:0:0:0:0:0:0.10:1.43:0.94:0.76:1.07:0.96:1.00:1.22:0:1.00	0	0	0	422000	4280000	4140000	9130000	0:0:0:0.10:1.03:1.00:2.20	64	2	569	575
1	1	P02769	Q.CPFDEHVK.L	N	Y	3.76	60	0.1	1130000	0	0	0	0	0	0	0	0	0	0	0	0	0	0	0	4320000	4730000	4410000	4090000	3030000	3050000	0:0:0:0:0:0:0:0:0:0:0:0:0:0:0:0.98:1.07:1.00:0.93:0.69:0.69	0	0	0	0	0	4490000	7130000	0:0:0:0:0:1.00:1.59	64	2	34	41
1	1	P02769	S.Q(-17.03)KFPK(+14.02).A	N	Y	3.27	60	0.2	1170000	0	0	0	0	0	0	0	0	0	0	0	0	3920000	3260000	2560000	2620000	1980000	1880000	4380000	4060000	0	0:0:0:0:0:0:0:0:0:0:0:0:2.08:1.73:1.36:1.39:1.05:1.00:2.32:2.15:0	0	0	0	0	3250000	2160000	8430000	0:0:0:0:1.50:1.00:3.90	64	2	220	224	Pyro-glu from Q; Methylation(KR)
1	1	P02769	E.YSRRHPEY(+87.03)AVS.V	N	Y	0.27	60	0	189000	0	0	0	0	0	0	0	0	0	0	0	0	0	0	0	0	0	0	0	0	3970000	-:-:-:-:-:-:-:-:-:-:-:-:-:-:-:-:-:-:-:-:64.00	0	0	0	0	0	0	3970000	-:-:-:-:-:-:64.00	64	1	333	343	Form-Gly
1	1	P02769	Q.DTISSKLK.E	N	Y	3.11	60	0.6	1910000	0	0	0	0	0	0	0	0	0	0	0	148000	7980000	5500000	3390000	4910000	3540000	4100000	3970000	3360000	3140000	0:0:0:0:0:0:0:0:0:0:0:0.04:1.95:1.34:0.83:1.20:0.86:1.00:0.97:0.82:0.77	0	0	0	148000	5620000	4190000	6810000	0:0:0:0.04:1.34:1.00:1.63	64	2	268	275
1	1	P02769	D.SPDLPK.L	N	Y	4.67	60	0.6	4730000	0	0	0	90100	101000	103000	1070000	919000	765000	2750000	144000	1770000	21200000	13500000	9970000	7900000	7330000	7840000	8440000	7990000	7470000	0:0:0:0.02:0.02:0.02:0.14:0.12:0.10:0.35:0.02:0.23:2.70:1.72:1.27:1.01:0.93:1.00:1.08:1.02:0.95	0	97800	916000	3000000	14900000	7690000	7970000	0:0.02:0.12:0.39:1.93:1.00:1.04	64	2	109	114
2	6	|Angiotensin1|Angiotensin1	DRVYIHPFHL	Y	Y	14.74	60	1.7	18600000	0	81100	0	2940000	3150000	4590000	7700000	8740000	7270000	8900000	8510000	9310000	65800000	59900000	38500000	36100000	37600000	41800000	20600000	14600000	15100000	0:0.02:0:0.07:0.08:0.11:0.18:0.21:0.17:0.21:0.20:0.22:1.58:1.43:0.92:0.86:0.90:1.00:0.49:0.35:0.36	81100	3620000	7980000	9050000	54700000	38500000	16800000	0.02:0.09:0.21:0.24:1.42:1.00:0.44	64	2	1	10
2	6	|Angiotensin1|Angiotensin1	D.RVYIHPF.H	N	Y	50.72	60	1.2	8350000	0	0	0	4050000	4270000	5110000	6260000	5960000	5740000	5350000	5880000	6810000	24000000	19000000	14700000	13400000	13800000	12400000	9950000	8710000	9870000	0:0:0:0.33:0.35:0.41:0.51:0.48:0.46:0.43:0.48:0.55:1.94:1.54:1.19:1.08:1.12:1.00:0.80:0.70:0.80	0	4480000	5980000	6010000	19200000	13200000	9510000	0:0.34:0.45:0.46:1.46:1.00:0.72	64	1	2	8
										0	957304	82819.9	1.50001e+08	7.9377e+07	1.18841e+08	1.04775e+09	1.08083e+09	1.00998e+09	3.39691e+09	2.17554e+09	2.37497e+09	7.70959e+09	6.48887e+09	6.59642e+09	9.9385e+09	9.60481e+09	9.92556e+09	1.1238e+10	1.18983e+10	9.78322e+09
										1.08967	1.2342	1.13982	0.526499	0.555099	0.664299	0.813799	0.774799	0.746199	0.695499	0.764399	0.885298	3.11999	2.47	1.911	1.742	1.794	1.612	1.2935	1.1323	1.2831
