# Supplementary material for: Formaldehyde treatment of proteins enhances proteolytic degradation by the endo-lysosomal protease cathepsin S
Source: Sci Rep. 2020 Jul 14;10:11535. doi: 10.1038/s41598-020-68248-z (PMC7360561; doi:10.1038/s41598-020-68248-z)
Supplement: Supplementary file 8 — Supplementary data S8 [file 41598_2020_68248_MOESM8_ESM.xlsx]

## Sheet: protein-peptides
Protein Group	Protein ID	Protein Accession	Peptide	Used	Candidate	Quality	Significance	Avg. ppm	Avg. Intensity	0h 1	0h 2	0h 3	1h 1	1h 2	1h 3	4h 1	4h 2	4h 3	8h 1	8h 2	8h 3	24h 1	24h 2	24h 3	32h 1	32h 2	32h 3	48h 1	48h 2	48h 3	Sample Profile (Ratio)	0h	1h	4h	8h	24h	32h	48h	Group Profile (Ratio)	Max Ratio	#Vector	Start	End	PTM
1	1	P00004	G(+42.01)DVEKGKKIFVQ.K	Y	Y	70.44	60	0.5	284000000	904000	470000	439000	5940000	4850000	3540000	36300000	36500000	48700000	99100000	131000000	130000000	511000000	558000000	521000000	666000000	538000000	579000000	730000000	679000000	687000000	0.02:0.02:0.02:0.02:0.02:0.02:0.07:0.07:0.09:0.18:0.24:0.24:0.95:1.04:0.97:1.24:1.00:1.08:1.36:1.26:1.28	645000	4780000	40500000	120000000	530000000	594000000	699000000	0.02:0.02:0.07:0.20:0.89:1.00:1.18	64	2	1	12	Acetylation (Protein N-term)
1	1	P00004	F.AGIKKKTEREDLIAYLK.K	Y	Y	43.4	60	0.6	68800000	667000	389000	0	2060000	3460000	1910000	4370000	15700000	17500000	22100000	28300000	23500000	107000000	105000000	153000000	202000000	107000000	154000000	192000000	160000000	146000000	0.02:0.02:0:0.02:0.03:0.02:0.04:0.15:0.16:0.21:0.26:0.22:1.00:0.98:1.43:1.88:1.00:1.44:1.79:1.50:1.36	528000	2480000	12500000	24600000	122000000	154000000	166000000	0.02:0.02:0.08:0.16:0.79:1.00:1.07	64	2	83	99
1	1	P00004	G(+42.01)DVEKGKKIFV.Q	N	Y	39.64	60	0.7	69500000	199000	94500	101000	1270000	1350000	1010000	5970000	9750000	9250000	24000000	31900000	25200000	122000000	109000000	125000000	143000000	146000000	140000000	214000000	181000000	171000000	0.02:0.02:0.02:0.02:0.02:0.02:0.04:0.07:0.06:0.16:0.22:0.17:0.84:0.75:0.86:0.98:1.00:0.96:1.47:1.24:1.18	132000	1210000	8330000	27000000	119000000	143000000	189000000	0.02:0.02:0.06:0.19:0.83:1.00:1.32	64	2	1	11	Acetylation (Protein N-term)
1	1	P00004	A.GIKKKTEREDLIAYLK.K	N	Y	32.38	60	0.8	45500000	688000	241000	117000	1100000	1780000	908000	2500000	7780000	10300000	12400000	19300000	16400000	77500000	81100000	88500000	124000000	88600000	96600000	115000000	97200000	113000000	0.02:0.02:0.02:0.02:0.02:0.02:0.03:0.09:0.12:0.14:0.22:0.19:0.87:0.92:1.00:1.40:1.00:1.09:1.29:1.10:1.28	349000	1340000	6870000	16000000	82400000	103000000	108000000	0.02:0.02:0.07:0.16:0.80:1.00:1.05	64	2	84	99
1	1	P00004	T.DANKNKGITWK.E	N	Y	12.29	60	0.9	38600000	0	68900	0	0	84400	91600	428000	667000	801000	2450000	3370000	4180000	46400000	52500000	54400000	81600000	85700000	74300000	157000000	139000000	109000000	0:0.02:0:0:0.02:0.02:0.02:0.02:0.02:0.03:0.04:0.05:0.54:0.61:0.63:0.95:1.00:0.87:1.83:1.62:1.28	68900	88000	632000	3380000	51100000	80500000	135000000	0.02:0.02:0.02:0.04:0.63:1.00:1.68	64	3	50	60
1	1	P00004	L.ENPKKYIPGTK.M	N	Y	10.55	60	0.8	30800000	0	0	0	413000	428000	584000	2520000	3600000	3690000	6350000	12000000	10000000	51400000	38800000	40500000	80200000	65400000	55900000	121000000	76800000	77300000	0:0:0:0.02:0.02:0.02:0.04:0.06:0.06:0.10:0.18:0.15:0.79:0.59:0.62:1.23:1.00:0.85:1.86:1.17:1.18	0	475000	3270000	9470000	43600000	67200000	91800000	0:0.02:0.05:0.14:0.65:1.00:1.37	64	2	69	79
1	1	P00004	G.IKKKTEREDLI.A	N	Y	13.82	60	0.7	28100000	387000	83500	88000	0	55800	0	477000	539000	811000	2260000	3040000	4000000	32400000	30100000	29700000	60600000	50700000	57400000	134000000	102000000	81300000	0.02:0.02:0.02:0:0.02:0:0.02:0.02:0.02:0.04:0.06:0.08:0.64:0.59:0.59:1.19:1.00:1.13:2.65:2.01:1.60	186000	55800	609000	3130000	30700000	56200000	106000000	0.02:0.02:0.02:0.06:0.55:1.00:1.88	64	2	85	95
1	1	P00004	G.QAPGFT.Y	N	Y	44.69	60	0.7	27200000	210000	315000	351000	1760000	1650000	1370000	7920000	8150000	7720000	16900000	17300000	16900000	54000000	43600000	46400000	54900000	53300000	49100000	74200000	56300000	58700000	0.02:0.02:0.02:0.03:0.03:0.03:0.15:0.15:0.14:0.32:0.33:0.32:1.01:0.82:0.87:1.03:1.00:0.92:1.39:1.06:1.10	292000	1590000	7930000	17000000	48000000	52400000	63100000	0.02:0.03:0.15:0.32:0.92:1.00:1.20	64	1	42	47
1	1	P00004	G(+42.01)DVEKGKKIFVQK.C	N	Y	48.38	60	1	48900000	289000	508000	843000	1640000	1750000	2150000	8250000	8780000	10500000	25800000	26600000	22400000	108000000	73600000	78100000	92000000	104000000	77600000	136000000	130000000	119000000	0.02:0.02:0.02:0.02:0.02:0.02:0.08:0.08:0.10:0.25:0.26:0.22:1.04:0.71:0.75:0.88:1.00:0.74:1.30:1.25:1.15	644000	1850000	9180000	25000000	86700000	91200000	128000000	0.02:0.02:0.10:0.27:0.95:1.00:1.40	64	2	1	13	Acetylation (Protein N-term)
1	1	P00004	E.NPKKYIPGTK.M	N	Y	13.1	60	0.5	25100000	0	0	0	193000	297000	318000	1770000	2500000	2630000	4150000	8400000	7400000	40100000	46300000	55800000	45800000	50900000	43600000	81100000	84500000	51100000	0:0:0:0.02:0.02:0.02:0.03:0.05:0.05:0.08:0.17:0.15:0.79:0.91:1.10:0.90:1.00:0.86:1.59:1.66:1.01	0	270000	2300000	6650000	47400000	46700000	72200000	0:0.02:0.05:0.14:1.01:1.00:1.55	64	2	70	79
1	1	P00004	K.EETLM.E	N	Y	11.91	60	0.6	17400000	0	141000	148000	315000	304000	238000	1460000	1690000	1750000	4700000	4730000	4510000	30600000	22600000	25200000	38500000	34000000	35200000	63900000	44300000	52000000	0:0.02:0.02:0.02:0.02:0.02:0.04:0.05:0.05:0.14:0.14:0.13:0.90:0.66:0.74:1.13:1.00:1.03:1.88:1.30:1.53	145000	286000	1640000	4650000	26100000	35900000	53400000	0.02:0.02:0.05:0.13:0.73:1.00:1.49	64	1	61	65
1	1	P00004	H.GLFG.R	N	Y	16.48	60	0.4	16700000	0	0	0	0	119000	0	2070000	1960000	1940000	6170000	6830000	6420000	31900000	25800000	24600000	42300000	33600000	30300000	53400000	42600000	41300000	0:0:0:0:0.02:0:0.06:0.06:0.06:0.18:0.20:0.19:0.95:0.77:0.73:1.26:1.00:0.90:1.59:1.27:1.23	0	119000	1990000	6470000	27400000	35400000	45800000	0:0.02:0.06:0.18:0.78:1.00:1.29	64	1	34	37
1	1	P00004	G.IKKKTEREDLIAYLK.K	N	Y	20.57	60	0.7	17800000	295000	0	0	0	345000	206000	734000	2530000	3430000	4150000	5620000	4760000	40600000	30900000	34500000	47200000	28500000	40100000	41500000	41900000	47000000	0.02:0:0:0:0.02:0.02:0.03:0.09:0.12:0.15:0.20:0.17:1.42:1.09:1.21:1.66:1.00:1.41:1.46:1.47:1.65	295000	311000	2230000	4840000	35300000	38600000	43500000	0.02:0.02:0.06:0.13:0.92:1.00:1.13	64	2	85	99
1	1	P00004	M.EYL.E	N	Y	13.92	60	0.6	9730000	0	0	0	594000	569000	470000	2220000	2530000	2370000	4440000	4280000	5070000	15200000	14800000	16000000	19400000	16400000	17900000	33800000	24300000	24000000	0:0:0:0.04:0.03:0.03:0.14:0.15:0.14:0.27:0.26:0.31:0.92:0.90:0.97:1.18:1.00:1.09:2.06:1.48:1.46	0	544000	2370000	4600000	15300000	17900000	27400000	0:0.03:0.13:0.26:0.86:1.00:1.53	64	1	66	68
1	1	P00004	T.YTDANKNKGITWK.E	Y	Y	23.35	60	0.9	59200000	318000	238000	275000	584000	854000	820000	3940000	6690000	6870000	14500000	18300000	21600000	94400000	117000000	114000000	94100000	136000000	112000000	187000000	173000000	142000000	0.02:0.02:0.02:0.02:0.02:0.02:0.03:0.05:0.05:0.11:0.13:0.16:0.69:0.86:0.84:0.69:1.00:0.82:1.38:1.27:1.04	277000	804000	5830000	18200000	108000000	114000000	167000000	0.02:0.02:0.05:0.16:0.95:1.00:1.47	64	4	48	60
1	1	P00004	F.AGIKKKTEREDLI.A	N	Y	14.42	60	0.8	62700000	1910000	259000	323000	328000	345000	311000	1920000	3580000	3540000	6190000	12200000	12000000	81600000	104000000	84200000	114000000	181000000	100000000	232000000	204000000	173000000	0.02:0.02:0.02:0.02:0.02:0.02:0.02:0.02:0.02:0.03:0.07:0.07:0.45:0.57:0.47:0.63:1.00:0.55:1.28:1.13:0.96	982000	328000	3010000	10200000	90000000	132000000	203000000	0.02:0.02:0.02:0.08:0.68:1.00:1.54	64	4	83	95
1	1	P00004	L.ENPKKYIPGTKMIF.A	N	Y	62.26	60	0.6	8510000	0	0	0	450000	759000	569000	2980000	4120000	4360000	3930000	6120000	6370000	13600000	15000000	15200000	15100000	17900000	16900000	22200000	14400000	18600000	0:0:0:0.03:0.04:0.03:0.17:0.23:0.24:0.22:0.34:0.35:0.76:0.84:0.85:0.84:1.00:0.94:1.24:0.80:1.04	0	593000	3820000	5470000	14600000	16600000	18400000	0:0.04:0.23:0.33:0.88:1.00:1.11	64	1	69	82
1	1	P00004	T.DANKNKGITWKEETLM.E	N	Y	31.18	60	0.5	8150000	0	68800	0	277000	483000	277000	1380000	2320000	2970000	3200000	4160000	4840000	12200000	15400000	17500000	14700000	13500000	17900000	19100000	21500000	19300000	0:0.02:0:0.02:0.04:0.02:0.10:0.17:0.22:0.24:0.31:0.36:0.90:1.14:1.29:1.09:1.00:1.33:1.41:1.59:1.43	68800	346000	2230000	4070000	15000000	15400000	20000000	0.02:0.02:0.14:0.26:0.98:1.00:1.30	64	1	50	65
1	1	P00004	G.Q(-17.03)APGFT.Y	N	Y	11.19	60	0.7	7920000	69700	0	0	0	0	0	228000	357000	468000	1100000	1230000	1380000	10700000	9470000	10100000	16600000	14600000	14400000	32700000	26100000	26700000	0.02:0:0:0:0:0:0.02:0.02:0.03:0.08:0.08:0.09:0.73:0.65:0.69:1.13:1.00:0.99:2.24:1.79:1.83	69700	0	351000	1240000	10100000	15200000	28500000	0.02:0:0.02:0.08:0.66:1.00:1.88	64	1	42	47	Pyro-glu from Q
1	1	P00004	K.MIFA.G	N	Y	13.03	60	0.5	7370000	0	0	0	111000	0	90700	939000	1030000	986000	2560000	2790000	2820000	12500000	11300000	9610000	15300000	16200000	14100000	24300000	20900000	19200000	0:0:0:0.02:0:0.02:0.06:0.06:0.06:0.16:0.17:0.17:0.77:0.70:0.59:0.94:1.00:0.87:1.50:1.29:1.18	0	101000	986000	2720000	11100000	15200000	21500000	0:0.02:0.06:0.18:0.73:1.00:1.41	64	1	80	83
1	1	P00004	T.WKEETLM.E	N	Y	25.1	60	0.5	6930000	0	0	0	114000	120000	90900	617000	881000	937000	2210000	2820000	2270000	12000000	10900000	11000000	16700000	11400000	15100000	22800000	18300000	17300000	0:0:0:0.02:0.02:0.02:0.05:0.08:0.08:0.19:0.25:0.20:1.05:0.95:0.96:1.46:1.00:1.32:2.00:1.60:1.51	0	109000	812000	2430000	11300000	14400000	19500000	0:0.02:0.06:0.17:0.78:1.00:1.35	64	1	59	65
1	1	P00004	G(+42.01)DVEKGKKIF.V	N	Y	26.64	60	1	7710000	0	0	0	209000	442000	327000	1490000	1720000	1730000	3220000	4050000	4040000	15200000	13400000	12700000	16800000	13200000	12400000	23500000	19000000	18400000	0:0:0:0.02:0.03:0.02:0.11:0.13:0.13:0.24:0.31:0.31:1.16:1.02:0.97:1.27:1.00:0.94:1.79:1.44:1.39	0	375000	1650000	3770000	13800000	14100000	20300000	0:0.03:0.12:0.27:0.98:1.00:1.44	64	2	1	10	Acetylation (Protein N-term)
1	1	P00004	L.HGLFG.R	N	Y	16.19	60	0.7	5580000	0	0	0	0	0	0	723000	817000	808000	2270000	2390000	2340000	10700000	9550000	7960000	11600000	11100000	10400000	17900000	14600000	13800000	0:0:0:0:0:0:0.07:0.07:0.07:0.20:0.22:0.21:0.97:0.86:0.72:1.05:1.00:0.94:1.62:1.32:1.24	0	0	783000	2330000	9420000	11100000	15400000	0:0:0.07:0.21:0.85:1.00:1.40	64	1	33	37
1	1	P00004	E.KGGKHKTGPNLHGLFG.R	N	Y	25.5	60	0.5	8850000	663000	0	0	124000	322000	142000	1960000	2480000	3680000	4180000	7180000	6650000	23000000	20200000	12500000	22200000	14300000	10200000	25500000	17300000	13300000	0.05:0:0:0.02:0.02:0.02:0.14:0.17:0.26:0.29:0.50:0.47:1.61:1.41:0.87:1.55:1.00:0.72:1.78:1.21:0.93	663000	300000	2710000	6000000	18600000	15600000	18700000	0.04:0.02:0.17:0.39:1.19:1.00:1.20	62.25	2	22	37
1	1	P00004	K.KKTEREDLIAYLK.K	N	Y	19.63	60	0.6	13400000	211000	0	0	110000	304000	151000	393000	2040000	2750000	2030000	7560000	2010000	23100000	24400000	22000000	42900000	21900000	28100000	53800000	21800000	26400000	0.02:0:0:0.02:0.02:0.02:0.02:0.09:0.13:0.09:0.35:0.09:1.06:1.12:1.01:1.96:1.00:1.28:2.46:1.00:1.20	211000	188000	1730000	3860000	23200000	31000000	34000000	0.02:0.02:0.06:0.12:0.75:1.00:1.10	64	2	87	99
1	1	P00004	A.GIKKKTEREDLIA.Y	N	Y	16.21	60	0.7	4460000	505000	244000	222000	284000	280000	293000	404000	630000	468000	847000	1250000	1400000	5030000	5170000	5170000	8580000	7990000	7740000	19700000	13700000	13900000	0.06:0.03:0.03:0.04:0.04:0.04:0.05:0.08:0.06:0.11:0.16:0.18:0.63:0.65:0.65:1.07:1.00:0.97:2.47:1.71:1.73	324000	286000	501000	1170000	5120000	8100000	15700000	0.04:0.04:0.06:0.14:0.63:1.00:1.94	55.12	1	84	96
1	1	P00004	T.YTDANKNKGITWKEETLM.E	N	Y	31.28	60	0.7	30600000	390000	695000	511000	4910000	7890000	5300000	11500000	17800000	22700000	20600000	34400000	27100000	44800000	45100000	49500000	57500000	51200000	54100000	70900000	50700000	65700000	0.02:0.02:0.02:0.10:0.15:0.10:0.23:0.35:0.44:0.40:0.67:0.53:0.87:0.88:0.97:1.12:1.00:1.06:1.39:0.99:1.29	617000	6080000	17400000	27400000	46500000	54200000	62500000	0.02:0.11:0.32:0.50:0.86:1.00:1.15	64	3	48	65
1	1	P00004	F.AGIKKKTEREDLIA.Y	N	Y	15.39	60	0.8	4440000	274000	0	77300	0	179000	118000	238000	341000	372000	698000	999000	993000	6610000	4410000	4910000	9150000	7820000	9960000	18000000	17300000	10800000	0.03:0:0.02:0:0.02:0.02:0.03:0.04:0.05:0.09:0.13:0.13:0.85:0.56:0.63:1.17:1.00:1.27:2.30:2.21:1.37	176000	148000	317000	897000	5310000	8980000	15400000	0.02:0.02:0.04:0.10:0.59:1.00:1.71	64	1	83	96
1	1	P00004	K.MIF.A	N	Y	10.78	60	0.7	4350000	0	0	0	0	0	0	0	533000	575000	1190000	1420000	1450000	5630000	5210000	6840000	10700000	8960000	9230000	12700000	11400000	15500000	0:0:0:0:0:0:0:0.06:0.06:0.13:0.16:0.16:0.63:0.58:0.76:1.19:1.00:1.03:1.41:1.28:1.73	0	0	554000	1350000	5900000	9620000	13200000	0:0:0.06:0.14:0.61:1.00:1.37	64	1	80	82
1	1	P00004	M.EYLE.N	N	Y	12.95	60	0.3	3970000	0	0	0	356000	389000	290000	1130000	1280000	1180000	1880000	2080000	2150000	6930000	5860000	6290000	8380000	7570000	7140000	11500000	9490000	9410000	0:0:0:0.05:0.05:0.04:0.15:0.17:0.16:0.25:0.27:0.28:0.92:0.77:0.83:1.11:1.00:0.94:1.52:1.25:1.24	0	345000	1200000	2040000	6360000	7700000	10100000	0:0.04:0.16:0.26:0.83:1.00:1.32	64	1	66	69
1	1	P00004	H.GLFGRKTG.Q	N	Y	55.44	60	0.5	3590000	0	0	0	567000	577000	493000	2100000	2770000	2900000	3770000	4130000	5010000	6230000	5760000	5560000	5530000	5300000	5110000	7660000	6360000	5670000	0:0:0:0.11:0.11:0.09:0.40:0.52:0.55:0.71:0.78:0.95:1.18:1.09:1.05:1.04:1.00:0.96:1.45:1.20:1.07	0	546000	2590000	4300000	5850000	5310000	6560000	0:0.10:0.49:0.81:1.10:1.00:1.23	64	1	34	41
1	1	P00004	G.RKTGQAPGFT.Y	N	Y	59.08	60	0.7	21300000	144000	107000	127000	3780000	3480000	2950000	13200000	17000000	17600000	19200000	22900000	26700000	36900000	38100000	32800000	35000000	42600000	25000000	44800000	37500000	27100000	0.02:0.02:0.02:0.09:0.08:0.07:0.31:0.40:0.41:0.45:0.54:0.63:0.87:0.89:0.77:0.82:1.00:0.59:1.05:0.88:0.64	126000	3400000	15900000	22900000	36000000	34200000	36500000	0.02:0.10:0.47:0.67:1.05:1.00:1.07	64	2	38	47
1	1	P00004	E.NPKKYIPGTKM(+15.99)IF.A	N	Y	18.36	60	0.4	3480000	0	0	0	0	0	0	188000	389000	361000	1030000	1640000	1090000	4190000	5920000	6040000	7840000	8880000	6960000	12900000	8130000	7470000	0:0:0:0:0:0:0.02:0.04:0.04:0.12:0.18:0.12:0.47:0.67:0.68:0.88:1.00:0.78:1.45:0.91:0.84	0	0	313000	1250000	5380000	7900000	9500000	0:0:0.04:0.16:0.68:1.00:1.20	64	1	70	82	Oxidation (M)
1	1	P00004	K.YIPGTK.M	N	Y	24.03	60	0.4	3390000	0	0	0	0	0	0	152000	195000	261000	582000	550000	657000	4160000	4340000	4770000	6340000	6680000	5910000	12700000	13000000	10700000	0:0:0:0:0:0:0.02:0.03:0.04:0.09:0.08:0.10:0.62:0.65:0.71:0.95:1.00:0.88:1.91:1.95:1.60	0	0	203000	596000	4420000	6310000	12200000	0:0:0.03:0.09:0.70:1.00:1.93	64	1	74	79
1	1	P00004	L.ENPKKYIPGTKM(+15.99)IF.A	N	Y	20.1	60	0.6	3260000	0	0	0	0	0	0	350000	687000	532000	1080000	1630000	1370000	5730000	5610000	5870000	7720000	6060000	6120000	9840000	7310000	8640000	0:0:0:0:0:0:0.06:0.11:0.09:0.18:0.27:0.23:0.95:0.93:0.97:1.27:1.00:1.01:1.62:1.21:1.43	0	0	523000	1360000	5740000	6640000	8600000	0:0:0.08:0.20:0.86:1.00:1.30	64	1	69	82	Oxidation (M)
1	1	P00004	A.GIKKKTEREDLI.A	N	Y	16.04	60	0.9	59800000	2350000	350000	229000	294000	258000	207000	1330000	1970000	2180000	5970000	9750000	7830000	94000000	100000000	83700000	118000000	145000000	85600000	245000000	198000000	155000000	0.02:0.02:0.02:0.02:0.02:0.02:0.02:0.02:0.02:0.04:0.07:0.05:0.65:0.69:0.58:0.81:1.00:0.59:1.69:1.37:1.07	1010000	253000	1830000	7910000	93000000	116000000	199000000	0.02:0.02:0.02:0.07:0.80:1.00:1.71	64	4	84	95
1	1	P00004	I.FAGIKKKTEREDLI.A	N	Y	16.41	60	0.9	2790000	0	0	0	0	59400	0	246000	319000	372000	631000	1110000	963000	4150000	4850000	4800000	5360000	5870000	5150000	9200000	6720000	8850000	0:0:0:0:0.02:0:0.04:0.05:0.06:0.11:0.19:0.16:0.71:0.83:0.82:0.91:1.00:0.88:1.57:1.15:1.51	0	59400	312000	899000	4600000	5460000	8260000	0:0.02:0.06:0.16:0.84:1.00:1.51	64	1	82	95
1	1	P00004	E.KGGKHKTGPNLHGLF.G	N	Y	14.49	60	0.5	4820000	144000	0	0	0	0	0	183000	403000	468000	1440000	1910000	1690000	9750000	11500000	8940000	8860000	11400000	6610000	16200000	11500000	10200000	0.02:0:0:0:0:0:0.02:0.04:0.04:0.13:0.17:0.15:0.86:1.01:0.78:0.78:1.00:0.58:1.42:1.01:0.90	144000	0	426000	1680000	10100000	8960000	12600000	0.02:0:0.05:0.19:1.12:1.00:1.41	64	2	22	36
1	1	P00004	K.M(+15.99)IFAG.I	N	Y	7.85	60	0.6	2500000	0	0	0	0	0	0	0	145000	141000	604000	640000	712000	4730000	3800000	3910000	5370000	5020000	5240000	9140000	6380000	6740000	0:0:0:0:0:0:0:0.03:0.03:0.12:0.13:0.14:0.94:0.76:0.78:1.07:1.00:1.04:1.82:1.27:1.34	0	0	143000	652000	4150000	5210000	7420000	0:0:0.03:0.13:0.80:1.00:1.43	64	1	80	84	Oxidation (M)
1	1	P00004	L.ENPKKYIPGTKM(+15.99)IFA.G	N	Y	10.83	60	0.7	2470000	0	0	0	0	42500	0	243000	583000	703000	839000	1300000	886000	6240000	3210000	4060000	7660000	4090000	4610000	6560000	4430000	6370000	0:0:0:0:0.02:0:0.06:0.14:0.17:0.21:0.32:0.22:1.53:0.78:0.99:1.87:1.00:1.13:1.60:1.08:1.56	0	42500	510000	1010000	4500000	5450000	5780000	0:0.02:0.09:0.19:0.83:1.00:1.06	64	1	69	83	Oxidation (M)
1	1	P00004	E.NPKKYIPGTKM(+15.99)IFA.G	N	Y	16.6	60	0.8	2450000	0	0	0	0	0	0	122000	391000	296000	765000	771000	1050000	4880000	3580000	3230000	5850000	5450000	3650000	8280000	6370000	6770000	0:0:0:0:0:0:0.02:0.07:0.05:0.14:0.14:0.19:0.90:0.66:0.59:1.07:1.00:0.67:1.52:1.17:1.24	0	0	270000	861000	3890000	4980000	7140000	0:0:0.05:0.17:0.78:1.00:1.43	64	1	70	83	Oxidation (M)
1	1	P00004	E.NPKKYIPGTKMIF.A	N	Y	17.25	60	0.6	2280000	0	0	0	127000	342000	136000	564000	882000	1310000	772000	1990000	1910000	3780000	3880000	3550000	5330000	4090000	4260000	5300000	4450000	5200000	0:0:0:0.03:0.08:0.03:0.14:0.22:0.32:0.19:0.49:0.47:0.92:0.95:0.87:1.30:1.00:1.04:1.30:1.09:1.27	0	202000	919000	1560000	3740000	4560000	4980000	0:0.04:0.20:0.34:0.82:1.00:1.09	64	1	70	82
1	1	P00004	G.IKKKTEREDLIA.Y	N	Y	10.8	60	0.7	2160000	0	0	0	0	0	48800	78000	124000	157000	330000	444000	318000	3290000	3470000	3190000	4030000	4630000	3690000	9210000	7480000	4830000	0:0:0:0:0:0.02:0.02:0.03:0.03:0.07:0.10:0.07:0.71:0.75:0.69:0.87:1.00:0.80:1.99:1.62:1.04	0	48800	120000	364000	3320000	4120000	7170000	0:0.02:0.03:0.09:0.81:1.00:1.74	64	1	85	96
1	1	P00004	K.M(+15.99)IFA.G	N	Y	7.59	60	0.6	4680000	0	0	0	0	0	0	0	0	0	778000	834000	787000	8040000	7120000	6100000	10500000	9100000	8880000	18200000	14300000	13600000	0:0:0:0:0:0:0:0:0:0.09:0.09:0.09:0.88:0.78:0.67:1.15:1.00:0.98:2.00:1.57:1.50	0	0	0	799000	7090000	9480000	15400000	0:0:0:0.08:0.75:1.00:1.62	64	2	80	83	Oxidation (M)
1	1	P00004	H.GLF.G	N	Y	6.64	60	0.3	2110000	0	0	0	0	0	0	104000	127000	128000	356000	458000	411000	3530000	2930000	2720000	4480000	4210000	3770000	7810000	6510000	6670000	0:0:0:0:0:0:0.02:0.03:0.03:0.08:0.11:0.10:0.84:0.70:0.65:1.06:1.00:0.89:1.86:1.55:1.58	0	0	120000	408000	3060000	4150000	7000000	0:0:0.03:0.10:0.74:1.00:1.68	64	1	34	36
1	1	P00004	M.EY(-2.02)LENPKKYIPGTK.M	N	Y	4.9	60	0.7	1980000	0	0	0	0	0	0	120000	252000	357000	429000	590000	655000	1410000	4260000	3420000	4620000	1770000	4740000	7120000	6270000	5520000	0:0:0:0:0:0:0.07:0.14:0.20:0.24:0.33:0.37:0.79:2.40:1.93:2.61:1.00:2.67:4.02:3.54:3.12	0	0	243000	558000	3030000	3710000	6300000	0:0:0.07:0.15:0.82:1.00:1.70	64	1	66	79	2-amino-3-oxo-butanoic_acid
1	1	P00004	L.HGLF.G	N	Y	7.61	60	0.8	1870000	0	0	0	0	0	0	0	134000	126000	409000	464000	429000	3090000	2870000	2810000	4270000	3550000	3740000	6740000	5020000	5600000	0:0:0:0:0:0:0:0.04:0.04:0.12:0.13:0.12:0.87:0.81:0.79:1.20:1.00:1.05:1.90:1.41:1.58	0	0	130000	434000	2920000	3850000	5790000	0:0:0.03:0.11:0.76:1.00:1.50	64	1	33	36
1	1	P00004	D.LIAYLK.K	N	Y	15.85	60	0.6	1860000	144000	223000	190000	190000	138000	124000	353000	411000	364000	444000	640000	591000	2690000	2730000	2190000	4490000	3520000	3230000	6350000	5360000	4750000	0.04:0.06:0.05:0.05:0.04:0.04:0.10:0.12:0.10:0.13:0.18:0.17:0.76:0.77:0.62:1.27:1.00:0.92:1.80:1.52:1.35	186000	151000	376000	558000	2540000	3750000	5490000	0.05:0.04:0.10:0.15:0.68:1.00:1.46	36.37	1	94	99
1	1	P00004	F.AGIKKKTEREDLIAY.L	N	Y	14.57	51.61	0.8	1830000	180000	193000	232000	246000	269000	302000	298000	374000	398000	675000	711000	646000	2880000	2520000	2910000	3120000	3830000	2780000	6080000	4970000	4850000	0.05:0.05:0.06:0.06:0.07:0.08:0.08:0.10:0.10:0.18:0.19:0.17:0.75:0.66:0.76:0.81:1.00:0.72:1.59:1.30:1.27	202000	273000	356000	677000	2770000	3240000	5300000	0.06:0.08:0.11:0.21:0.85:1.00:1.63	26.28	1	83	97
1	1	P00004	K.KKTEREDLI.A	N	Y	11.72	60	0.7	13700000	0	0	0	0	0	0	149000	215000	299000	1170000	1380000	1310000	15600000	15400000	14900000	25400000	27000000	20800000	66000000	52200000	46700000	0:0:0:0:0:0:0.02:0.02:0.02:0.04:0.05:0.05:0.58:0.57:0.55:0.94:1.00:0.77:2.45:1.94:1.73	0	0	255000	1290000	15300000	24400000	96200000	0:0:0.02:0.05:0.63:1.00:3.95	64	3	87	95
1	1	P00004	T.YTDANKNKGITW(+15.99)KEETLM.E	N	Y	12.77	60	0.5	1690000	0	0	0	148000	452000	112000	266000	703000	557000	918000	974000	1070000	2860000	2920000	2810000	3350000	2750000	2810000	4720000	3390000	4700000	0:0:0:0.05:0.16:0.04:0.10:0.26:0.20:0.33:0.35:0.39:1.04:1.06:1.02:1.22:1.00:1.02:1.72:1.24:1.71	0	237000	509000	986000	2860000	2970000	4270000	0:0.08:0.17:0.33:0.96:1.00:1.44	64	1	48	65	Oxidation (HW)
1	1	P00004	G.LFG.R	N	Y	7.78	60	0.3	1630000	0	0	0	0	0	0	0	225000	206000	652000	675000	674000	2840000	2120000	2710000	3380000	3400000	2880000	4590000	5250000	4720000	0:0:0:0:0:0:0:0.07:0.06:0.19:0.20:0.20:0.84:0.63:0.80:1.00:1.00:0.85:1.35:1.55:1.39	0	0	215000	667000	2560000	3220000	4850000	0:0:0.07:0.21:0.80:1.00:1.51	64	1	35	37
1	1	P00004	K.TGPNLHGLFG.R	N	Y	21.22	60	0.4	1630000	0	0	0	0	0	0	718000	896000	996000	786000	2050000	1890000	2760000	3220000	3030000	3260000	2980000	2820000	2490000	3330000	3050000	0:0:0:0:0:0:0.24:0.30:0.33:0.26:0.69:0.63:0.93:1.08:1.02:1.10:1.00:0.95:0.84:1.12:1.02	0	0	870000	1570000	3000000	3020000	2960000	0:0:0.29:0.52:0.99:1.00:0.98	64	1	28	37
1	1	P00004	A.GIKKKTEREDLIAY.L	N	Y	12.31	60	0.7	1630000	125000	0	147000	167000	190000	216000	211000	328000	408000	393000	646000	649000	2340000	2420000	2540000	2780000	3110000	2820000	5340000	5260000	4140000	0.04:0:0.05:0.05:0.06:0.07:0.07:0.11:0.13:0.13:0.21:0.21:0.75:0.78:0.82:0.89:1.00:0.91:1.72:1.69:1.33	136000	191000	316000	563000	2440000	2900000	4920000	0.05:0.07:0.11:0.19:0.84:1.00:1.69	36.22	1	84	97
1	1	P00004	L.ENPKKYIPGTKMI.F	N	Y	10.3	60	0.6	1620000	0	0	0	0	74200	0	180000	611000	538000	709000	732000	822000	2750000	2310000	2100000	3340000	3010000	2880000	5030000	4450000	4380000	0:0:0:0:0.02:0:0.06:0.20:0.18:0.24:0.24:0.27:0.91:0.77:0.70:1.11:1.00:0.96:1.67:1.48:1.45	0	74200	443000	754000	2390000	3080000	4620000	0:0.02:0.14:0.25:0.77:1.00:1.50	64	1	69	81
1	1	P00004	K.EE(+21.98)TLM.E	N	Y	7.11	60	0.6	1400000	0	0	0	0	0	0	149000	186000	144000	486000	483000	481000	2740000	2650000	1870000	3210000	3220000	2380000	3790000	4070000	3450000	0:0:0:0:0:0:0.05:0.06:0.04:0.15:0.15:0.15:0.85:0.82:0.58:1.00:1.00:0.74:1.18:1.26:1.07	0	0	160000	483000	2420000	2940000	3770000	0:0:0.05:0.16:0.82:1.00:1.28	64	1	61	65	Sodium adduct
1	1	P00004	K.YIPGTKM(+15.99)IF.A	N	Y	9.89	60	1.5	1270000	0	0	0	0	0	0	0	0	72300	193000	320000	308000	2110000	1700000	1490000	2860000	2780000	2470000	5180000	3680000	3610000	0:0:0:0:0:0:0:0:0.03:0.07:0.12:0.11:0.76:0.61:0.54:1.03:1.00:0.89:1.87:1.33:1.30	0	0	72300	273000	1770000	2700000	4160000	0:0:0.03:0.10:0.65:1.00:1.54	64	1	74	82	Oxidation (M)
1	1	P00004	K.M(+15.99)IFAGIKKKTEREDLIAYLK.K	N	Y	4.6	60	0.9	1170000	0	0	0	0	0	0	168000	126000	263000	0	454000	392000	507000	131000	3540000	2050000	4390000	4060000	491000	0	7960000	0:0:0:0:0:0:0.04:0.03:0.06:0:0.10:0.09:0.12:0.03:0.80:0.47:1.00:0.92:0.11:0:1.81	0	0	186000	423000	1390000	3500000	4230000	0:0:0.05:0.12:0.40:1.00:1.21	64	1	80	99	Oxidation (M)
1	1	P00004	K.TGPNLHGLF.G	N	Y	12.59	60	0.7	1160000	0	0	0	0	0	0	144000	146000	179000	252000	574000	535000	2420000	1780000	2140000	2550000	2730000	2550000	2010000	3750000	2660000	0:0:0:0:0:0:0.05:0.05:0.07:0.09:0.21:0.20:0.89:0.65:0.79:0.93:1.00:0.94:0.74:1.38:0.97	0	0	156000	454000	2110000	2610000	2810000	0:0:0.06:0.17:0.81:1.00:1.08	64	1	28	36
1	1	P00004	Y.TDANKNKGITWK.E	N	Y	9.84	60	0.8	1160000	0	0	0	0	0	32000	0	64700	129000	233000	370000	319000	1720000	1650000	1490000	2200000	2570000	2100000	4030000	3970000	3470000	0:0:0:0:0:0.02:0:0.03:0.05:0.09:0.14:0.12:0.67:0.64:0.58:0.86:1.00:0.82:1.57:1.55:1.35	0	32000	96900	308000	1620000	2290000	3820000	0:0.02:0.04:0.13:0.71:1.00:1.67	64	1	49	60
1	1	P00004	L.IAYLK.K	N	Y	10.81	60	0.9	1110000	0	0	0	0	0	0	0	152000	165000	262000	283000	294000	1850000	1520000	1610000	2170000	2400000	2330000	3800000	3300000	3290000	0:0:0:0:0:0:0:0.06:0.07:0.11:0.12:0.12:0.77:0.63:0.67:0.90:1.00:0.97:1.58:1.37:1.37	0	0	158000	279000	1660000	2300000	3460000	0:0:0.07:0.12:0.72:1.00:1.51	64	1	95	99
1	1	P00004	K.YIPGTKM(+15.99)IFA.G	N	Y	8.06	60	0.9	1110000	0	0	0	0	0	0	67300	44300	73800	128000	270000	206000	2050000	1380000	1270000	2820000	2430000	2140000	3670000	3870000	2890000	0:0:0:0:0:0:0.03:0.02:0.03:0.05:0.11:0.08:0.84:0.57:0.52:1.16:1.00:0.88:1.51:1.59:1.19	0	0	61800	202000	1570000	2460000	3480000	0:0:0.03:0.08:0.64:1.00:1.41	64	1	74	83	Oxidation (M)
1	1	P00004	K.TGPNLHG.L	N	Y	9.46	60	1.2	924000	0	0	0	0	0	0	0	0	0	181000	175000	178000	1300000	1290000	1590000	1790000	2360000	1520000	3170000	3220000	2640000	0:0:0:0:0:0:0:0:0:0.08:0.07:0.08:0.55:0.55:0.68:0.76:1.00:0.64:1.35:1.37:1.12	0	0	0	178000	1400000	1890000	3010000	0:0:0:0.09:0.74:1.00:1.59	64	1	28	34
1	1	P00004	Y.IPGTKM(+15.99)IFAGIKKKTEREDLIAYLKKATNE	N	Y	5.69	41.55	0.9	867000	0	0	143000	0	1190000	1260000	0	0	231000	0	0	396000	0	341000	613000	3060000	1380000	6870000	1380000	1340000	0	0:0:0.10:0:0.86:0.91:0:0:0.17:0:0:0.29:0:0.25:0.44:2.21:1.00:4.97:1.00:0.97:0	143000	1220000	231000	396000	477000	3770000	1360000	0.04:0.32:0.06:0.10:0.13:1.00:0.36	26.41	1	75	104	Oxidation (M)
1	1	P00004	T.YTDANKNKGIT.W	N	Y	5.64	60	0.5	13700000	0	0	0	0	129000	0	105000	138000	2870000	4130000	2640000	5540000	19600000	29100000	22800000	17500000	32900000	31600000	24600000	41700000	53000000	0:0:0:0:0.02:0:0.02:0.02:0.09:0.13:0.08:0.17:0.60:0.88:0.69:0.53:1.00:0.96:0.75:1.27:1.61	0	129000	1920000	4300000	29900000	27300000	39800000	0:0.02:0.07:0.16:1.09:1.00:1.46	64	4	48	58
1	1	P00004	F.AGIKKKTERED(-18.01)L.I	N	Y	8	60	1.1	813000	0	0	0	0	0	0	0	0	0	67300	148000	0	885000	1590000	973000	1440000	2750000	1470000	2900000	2450000	2410000	0:0:0:0:0:0:0:0:0:0.02:0.05:0:0.32:0.58:0.35:0.52:1.00:0.53:1.05:0.89:0.88	0	0	0	107000	1150000	1880000	2590000	0:0:0:0.06:0.61:1.00:1.37	64	1	83	94	Dehydration
1	1	P00004	K.KKTEREDLIA.Y	N	Y	8.51	60	0.7	788000	0	0	0	0	0	0	0	0	56000	0	102000	135000	941000	943000	1080000	1600000	1560000	1370000	3570000	2490000	2700000	0:0:0:0:0:0:0:0:0.04:0:0.07:0.09:0.60:0.60:0.69:1.02:1.00:0.88:2.28:1.60:1.73	0	0	56000	118000	989000	1510000	2920000	0:0:0.04:0.08:0.66:1.00:1.93	64	1	87	96
1	1	P00004	T.DANKN(+.98)KGITWK.E	N	Y	9.61	60	0.6	3130000	0	0	0	0	0	0	0	84900	0	480000	705000	714000	4840000	5020000	5240000	6280000	6610000	6140000	10400000	9450000	9760000	0:0:0:0:0:0:0:0.02:0:0.07:0.11:0.11:0.73:0.76:0.79:0.95:1.00:0.93:1.58:1.43:1.48	0	0	84900	633000	5030000	6350000	9880000	0:0:0.02:0.10:0.79:1.00:1.56	64	3	50	60	Deamidation (NQ)
2	5	|Angiotensin1|Angiotensin1	D.RVYIHPF.H	Y	Y	100	2.2	0.6	12200000	6440000	11800000	11200000	11700000	14000000	11600000	8720000	11500000	11200000	9680000	12300000	11800000	16800000	14500000	11600000	16300000	12300000	12700000	15900000	11500000	12600000	0.53:0.96:0.92:0.96:1.14:0.95:0.71:0.94:0.91:0.79:1.00:0.96:1.37:1.18:0.95:1.33:1.00:1.04:1.30:0.93:1.03	9810000	12400000	10500000	11200000	14300000	13800000	13300000	0.71:0.90:0.76:0.82:1.04:1.00:0.97	1.46	1	2	8
2	5	|Angiotensin1|Angiotensin1	DRVYIHPFHL	N	Y	83.71	5.24	0.7	10700000	4880000	10800000	12300000	19900000	14700000	14500000	5860000	9310000	14800000	3830000	10600000	8720000	10800000	9170000	9510000	12900000	11000000	9060000	12000000	10200000	10600000	0.44:0.98:1.11:1.80:1.33:1.31:0.53:0.84:1.34:0.35:0.96:0.79:0.98:0.83:0.86:1.17:1.00:0.82:1.08:0.93:0.96	9310000	16400000	9980000	7700000	9820000	11000000	10900000	0.85:1.49:0.91:0.70:0.89:1.00:0.99	2.13	1	1	10
										11066700	4688700	4563300	28661000	36610300	27456000	128619300	180370900	211627100	356719300	477062000	449771000	1925883000	1942405000	1946546000	2517220000	2328120000	2187730000	3546751000	3029620000	2851070000
										1.74355e+07	4.03156e+06	4.13393e+06	2.48547e+07	2.65325e+07	2.40149e+07	1.49655e+08	1.59137e+08	1.91715e+08	3.73898e+08	3.93525e+08	3.86733e+08	1.16312e+09	1.35917e+09	1.70259e+09	1.56688e+09	1.92045e+09	1.7478e+09	2.26327e+09	2.67296e+09	2.29583e+09
																															Angiotensin III from other samples
									Angiotensin III	6440000	11800000	11200000	11700000	14000000	11600000	8720000	11500000	11200000	9680000	12300000	11800000	16800000	14500000	11600000	16300000	12300000	12700000	15900000	11500000	12600000	10400000	5150000	8760000	3590000	12500000	11700000	5320000	9290000	8760000	6960000	11800000	10300000	7710000	11400000	11600000	8670000	13800000	10800000	7470000
								multiply by this ratio to stratify	Ratio	1.57549	0.859845	0.905908	0.867194	0.724727	0.87467	1.16355	0.882276	0.905908	1.04816	0.824892	0.859845	0.603939	0.699736	0.87467	0.622465	0.824892	0.798911	0.638124	0.882276	0.805252
[truncated: 23 more columns]
