# Supplementary material for: Formaldehyde treatment of proteins enhances proteolytic degradation by the endo-lysosomal protease cathepsin S
Source: Sci Rep. 2020 Jul 14;10:11535. doi: 10.1038/s41598-020-68248-z (PMC7360561; doi:10.1038/s41598-020-68248-z)
Supplement: Supplementary file 9 — Supplementary data S9 [file 41598_2020_68248_MOESM9_ESM.xlsx]

## Sheet: protein-peptides
Protein Group	Protein ID	Protein Accession	Peptide	Used	Candidate	Quality	Significance	Avg. ppm	Avg. Intensity	0h triplo 1	0h triplo 2	0h triplo 3	1h triplo 1	1h triplo 2	1h triplo 3	4h triplo 1	4h triplo 2	4h triplo 3	8h triplo 1	8h triplo 2	8h triplo 3	24h triplo 1	24h triplo 2	24h triplo 3	32h triplo 1	32h triplo 2	32h triplo 3	48h triplo 1	48h triplo 2	48h triplo 3	96h triplo 1	96h triplo 2	96h triplo 3	Sample Profile (Ratio)	Group 1	Group 2	Group 3	Group 4	Group 5	Group 6	Group 7	Group 8	Group Profile (Ratio)	Max Ratio	#Vector	Start	End	PTM
1	1	P00004	G(+42.01)DVEKGKKIFVQ.K	Y	Y	76.59	60	0.4	556000000	927000	0	0	15200000	9600000	7520000	78600000	61700000	60300000	284000000	171000000	155000000	774000000	801000000	761000000	927000000	768000000	690000000	1070000000	1240000000	1040000000	1560000000	1330000000	1530000000	0.02:0:0:0.03:0.02:0.02:0.14:0.11:0.11:0.51:0.31:0.28:1.39:1.44:1.37:1.67:1.38:1.24:1.92:2.24:1.87:2.81:2.39:2.75	927000	10800000	66800000	203000000	779000000	795000000	1120000000	1470000000	0.02:0.02:0.12:0.37:1.40:1.43:2.01:2.65	64	2	1	12	Acetylation (Protein N-term)
1	1	P00004	G(+42.01)DVEKGKKIFV.Q	N	Y	32.77	60	0.6	99800000	398000	336000	0	3120000	1600000	1730000	16700000	12000000	11200000	45800000	36700000	30600000	125000000	143000000	125000000	166000000	154000000	151000000	203000000	173000000	165000000	293000000	268000000	269000000	0.02:0.02:0:0.03:0.02:0.02:0.17:0.12:0.11:0.46:0.37:0.31:1.25:1.43:1.25:1.66:1.54:1.51:2.03:1.73:1.66:2.94:2.69:2.70	367000	2150000	13300000	37700000	131000000	157000000	180000000	277000000	0.02:0.02:0.13:0.38:1.31:1.57:1.81:2.77	64	2	1	11	Acetylation (Protein N-term)
1	1	P00004	F.AGIKKKTEREDLIAYLK.K	N	Y	18.01	60	0.5	72900000	1320000	1050000	0	13400000	6240000	8270000	28800000	24100000	23300000	54500000	45400000	36300000	122000000	98000000	111000000	86200000	137000000	109000000	120000000	109000000	127000000	185000000	155000000	148000000	0.02:0.02:0:0.18:0.09:0.11:0.39:0.33:0.32:0.75:0.62:0.50:1.67:1.34:1.52:1.18:1.88:1.50:1.65:1.49:1.74:2.54:2.13:2.03	1180000	9510000	25500000	45400000	111000000	111000000	119000000	163000000	0.02:0.13:0.35:0.62:1.52:1.52:1.62:2.22	64	4	83	99
1	1	P00004	G.IKKKTEREDLI.A	N	Y	14.94	60	0.7	47800000	0	0	0	113000	0	0	1090000	1730000	790000	4670000	7150000	4400000	116000000	29600000	45200000	70900000	51800000	61000000	82300000	98700000	148000000	125000000	168000000	132000000	0:0:0:0.02:0:0:0.02:0.04:0.02:0.10:0.15:0.09:2.41:0.62:0.94:1.48:1.08:1.27:1.72:2.06:3.09:2.61:3.52:2.76	0	113000	1200000	5410000	63400000	61200000	110000000	142000000	0:0.02:0.03:0.11:1.32:1.28:2.29:2.96	64	2	85	95
1	1	P00004	L.ENPKKYIPGTK.M	N	Y	5.65	60	0.6	45500000	0	0	0	1150000	1020000	585000	8000000	8040000	8120000	16200000	15300000	1330000	74700000	49700000	72300000	103000000	61100000	64100000	68800000	102000000	125000000	123000000	107000000	83100000	0:0:0:0.03:0.02:0.02:0.18:0.18:0.18:0.36:0.34:0.03:1.64:1.09:1.59:2.25:1.34:1.41:1.51:2.24:2.74:2.70:2.35:1.83	0	946000	8060000	10900000	65600000	76000000	98600000	104000000	0:0.02:0.18:0.24:1.44:1.67:2.16:2.29	64	2	69	79
1	1	P00004	T.DANKNKGITWK.E	N	Y	10.01	60	0.7	43600000	18000	24200	113000	106000	55700	62200	616000	739000	564000	4090000	3670000	3000000	47200000	30000000	35500000	64900000	48300000	54000000	72500000	90900000	93500000	196000000	159000000	141000000	0.02:0.02:0.02:0.02:0.02:0.02:0.02:0.02:0.02:0.09:0.08:0.07:1.08:0.69:0.81:1.49:1.11:1.24:1.66:2.08:2.14:4.49:3.64:3.23	51900	74600	639000	3590000	37600000	55700000	85600000	165000000	0.02:0.02:0.02:0.08:0.86:1.28:1.96:3.79	64	2	50	60
1	1	P00004	E.NPKKYIPGTK.M	N	Y	5.41	60	0.8	41300000	0	0	0	930000	644000	465000	5860000	6720000	6610000	6920000	19700000	20100000	92200000	48300000	58100000	68900000	47500000	83400000	85500000	95100000	81900000	105000000	78300000	79100000	0:0:0:0.02:0.02:0.02:0.14:0.16:0.16:0.17:0.48:0.49:2.23:1.17:1.41:1.67:1.15:2.02:2.07:2.30:1.98:2.55:1.89:1.92	0	722000	8630000	17600000	66200000	66600000	87500000	88200000	0:0.02:0.21:0.42:1.58:1.59:2.09:2.10	64	3	70	79
1	1	P00004	G(+42.01)DVEKGKKIFVQK.C	N	Y	30.19	60	0.4	57000000	0	0	0	3840000	2050000	2500000	10800000	7340000	8470000	39100000	21400000	16600000	72400000	89100000	61100000	86400000	95600000	72500000	96400000	91200000	98400000	176000000	146000000	170000000	0:0:0:0.07:0.04:0.04:0.19:0.13:0.15:0.69:0.38:0.29:1.27:1.57:1.07:1.52:1.68:1.27:1.69:1.60:1.73:3.09:2.56:2.98	0	2810000	8870000	25700000	74200000	84900000	95300000	164000000	0:0.05:0.16:0.45:1.30:1.49:1.67:2.88	64	3	1	13	Acetylation (Protein N-term)
1	1	P00004	G.QAPGFT.Y	N	Y	15.41	60	0.5	22800000	0	0	0	2720000	1640000	1880000	9120000	7580000	7010000	19500000	14400000	12600000	35200000	37900000	35000000	41200000	41900000	37600000	41900000	39600000	39500000	41100000	40200000	40400000	0:0:0:0.12:0.07:0.08:0.40:0.33:0.31:0.85:0.63:0.55:1.54:1.66:1.53:1.81:1.83:1.65:1.84:1.74:1.73:1.80:1.76:1.77	0	2080000	7900000	15500000	36000000	40200000	40400000	40500000	0:0.09:0.35:0.68:1.58:1.76:1.77:1.78	64	1	42	47
1	1	P00004	K.EETLM.E	N	Y	9.95	60	0.4	21500000	282000	442000	0	501000	331000	338000	2160000	1790000	1640000	5980000	4810000	4380000	24100000	24300000	22200000	33200000	30600000	31800000	43800000	40300000	38100000	69900000	70400000	65100000	0.02:0.02:0:0.02:0.02:0.02:0.10:0.08:0.08:0.28:0.22:0.20:1.12:1.13:1.03:1.54:1.42:1.48:2.04:1.87:1.77:3.25:3.27:3.02	362000	390000	1860000	5050000	23500000	31900000	40700000	68500000	0.02:0.02:0.09:0.23:1.09:1.48:1.89:3.18	64	1	61	65
1	1	P00004	T.DANKNKGITWKEETLM.E	N	Y	41.39	60	0.6	18000000	328000	491000	0	1180000	1080000	751000	4200000	4150000	3710000	10500000	8210000	9300000	27800000	28500000	25800000	28900000	28400000	31400000	34600000	33000000	30500000	40800000	36400000	42300000	0.02:0.03:0:0.07:0.06:0.04:0.23:0.23:0.21:0.58:0.46:0.52:1.54:1.58:1.43:1.60:1.58:1.74:1.92:1.83:1.69:2.27:2.02:2.35	410000	1000000	4020000	9340000	27400000	29600000	32700000	39900000	0.02:0.06:0.22:0.52:1.52:1.64:1.81:2.21	64	1	50	65
1	1	P00004	G.Q(-17.03)APGFT.Y	N	Y	10.1	60	0.6	17400000	0	0	0	0	0	0	450000	383000	418000	1730000	1520000	1430000	12900000	12700000	12300000	20500000	18300000	18300000	35100000	35300000	32200000	70100000	70100000	72800000	0:0:0:0:0:0:0.03:0.02:0.02:0.10:0.09:0.08:0.74:0.73:0.71:1.18:1.06:1.05:2.03:2.03:1.85:4.04:4.04:4.19	0	0	417000	1560000	12600000	19000000	34200000	71000000	0:0:0.02:0.09:0.73:1.10:1.97:4.09	64	1	42	47	Pyro-glu from Q
1	1	P00004	T.WKEETLM.E	N	Y	26.9	60	0.7	17000000	111000	189000	0	425000	328000	308000	2380000	1790000	1950000	6510000	5720000	5070000	23500000	23500000	21100000	27000000	24000000	26400000	33500000	33900000	31700000	48600000	43100000	46800000	0.02:0.02:0:0.03:0.02:0.02:0.14:0.11:0.11:0.38:0.34:0.30:1.38:1.38:1.24:1.59:1.41:1.55:1.97:2.00:1.86:2.86:2.54:2.75	150000	354000	2040000	5770000	22700000	25800000	33000000	46100000	0.02:0.02:0.12:0.34:1.33:1.52:1.94:2.72	64	1	59	65
1	1	P00004	G.IKKKTEREDLIAYLK.K	N	Y	15.84	60	0.9	22800000	0	0	0	967000	486000	567000	5530000	3220000	4410000	13800000	7570000	7290000	36300000	26000000	23100000	26400000	40400000	24700000	42000000	41800000	38900000	52800000	65700000	84300000	0:0:0:0.04:0.02:0.02:0.24:0.14:0.19:0.61:0.33:0.32:1.59:1.14:1.01:1.16:1.77:1.09:1.84:1.84:1.71:2.32:2.89:3.70	0	674000	4550000	9620000	28500000	32200000	41100000	67600000	0:0.03:0.20:0.42:1.24:1.40:1.79:2.94	64	3	85	99
1	1	P00004	K.KKTEREDLI.A	N	Y	15.15	60	0.6	21500000	0	0	0	0	0	0	639000	505000	506000	2260000	2190000	1970000	32000000	13700000	18600000	39200000	20100000	25300000	39400000	45800000	54800000	88700000	72800000	58300000	0:0:0:0:0:0:0.03:0.02:0.02:0.10:0.10:0.09:1.49:0.63:0.87:1.82:0.93:1.17:1.83:2.13:2.55:4.12:3.38:2.71	0	0	550000	2140000	21400000	28200000	46700000	73300000	0:0:0.03:0.10:1.00:1.31:2.17:3.40	64	2	87	95
1	1	P00004	L.ENPKKYIPGTKMIF.A	N	Y	63.99	60	0.8	15300000	0	0	0	1960000	1340000	1600000	9070000	8180000	8190000	14600000	13100000	11600000	28500000	24000000	23800000	27300000	23200000	22000000	23700000	20900000	26700000	26500000	21700000	29100000	0:0:0:0.13:0.09:0.10:0.59:0.53:0.54:0.95:0.86:0.76:1.87:1.57:1.55:1.79:1.52:1.44:1.55:1.37:1.75:1.73:1.42:1.90	0	1630000	8480000	13100000	25400000	24200000	23800000	25700000	0:0.11:0.55:0.86:1.66:1.58:1.55:1.68	64	1	69	82
1	1	P00004	T.YTDANKNKGIT.W	N	Y	6.72	60	0.6	33600000	0	0	0	489000	0	293000	449000	1030000	705000	8860000	3930000	10700000	3280000	39900000	24000000	46100000	53800000	56200000	94200000	78200000	21200000	139000000	116000000	109000000	0:0:0:0.02:0:0.02:0.02:0.03:0.02:0.26:0.12:0.32:0.10:1.19:0.71:1.37:1.60:1.67:2.80:2.32:0.63:4.13:3.46:3.24	0	391000	1090000	7980000	23100000	52000000	64600000	121000000	0:0.02:0.03:0.24:0.68:1.54:1.91:3.59	64	4	48	58
1	1	P00004	K.MIFA.G	N	Y	11.93	60	0.7	13600000	0	0	0	238000	173000	160000	2130000	1910000	1850000	5520000	4410000	4080000	18700000	16600000	15500000	22400000	17700000	19500000	28600000	26900000	26100000	38900000	37800000	38000000	0:0:0:0.02:0.02:0.02:0.16:0.14:0.14:0.40:0.32:0.30:1.37:1.22:1.14:1.65:1.30:1.43:2.10:1.97:1.91:2.85:2.77:2.79	0	191000	1960000	4670000	16900000	19900000	27200000	38200000	0:0.02:0.14:0.34:1.24:1.46:1.99:2.80	64	1	80	83
1	1	P00004	G(+42.01)DVEKGKKIF.V	N	Y	24.29	60	0.4	14400000	0	0	0	817000	595000	753000	4130000	3200000	3010000	10400000	7760000	6350000	16500000	20900000	18800000	21200000	25300000	25900000	25400000	26800000	22900000	35000000	36000000	33800000	0:0:0:0.06:0.04:0.05:0.29:0.22:0.21:0.72:0.54:0.44:1.15:1.45:1.31:1.47:1.76:1.80:1.77:1.86:1.59:2.43:2.50:2.35	0	722000	3450000	8160000	18800000	24100000	25000000	34900000	0:0.05:0.24:0.57:1.30:1.68:1.74:2.43	64	2	1	10	Acetylation (Protein N-term)
1	1	P00004	K.MIF.A	N	Y	10.18	60	0.4	9890000	0	0	0	0	0	0	1190000	1010000	923000	3200000	2440000	2570000	12300000	11700000	11900000	17000000	11800000	14300000	20500000	19200000	20500000	30300000	29000000	27800000	0:0:0:0:0:0:0.12:0.10:0.09:0.32:0.25:0.26:1.24:1.18:1.20:1.72:1.19:1.44:2.07:1.94:2.07:3.06:2.93:2.81	0	0	1040000	2740000	11900000	14400000	20100000	29000000	0:0:0.11:0.28:1.21:1.45:2.03:2.93	64	1	80	82
1	1	P00004	Y.IPGTKM(+15.99)IFAGIKKKTEREDLIAYLKKATNE	N	Y	20.22	5.25	0.7	9810000	5840000	2690000	9820000	6540000	6970000	8980000	7110000	5310000	12500000	12600000	5770000	7780000	12400000	12000000	11900000	6050000	13000000	8260000	23600000	10100000	7700000	22600000	3810000	12300000	0.60:0.27:1.00:0.67:0.71:0.92:0.72:0.54:1.27:1.28:0.59:0.79:1.27:1.22:1.21:0.62:1.32:0.84:2.41:1.03:0.78:2.30:0.39:1.26	6120000	7500000	8300000	8700000	12100000	9090000	13800000	12900000	0.62:0.76:0.85:0.89:1.23:0.93:1.41:1.31	2.26	1	75	104	Oxidation (M)
1	1	P00004	L.ENPKKYIPGTKM(+15.99)IF.A	N	Y	22.08	60	0.7	8970000	0	0	0	228000	151000	105000	1850000	1220000	1490000	4160000	3480000	3950000	11600000	13100000	12700000	17000000	15300000	13700000	16200000	16600000	17300000	19800000	22300000	22800000	0:0:0:0.03:0.02:0.02:0.21:0.14:0.17:0.46:0.39:0.44:1.30:1.47:1.42:1.90:1.70:1.53:1.81:1.85:1.93:2.21:2.49:2.54	0	161000	1520000	3860000	12500000	15300000	16700000	21600000	0:0.02:0.17:0.43:1.40:1.71:1.86:2.41	64	1	69	82	Oxidation (M)
1	1	P00004	K.KKTEREDLIAYLK.K	N	Y	35.14	60	0.8	27400000	175000	76400	0	1610000	1430000	1520000	5180000	5000000	5420000	15100000	9270000	8330000	41500000	34700000	27300000	40900000	36200000	38000000	41400000	51500000	42600000	83700000	71900000	93700000	0.02:0.02:0:0.06:0.05:0.06:0.19:0.18:0.20:0.55:0.34:0.30:1.52:1.27:1.00:1.49:1.32:1.39:1.51:1.88:1.56:3.06:2.63:3.42	126000	1520000	5200000	10900000	34500000	38400000	45200000	83100000	0.02:0.06:0.19:0.40:1.26:1.40:1.65:3.04	64	2	87	99
1	1	P00004	T.YTDANKNKGITWKEETLM.E	Y	Y	37.63	26.57	0.4	65400000	6630000	5890000	5370000	15800000	14300000	11000000	33900000	29900000	31700000	50400000	52800000	42000000	93000000	105000000	101000000	100000000	84300000	99900000	90900000	98900000	113000000	127000000	101000000	156000000	0.10:0.09:0.08:0.24:0.22:0.17:0.52:0.46:0.48:0.77:0.81:0.64:1.42:1.60:1.54:1.53:1.29:1.53:1.39:1.51:1.73:1.94:1.54:2.38	11600000	13700000	31800000	48400000	99500000	94800000	101000000	128000000	0.18:0.21:0.48:0.73:1.51:1.44:1.53:1.93	10.98	3	48	65
1	1	P00004	T.YTDANKNKGITWK.E	N	Y	17.32	60	0.5	63900000	0	294000	1020000	1180000	691000	822000	6530000	6740000	6240000	22900000	19100000	18500000	83500000	80200000	55300000	112000000	90700000	80600000	102000000	121000000	144000000	176000000	184000000	219000000	0:0.02:0.02:0.02:0.02:0.02:0.10:0.11:0.10:0.36:0.30:0.29:1.31:1.25:0.87:1.75:1.42:1.26:1.60:1.90:2.26:2.76:2.89:3.42	711000	951000	6500000	20200000	73000000	94400000	123000000	193000000	0.02:0.02:0.10:0.32:1.14:1.48:1.92:3.02	64	4	48	60
1	1	P00004	T.YTDANKN(+.98)KGITWKEETLM.E	N	Y	18.99	49.83	0.3	6820000	283000	495000	0	4660000	1140000	3280000	9900000	10700000	9310000	12300000	11500000	12800000	10200000	11300000	9590000	6350000	6950000	7740000	4850000	7190000	6440000	5690000	4800000	6160000	0.04:0.07:0:0.68:0.17:0.48:1.45:1.57:1.37:1.81:1.69:1.88:1.49:1.65:1.41:0.93:1.02:1.13:0.71:1.05:0.94:0.83:0.70:0.90	389000	3030000	9970000	12200000	10400000	7010000	6160000	5550000	0.06:0.44:1.46:1.79:1.51:1.03:0.90:0.81	31.49	1	48	65	Deamidation (NQ)
1	1	P00004	F.AGIKKKTEREDLI.A	N	Y	4.23	60	0.7	25300000	0	0	0	128000	0	0	605000	609000	925000	2530000	1650000	3390000	24000000	10300000	16500000	17900000	17300000	16300000	23400000	27100000	21700000	356000000	38000000	29600000	0:0:0:0.02:0:0:0.02:0.02:0.04:0.10:0.07:0.13:0.95:0.41:0.65:0.71:0.68:0.64:0.92:1.07:0.86:14.06:1.50:1.17	0	128000	757000	2650000	16900000	17200000	25600000	141000000	0:0.02:0.03:0.10:0.66:0.67:1.00:5.52	64	5	83	95
1	1	P00004	L.ENPKKYIPGTKM(+15.99)IFA.G	N	Y	20.35	60	0.3	6190000	0	0	0	110000	72300	77900	1450000	1350000	1230000	3790000	2930000	3190000	8840000	8290000	8740000	8680000	9690000	11900000	11600000	11200000	11500000	16200000	13800000	14000000	0:0:0:0.02:0.02:0.02:0.23:0.22:0.20:0.61:0.47:0.51:1.43:1.34:1.41:1.40:1.57:1.92:1.87:1.81:1.85:2.62:2.23:2.27	0	86600	1340000	3300000	8620000	10100000	11400000	14700000	0:0.02:0.22:0.53:1.39:1.63:1.84:2.37	64	1	69	83	Oxidation (M)
1	1	P00004	L.HGLFG.R	N	Y	9.68	60	0.2	5560000	0	0	0	0	0	0	903000	732000	663000	2760000	2070000	1830000	7380000	7460000	7060000	8930000	8290000	8830000	10300000	10500000	10400000	16200000	14400000	14800000	0:0:0:0:0:0:0.16:0.13:0.12:0.50:0.37:0.33:1.33:1.34:1.27:1.61:1.49:1.59:1.85:1.89:1.86:2.92:2.58:2.66	0	0	766000	2220000	7300000	8690000	10400000	15100000	0:0:0.14:0.40:1.31:1.56:1.87:2.72	64	1	33	37
1	1	P00004	M.EY(-2.02)LENPKKYIPGTK.M	N	Y	6.14	60	0.6	5130000	0	0	0	0	0	0	488000	409000	185000	1500000	1510000	947000	7950000	6580000	4020000	7000000	10000000	7090000	5280000	9130000	8620000	16000000	20000000	16300000	0:0:0:0:0:0:0.10:0.08:0.04:0.29:0.29:0.18:1.55:1.28:0.78:1.36:1.95:1.38:1.03:1.78:1.68:3.13:3.89:3.19	0	0	361000	1320000	6180000	8030000	7680000	17400000	0:0:0.07:0.26:1.21:1.57:1.50:3.40	64	1	66	79	2-amino-3-oxo-butanoic_acid
1	1	P00004	E.KGKKIFVQ.K	N	Y	6.37	60	0.7	10400000	0	0	0	0	0	0	390000	235000	417000	1920000	3450000	1970000	15800000	8910000	12000000	20700000	11000000	10400000	20000000	20500000	17600000	32500000	44400000	28000000	0:0:0:0:0:0:0.04:0.02:0.04:0.18:0.33:0.19:1.51:0.85:1.15:1.99:1.06:1.00:1.91:1.96:1.69:3.12:4.26:2.69	0	0	348000	2440000	15300000	14100000	19400000	35000000	0:0:0.03:0.23:1.41:1.30:1.79:3.24	64	3	5	12
1	1	P00004	I.FAGIKKKTEREDLIAYLK.K	N	Y	14.59	60	0.5	4880000	194000	0	0	2400000	2850000	3450000	3580000	220000	5320000	6200000	3970000	4160000	7140000	4580000	0	5760000	5880000	6180000	5320000	6280000	5930000	11800000	9560000	16500000	0.04:0:0:0.49:0.58:0.71:0.73:0.05:1.09:1.27:0.81:0.85:1.46:0.94:0:1.18:1.20:1.27:1.09:1.29:1.21:2.41:1.96:3.37	194000	2900000	3040000	4780000	5860000	5940000	5840000	12600000	0.04:0.56:0.59:0.93:1.14:1.15:1.14:2.45	64	1	82	99
1	1	P00004	E.NPKKYIPGTKM(+15.99)IF.A	N	Y	25.87	60	0.8	4530000	0	0	0	0	0	0	608000	454000	454000	2010000	1620000	1410000	6620000	8060000	7470000	7310000	8060000	7860000	9510000	9920000	9830000	0	14000000	13600000	0:0:0:0:0:0:0.13:0.10:0.10:0.44:0.36:0.31:1.46:1.78:1.65:1.61:1.78:1.74:2.10:2.19:2.17:0:3.08:2.99	0	0	505000	1680000	7380000	7750000	9750000	13800000	0:0:0.10:0.33:1.45:1.52:1.91:2.70	64	1	70	82	Oxidation (M)
1	1	P00004	E.KGGKHKTGPNLH.G	N	Y	6.82	60	0.7	4520000	0	0	0	0	0	0	0	0	0	0	0	0	6770000	7050000	0	9350000	6330000	10000000	7370000	12500000	12300000	9640000	12600000	14600000	0:0:0:0:0:0:0:0:0:0:0:0:1.50:1.56:0:2.07:1.40:2.22:1.63:2.77:2.71:2.13:2.78:3.23	0	0	0	0	6910000	8570000	10700000	12300000	0:0:0:0:1.44:1.78:2.23:2.55	64	1	22	33
1	1	P00004	E.KGGKHKTGPNLHGLFG.R	N	Y	7.51	60	0.7	7800000	0	0	0	770000	450000	308000	5320000	5300000	3600000	10900000	7080000	5400000	11400000	16000000	12800000	8450000	9060000	12200000	8730000	11300000	12600000	11100000	16700000	17700000	0:0:0:0.10:0.06:0.04:0.68:0.68:0.46:1.40:0.91:0.69:1.46:2.05:1.64:1.08:1.16:1.56:1.12:1.44:1.62:1.42:2.15:2.27	0	509000	4740000	7810000	13400000	9890000	10900000	15200000	0:0.07:0.61:1.00:1.72:1.27:1.40:1.94	64	2	22	37
1	1	P00004	T.DANKN(+.98)KGITWKEETLM.E	N	Y	16.39	60	0.3	4120000	0	53500	0	588000	677000	506000	2630000	2820000	2420000	4950000	4850000	4100000	8660000	6890000	7000000	7160000	6630000	7140000	6680000	5470000	6230000	4360000	4480000	4480000	0:0.02:0:0.14:0.16:0.12:0.64:0.69:0.59:1.20:1.18:0.99:2.10:1.67:1.70:1.74:1.61:1.74:1.62:1.33:1.51:1.06:1.09:1.09	53500	590000	2620000	4630000	7520000	6980000	6130000	4440000	0.02:0.14:0.64:1.12:1.82:1.69:1.49:1.08	64	1	50	65	Deamidation (NQ)
1	1	P00004	G.IKKKTEREDLIA.Y	N	Y	8.8	60	0.2	4030000	0	0	0	151000	160000	79000	343000	314000	367000	509000	983000	1160000	3960000	3010000	5560000	11700000	4220000	5180000	8920000	5730000	7200000	16100000	9480000	11500000	0:0:0:0.04:0.04:0.02:0.09:0.08:0.09:0.13:0.24:0.29:0.98:0.75:1.38:2.91:1.05:1.29:2.22:1.42:1.79:4.00:2.35:2.85	0	130000	342000	883000	4180000	7030000	7280000	12400000	0:0.03:0.08:0.22:1.04:1.75:1.81:3.07	64	1	85	96
1	1	P00004	I.FAGIKKKTEREDLI.A	N	Y	13.92	60	0.6	3990000	0	0	0	98000	86400	67500	523000	506000	555000	2570000	1260000	962000	5290000	6280000	4000000	5240000	6680000	4770000	7070000	7150000	6410000	13700000	12600000	9850000	0:0:0:0.02:0.02:0.02:0.13:0.13:0.14:0.64:0.32:0.24:1.33:1.57:1.00:1.31:1.67:1.20:1.77:1.79:1.61:3.44:3.17:2.47	0	83900	528000	1600000	5190000	5570000	6880000	12100000	0:0.02:0.13:0.40:1.30:1.39:1.72:3.03	64	1	82	95
1	1	P00004	T.YTDANKNKGITWKEETLME.Y	N	Y	16.61	40.97	0.6	3990000	362000	595000	0	1200000	605000	598000	1610000	1440000	1370000	2330000	2050000	2570000	4610000	5060000	5920000	5070000	5720000	5000000	6260000	5980000	5860000	11500000	9040000	10900000	0.09:0.15:0:0.30:0.15:0.15:0.40:0.36:0.34:0.58:0.52:0.64:1.16:1.27:1.48:1.27:1.43:1.26:1.57:1.50:1.47:2.90:2.27:2.73	479000	802000	1470000	2320000	5200000	5270000	6030000	10500000	0.12:0.20:0.37:0.58:1.30:1.31:1.51:2.62	21.91	1	48	66
1	1	P00004	E.YLEN(+30.01)PK(+12.00)KY(+87.03)IPGTKMIFAGIKKKTEREDLIAYLKKATNE	N	Y	11.95	60	1.1	3880000	6670000	12300000	0	7290000	6870000	4480000	4730000	6270000	5080000	8760000	3440000	4360000	4720000	7300000	2270000	0	2490000	2600000	0	1690000	1920000	0	0	0	1.72:3.17:0:1.88:1.77:1.15:1.22:1.61:1.31:2.26:0.88:1.12:1.21:1.88:0.58:0:0.64:0.67:0:0.44:0.49:0:0:0	9480000	6210000	5360000	5520000	4760000	2540000	1810000	0	2.13:1.39:1.20:1.24:1.07:0.57:0.41:0	64	1	67	104	Form-Methylol; Crosslink-KY; Form-Gly
1	1	P00004	M.EYL.E	N	Y	9.8	60	0.6	3800000	0	0	0	0	206000	180000	1070000	827000	988000	2440000	1940000	1530000	4940000	5030000	5560000	6630000	6310000	5690000	8410000	6300000	5860000	9190000	9350000	8830000	0:0:0:0:0.05:0.05:0.28:0.22:0.26:0.64:0.51:0.40:1.30:1.32:1.46:1.74:1.66:1.50:2.21:1.66:1.54:2.42:2.46:2.32	0	193000	960000	1970000	5180000	6210000	6860000	9130000	0:0.05:0.25:0.52:1.36:1.63:1.80:2.39	64	1	66	68
1	1	P00004	T.YTDANKNKGITWKEETL.M	N	Y	15.02	40.5	0.5	3710000	286000	508000	0	488000	456000	481000	1330000	1290000	1190000	2670000	1970000	1820000	5390000	4220000	5320000	5340000	5400000	6460000	6290000	6810000	5720000	9580000	7500000	8490000	0.08:0.14:0:0.13:0.12:0.13:0.36:0.35:0.32:0.72:0.53:0.49:1.45:1.14:1.43:1.44:1.46:1.74:1.70:1.84:1.54:2.58:2.02:2.29	397000	475000	1270000	2160000	4980000	5730000	6270000	8520000	0.11:0.13:0.34:0.58:1.34:1.54:1.68:2.29	21.46	1	48	64
1	1	P00004	T.YTDANKNKGITWKEETLM(+15.99)EYLE.N	N	Y	9.48	60	0.7	3680000	0	0	0	0	0	0	128000	0	0	693000	563000	657000	4590000	5240000	4420000	5710000	5940000	5600000	6750000	6850000	8100000	9870000	9330000	13900000	0:0:0:0:0:0:0.03:0:0:0.19:0.15:0.18:1.25:1.42:1.20:1.55:1.62:1.52:1.84:1.86:2.20:2.68:2.54:3.77	0	0	128000	637000	4750000	5750000	7240000	11000000	0:0:0.03:0.17:1.29:1.56:1.96:2.99	64	1	48	69	Oxidation (M)
1	1	P00004	L.ENPKKYIPGTKMI.F	N	Y	10.29	60	0.7	3620000	0	0	0	330000	194000	167000	1350000	1210000	1330000	3130000	1970000	1560000	5030000	4910000	4810000	4960000	5130000	4030000	6200000	6670000	5100000	11400000	9100000	8340000	0:0:0:0.09:0.05:0.05:0.37:0.33:0.37:0.86:0.54:0.43:1.39:1.36:1.33:1.37:1.42:1.11:1.71:1.84:1.41:3.14:2.51:2.30	0	230000	1300000	2220000	4920000	4710000	5990000	9600000	0:0.06:0.36:0.61:1.36:1.30:1.65:2.65	64	1	69	81
1	1	P00004	F.AGIKKKTEREDLIAY.L	N	Y	13.78	60	0.3	3500000	0	0	0	1810000	1130000	1490000	1480000	1400000	1690000	2540000	1870000	1300000	4160000	5480000	3360000	4610000	5980000	3930000	5570000	5690000	5420000	9300000	7680000	8160000	0:0:0:0.52:0.32:0.42:0.42:0.40:0.48:0.72:0.53:0.37:1.19:1.56:0.96:1.32:1.71:1.12:1.59:1.62:1.55:2.66:2.19:2.33	0	1470000	1530000	1900000	4330000	4840000	5560000	8380000	0:0.42:0.44:0.54:1.24:1.38:1.59:2.39	64	1	83	97
1	1	P00004	E.NPKKYIPGTKMIF.A	N	Y	22.6	60	0.7	3490000	0	0	0	520000	487000	395000	2180000	1490000	1900000	3160000	2680000	2560000	5730000	6540000	5590000	5950000	4800000	5640000	5730000	4580000	5900000	5940000	4960000	6960000	0:0:0:0.15:0.14:0.11:0.63:0.43:0.54:0.91:0.77:0.73:1.64:1.88:1.60:1.71:1.38:1.62:1.64:1.31:1.69:1.70:1.42:1.99	0	467000	1860000	2800000	5950000	5460000	5400000	5950000	0:0.13:0.53:0.80:1.71:1.57:1.55:1.71	64	1	70	82
1	1	P00004	K.TGPNLHGLFG.R	N	Y	13.99	60	0.7	3420000	0	0	0	318000	240000	171000	2560000	2240000	2170000	4050000	3930000	4280000	5660000	4730000	5190000	4310000	3740000	4390000	5760000	4450000	4610000	5710000	6520000	7020000	0:0:0:0.09:0.07:0.05:0.75:0.65:0.64:1.19:1.15:1.25:1.66:1.38:1.52:1.26:1.10:1.28:1.69:1.30:1.35:1.67:1.91:2.05	0	243000	2320000	4090000	5190000	4150000	4940000	6420000	0:0.07:0.68:1.20:1.52:1.21:1.44:1.88	64	1	28	37
1	1	P00004	G.QAPGFTYTDANKNKGITWKEETLM.E	N	Y	10.44	10.29	0.8	3230000	3920000	7370000	5320000	4080000	2900000	3070000	4120000	4020000	3450000	4970000	1800000	2480000	4170000	3200000	2980000	2110000	1370000	2390000	1460000	1600000	1410000	3660000	2990000	2700000	1.21:2.28:1.65:1.26:0.90:0.95:1.27:1.24:1.07:1.54:0.56:0.77:1.29:0.99:0.92:0.65:0.42:0.74:0.45:0.49:0.44:1.13:0.93:0.84	5540000	3350000	3860000	3080000	3450000	1960000	1490000	3120000	1.71:1.04:1.20:0.95:1.07:0.61:0.46:0.97	3.72	1	42	65
1	1	P00004	K.M(+15.99)IFA.G	N	Y	6.09	60	0.5	5470000	0	0	0	0	0	0	177000	124000	0	1140000	806000	702000	5890000	5550000	5320000	8730000	7620000	7410000	11800000	11000000	10300000	19700000	17200000	17800000	0:0:0:0:0:0:0.03:0.02:0:0.21:0.15:0.13:1.08:1.02:0.97:1.60:1.39:1.36:2.16:2.00:1.88:3.59:3.15:3.26	0	0	150000	883000	5590000	7920000	11000000	18200000	0:0:0.03:0.16:1.02:1.45:2.01:3.33	64	2	80	83	Oxidation (M)
1	1	P00004	M.EYLE.N	N	Y	7.53	60	0.8	3210000	0	0	0	257000	189000	189000	945000	902000	763000	2010000	1640000	1220000	4060000	4380000	4190000	5190000	4880000	4280000	6290000	5640000	5230000	8230000	8430000	8050000	0:0:0:0.08:0.06:0.06:0.29:0.28:0.24:0.63:0.51:0.38:1.27:1.37:1.31:1.62:1.52:1.33:1.96:1.76:1.63:2.57:2.63:2.51	0	212000	870000	1620000	4210000	4780000	5720000	8240000	0:0.07:0.27:0.51:1.31:1.49:1.78:2.57	64	1	66	69
1	1	P00004	T.DANKN(+.98)KGITWK.E	N	Y	7.52	60	0.4	8090000	0	0	0	0	0	0	386000	414000	323000	2110000	1690000	1620000	10800000	8390000	7110000	15700000	12800000	10800000	16400000	18700000	16900000	25700000	19000000	25100000	0:0:0:0:0:0:0.05:0.05:0.04:0.26:0.21:0.20:1.33:1.04:0.88:1.95:1.58:1.34:2.03:2.31:2.09:3.18:2.35:3.11	0	0	374000	1810000	8760000	13100000	17300000	23300000	0:0:0.05:0.22:1.08:1.62:2.14:2.88	64	2	50	60	Deamidation (NQ)
1	1	P00004	H.GLF.G	N	Y	6.31	60	0.9	3080000	0	0	0	0	0	0	269000	0	0	739000	692000	544000	3550000	3240000	2910000	4740000	3910000	4100000	7010000	6010000	5940000	10400000	9680000	10100000	0:0:0:0:0:0:0.09:0:0:0.24:0.22:0.18:1.15:1.05:0.95:1.54:1.27:1.33:2.28:1.95:1.93:3.38:3.15:3.28	0	0	269000	659000	3230000	4250000	6320000	10100000	0:0:0.09:0.21:1.04:1.37:2.04:3.25	64	1	34	36
1	1	P00004	H.GLFGRKTG.Q	N	Y	12.91	40.53	0.9	3070000	0	0	305000	928000	602000	518000	2430000	2350000	2430000	3540000	3240000	3190000	4080000	3160000	3480000	4330000	3330000	3660000	3270000	4210000	4890000	6310000	5900000	7450000	0:0:0.10:0.30:0.20:0.17:0.79:0.77:0.79:1.15:1.06:1.04:1.33:1.03:1.13:1.41:1.08:1.19:1.07:1.37:1.59:2.06:1.92:2.43	305000	683000	2400000	3320000	3570000	3770000	4120000	6550000	0.10:0.22:0.78:1.07:1.16:1.22:1.33:2.12	21.49	1	34	41
1	1	P00004	H.GLFG.R	N	Y	7.81	60	0.3	18000000	0	0	0	284000	227000	0	3080000	2420000	2310000	9300000	6690000	6580000	24700000	23600000	21700000	30000000	25000000	26900000	37100000	33800000	33300000	50400000	48400000	47400000	0:0:0:0.02:0.02:0:0.17:0.13:0.13:0.52:0.37:0.36:1.37:1.31:1.20:1.66:1.38:1.49:2.05:1.88:1.84:2.79:2.68:2.62	0	256000	2610000	7520000	23400000	27300000	68700000	48700000	0:0.02:0.12:0.34:1.05:1.22:3.08:2.18	64	2	34	37
1	1	P00004	T.YTDANKN(+.98)KGITWK.E	N	Y	2.74	60	0.2	3410000	0	0	0	66500	139000	132000	358000	947000	377000	3470000	2260000	2210000	5280000	8940000	4310000	4910000	5210000	4950000	5070000	4670000	6030000	7170000	8520000	6770000	0:0:0:0.02:0.04:0.04:0.11:0.28:0.11:1.02:0.66:0.65:1.55:2.62:1.26:1.44:1.53:1.45:1.49:1.37:1.77:2.10:2.50:1.99	0	113000	561000	2650000	9230000	5020000	5260000	12000000	0:0.03:0.13:0.61:2.12:1.15:1.21:2.76	64	3	48	60	Deamidation (NQ)
1	1	P00004	K.YIPGTKM(+15.99)IF.A	N	Y	7.31	60	0.7	3070000	0	0	0	0	0	0	191000	134000	147000	642000	500000	467000	3950000	3480000	3300000	0	3790000	4000000	7480000	6690000	6650000	11400000	10000000	10900000	0:0:0:0:0:0:0.06:0.04:0.05:0.21:0.16:0.15:1.29:1.13:1.07:0:1.23:1.30:2.44:2.18:2.16:3.69:3.27:3.56	0	0	157000	1040000	7340000	3900000	6940000	10800000	0:0:0.04:0.28:1.95:1.03:1.84:2.86	64	2	74	82	Oxidation (M)
1	1	P00004	K.M(+15.99)IFAG.I	N	Y	5.4	60	0.7	2740000	0	0	0	0	0	0	205000	129000	129000	803000	568000	466000	1020000	3620000	3180000	4430000	4110000	4270000	6160000	5320000	5460000	9270000	7960000	8540000	0:0:0:0:0:0:0.07:0.05:0.05:0.29:0.21:0.17:0.37:1.32:1.16:1.62:1.50:1.56:2.25:1.95:2.00:3.39:2.91:3.12	0	0	154000	612000	2610000	4270000	5650000	8590000	0:0:0.06:0.22:0.95:1.56:2.06:3.14	64	1	80	84	Oxidation (M)
1	1	P00004	T.LMEYLEN(+30.01)PKKYIPGTKM.I	N	Y	5.42	60	0.8	2690000	0	0	0	0	0	0	377000	52100	127000	1060000	143000	814000	3360000	4130000	2980000	4190000	3140000	3770000	4130000	5000000	4770000	8620000	6500000	11400000	0:0:0:0:0:0:0.14:0.02:0.05:0.39:0.05:0.30:1.25:1.54:1.11:1.56:1.17:1.40:1.54:1.86:1.77:3.21:2.42:4.23	0	0	185000	672000	3490000	3700000	4630000	8830000	0:0:0.07:0.25:1.30:1.38:1.72:3.28	64	1	64	80	Form-Methylol
1	1	P00004	A.GIKKKTEREDLIAY.L	N	Y	11.51	60	0.5	2680000	0	0	0	862000	705000	584000	867000	941000	845000	1700000	1230000	951000	3590000	3590000	2750000	3360000	4570000	2970000	4170000	4630000	4180000	7230000	7450000	7080000	0:0:0:0.32:0.26:0.22:0.32:0.35:0.32:0.64:0.46:0.36:1.34:1.34:1.03:1.25:1.71:1.11:1.56:1.73:1.56:2.70:2.78:2.64	0	717000	884000	1290000	3310000	3630000	4320000	7250000	0:0.27:0.33:0.48:1.24:1.36:1.62:2.71	64	1	84	97
1	1	P00004	D.LIAYLK.K	N	Y	14.67	28.57	0.9	2640000	564000	563000	0	818000	432000	543000	1040000	842000	801000	1910000	936000	1120000	3910000	3040000	2760000	3890000	3290000	3390000	4420000	4250000	4320000	7090000	6870000	6670000	0.21:0.21:0:0.31:0.16:0.21:0.39:0.32:0.30:0.72:0.35:0.43:1.48:1.15:1.04:1.47:1.24:1.28:1.67:1.61:1.63:2.68:2.60:2.52	564000	598000	895000	1320000	3230000	3520000	4330000	6880000	0.21:0.22:0.34:0.50:1.21:1.32:1.62:2.58	12.2	1	94	99
1	1	P00004	M.EYLENPKKY(-2.02)IPGTK.M	N	Y	6.36	60	0.9	2640000	0	0	0	0	0	0	462000	360000	402000	1150000	844000	1170000	3350000	2740000	3220000	3940000	4570000	3490000	5470000	4390000	3890000	7690000	8680000	7440000	0:0:0:0:0:0:0.18:0.14:0.15:0.44:0.32:0.44:1.27:1.04:1.22:1.50:1.73:1.32:2.07:1.67:1.47:2.92:3.29:2.82	0	0	408000	1060000	3100000	4000000	4580000	7940000	0:0:0.15:0.40:1.18:1.52:1.74:3.01	64	1	66	79	2-amino-3-oxo-butanoic_acid
1	1	P00004	K.YIPGTKMIF.A	N	Y	12.99	60	0.6	2430000	0	0	0	0	0	0	807000	585000	545000	1390000	1130000	1190000	3500000	3430000	3290000	4700000	2900000	3620000	4580000	4190000	4390000	6070000	5320000	6760000	0:0:0:0:0:0:0.33:0.24:0.22:0.57:0.46:0.49:1.44:1.41:1.35:1.93:1.19:1.49:1.88:1.72:1.81:2.49:2.19:2.78	0	0	646000	1240000	3410000	3740000	4380000	6050000	0:0:0.27:0.51:1.40:1.54:1.80:2.49	64	1	74	82
1	1	P00004	K.YIPGTKM(+15.99)IFA.G	N	Y	9.39	60	0.4	2420000	0	0	0	0	0	0	169000	0	105000	552000	386000	418000	2940000	2750000	2670000	4170000	3150000	3340000	4800000	4970000	4820000	7290000	7410000	8060000	0:0:0:0:0:0:0.07:0:0.04:0.23:0.16:0.17:1.22:1.14:1.10:1.73:1.30:1.38:1.98:2.06:2.00:3.02:3.07:3.34	0	0	137000	452000	2780000	3550000	4860000	7590000	0:0:0.06:0.19:1.15:1.47:2.01:3.13	64	1	74	83	Oxidation (M)
1	1	P00004	G.RKTGQAPGFT.Y	N	Y	23.29	60	0.6	26500000	115000	98600	659000	7850000	8080000	5320000	24100000	30900000	26800000	28400000	34200000	36100000	40500000	26900000	34800000	34100000	32200000	27300000	30500000	31900000	42100000	45900000	48400000	39600000	0.02:0.02:0.02:0.30:0.30:0.20:0.91:1.17:1.01:1.07:1.29:1.36:1.53:1.01:1.31:1.29:1.21:1.03:1.15:1.20:1.59:1.73:1.82:1.49	309000	7080000	27300000	32900000	34100000	31200000	34800000	44700000	0.02:0.27:1.03:1.24:1.28:1.18:1.31:1.68	64	2	38	47
1	1	P00004	K.TGPNLHGLF.G	N	Y	14.1	60	0.4	2210000	0	0	0	0	0	0	552000	436000	412000	1610000	1420000	1170000	3970000	3450000	3320000	3800000	3290000	3310000	4190000	3580000	4220000	4480000	4470000	5250000	0:0:0:0:0:0:0.25:0.20:0.19:0.73:0.64:0.53:1.80:1.56:1.51:1.72:1.49:1.50:1.90:1.62:1.91:2.03:2.02:2.38	0	0	467000	1400000	3580000	3470000	4000000	4730000	0:0:0.21:0.64:1.62:1.57:1.81:2.15	64	1	28	36
1	1	P00004	A.GIKKKTEREDLI.A	Y	Y	8.56	60	0.7	95100000	47200	0	0	645000	711000	371000	4810000	3730000	5830000	15900000	16500000	28100000	221000000	58100000	71200000	180000000	75000000	116000000	164000000	207000000	177000000	327000000	289000000	321000000	0.02:0:0:0.02:0.02:0.02:0.05:0.04:0.06:0.17:0.17:0.29:2.32:0.61:0.75:1.89:0.79:1.22:1.73:2.17:1.86:3.43:3.04:3.37	47200	576000	4890000	20200000	117000000	124000000	183000000	312000000	0.02:0.02:0.05:0.21:1.23:1.30:1.92:3.28	64	5	84	95
1	1	P00004	M.EYLENPKKYIPGTKMIFAGIKKKTEREDLIAYLKKATNE	N	Y	6.37	60	0.8	2020000	8440000	0	2300000	7250000	0	0	3930000	5960000	5080000	0	0	2920000	2840000	0	2740000	0	2930000	0	384000	1890000	1770000	0	0	0	4.18:0:1.14:3.59:0:0:1.95:2.96:2.52:0:0:1.45:1.41:0:1.36:0:1.45:0:0.19:0.94:0.88:0:0:0	5370000	7250000	4990000	2920000	2790000	2930000	1350000	0	1.56:2.10:1.45:0.85:0.81:0.85:0.39:0	64	1	66	104
1	1	P00004	K.MIFAG.I	N	Y	8.64	60	0.4	1960000	0	0	0	0	0	0	441000	347000	363000	1000000	816000	900000	2730000	2620000	2680000	3130000	2770000	2770000	3830000	3600000	3650000	4960000	5130000	5290000	0:0:0:0:0:0:0.23:0.18:0.19:0.51:0.42:0.46:1.39:1.34:1.37:1.60:1.41:1.41:1.96:1.83:1.86:2.53:2.62:2.70	0	0	384000	906000	2680000	2890000	3690000	5130000	0:0:0.20:0.46:1.37:1.47:1.88:2.62	64	1	80	84
1	1	P00004	K.M(+15.99)IFAGIKKKTEREDLI.A	N	Y	10	60	0.5	1940000	0	0	0	0	0	0	464000	303000	305000	1460000	1070000	980000	2960000	4180000	2280000	3230000	3080000	3160000	2260000	2850000	2780000	4680000	4870000	5540000	0:0:0:0:0:0:0.24:0.16:0.16:0.76:0.55:0.51:1.53:2.16:1.18:1.67:1.59:1.63:1.17:1.47:1.44:2.42:2.52:2.86	0	0	357000	1170000	3140000	3160000	2630000	5030000	0:0:0.18:0.60:1.62:1.63:1.36:2.60	64	1	80	95	Oxidation (M)
1	1	P00004	G.ITWKEETLM.E	N	Y	13.23	60	0.6	1910000	0	0	0	194000	0	0	474000	400000	376000	1120000	766000	854000	2730000	2630000	2570000	3200000	2920000	2810000	3750000	3190000	3250000	4760000	4430000	5340000	0:0:0:0.10:0:0:0.25:0.21:0.20:0.59:0.40:0.45:1.43:1.38:1.35:1.68:1.53:1.47:1.97:1.67:1.70:2.50:2.32:2.80	0	194000	417000	912000	2640000	2970000	3390000	4840000	0:0.10:0.22:0.47:1.38:1.55:1.77:2.52	64	1	57	65
1	1	P00004	E.KGGKHKTGPNLHGLF.G	N	Y	5.96	60	0.6	1790000	0	0	0	91900	0	0	513000	466000	466000	2160000	63400	808000	3280000	4020000	2680000	2350000	2720000	3010000	2200000	2810000	3340000	3240000	4270000	4490000	0:0:0:0.05:0:0:0.29:0.26:0.26:1.20:0.04:0.45:1.83:2.24:1.50:1.31:1.52:1.68:1.23:1.57:1.87:1.81:2.38:2.51	0	91900	482000	1010000	3330000	2690000	2780000	4000000	0:0.05:0.27:0.56:1.85:1.50:1.55:2.22	64	1	22	36
1	1	P00004	K.M(+31.99)IFA.G	N	Y	6.6	60	0.6	1710000	0	0	0	0	0	0	223000	171000	153000	739000	482000	475000	2590000	2130000	1890000	3170000	2520000	2380000	3960000	3230000	2950000	5270000	4400000	4410000	0:0:0:0:0:0:0.13:0.10:0.09:0.43:0.28:0.28:1.51:1.24:1.10:1.85:1.47:1.39:2.31:1.88:1.72:3.07:2.56:2.57	0	0	182000	566000	2200000	2690000	3380000	4690000	0:0:0.11:0.33:1.29:1.57:1.97:2.74	64	1	80	83	Sulphone
1	1	P00004	T.DANKNKGITWKEETLM(+15.99).E	N	Y	9.42	60	0.8	1710000	0	0	0	0	0	0	263000	242000	184000	739000	683000	612000	2080000	2290000	2570000	2740000	2720000	2580000	3210000	2950000	2990000	5410000	4760000	4100000	0:0:0:0:0:0:0.15:0.14:0.11:0.43:0.40:0.36:1.21:1.34:1.50:1.60:1.59:1.50:1.87:1.72:1.74:3.16:2.78:2.39	0	0	229000	678000	2310000	2680000	3050000	4760000	0:0:0.13:0.40:1.35:1.56:1.78:2.78	64	1	50	65	Oxidation (M)
1	1	P00004	K.EETLME.Y	N	Y	6.15	60	0.4	1700000	0	0	0	0	0	0	130000	120000	0	432000	331000	318000	1700000	1680000	1850000	2640000	2360000	2390000	3920000	3480000	3170000	5820000	4980000	5440000	0:0:0:0:0:0:0.08:0.07:0:0.25:0.19:0.19:1.00:0.99:1.09:1.56:1.39:1.41:2.31:2.05:1.87:3.43:2.93:3.20	0	0	125000	360000	1740000	2460000	3520000	5410000	0:0:0.07:0.21:1.02:1.45:2.07:3.18	64	1	61	66
1	1	P00004	K.KKTEREDLIA.Y	N	Y	6.35	55.79	1.2	1670000	18200	0	94200	55200	73900	68300	0	133000	151000	368000	310000	280000	1700000	1430000	1550000	3630000	1540000	1900000	3340000	2950000	4220000	5310000	5780000	5090000	0.02:0:0.06:0.03:0.04:0.04:0:0.08:0.09:0.22:0.19:0.17:1.02:0.86:0.93:2.18:0.92:1.14:2.01:1.77:2.53:3.19:3.47:3.06	56200	65800	142000	319000	1560000	2350000	3500000	5400000	0.03:0.04:0.08:0.19:0.93:1.41:2.09:3.22	64	1	87	96
1	1	P00004	K.YIPGTK.M	N	Y	8.61	60	1.1	1650000	0	0	0	0	0	0	95800	104000	88500	361000	349000	232000	1980000	1440000	2110000	3520000	1940000	2270000	3780000	3040000	3010000	5600000	5210000	4460000	0:0:0:0:0:0:0.06:0.06:0.05:0.22:0.21:0.14:1.20:0.87:1.28:2.13:1.18:1.37:2.29:1.84:1.82:3.40:3.16:2.71	0	0	96200	314000	1850000	2580000	3280000	5090000	0:0:0.06:0.19:1.12:1.56:1.99:3.09	64	1	74	79
1	1	P00004	T.DANKNKGITW(+15.99)KEETLM.E	N	Y	5.52	60	0.8	3510000	0	0	0	58000	0	0	331000	253000	206000	543000	783000	712000	4080000	4090000	4110000	5280000	5100000	5040000	6640000	8180000	6800000	11900000	9040000	11300000	0:0:0:0.02:0:0:0.09:0.07:0.06:0.15:0.22:0.20:1.16:1.16:1.17:1.50:1.45:1.43:1.89:2.33:1.93:3.37:2.57:3.20	0	58000	263000	779000	4090000	5140000	7200000	10700000	0:0.02:0.07:0.22:1.16:1.45:2.04:3.04	64	2	50	65	Oxidation (HW)
1	1	P00004	L.HGLF.G	N	Y	5.79	60	0.8	1600000	0	0	0	0	0	0	139000	0	0	517000	337000	338000	1840000	1880000	1840000	2690000	2360000	2450000	3520000	3170000	2710000	5420000	4430000	4850000	0:0:0:0:0:0:0.09:0:0:0.32:0.21:0.21:1.14:1.17:1.15:1.67:1.47:1.53:2.20:1.98:1.69:3.38:2.76:3.02	0	0	139000	397000	1850000	2500000	3140000	4900000	0:0:0.09:0.25:1.15:1.55:1.94:3.03	64	1	33	36
1	1	P00004	K.M(+15.99)IF.A	N	Y	6.16	60	0.8	1540000	0	0	0	0	0	0	0	0	0	265000	208000	0	1830000	1560000	1440000	2330000	2020000	2100000	3240000	3260000	3070000	5600000	4990000	5010000	0:0:0:0:0:0:0:0:0:0.17:0.13:0:1.19:1.01:0.94:1.52:1.32:1.36:2.11:2.12:2.00:3.64:3.24:3.26	0	0	0	236000	1610000	2150000	3190000	5200000	0:0:0:0.15:1.04:1.39:2.06:3.36	64	1	80	82	Oxidation (M)
1	1	P00004	T.YTDANKNKGITWKEET.L	N	Y	7.42	60	0.7	1480000	0	0	0	250000	68400	134000	294000	275000	289000	714000	463000	344000	1880000	2070000	1400000	2180000	2290000	1970000	2540000	2180000	2520000	4990000	4360000	4200000	0:0:0:0.17:0.05:0.09:0.20:0.19:0.20:0.48:0.31:0.23:1.27:1.40:0.95:1.48:1.55:1.34:1.72:1.48:1.71:3.38:2.95:2.84	0	151000	286000	507000	1780000	2150000	2410000	4510000	0:0.10:0.19:0.34:1.21:1.46:1.64:3.06	64	1	48	63
1	1	P00004	T.WKEETLM(+15.99).E	N	Y	7.21	60	0.8	1450000	0	0	0	0	0	0	159000	150000	96100	502000	381000	311000	1500000	1660000	1640000	2400000	2010000	2140000	2910000	2850000	2640000	4370000	4310000	4720000	0:0:0:0:0:0:0.11:0.10:0.07:0.35:0.26:0.22:1.04:1.15:1.13:1.65:1.39:1.48:2.01:1.97:1.82:3.02:2.98:3.26	0	0	135000	398000	1600000	2180000	2800000	4470000	0:0:0.09:0.28:1.10:1.51:1.93:3.09	64	1	59	65	Oxidation (M)
1	1	P00004	Y.TDANKNKGITWK.E	N	Y	6.77	58.73	0.5	1440000	0	0	34700	35600	0	0	122000	140000	165000	348000	351000	271000	2370000	1640000	1700000	2290000	1940000	1800000	2860000	2860000	3450000	4340000	3970000	3860000	0:0:0.02:0.02:0:0:0.08:0.10:0.11:0.24:0.24:0.19:1.65:1.14:1.18:1.59:1.35:1.25:1.98:1.98:2.40:3.02:2.76:2.68	34700	35600	143000	323000	1910000	2010000	3060000	4060000	0.02:0.02:0.10:0.22:1.32:1.39:2.11:2.81	64	1	49	60
1	1	P00004	F.AGIKKKTEREDL.I	N	Y	2.63	60	0.7	1390000	0	0	0	0	0	0	0	0	0	47800	0	0	0	876000	0	2960000	0	1910000	5650000	3630000	0	5200000	8140000	4960000	0:0:0:0:0:0:0:0:0:0.03:0:0:0:0.63:0:2.13:0:1.37:4.07:2.61:0:3.74:5.85:3.56	0	0	0	47800	876000	2430000	4640000	6100000	0:0:0:0.03:0.50:1.38:2.63:3.46	64	1	83	94
1	1	P00004	K.M(+15.99)IFAGIK.K	N	Y	7.09	60	0.6	1360000	0	0	0	0	0	0	84600	171000	63700	808000	196000	461000	2090000	2080000	1980000	2430000	2170000	2480000	1610000	2600000	2490000	3760000	3190000	4000000	0:0:0:0:0:0:0.06:0.13:0.05:0.59:0.14:0.34:1.54:1.53:1.45:1.79:1.60:1.82:1.18:1.91:1.83:2.76:2.35:2.94	0	0	106000	488000	2050000	2360000	2230000	3650000	0:0:0.08:0.36:1.51:1.74:1.64:2.68	64	1	80	86	Oxidation (M)
1	1	P00004	F.AGIKKKTEREDLIA.Y	N	Y	12	60	0.8	11600000	123000	0	0	865000	1340000	618000	1250000	1710000	1120000	2320000	2910000	4220000	31300000	9280000	13400000	11900000	11700000	13000000	19400000	32200000	28400000	30600000	31600000	28200000	0.02:0:0:0.07:0.12:0.05:0.11:0.15:0.10:0.20:0.25:0.37:2.71:0.80:1.16:1.03:1.01:1.12:1.68:2.78:2.46:2.65:2.73:2.44	123000	981000	1420000	3150000	18000000	12200000	26700000	30200000	0.02:0.08:0.12:0.27:1.55:1.05:2.30:2.60	64	2	83	96
1	1	P00004	K.KKTEREDLIAY.L	N	Y	9.04	60	0.7	1310000	0	0	0	244000	137000	238000	337000	338000	284000	507000	426000	339000	1170000	1520000	1340000	1540000	1820000	1430000	2820000	2570000	1760000	4540000	4110000	4050000	0:0:0:0.19:0.10:0.18:0.26:0.26:0.22:0.39:0.32:0.26:0.89:1.16:1.02:1.17:1.38:1.09:2.15:1.95:1.34:3.46:3.13:3.09	0	206000	320000	424000	1340000	1600000	2380000	4230000	0:0.16:0.24:0.32:1.02:1.21:1.81:3.22	64	1	87	97
1	1	P00004	T.WKEETLME.Y	N	Y	9.82	60	0.9	1280000	0	0	0	0	0	0	152000	97700	103000	462000	344000	317000	1650000	1490000	1470000	2050000	1800000	1860000	3000000	2420000	2620000	3750000	3270000	3900000	0:0:0:0:0:0:0.12:0.08:0.08:0.36:0.27:0.25:1.29:1.17:1.15:1.60:1.40:1.45:2.34:1.89:2.04:2.93:2.55:3.05	0	0	118000	374000	1540000	1900000	2680000	3640000	0:0:0.09:0.29:1.20:1.49:2.09:2.84	64	1	59	66
1	1	P00004	T.YTDAN(+.98)KNKGIT.W	N	Y	3.8	60	0.6	1930000	0	0	0	103000	93800	49100	81200	307000	200000	961000	624000	999000	3160000	4580000	1580000	9150000	4160000	2370000	3000000	6050000	3830000	2290000	824000	1920000	0:0:0:0.05:0.05:0.03:0.04:0.16:0.10:0.50:0.32:0.52:1.64:2.37:0.82:4.74:2.15:1.23:1.55:3.13:1.98:1.19:0.43:0.99	0	82100	196000	991000	3110000	5230000	4290000	1680000	0:0.04:0.10:0.51:1.60:2.68:2.21:0.86	64	2	48	58	Deamidation (NQ)
1	1	P00004	E.REDLIAYLK.K	N	Y	10.11	60	0.9	1260000	0	0	0	136000	100000	0	292000	164000	207000	599000	379000	400000	1880000	1680000	1440000	2310000	1630000	1620000	2580000	2510000	2460000	3190000	3010000	3550000	0:0:0:0.11:0.08:0:0.23:0.13:0.16:0.48:0.30:0.32:1.50:1.34:1.15:1.84:1.30:1.29:2.05:2.00:1.96:2.54:2.40:2.82	0	118000	221000	459000	1670000	1850000	2510000	3250000	0:0.09:0.18:0.36:1.32:1.47:2.00:2.58	64	1	91	99
1	1	P00004	T.YTDANKNKGITW(+15.99)KEETLM.E	N	Y	5.24	45.81	0.9	4390000	137000	165000	0	682000	412000	307000	1410000	1830000	1760000	3460000	1970000	1640000	5230000	5180000	5000000	7870000	5540000	8100000	7230000	10200000	11100000	13400000	598000	12200000	0.03:0.04:0:0.16:0.09:0.07:0.32:0.42:0.40:0.79:0.45:0.37:1.19:1.18:1.14:1.79:1.26:1.84:1.65:2.32:2.53:3.05:0.14:2.77	177000	467000	1670000	2360000	5140000	7170000	9500000	8720000	0.04:0.11:0.38:0.54:1.17:1.63:2.16:1.98	53.77	2	48	65	Oxidation (HW)
1	1	P00004	T.YTDANKNKGITW.K	N	Y	6.85	60	0.8	1060000	0	0	0	0	0	0	0	81000	104000	393000	315000	262000	1380000	1230000	1390000	1740000	1730000	1820000	2000000	1890000	1850000	3100000	2760000	3490000	0:0:0:0:0:0:0:0.08:0.10:0.37:0.30:0.25:1.29:1.16:1.30:1.64:1.62:1.71:1.88:1.78:1.74:2.92:2.59:3.28	0	0	92600	323000	1330000	1760000	1910000	3110000	0:0:0.09:0.30:1.25:1.65:1.79:2.92	64	1	48	59
1	1	P00004	T.DANKNKGITW.K	N	Y	5.19	60	0.9	1040000	0	0	0	0	0	0	0	0	0	0	74700	111000	1010000	899000	806000	1350000	1460000	1420000	2230000	2110000	2100000	4090000	3710000	3610000	0:0:0:0:0:0:0:0:0:0:0.07:0.11:0.97:0.86:0.77:1.29:1.40:1.37:2.14:2.03:2.02:3.93:3.57:3.47	0	0	0	92900	906000	1410000	2150000	3800000	0:0:0:0.09:0.87:1.35:2.05:3.64	64	1	50	59
1	1	P00004	L.IAYLK.K	N	Y	7.72	60	0.4	1020000	0	0	0	128000	0	86700	185000	146000	150000	387000	241000	218000	1090000	1140000	1070000	1590000	1310000	1280000	1920000	1810000	1720000	3740000	3180000	3140000	0:0:0:0.13:0:0.08:0.18:0.14:0.15:0.38:0.24:0.21:1.07:1.11:1.05:1.55:1.28:1.25:1.88:1.77:1.68:3.66:3.11:3.07	0	108000	160000	282000	1100000	1390000	1820000	3350000	0:0.10:0.16:0.27:1.07:1.36:1.77:3.27	64	1	95	99
1	1	P00004	K.MIFAGIKKKTEREDLIAYLK.K	N	Y	6.04	52.42	1	5000000	106000	168000	0	2070000	3560000	2290000	6500000	4010000	3200000	5960000	3230000	2300000	5710000	7120000	5760000	4350000	4780000	5870000	3140000	5870000	8400000	7530000	16300000	11800000	0.02:0.03:0:0.41:0.71:0.46:1.30:0.80:0.64:1.19:0.64:0.46:1.14:1.42:1.15:0.87:0.96:1.17:0.63:1.17:1.68:1.51:3.27:2.36	137000	2640000	4670000	3830000	6250000	5120000	6720000	14400000	0.03:0.48:0.85:0.70:1.14:0.94:1.23:2.63	64	2	80	99
1	1	P00004	T.DAN(+.98)KNKGITWK.E	N	Y	4.11	60	0.3	884000	0	0	0	0	0	0	0	0	103000	0	0	0	0	2390000	0	0	0	0	0	2750000	2870000	4930000	3440000	4730000	0:0:0:0:0:0:0:0:0.12:0:0:0:0:2.71:0:0:0:0:0:3.11:3.24:5.58:3.89:5.35	0	0	103000	0	2390000	0	2810000	4360000	0:0:0.09:0:1.98:0:2.32:3.61	64	1	50	60	Deamidation (NQ)
1	1	P00004	R.EDLIAYLK.K	N	Y	6.2	60	1	880000	0	0	0	0	0	0	0	0	0	459000	294000	275000	1350000	1090000	1050000	1290000	975000	1200000	1790000	1570000	1700000	2510000	2620000	2950000	0:0:0:0:0:0:0:0:0:0.52:0.33:0.31:1.53:1.24:1.19:1.46:1.11:1.37:2.03:1.79:1.94:2.85:2.97:3.35	0	0	0	343000	1160000	1160000	1690000	2690000	0:0:0:0.39:1.32:1.31:1.92:3.06	64	1	92	99
1	1	P00004	T.YTDANKN(+.98)KGIT.W	N	Y	4.61	60	0.9	2470000	0	0	0	134000	124000	0	272000	456000	664000	1530000	1510000	1440000	5990000	3120000	1940000	1560000	1130000	6060000	7910000	3100000	8420000	3390000	7370000	3190000	0:0:0:0.05:0.05:0:0.11:0.18:0.27:0.62:0.61:0.58:2.42:1.26:0.79:0.63:0.46:2.45:3.20:1.25:3.41:1.37:2.98:1.29	0	129000	519000	1490000	3680000	2920000	6470000	4650000	0:0.05:0.21:0.60:1.48:1.17:2.61:1.87	64	2	48	58	Deamidation (NQ)
1	1	P00004	K.KYIPGTK.M	N	Y	4.73	60	0.4	697000	0	0	0	0	0	0	0	0	0	91100	200000	145000	1030000	502000	866000	2230000	664000	895000	1600000	1180000	896000	2640000	1810000	1970000	0:0:0:0:0:0:0:0:0:0.13:0.29:0.21:1.48:0.72:1.24:3.20:0.95:1.28:2.29:1.70:1.29:3.79:2.59:2.83	0	0	0	145000	800000	1260000	1230000	2140000	0:0:0:0.21:1.15:1.81:1.76:3.07	64	1	73	79
1	1	P00004	K.M(+15.99)IFAGIKKKTEREDLIAYLK.K	N	Y	9.94	60	0.4	6470000	0	0	0	625000	978000	853000	2340000	1690000	2800000	7250000	3500000	3160000	9140000	10200000	5010000	6280000	6130000	7260000	4040000	7510000	6500000	19500000	14500000	35900000	0:0:0:0.10:0.15:0.13:0.36:0.26:0.43:1.12:0.54:0.49:1.41:1.58:0.77:0.97:0.95:1.12:0.62:1.16:1.00:3.01:2.25:5.55	0	819000	2280000	4640000	8130000	6550000	6020000	34100000	0:0.10:0.29:0.59:1.04:0.84:0.77:4.36	64	2	80	99	Oxidation (M)
1	1	P00004	P.KKYIPGTK.M	N	Y	2.43	60	0.4	1080000	0	0	0	0	0	0	0	0	0	0	0	0	0	785000	0	0	1400000	1150000	1610000	1400000	0	8630000	3970000	6880000	0:0:0:0:0:0:0:0:0:0:0:0:0:0.73:0:0:1.30:1.07:1.50:1.30:0:8.02:3.70:6.39	0	0	0	0	785000	1280000	1500000	9410000	0:0:0:0:0.48:0.79:0.93:5.80	64	3	72	79
1	1	P00004	E.KGGKHKTGPNLHG.L	N	Y	2.95	60	0.8	5030000	0	0	0	0	0	0	0	0	0	0	0	0	155000	9760000	173000	8600000	7240000	15600000	12100000	12300000	13500000	8740000	15900000	16600000	0:0:0:0:0:0:0:0:0:0:0:0:0.03:1.94:0.03:1.71:1.44:3.11:2.41:2.44:2.69:1.74:3.16:3.29	0	0	0	0	4980000	13400000	14500000	16500000	0:0:0:0:0.81:2.17:2.35:2.68	64	2	22	34
1	1	P00004	T.YTDANKNKGITWKEETLM(+15.99).E	N	Y	9.24	52.39	0.8	4870000	335000	113000	0	1030000	577000	588000	1980000	1680000	1940000	3880000	3100000	3430000	5100000	7020000	6790000	6050000	6710000	5860000	6310000	7450000	7240000	11300000	19000000	9250000	0.07:0.02:0:0.21:0.12:0.12:0.41:0.35:0.40:0.80:0.64:0.70:1.05:1.44:1.39:1.24:1.38:1.20:1.30:1.53:1.49:2.33:3.91:1.90	224000	731000	1900000	3620000	6440000	6260000	7000000	13200000	0.05:0.15:0.39:0.74:1.31:1.27:1.42:2.68	59	2	48	65	Oxidation (M)
1	1	P00004	A.GIKKKTEREDLIAYLK.K	N	Y	19.9	60	0.5	52500000	469000	332000	0	4800000	3100000	3170000	20800000	14700000	13100000	30500000	30500000	24000000	73100000	80900000	62800000	84300000	81100000	72000000	88800000	73600000	68500000	149000000	135000000	145000000	0.02:0.02:0:0.09:0.06:0.06:0.40:0.28:0.25:0.58:0.58:0.46:1.39:1.54:1.20:1.60:1.55:1.37:1.69:1.40:1.30:2.85:2.58:2.77	400000	3750000	16200000	28300000	72200000	79100000	77000000	143000000	0.02:0.07:0.31:0.54:1.37:1.51:1.46:2.73	64	3	84	99
1	1	P00004	E.NPKKYIPGTKM(+15.99)IFA.G	N	Y	6.77	60	0.2	3340000	0	0	0	0	0	0	494000	419000	421000	1740000	1170000	1090000	4330000	4950000	4400000	5830000	5590000	4730000	7010000	5860000	5720000	8970000	9330000	8120000	0:0:0:0:0:0:0.15:0.13:0.13:0.52:0.35:0.33:1.30:1.48:1.32:1.75:1.67:1.42:2.10:1.75:1.71:2.68:2.79:2.43	0	0	445000	1330000	4560000	5390000	6200000	17300000	0:0:0.10:0.30:1.04:1.22:1.41:3.93	64	2	70	83	Oxidation (M)
1	1	P00004	T.DANKNKGITWKEETLM(+15.99)EYLE.N	N	Y	1.37	60	1.5	582000	0	0	0	0	0	0	0	0	0	0	0	0	0	0	0	0	0	226000	439000	0	243000	787000	5830000	6440000	0:0:0:0:0:0:0:0:0:0:0:0:0:0:0:0:0:0.39:0.75:0:0.42:1.35:10.02:11.07	0	0	0	0	0	226000	341000	5380000	0:0:0:0:0:0.30:0.46:7.24	64	2	50	69	Oxidation (M)
2	5	|Angiotensin1|Angiotensin1	DRVYIHPFHL	Y	Y	57.52	0.8	0.8	26900000	29800000	24100000	35700000	29000000	31000000	20300000	24800000	22600000	28300000	27600000	24000000	24400000	25000000	30000000	26000000	27100000	24200000	28900000	26600000	27600000	26200000	29700000	23600000	29700000	1.11:0.89:1.32:1.08:1.15:0.75:0.92:0.84:1.05:1.03:0.89:0.90:0.93:1.11:0.96:1.01:0.90:1.07:0.99:1.03:0.97:1.10:0.88:1.10	29800000	26800000	25200000	25300000	27000000	26800000	26800000	27700000	1.11:0.99:0.94:0.94:1.00:0.99:1.00:1.03	1.18	1	1	10
2	5	|Angiotensin1|Angiotensin1	D.RVYIHPF.H	N	Y	25.11	4.67	0.2	14000000	14500000	9460000	15600000	16900000	16900000	14900000	13700000	13200000	12400000	17500000	12300000	12000000	14000000	14200000	12300000	13700000	13900000	14700000	14100000	13500000	12800000	15000000	13500000	14400000	1.04:0.68:1.12:1.21:1.21:1.06:0.98:0.94:0.89:1.25:0.88:0.86:1.01:1.02:0.88:0.98:0.99:1.05:1.01:0.96:0.91:1.07:0.97:1.03	27600000	16200000	13100000	13900000	13500000	14100000	13400000	14300000	1.75:1.03:0.83:0.88:0.86:0.89:0.85:0.91	2.11	2	2	8
										3.32057e+07	4.57472e+07	2.02821e+07	9.5657e+07	6.79735e+07	7.21536e+07	3.49399e+08	3.17147e+08	3.385e+08	6.49971e+08	7.03959e+08	6.66501e+08	2.39488e+09	2.07851e+09	2.26605e+09	2.67444e+09	2.26235e+09	2.11031e+09	2.94179e+09	3.31703e+09	3.30973e+09	4.5635e+09	4.31409e+09	4.33147e+09
									Normalization ratios:	1.14734	0.748543	1.23438	1.33725	1.33725	1.17899	1.08404	1.04448	0.981177	1.38472	0.973264	0.949526	1.10778	1.12361	0.973264	1.08404	1.09987	1.16317	1.11569	1.06822	1.01283	1.18691	1.06822	1.13943
[truncated: 104 more columns]
