# Supplementary material for: Formaldehyde treatment of proteins enhances proteolytic degradation by the endo-lysosomal protease cathepsin S
Source: Sci Rep. 2020 Jul 14;10:11535. doi: 10.1038/s41598-020-68248-z (PMC7360561; doi:10.1038/s41598-020-68248-z)
Supplement: Supplementary file 10 — Supplementary data S10 [file 41598_2020_68248_MOESM10_ESM.xlsx]

## Sheet: protein-peptides
Protein Group	Protein ID	Protein Accession	Peptide	Used	Candidate	Quality	Significance	Avg. ppm	Avg. Intensity	0h triplo 1	0h triplo 2	0h triplo 3	1h triplo 1	1h triplo 2	1h triplo 3	4h triplo 1	4h triplo 2	4h triplo 3	8h triplo 1	8h triplo 2	8h triplo 3	24h triplo 1	24h triplo 2	24h triplo 3	32h triplo 1	32h triplo 2	32h triplo 3	48h triplo 1	48h triplo 2	48h triplo 3	96h triplo 1	96h triplo 2	96h triplo 3	Sample Profile (Ratio)	Group 1	Group 2	Group 3	Group 4	Group 5	Group 6	Group 7	Group 8	Group Profile (Ratio)	Max Ratio	#Vector	Start	End	PTM
1	1	P00004	G(+42.01)DVEKGKKIFV.Q	N	Y	33.34	60	0.7	142000000	0	0	0	1950000	1390000	1670000	16900000	15300000	15200000	74500000	59900000	48700000	227000000	207000000	205000000	222000000	253000000	200000000	297000000	261000000	282000000	353000000	295000000	378000000	0:0:0:0.02:0.02:0.02:0.12:0.11:0.11:0.52:0.42:0.34:1.59:1.45:1.44:1.56:1.78:1.40:2.08:1.83:1.98:2.48:2.07:2.66	0	1670000	15800000	61000000	214000000	225000000	280000000	342000000	0:0.02:0.11:0.43:1.50:1.58:1.97:2.40	64	3	1	11	Acetylation (Protein N-term)
1	1	P00004	F.AGIKKKTEREDLIAYLK.K	N	Y	18.66	60	0.8	115000000	0	0	0	6970000	5000000	5970000	28700000	25400000	32100000	101000000	95700000	91700000	212000000	218000000	198000000	178000000	236000000	167000000	167000000	167000000	238000000	225000000	188000000	172000000	0:0:0:0.06:0.04:0.05:0.25:0.22:0.28:0.88:0.83:0.80:1.85:1.90:1.72:1.55:2.05:1.46:1.45:1.46:2.07:1.96:1.64:1.50	0	6030000	28800000	96300000	209000000	194000000	191000000	195000000	0:0.05:0.25:0.84:1.82:1.68:1.66:1.70	64	4	83	99
1	1	P00004	G.IKKKTEREDLI.A	N	Y	12.4	60	0.6	78400000	146000	0	0	0	0	0	3210000	2910000	1100000	5790000	10500000	9030000	69900000	62100000	119000000	168000000	115000000	93300000	128000000	177000000	131000000	355000000	175000000	256000000	0.02:0:0:0:0:0:0.04:0.04:0.02:0.07:0.13:0.12:0.89:0.79:1.52:2.15:1.46:1.19:1.64:2.25:1.67:4.53:2.23:3.26	146000	0	2470000	8440000	83600000	125000000	145000000	262000000	0.02:0:0.03:0.11:1.07:1.60:1.85:3.34	64	2	85	95
1	1	P00004	A.GIKKKTEREDLIAYLK.K	N	Y	17.39	60	0.8	79300000	0	0	0	4370000	2970000	3240000	20300000	17700000	21500000	80700000	56900000	40200000	159000000	116000000	149000000	141000000	185000000	127000000	133000000	118000000	131000000	148000000	132000000	117000000	0:0:0:0.06:0.04:0.04:0.26:0.22:0.27:1.02:0.72:0.51:2.01:1.47:1.87:1.78:2.33:1.61:1.67:1.49:1.66:1.87:1.66:1.47	0	3530000	20000000	59300000	141000000	151000000	128000000	132000000	0:0.04:0.25:0.75:1.78:1.90:1.61:1.67	64	4	84	99
1	1	P00004	T.DANKNKGITWK.E	N	Y	9.25	60	0.7	51800000	72200	0	0	0	0	0	753000	641000	412000	3720000	3660000	3490000	40100000	45100000	35700000	103000000	58900000	70000000	107000000	118000000	114000000	192000000	163000000	185000000	0.02:0:0:0:0:0:0.02:0.02:0.02:0.07:0.07:0.07:0.77:0.87:0.69:1.99:1.14:1.35:2.06:2.27:2.19:3.70:3.15:3.57	72200	0	650000	3640000	40300000	77300000	113000000	180000000	0.02:0:0.02:0.07:0.78:1.49:2.17:3.47	64	3	50	60
1	1	P00004	G.QAPGFT.Y	N	Y	13.34	60	0.8	34900000	0	0	0	0	2090000	2610000	10900000	10200000	10200000	30900000	24000000	19100000	70100000	62500000	60300000	61900000	70200000	66100000	56400000	61200000	74900000	47100000	43000000	54100000	0:0:0:0:0.06:0.07:0.31:0.29:0.29:0.88:0.69:0.55:2.01:1.79:1.73:1.77:2.01:1.89:1.62:1.75:2.15:1.35:1.23:1.55	0	2350000	10400000	24700000	65900000	66200000	64200000	48000000	0:0.07:0.30:0.70:1.87:1.88:1.82:1.36	64	2	42	47
1	1	P00004	L.ENPKKYIPGTK.M	N	Y	4.86	60	0.8	38300000	0	0	0	499000	457000	555000	10000000	7190000	5070000	12900000	32000000	25800000	35400000	55600000	19300000	94000000	42400000	42100000	107000000	72200000	49900000	156000000	67200000	83200000	0:0:0:0.02:0.02:0.02:0.26:0.19:0.13:0.34:0.83:0.67:0.92:1.45:0.50:2.46:1.11:1.10:2.81:1.89:1.30:4.07:1.76:2.17	0	527000	7430000	23500000	36700000	59500000	76500000	102000000	0:0.02:0.19:0.61:0.96:1.55:2.00:2.67	64	2	69	79
1	1	P00004	K.EETLM.E	N	Y	8.97	60	0.5	33300000	0	0	0	343000	221000	441000	2120000	2200000	2070000	9050000	6800000	6770000	47300000	39600000	40700000	52000000	55100000	53300000	57400000	63100000	75400000	92800000	87200000	106000000	0:0:0:0.02:0.02:0.02:0.06:0.07:0.06:0.27:0.20:0.20:1.42:1.19:1.22:1.56:1.65:1.60:1.72:1.89:2.26:2.78:2.62:3.18	0	335000	2130000	7540000	42500000	53500000	65300000	95300000	0:0.02:0.06:0.23:1.28:1.60:1.96:2.86	64	1	61	65
1	1	P00004	G(+42.01)DVEKGKKIFVQK.C	N	Y	31.73	60	0.8	76900000	369000	267000	397000	1360000	2180000	1500000	11900000	7660000	11000000	43400000	34000000	31900000	105000000	105000000	101000000	148000000	154000000	131000000	131000000	145000000	156000000	145000000	152000000	227000000	0.02:0.02:0.02:0.02:0.03:0.02:0.15:0.10:0.14:0.56:0.44:0.41:1.37:1.37:1.31:1.92:2.00:1.70:1.70:1.89:2.03:1.89:1.98:2.94	344000	1720000	10200000	36400000	104000000	144000000	144000000	175000000	0.02:0.02:0.13:0.47:1.35:1.87:1.87:2.27	64	3	1	13	Acetylation (Protein N-term)
1	1	P00004	K.KKTEREDLI.A	N	Y	15.51	60	0.6	36700000	0	0	0	0	0	0	684000	612000	494000	2880000	2780000	2930000	27800000	29100000	25400000	71700000	35300000	41400000	86500000	70600000	78800000	158000000	115000000	132000000	0:0:0:0:0:0:0.02:0.02:0.02:0.08:0.08:0.08:0.76:0.79:0.69:1.95:0.96:1.13:2.35:1.92:2.15:4.29:3.13:3.60	0	0	597000	2860000	27400000	49500000	78600000	135000000	0:0:0.02:0.08:0.75:1.35:2.14:3.67	64	2	87	95
1	1	P00004	G.Q(-17.03)APGFT.Y	N	Y	11.62	60	0.7	26700000	0	0	0	0	0	0	723000	689000	657000	3150000	2780000	2830000	24600000	21600000	21900000	33300000	32700000	33200000	47200000	53000000	57300000	106000000	106000000	93600000	0:0:0:0:0:0:0.03:0.03:0.02:0.12:0.10:0.11:0.92:0.81:0.82:1.25:1.22:1.24:1.77:1.98:2.15:3.96:3.96:3.51	0	0	690000	2920000	22700000	33000000	52500000	102000000	0:0:0.03:0.11:0.85:1.24:1.97:3.81	64	1	42	47	Pyro-glu from Q
1	1	P00004	H.GLFG.R	N	Y	8.11	60	0.3	28500000	0	0	0	255000	144000	0	3130000	3000000	2940000	13000000	9960000	9620000	43200000	39500000	39300000	48600000	43700000	48600000	54900000	51200000	57700000	73700000	62700000	78400000	0:0:0:0.02:0.02:0:0.11:0.11:0.10:0.46:0.35:0.34:1.52:1.39:1.38:1.70:1.53:1.71:1.93:1.80:2.03:2.59:2.20:2.75	0	200000	6100000	22800000	40700000	94700000	54600000	71600000	0:0.02:0.17:0.63:1.12:2.61:1.50:1.97	64	2	34	37
1	1	P00004	T.WKEETLM.E	N	Y	39.69	60	0.5	25800000	0	0	0	262000	189000	315000	2460000	1900000	2210000	9580000	8520000	7760000	42100000	35700000	38200000	47800000	47300000	44500000	44500000	52800000	56500000	54800000	57800000	62900000	0:0:0:0.02:0.02:0.02:0.10:0.07:0.09:0.37:0.33:0.30:1.64:1.38:1.48:1.85:1.84:1.73:1.73:2.05:2.19:2.13:2.24:2.44	0	255000	2190000	8620000	38700000	46500000	51300000	58500000	0:0.02:0.08:0.33:1.50:1.81:1.99:2.27	64	1	59	65
1	1	P00004	K.MIFA.G	N	Y	14	60	0.6	24400000	0	0	0	261000	182000	0	2660000	2580000	2480000	10200000	9090000	8040000	37100000	32600000	33000000	39400000	38700000	41300000	48200000	46600000	48700000	60600000	58200000	66100000	0:0:0:0.02:0.02:0:0.11:0.11:0.10:0.42:0.37:0.33:1.52:1.34:1.35:1.61:1.58:1.69:1.97:1.91:1.99:2.48:2.38:2.71	0	222000	2570000	9120000	34300000	39800000	47800000	61600000	0:0.02:0.11:0.37:1.40:1.63:1.96:2.52	64	1	80	83
1	1	P00004	E.NPKKYIPGTK.M	N	Y	4.9	60	0.6	30100000	0	0	0	412000	380000	463000	6070000	5060000	2650000	4630000	11300000	13800000	22800000	38900000	32600000	63500000	32400000	54500000	66500000	68700000	61700000	113000000	65200000	56600000	0:0:0:0.02:0.02:0.02:0.20:0.17:0.09:0.15:0.38:0.46:0.76:1.29:1.09:2.11:1.08:1.81:2.21:2.29:2.05:3.77:2.17:1.88	0	418000	5370000	10300000	31500000	71900000	89300000	78500000	0:0.02:0.15:0.29:0.88:2.00:2.49:2.19	64	4	70	79
1	1	P00004	T.DANKNKGITWKEETLM.E	N	Y	47.2	60	0.6	19100000	0	0	0	641000	514000	604000	3530000	3210000	2690000	9720000	9680000	9870000	38400000	30200000	29900000	33300000	44400000	35500000	28900000	42000000	39300000	26500000	31300000	38300000	0:0:0:0.03:0.03:0.03:0.18:0.17:0.14:0.51:0.51:0.52:2.01:1.58:1.56:1.74:2.32:1.86:1.51:2.20:2.06:1.39:1.64:2.00	0	586000	3140000	9760000	32900000	37700000	36800000	32000000	0:0.03:0.16:0.51:1.72:1.98:1.92:1.68	64	1	50	65
1	1	P00004	K.MIF.A	N	Y	10.29	60	0.8	18000000	0	0	0	0	0	0	1390000	1230000	1290000	6060000	4940000	4650000	25100000	24300000	22100000	29700000	25000000	26900000	38600000	34000000	38800000	47700000	46600000	53200000	0:0:0:0:0:0:0.08:0.07:0.07:0.34:0.27:0.26:1.40:1.35:1.23:1.65:1.39:1.49:2.15:1.89:2.16:2.65:2.59:2.96	0	0	1310000	5220000	23800000	27200000	37100000	49200000	0:0:0.07:0.29:1.33:1.51:2.07:2.73	64	1	80	82
1	1	P00004	G(+42.01)DVEKGKKIF.V	N	Y	22.82	60	0.8	17200000	0	0	0	0	501000	514000	3510000	3560000	3540000	10400000	7520000	7920000	26500000	22800000	23700000	21000000	27700000	27600000	62500000	28400000	30300000	28900000	35300000	40800000	0:0:0:0:0.03:0.03:0.20:0.21:0.21:0.61:0.44:0.46:1.54:1.33:1.38:1.22:1.61:1.60:3.63:1.65:1.76:1.68:2.05:2.37	0	508000	3530000	8630000	24300000	25400000	40400000	35000000	0:0.03:0.21:0.50:1.41:1.48:2.34:2.03	64	2	1	10	Acetylation (Protein N-term)
1	1	P00004	F.AGIKKKTEREDLI.A	N	Y	6.09	60	0.8	36100000	0	0	0	0	30000	0	1060000	1690000	693000	3710000	7720000	5190000	23400000	36900000	40400000	55500000	30600000	39900000	339000000	52400000	45500000	59200000	65700000	59300000	0:0:0:0:0.02:0:0.03:0.05:0.02:0.10:0.21:0.14:0.65:1.02:1.12:1.53:0.85:1.10:9.37:1.45:1.26:1.64:1.82:1.64	0	30000	1150000	5570000	33600000	42000000	145000000	61400000	0:0.02:0.03:0.15:0.93:1.16:4.02:1.70	64	4	83	95
1	1	P00004	K.KKTEREDLIAYLK.K	N	Y	32.55	60	0.6	41600000	0	0	0	494000	528000	561000	5440000	5640000	4620000	17900000	16500000	13200000	78200000	55600000	58900000	70900000	69000000	60400000	82500000	72100000	82700000	88300000	113000000	101000000	0:0:0:0.02:0.02:0.02:0.13:0.14:0.11:0.43:0.40:0.32:1.88:1.34:1.42:1.70:1.66:1.45:1.98:1.73:1.99:2.12:2.73:2.44	0	528000	5230000	15900000	64300000	66800000	79100000	101000000	0:0.02:0.13:0.38:1.54:1.60:1.90:2.43	64	3	87	99
1	1	P00004	T.YTDANKNKGIT.W	N	Y	6.08	60	0.8	34700000	0	0	0	0	152000	127000	169000	402000	2470000	1160000	1120000	938000	52200000	58800000	14100000	24700000	40700000	49200000	53300000	36400000	96300000	158000000	83000000	159000000	0:0:0:0:0.02:0.02:0.02:0.02:0.07:0.03:0.03:0.03:1.51:1.69:0.41:0.71:1.18:1.42:1.54:1.05:2.78:4.55:2.40:4.58	0	140000	1600000	1390000	41700000	38200000	62000000	133000000	0:0.02:0.05:0.04:1.20:1.10:1.78:3.83	64	3	48	58
1	1	P00004	L.ENPKKYIPGTKMIF.A	N	Y	46.21	60	0.8	10600000	0	0	0	1070000	1050000	790000	5850000	6380000	5730000	13400000	10800000	12300000	21100000	15300000	16800000	17700000	16100000	13500000	14900000	19900000	17900000	12000000	17100000	14700000	0:0:0:0.10:0.10:0.07:0.55:0.60:0.54:1.26:1.02:1.16:1.99:1.44:1.59:1.67:1.52:1.28:1.40:1.88:1.69:1.13:1.61:1.39	0	969000	5990000	12200000	17700000	15800000	17500000	14600000	0:0.09:0.56:1.15:1.67:1.49:1.65:1.38	64	1	69	82
1	1	P00004	T.YTDANKNKGITWK.E	Y	Y	24.87	60	0.6	81300000	1070000	242000	417000	490000	456000	593000	4460000	4910000	4380000	24000000	20800000	19900000	112000000	110000000	117000000	187000000	115000000	123000000	159000000	192000000	175000000	217000000	146000000	216000000	0.02:0.02:0.02:0.02:0.02:0.02:0.05:0.06:0.05:0.30:0.26:0.25:1.38:1.35:1.43:2.30:1.41:1.51:1.96:2.36:2.15:2.67:1.80:2.65	911000	534000	4620000	21600000	113000000	142000000	176000000	193000000	0.02:0.02:0.06:0.27:1.39:1.74:2.16:2.37	64	4	48	60
1	1	P00004	G(+42.01)DVEKGKKIFVQ(+30.01).K	N	Y	16.77	60	1.1	11400000	0	0	0	0	60800	0	1090000	1430000	988000	5360000	5180000	4080000	16200000	15400000	18400000	20400000	18400000	21300000	21900000	20500000	23900000	23400000	27700000	28800000	0:0:0:0:0.02:0:0.09:0.12:0.09:0.47:0.45:0.36:1.41:1.35:1.61:1.78:1.61:1.87:1.91:1.79:2.09:2.05:2.42:2.52	0	60800	1170000	4870000	16700000	20000000	22100000	26600000	0:0.02:0.10:0.43:1.45:1.75:1.93:2.33	64	2	1	12	Acetylation (Protein N-term); Form-Methylol
1	1	P00004	L.HGLFG.R	N	Y	10.89	60	0.3	8470000	0	0	0	0	0	0	863000	902000	850000	3880000	3380000	3100000	13700000	11100000	11800000	13900000	14900000	13700000	16200000	15700000	18100000	20400000	19200000	21800000	0:0:0:0:0:0:0.10:0.11:0.10:0.46:0.40:0.37:1.62:1.31:1.39:1.64:1.76:1.61:1.91:1.85:2.14:2.40:2.27:2.58	0	0	871000	3450000	12200000	14100000	16700000	20500000	0:0:0.10:0.41:1.44:1.67:1.97:2.42	64	1	33	37
1	1	P00004	T.YTDANKNKGITWKEETLM.E	N	Y	36.85	60	0.5	70400000	0	0	0	9920000	6730000	11000000	25000000	28500000	34300000	74100000	54300000	63900000	134000000	119000000	107000000	102000000	115000000	134000000	115000000	102000000	115000000	110000000	106000000	122000000	0:0:0:0.14:0.10:0.16:0.36:0.41:0.49:1.05:0.77:0.91:1.91:1.70:1.52:1.45:1.63:1.90:1.63:1.44:1.63:1.57:1.51:1.73	0	9340000	29300000	64100000	120000000	117000000	111000000	113000000	0:0.13:0.42:0.91:1.71:1.66:1.58:1.60	64	3	48	65
1	1	P00004	G.IKKKTEREDLIA.Y	N	Y	7.63	60	0.6	8110000	106000	0	0	0	0	0	406000	177000	176000	649000	825000	1230000	7090000	8880000	7550000	14400000	6650000	11300000	22200000	18200000	20700000	24200000	28000000	21700000	0.02:0:0:0:0:0:0.05:0.02:0.02:0.08:0.10:0.15:0.88:1.10:0.93:1.78:0.82:1.39:2.74:2.25:2.55:2.99:3.45:2.68	106000	0	253000	902000	7840000	10800000	20400000	24700000	0.02:0:0.03:0.11:0.97:1.33:2.51:3.04	64	1	85	96
1	1	P00004	E.KGKKIFVQ.K	N	Y	7.96	60	0.4	14500000	0	0	0	0	0	0	231000	373000	233000	1730000	1310000	1880000	10100000	12600000	13800000	24100000	15200000	22700000	41300000	25200000	28900000	50000000	42200000	57300000	0:0:0:0:0:0:0.02:0.03:0.02:0.12:0.09:0.13:0.70:0.86:0.95:1.66:1.05:1.56:2.84:1.74:1.99:3.44:2.90:3.94	0	0	279000	1640000	12200000	20700000	31800000	49800000	0:0:0.02:0.11:0.84:1.42:2.19:3.42	64	2	5	12
1	1	P00004	I.FAGIKKKTEREDLIAYLK.K	N	Y	21.82	60	0.9	6510000	0	0	0	980000	931000	1130000	2770000	4000000	2770000	6610000	11500000	8250000	16100000	9690000	10500000	12700000	10100000	7130000	11400000	6080000	10400000	9020000	9150000	4910000	0:0:0:0.15:0.14:0.17:0.43:0.61:0.43:1.02:1.77:1.27:2.47:1.49:1.61:1.95:1.56:1.10:1.75:0.93:1.60:1.39:1.41:0.75	0	1010000	3180000	8790000	12100000	10000000	9300000	7690000	0:0.16:0.49:1.35:1.86:1.54:1.43:1.18	64	1	82	99
1	1	P00004	K.M(+15.99)IFAGIKKKTEREDLIAYLK.K	N	Y	5.74	60	0.4	6610000	0	0	0	931000	585000	357000	576000	3870000	236000	9570000	11700000	12600000	20500000	11800000	24200000	10500000	18500000	9640000	6130000	2630000	4350000	3220000	4320000	2530000	0:0:0:0.14:0.09:0.05:0.09:0.59:0.04:1.45:1.77:1.91:3.10:1.78:3.67:1.58:2.79:1.46:0.93:0.40:0.66:0.49:0.65:0.38	0	624000	1560000	11300000	18800000	19400000	4370000	3360000	0:0.08:0.21:1.52:2.53:2.61:0.59:0.45	64	2	80	99	Oxidation (M)
1	1	P00004	K.MIFAGIKKKTEREDLIAYLK.K	N	Y	13.33	60	0.9	6170000	0	0	0	2640000	2990000	3620000	8340000	6290000	6810000	14100000	14700000	12700000	13400000	12200000	14900000	4500000	8530000	6120000	3670000	1140000	3610000	2490000	2360000	2960000	0:0:0:0.43:0.48:0.59:1.35:1.02:1.10:2.29:2.38:2.06:2.17:1.98:2.42:0.73:1.38:0.99:0.59:0.18:0.58:0.40:0.38:0.48	0	3080000	7150000	13900000	13500000	6390000	2800000	2600000	0:0.50:1.16:2.24:2.19:1.03:0.45:0.42	64	1	80	99
1	1	P00004	I.FAGIKKKTEREDLI.A	N	Y	21.37	60	0.4	5660000	0	0	0	0	0	0	478000	470000	663000	3120000	2150000	1790000	10200000	8050000	8370000	6320000	11100000	7830000	11000000	9540000	11500000	14100000	11300000	17700000	0:0:0:0:0:0:0.08:0.08:0.12:0.55:0.38:0.32:1.80:1.42:1.48:1.12:1.96:1.38:1.94:1.69:2.03:2.50:2.00:3.14	0	0	537000	2350000	8880000	8420000	10700000	14400000	0:0:0.09:0.42:1.57:1.49:1.89:2.54	64	1	82	95
1	1	P00004	E.KGGKHKTGPNLH.G	N	Y	6.26	60	0.5	5450000	0	0	0	0	0	0	0	0	0	0	0	1240000	9420000	7100000	3770000	4730000	13100000	7960000	10300000	7030000	12400000	15600000	11600000	26700000	0:0:0:0:0:0:0:0:0:0:0:0.23:1.73:1.30:0.69:0.87:2.41:1.46:1.89:1.29:2.28:2.85:2.12:4.89	0	0	0	1240000	6770000	8600000	9910000	17900000	0:0:0:0.22:1.22:1.55:1.78:3.23	64	1	22	33
1	1	P00004	T.YTDANKN(+.98)KGITWKEETLM.E	N	Y	21.63	60	0.5	5430000	0	0	0	2210000	1410000	1860000	5160000	4500000	5790000	9440000	9180000	8280000	10600000	8530000	9300000	8230000	7190000	6660000	5970000	6140000	7380000	2840000	4790000	4870000	0:0:0:0.41:0.26:0.34:0.95:0.83:1.07:1.74:1.69:1.53:1.95:1.57:1.71:1.51:1.32:1.23:1.10:1.13:1.36:0.52:0.88:0.90	0	1830000	5150000	8970000	9480000	7360000	6500000	4170000	0:0.34:0.95:1.65:1.75:1.36:1.20:0.77	64	1	48	65	Deamidation (NQ)
1	1	P00004	L.ENPKKYIPGTKM(+15.99)IF.A	N	Y	24.89	60	0.8	5250000	0	0	0	73300	0	0	1180000	993000	993000	3230000	2750000	2820000	6850000	7920000	6650000	7820000	9150000	7570000	10100000	9370000	9370000	13300000	12700000	13100000	0:0:0:0.02:0:0:0.23:0.19:0.19:0.62:0.52:0.54:1.30:1.51:1.27:1.49:1.74:1.44:1.93:1.78:1.79:2.54:2.42:2.49	0	73300	1060000	2930000	7140000	8180000	9620000	13000000	0:0.02:0.20:0.56:1.36:1.56:1.83:2.48	64	1	69	82	Oxidation (M)
1	1	P00004	K.TGPNLHGLFG.R	N	Y	18.56	60	0.7	5200000	0	0	0	213000	0	0	2640000	2570000	2260000	7580000	6100000	5150000	8310000	9550000	8950000	9460000	9040000	6630000	8870000	7220000	8080000	6880000	7140000	8070000	0:0:0:0.04:0:0:0.51:0.49:0.43:1.46:1.17:0.99:1.60:1.84:1.72:1.82:1.74:1.28:1.71:1.39:1.55:1.32:1.37:1.55	0	213000	2490000	6280000	8940000	8380000	8060000	7360000	0:0.04:0.48:1.20:1.71:1.61:1.54:1.41	64	1	28	37
1	1	P00004	E.KGGKHKTGPNLHGLFG.R	N	Y	6.79	60	0.5	10100000	0	0	0	126000	267000	266000	6990000	5320000	7600000	17300000	15600000	13600000	22100000	15000000	19900000	10300000	24100000	17500000	15600000	7850000	9010000	11100000	9980000	13800000	0:0:0:0.02:0.03:0.03:0.69:0.52:0.75:1.71:1.54:1.34:2.18:1.48:1.97:1.01:2.38:1.73:1.54:0.77:0.89:1.10:0.98:1.36	0	267000	6640000	15500000	19000000	17300000	10800000	11600000	0:0.03:0.65:1.53:1.87:1.70:1.07:1.15	64	2	22	37
1	1	P00004	E.KGGKHKTGPNLHG.L	N	Y	7.49	60	0.5	5080000	0	0	0	0	0	0	0	0	0	2130000	0	0	9660000	7010000	2940000	5800000	12900000	9100000	9180000	8230000	11400000	11000000	9670000	22900000	0:0:0:0:0:0:0:0:0:0.42:0:0:1.90:1.38:0.58:1.14:2.53:1.79:1.81:1.62:2.24:2.17:1.91:4.50	0	0	0	2130000	6540000	9250000	9590000	14500000	0:0:0:0.41:1.24:1.76:1.83:2.76	64	1	22	34
1	1	P00004	G.ITWKEETLM.E	N	Y	15.11	60	0.6	5070000	0	0	0	148000	127000	218000	1090000	1040000	989000	3460000	3000000	2770000	8610000	8360000	8620000	9810000	9040000	8060000	7620000	10200000	9620000	10200000	9100000	9540000	0:0:0:0.03:0.03:0.04:0.21:0.20:0.20:0.68:0.59:0.55:1.70:1.65:1.70:1.94:1.78:1.59:1.50:2.01:1.90:2.02:1.80:1.88	0	164000	1040000	3080000	8530000	8970000	9140000	9620000	0:0.03:0.20:0.61:1.68:1.77:1.80:1.90	64	1	57	65
1	1	P00004	M.EYL.E	N	Y	8.09	60	0.6	4870000	0	0	0	163000	0	0	804000	890000	802000	2730000	2110000	1090000	7320000	6980000	6410000	8160000	7660000	8540000	9720000	8730000	10500000	11800000	10100000	12200000	0:0:0:0.03:0:0:0.17:0.18:0.16:0.56:0.43:0.22:1.51:1.43:1.32:1.68:1.57:1.76:2.00:1.79:2.16:2.43:2.08:2.51	0	163000	832000	1980000	6910000	8120000	9650000	11400000	0:0.03:0.17:0.41:1.42:1.66:1.98:2.33	64	1	66	68
1	1	P00004	H.GLFGRKTG.Q	N	Y	20.15	60	0.4	4740000	114000	0	0	556000	442000	476000	3130000	2860000	2400000	5750000	5580000	5080000	7200000	8440000	7390000	7970000	6150000	6940000	6940000	7240000	5820000	8290000	6950000	7970000	0.02:0:0:0.12:0.09:0.10:0.66:0.60:0.51:1.21:1.18:1.07:1.52:1.78:1.56:1.68:1.30:1.47:1.46:1.53:1.23:1.75:1.47:1.68	114000	492000	2800000	5470000	7670000	7020000	6670000	7740000	0.02:0.10:0.59:1.15:1.62:1.48:1.40:1.63	64	1	34	41
1	1	P00004	K.M(+15.99)IFA.G	N	Y	5.46	60	0.6	8770000	0	0	0	0	0	0	197000	0	193000	1750000	1410000	1350000	11600000	9450000	9560000	13800000	13200000	13600000	18500000	17400000	18700000	26400000	24100000	29200000	0:0:0:0:0:0:0.02:0:0.02:0.20:0.16:0.15:1.33:1.08:1.09:1.58:1.50:1.55:2.11:1.98:2.14:3.01:2.75:3.33	0	0	195000	1500000	10200000	13500000	18200000	26600000	0:0:0.02:0.17:1.16:1.54:2.07:3.03	64	2	80	83	Oxidation (M)
1	1	P00004	M.EYLE.N	N	Y	9.79	60	0.7	4540000	0	0	0	0	192000	227000	927000	968000	923000	2940000	2140000	1420000	7200000	6020000	7190000	6730000	7530000	7630000	8390000	7690000	9590000	10400000	9500000	11200000	0:0:0:0:0.04:0.05:0.20:0.21:0.20:0.65:0.47:0.31:1.59:1.33:1.59:1.48:1.66:1.68:1.85:1.70:2.12:2.29:2.09:2.47	0	210000	939000	2170000	6800000	7300000	8560000	10400000	0:0.05:0.21:0.48:1.50:1.61:1.88:2.28	64	1	66	69
1	1	P00004	K.M(+15.99)IFAG.I	N	Y	5.58	60	0.8	6230000	0	0	0	0	0	0	0	187000	0	1570000	1170000	942000	9790000	8030000	8140000	10500000	10700000	10100000	11800000	12900000	13500000	15800000	15200000	19100000	0:0:0:0:0:0:0:0.03:0:0.25:0.19:0.15:1.57:1.29:1.31:1.69:1.72:1.63:1.89:2.07:2.17:2.54:2.44:3.06	0	0	187000	1320000	8660000	10500000	12700000	16700000	0:0:0.03:0.21:1.38:1.67:2.03:2.67	64	2	80	84	Oxidation (M)
1	1	P00004	H.GLF.G	N	Y	6.69	60	0.5	4310000	0	0	0	0	0	0	0	0	0	1010000	764000	748000	5530000	4580000	4690000	6630000	6380000	6650000	9970000	8380000	9050000	12600000	11900000	14600000	0:0:0:0:0:0:0:0:0:0.23:0.18:0.17:1.28:1.06:1.09:1.54:1.48:1.54:2.31:1.94:2.10:2.92:2.76:3.39	0	0	0	839000	4940000	6550000	9140000	13000000	0:0:0:0.19:1.14:1.52:2.12:3.02	64	1	34	36
1	1	P00004	F.AGIKKKTEREDLIAY.L	N	Y	7.96	60	0.7	4010000	0	0	0	59100	62700	0	342000	232000	313000	1340000	1050000	1030000	5540000	4210000	4520000	6760000	6930000	6400000	14400000	7080000	7770000	9700000	6550000	12100000	0:0:0:0.02:0.02:0:0.09:0.06:0.08:0.33:0.26:0.26:1.38:1.05:1.13:1.68:1.73:1.59:3.58:1.76:1.93:2.42:1.63:3.01	0	60900	296000	1140000	4760000	6690000	9740000	9450000	0:0.02:0.07:0.28:1.18:1.67:2.43:2.35	64	1	83	97
1	1	P00004	A.GIKKKTEREDLI.A	Y	Y	8.02	60	0.6	148000000	480000	160000	98900	386000	256000	290000	4760000	10800000	4690000	25200000	60700000	38700000	126000000	232000000	194000000	339000000	149000000	222000000	239000000	264000000	367000000	530000000	338000000	413000000	0.02:0.02:0.02:0.02:0.02:0.02:0.03:0.07:0.03:0.17:0.41:0.26:0.85:1.56:1.31:2.28:1.01:1.49:1.61:1.77:2.47:3.57:2.28:2.78	246000	311000	6880000	41500000	184000000	237000000	290000000	428000000	0.02:0.02:0.05:0.28:1.24:1.59:1.95:2.88	64	5	84	95
1	1	P00004	T.DANKN(+.98)KGITWK.E	N	Y	6.56	60	0.6	5540000	0	0	0	0	0	0	0	203000	128000	1250000	1030000	948000	6800000	5470000	6220000	9120000	7090000	9020000	13500000	9380000	13100000	18300000	14100000	17200000	0:0:0:0:0:0:0:0.04:0.02:0.23:0.19:0.17:1.23:0.99:1.12:1.65:1.28:1.63:2.44:1.69:2.37:3.31:2.55:3.11	0	0	217000	1080000	6160000	8410000	12000000	16500000	0:0:0.04:0.19:1.11:1.51:2.16:2.98	64	2	50	60	Deamidation (NQ)
1	1	P00004	D.LIAYLK.K	N	Y	15.95	60	0.3	3760000	0	0	0	326000	280000	555000	996000	834000	882000	1920000	1680000	1400000	5830000	5000000	4020000	5650000	6050000	5770000	6780000	6190000	7800000	9090000	8710000	10500000	0:0:0:0.09:0.07:0.15:0.26:0.22:0.23:0.51:0.45:0.37:1.55:1.33:1.07:1.50:1.61:1.53:1.80:1.65:2.07:2.42:2.32:2.79	0	387000	904000	1660000	4950000	5820000	6920000	9430000	0:0.10:0.24:0.44:1.32:1.55:1.84:2.51	64	1	94	99
1	1	P00004	L.ENPKKYIPGTKM(+15.99)IFA.G	N	Y	11.3	60	0.4	3660000	0	0	0	0	0	0	1020000	724000	834000	2900000	2850000	2880000	5190000	5860000	4970000	5160000	5260000	5110000	6260000	7320000	6570000	8560000	8010000	8300000	0:0:0:0:0:0:0.28:0.20:0.23:0.79:0.78:0.79:1.42:1.60:1.36:1.41:1.44:1.40:1.71:2.00:1.80:2.34:2.19:2.27	0	0	860000	2870000	5340000	5180000	6720000	8290000	0:0:0.24:0.79:1.46:1.42:1.84:2.27	64	1	69	83	Oxidation (M)
1	1	P00004	M.EYLENPKKY(-2.02)IPGTK.M	N	Y	4.79	60	1	3610000	0	0	0	0	0	0	307000	411000	147000	602000	792000	800000	5160000	4680000	4260000	5210000	5580000	5960000	8210000	1320000	8410000	9990000	12800000	12100000	0:0:0:0:0:0:0.09:0.11:0.04:0.17:0.22:0.22:1.43:1.30:1.18:1.44:1.54:1.65:2.27:0.37:2.33:2.76:3.53:3.36	0	0	289000	731000	4700000	5580000	5980000	11600000	0:0:0.08:0.20:1.30:1.55:1.66:3.22	64	1	66	79	2-amino-3-oxo-butanoic_acid
1	1	P00004	T.YTDANKNKGITWKEETL.M	N	Y	13.67	60	0.6	3570000	0	0	0	275000	177000	331000	1070000	952000	885000	2950000	2600000	2090000	6200000	6110000	5340000	5400000	5790000	5730000	6710000	6320000	6370000	7110000	6680000	6570000	0:0:0:0.08:0.05:0.09:0.30:0.27:0.25:0.83:0.73:0.58:1.74:1.71:1.50:1.51:1.62:1.60:1.88:1.77:1.79:1.99:1.87:1.84	0	261000	970000	2550000	5880000	5640000	6470000	6790000	0:0.07:0.27:0.71:1.65:1.58:1.81:1.90	64	1	48	64
1	1	P00004	K.TGPNLHGLF.G	N	Y	14.32	60	0.3	3490000	0	0	0	0	0	0	470000	452000	372000	2070000	1960000	1760000	5980000	6060000	5940000	6260000	5190000	5840000	6100000	6530000	8720000	7350000	6550000	6140000	0:0:0:0:0:0:0.13:0.13:0.11:0.59:0.56:0.51:1.71:1.74:1.70:1.79:1.49:1.67:1.75:1.87:2.50:2.11:1.88:1.76	0	0	431000	1930000	5990000	5760000	7110000	6680000	0:0:0.12:0.55:1.72:1.65:2.04:1.91	64	1	28	36
1	1	P00004	K.MIFAG.I	N	Y	7.97	60	0.6	3430000	0	0	0	0	0	0	555000	483000	467000	2070000	1600000	1400000	6310000	5140000	5120000	5760000	6150000	6050000	5680000	6710000	7110000	6980000	6690000	7930000	0:0:0:0:0:0:0.16:0.14:0.14:0.61:0.47:0.41:1.84:1.50:1.49:1.68:1.80:1.77:1.66:1.96:2.08:2.04:1.95:2.31	0	0	502000	1690000	5520000	5990000	6500000	7200000	0:0:0.15:0.49:1.61:1.75:1.90:2.10	64	1	80	84
1	1	P00004	T.YTDANKNKGITWKEETLME.Y	N	Y	14.01	60	0.7	3340000	0	0	0	352000	222000	388000	1070000	840000	1140000	2610000	2170000	1940000	6170000	4010000	4440000	5700000	5850000	5900000	5450000	5690000	5730000	7020000	6790000	6750000	0:0:0:0.11:0.07:0.12:0.32:0.25:0.34:0.78:0.65:0.58:1.84:1.20:1.33:1.70:1.75:1.77:1.63:1.70:1.71:2.10:2.03:2.02	0	321000	1020000	2240000	4870000	5820000	5620000	6860000	0:0.10:0.30:0.67:1.46:1.74:1.68:2.05	64	1	48	66
1	1	P00004	A.GIKKKTEREDLIAY.L	N	Y	8.77	60	0.2	3320000	0	0	0	0	0	0	330000	257000	239000	985000	882000	893000	4210000	3350000	4560000	5780000	5410000	4900000	11000000	4760000	6430000	9400000	5310000	10900000	0:0:0:0:0:0:0.10:0.08:0.07:0.30:0.27:0.27:1.27:1.01:1.37:1.74:1.63:1.48:3.31:1.43:1.94:2.83:1.60:3.30	0	0	275000	920000	4040000	5370000	7400000	8550000	0:0:0.08:0.28:1.22:1.62:2.23:2.58	64	1	84	97
1	1	P00004	G.RKTGQAPGFT.Y	N	Y	23.83	60	0.9	39400000	829000	204000	289000	7080000	5920000	6540000	22200000	36100000	25400000	50500000	62500000	36200000	51800000	60300000	66400000	63600000	50400000	63700000	50600000	61200000	58700000	62100000	49700000	54000000	0.02:0.02:0.02:0.18:0.15:0.17:0.56:0.92:0.65:1.28:1.58:0.92:1.31:1.53:1.68:1.61:1.28:1.62:1.28:1.55:1.49:1.58:1.26:1.37	441000	6510000	27900000	49700000	59500000	59300000	56800000	55300000	0.02:0.17:0.71:1.26:1.51:1.50:1.44:1.40	64	2	38	47
1	1	P00004	E.NPKKYIPGTKM(+15.99)IF.A	N	Y	10.58	60	0.9	3160000	0	0	0	0	0	0	260000	338000	294000	1360000	1080000	1290000	4310000	3700000	4790000	4910000	5270000	4410000	6330000	6080000	5520000	8440000	7920000	9470000	0:0:0:0:0:0:0.08:0.11:0.09:0.43:0.34:0.41:1.36:1.17:1.52:1.55:1.67:1.40:2.01:1.93:1.75:2.67:2.51:3.00	0	0	297000	1240000	4270000	4860000	5980000	8610000	0:0:0.09:0.39:1.35:1.54:1.89:2.73	64	1	70	82	Oxidation (M)
1	1	P00004	G(+42.01)DVEKGK(+12.00)KIFVQK.C	N	Y	8.9	60	0.8	2810000	0	0	0	0	0	0	146000	138000	152000	934000	654000	649000	4640000	4710000	4670000	4510000	5950000	4980000	5740000	6000000	5760000	5470000	5980000	6420000	0:0:0:0:0:0:0.05:0.05:0.05:0.33:0.23:0.23:1.65:1.67:1.66:1.60:2.11:1.77:2.04:2.13:2.05:1.95:2.13:2.28	0	0	145000	746000	4670000	5150000	5830000	5960000	0:0:0.05:0.27:1.66:1.83:2.07:2.12	64	1	1	13	Acetylation (Protein N-term); Crosslink-KY
1	1	P00004	G.RKTGQ(+87.03)APGFT.Y	N	Y	9.77	60	0.5	2810000	0	0	0	1160000	678000	761000	6440000	4030000	3410000	5790000	6240000	6750000	4380000	7160000	5120000	4490000	2950000	2910000	2280000	1010000	1540000	107000	0	132000	0:0:0:0.41:0.24:0.27:2.30:1.44:1.22:2.06:2.22:2.41:1.56:2.55:1.82:1.60:1.05:1.04:0.81:0.36:0.55:0.04:0:0.05	0	865000	4630000	6260000	5550000	3450000	1610000	119000	0:0.31:1.65:2.23:1.98:1.23:0.57:0.04	64	1	38	47	Form-Gly
1	1	P00004	K.M(+15.99)IF.A	N	Y	6.1	60	0.6	2700000	0	0	0	0	0	0	0	0	0	478000	330000	326000	3440000	2720000	2840000	4330000	3880000	3990000	7290000	5300000	5980000	7220000	7780000	8810000	0:0:0:0:0:0:0:0:0:0.18:0.12:0.12:1.28:1.01:1.05:1.60:1.44:1.48:2.70:1.97:2.22:2.68:2.89:3.27	0	0	0	378000	3000000	4070000	6190000	7940000	0:0:0:0.14:1.11:1.51:2.30:2.94	64	1	80	82	Oxidation (M)
1	1	P00004	K.M(+15.99)IFAGIKKKTEREDLI.A	N	Y	9.9	60	0.5	2690000	0	0	0	0	0	0	434000	501000	461000	2250000	1560000	2170000	6430000	5040000	5120000	4890000	5540000	4790000	4030000	4150000	4670000	4450000	4310000	3670000	0:0:0:0:0:0:0.16:0.19:0.17:0.84:0.58:0.81:2.40:1.87:1.91:1.82:2.06:1.78:1.50:1.54:1.74:1.66:1.61:1.37	0	0	465000	1990000	5530000	5070000	4280000	4140000	0:0:0.17:0.74:2.06:1.89:1.59:1.54	64	1	80	95	Oxidation (M)
1	1	P00004	K.KKTEREDLIA.Y	N	Y	6.36	60	0.6	3490000	0	0	0	0	0	0	119000	0	0	200000	412000	364000	3040000	3750000	4370000	4970000	3630000	4290000	8630000	7600000	7630000	15200000	9320000	10200000	0:0:0:0:0:0:0.03:0:0:0.06:0.12:0.10:0.87:1.07:1.25:1.42:1.04:1.23:2.48:2.18:2.19:4.35:2.67:2.92	0	0	119000	357000	3720000	4300000	7960000	11600000	0:0:0.03:0.10:1.06:1.23:2.27:3.30	64	2	87	96
1	1	P00004	T.DAN(+.98)KNKGITWKEETLM.E	N	Y	11	60	0.6	2620000	0	0	0	227000	186000	0	1540000	1430000	1300000	3610000	3410000	3080000	5600000	5140000	4360000	4810000	1300000	4820000	3470000	4850000	4700000	2510000	2930000	3530000	0:0:0:0.09:0.07:0:0.59:0.55:0.50:1.38:1.30:1.18:2.14:1.96:1.67:1.84:0.50:1.84:1.33:1.85:1.80:0.96:1.12:1.35	0	207000	1420000	3370000	5030000	3640000	4340000	2990000	0:0.08:0.54:1.28:1.92:1.39:1.65:1.14	64	1	50	65	Deamidation (NQ)
1	1	P00004	G(+42.01)DVEKGKKIFVQ(+87.03).K	N	Y	8.05	60	0.5	2610000	0	0	0	0	125000	187000	1140000	0	1430000	5220000	3770000	3210000	7390000	7610000	7320000	4430000	6040000	5270000	2840000	2720000	2980000	241000	283000	529000	0:0:0:0:0.05:0.07:0.44:0:0.55:2.00:1.44:1.23:2.83:2.91:2.80:1.70:2.31:2.01:1.09:1.04:1.14:0.09:0.11:0.20	0	156000	1290000	4070000	7440000	5250000	2850000	351000	0:0.06:0.48:1.52:2.78:1.96:1.07:0.13	64	1	1	12	Acetylation (Protein N-term); Form-Gly
1	1	P00004	E.NPKKYIPGTKMIF.A	N	Y	13.27	60	0.7	2570000	0	0	0	310000	246000	328000	1200000	1440000	1550000	2950000	2300000	2810000	4470000	4190000	3870000	3600000	4060000	4260000	4300000	3400000	4300000	4010000	4030000	4150000	0:0:0:0.12:0.10:0.13:0.47:0.56:0.60:1.15:0.89:1.09:1.74:1.63:1.50:1.40:1.58:1.65:1.67:1.32:1.67:1.56:1.57:1.61	0	295000	1400000	2690000	4180000	3970000	4000000	4060000	0:0.11:0.54:1.04:1.62:1.54:1.55:1.58	64	1	70	82
1	1	P00004	T.GQAPGFT.Y	N	Y	6.29	60	0.7	2530000	0	0	0	0	132000	137000	495000	455000	455000	1360000	1050000	1010000	4110000	3260000	3570000	3580000	4180000	3980000	4190000	4500000	5320000	6040000	6000000	6920000	0:0:0:0:0.05:0.05:0.20:0.18:0.18:0.54:0.41:0.40:1.62:1.29:1.41:1.42:1.65:1.57:1.66:1.78:2.10:2.39:2.37:2.73	0	134000	469000	1140000	3640000	3910000	4670000	6320000	0:0.05:0.18:0.45:1.44:1.54:1.84:2.49	64	1	41	47
1	1	P00004	K.M(+31.99)IFA.G	N	Y	6.58	60	0.7	2500000	0	0	0	0	0	0	249000	215000	235000	1130000	799000	778000	4270000	3320000	3390000	4360000	4160000	3980000	5340000	4840000	5520000	6190000	5400000	5780000	0:0:0:0:0:0:0.10:0.09:0.09:0.45:0.32:0.31:1.71:1.33:1.36:1.74:1.67:1.59:2.14:1.94:2.21:2.48:2.16:2.31	0	0	233000	901000	3660000	4170000	5230000	5790000	0:0:0.09:0.36:1.47:1.67:2.10:2.32	64	1	80	83	Sulphone
1	1	P00004	K.EETLME.Y	N	Y	6.02	60	0.6	2370000	0	0	0	0	0	0	0	146000	144000	628000	484000	415000	3280000	2610000	2920000	3400000	3740000	3810000	3930000	4500000	5130000	7030000	6730000	7960000	0:0:0:0:0:0:0:0.06:0.06:0.27:0.20:0.18:1.38:1.10:1.23:1.43:1.58:1.61:1.66:1.90:2.17:2.97:2.84:3.36	0	0	145000	509000	2940000	3650000	4520000	7240000	0:0:0.06:0.21:1.24:1.54:1.91:3.05	64	1	61	66
1	1	P00004	L.ENPKKYIPGTKMI.F	N	Y	8.87	60	0.7	2270000	0	0	0	84000	101000	110000	747000	759000	832000	1610000	1500000	1370000	3480000	3490000	3350000	4010000	2870000	3740000	4050000	4070000	3680000	4660000	5110000	4920000	0:0:0:0.04:0.04:0.05:0.33:0.33:0.37:0.71:0.66:0.60:1.53:1.54:1.48:1.76:1.26:1.65:1.78:1.79:1.62:2.05:2.25:2.16	0	98300	779000	1490000	3440000	3540000	3940000	4890000	0:0.04:0.34:0.66:1.51:1.56:1.73:2.15	64	1	69	81
1	1	P00004	T.YTDANKNKGITWKEETLM(+15.99)EYLE.N	N	Y	7.33	60	0.4	2250000	0	0	0	0	0	0	0	0	0	520000	484000	476000	2270000	2300000	2530000	3480000	3580000	3960000	3890000	3940000	5150000	6120000	6940000	8400000	0:0:0:0:0:0:0:0:0:0.23:0.21:0.21:1.01:1.02:1.12:1.54:1.59:1.76:1.73:1.75:2.29:2.72:3.08:3.73	0	0	0	493000	2370000	3670000	4330000	7150000	0:0:0:0.22:1.05:1.63:1.92:3.18	64	1	48	69	Oxidation (M)
1	1	P00004	E.KGGKHKTGPNLHGLF.G	N	Y	5.85	60	0.4	4970000	0	0	0	0	0	0	1200000	1100000	1500000	6100000	4200000	2370000	10400000	8570000	7120000	6910000	11600000	9930000	11100000	5750000	7150000	7900000	6810000	9630000	0:0:0:0:0:0:0.24:0.22:0.30:1.23:0.84:0.48:2.08:1.72:1.43:1.39:2.34:2.00:2.23:1.16:1.44:1.59:1.37:1.94	0	0	1260000	5040000	8690000	9490000	8000000	8110000	0:0:0.25:0.99:1.71:1.87:1.58:1.60	64	2	22	36
1	1	P00004	L.HGLF.G	N	Y	5.83	60	0.7	2130000	0	0	0	0	0	0	0	0	0	623000	447000	279000	3290000	2440000	2500000	3540000	3460000	3560000	4460000	4010000	5010000	5530000	5330000	6760000	0:0:0:0:0:0:0:0:0:0.29:0.21:0.13:1.54:1.14:1.17:1.66:1.62:1.67:2.09:1.88:2.35:2.59:2.50:3.17	0	0	0	450000	2740000	3520000	4490000	5870000	0:0:0:0.21:1.28:1.65:2.11:2.75	64	1	33	36
1	1	P00004	T.DANKNKGITW(+15.99)KEETLM.E	N	Y	6.69	60	0.6	3470000	0	0	0	0	0	0	133000	62400	156000	943000	703000	702000	4300000	3320000	4220000	5430000	4870000	5370000	7480000	7770000	7220000	10300000	9310000	11000000	0:0:0:0:0:0:0.04:0.02:0.04:0.27:0.20:0.20:1.24:0.96:1.22:1.57:1.40:1.55:2.16:2.24:2.08:2.96:2.68:3.17	0	0	117000	783000	3950000	5220000	7490000	10200000	0:0:0.03:0.23:1.14:1.51:2.16:2.94	64	2	50	65	Oxidation (HW)
1	1	P00004	E.NPKKYIPGTKM(+15.99)IFA.G	N	Y	9.95	60	0.5	2070000	0	0	0	0	0	0	240000	195000	277000	897000	866000	773000	3120000	2610000	2790000	3470000	4370000	2980000	4050000	3780000	4070000	4800000	5180000	5200000	0:0:0:0:0:0:0.12:0.09:0.13:0.43:0.42:0.37:1.51:1.26:1.35:1.68:2.11:1.44:1.96:1.83:1.97:2.32:2.50:2.51	0	0	238000	845000	2840000	3610000	3970000	5060000	0:0:0.11:0.41:1.37:1.74:1.92:2.45	64	1	70	83	Oxidation (M)
1	1	P00004	E.REDLIAYLK.K	N	Y	11.23	60	0.8	2050000	0	0	0	0	0	0	247000	195000	192000	886000	844000	686000	2940000	2740000	2900000	3250000	3260000	3540000	3910000	4580000	4230000	5490000	3750000	5540000	0:0:0:0:0:0:0.12:0.10:0.09:0.43:0.41:0.33:1.44:1.34:1.41:1.58:1.59:1.73:1.91:2.24:2.07:2.68:1.83:2.70	0	0	211000	805000	2860000	3350000	4240000	4920000	0:0:0.10:0.39:1.40:1.63:2.07:2.40	64	1	91	99
1	1	P00004	K.YIPGTKMIF.A	N	Y	11.46	60	0.8	1950000	0	0	0	0	0	0	538000	442000	470000	1190000	1120000	1300000	2690000	2620000	2720000	3240000	3580000	2900000	3220000	3640000	4210000	4050000	4350000	4400000	0:0:0:0:0:0:0.28:0.23:0.24:0.61:0.58:0.67:1.38:1.34:1.40:1.67:1.84:1.49:1.66:1.87:2.16:2.08:2.24:2.26	0	0	483000	1210000	2680000	3240000	3690000	4270000	0:0:0.25:0.62:1.38:1.66:1.90:2.19	64	1	74	82
1	1	P00004	T.LMEYLEN(+30.01)PKKYIPGTKM.I	N	Y	6.4	60	0.9	1940000	0	0	0	0	0	0	0	163000	0	774000	933000	676000	2210000	2360000	2770000	3310000	3580000	4120000	4050000	3900000	5690000	2790000	5460000	3700000	0:0:0:0:0:0:0:0.08:0:0.40:0.48:0.35:1.14:1.22:1.43:1.71:1.85:2.13:2.09:2.01:2.94:1.44:2.82:1.91	0	0	163000	794000	2450000	3670000	4550000	3990000	0:0:0.08:0.41:1.25:1.88:2.33:2.04	64	1	64	80	Form-Methylol
1	1	P00004	T.WKEETLM(+15.99).E	N	Y	9.36	60	0.6	1930000	0	0	0	0	0	0	0	0	0	618000	400000	359000	2970000	2200000	2280000	3300000	3340000	2880000	3540000	3810000	4160000	4830000	5560000	6140000	0:0:0:0:0:0:0:0:0:0.32:0.21:0.19:1.54:1.14:1.18:1.71:1.73:1.49:1.83:1.97:2.15:2.50:2.88:3.18	0	0	0	459000	2480000	3170000	3840000	5510000	0:0:0:0.24:1.28:1.64:1.99:2.85	64	1	59	65	Oxidation (M)
1	1	P00004	G(+42.01)DVEK(+12.00)GKKIFVQ.K	N	Y	7.16	60	0.7	1920000	0	0	0	0	0	0	0	0	62100	514000	552000	472000	3350000	2810000	2770000	3460000	3700000	3180000	4200000	3970000	4340000	4300000	3820000	4480000	0:0:0:0:0:0:0:0:0.03:0.27:0.29:0.25:1.75:1.46:1.44:1.81:1.93:1.66:2.19:2.07:2.27:2.24:2.00:2.34	0	0	62100	513000	2970000	3450000	4170000	4200000	0:0:0.03:0.27:1.55:1.79:2.17:2.19	64	1	1	12	Acetylation (Protein N-term); Crosslink-KY
1	1	P00004	K.M(+15.99)IFAGIK.K	N	Y	7.5	60	0.6	3320000	0	0	0	0	0	0	242000	197000	255000	1530000	1240000	1220000	6130000	5110000	5580000	5970000	6700000	5640000	5000000	6190000	7040000	6610000	7240000	7830000	0:0:0:0:0:0:0.07:0.06:0.08:0.46:0.37:0.37:1.84:1.54:1.68:1.80:2.02:1.70:1.51:1.86:2.12:1.99:2.18:2.36	0	0	287000	1330000	5600000	6100000	6080000	7230000	0:0:0.09:0.40:1.68:1.83:1.83:2.17	64	2	80	86	Oxidation (M)
1	1	P00004	Y.TDANKNKGITWK.E	N	Y	5.96	60	0.4	1870000	0	0	0	0	0	0	92800	118000	87700	355000	503000	311000	1920000	2420000	1540000	4010000	2510000	2780000	5330000	4000000	3770000	5150000	4680000	5430000	0:0:0:0:0:0:0.05:0.06:0.05:0.19:0.27:0.17:1.03:1.29:0.82:2.14:1.34:1.48:2.84:2.13:2.01:2.75:2.50:2.90	0	0	99400	389000	1960000	3100000	4370000	5090000	0:0:0.05:0.21:1.05:1.65:2.33:2.71	64	1	49	60
1	1	P00004	T.YTDANKNKGITWKEET.L	N	Y	6.43	60	0.8	1870000	154000	0	0	0	41300	0	0	63000	239000	703000	550000	536000	2720000	2210000	2050000	2750000	3450000	2860000	12700000	3390000	3380000	3720000	3240000	0	0.08:0:0:0:0.02:0:0:0.03:0.13:0.38:0.29:0.29:1.46:1.19:1.10:1.47:1.85:1.53:6.81:1.82:1.81:1.99:1.74:0	154000	41300	151000	596000	2330000	3020000	6490000	3480000	0.08:0.02:0.07:0.29:1.15:1.49:3.19:1.71	64	1	48	63
1	1	P00004	T.WKEETLME.Y	N	Y	9.69	60	0.8	1750000	0	0	0	0	0	0	0	124000	108000	548000	506000	521000	2750000	2320000	2380000	3220000	3100000	3030000	3040000	3590000	3870000	4090000	3630000	5140000	0:0:0:0:0:0:0:0.07:0.06:0.31:0.29:0.30:1.57:1.33:1.36:1.84:1.77:1.74:1.74:2.05:2.21:2.34:2.07:2.94	0	0	116000	525000	2480000	3120000	3500000	4290000	0:0:0.07:0.30:1.42:1.78:2.00:2.44	64	1	59	66
1	1	P00004	G.RK(+12.00)TGQAPGFT.Y	N	Y	16.37	60	0.9	7850000	0	0	0	444000	272000	330000	2370000	2350000	1560000	4480000	6850000	5270000	11800000	14700000	13700000	17100000	11100000	13000000	14900000	13900000	15500000	12500000	13100000	13200000	0:0:0:0.06:0.03:0.04:0.30:0.30:0.20:0.57:0.87:0.67:1.51:1.88:1.74:2.17:1.42:1.66:1.90:1.77:1.97:1.59:1.66:1.68	0	349000	2400000	5540000	13400000	13700000	14800000	12900000	0:0.04:0.30:0.70:1.70:1.74:1.87:1.64	64	2	38	47	Crosslink-KY
1	1	P00004	T.DANKNKGITWKEETLM(+15.99).E	N	Y	7.94	60	0.8	1570000	0	0	0	0	0	0	0	0	0	605000	490000	591000	2180000	1660000	2170000	2640000	3070000	2560000	2700000	3250000	3090000	4360000	3460000	4790000	0:0:0:0:0:0:0:0:0:0.39:0.31:0.38:1.39:1.06:1.38:1.68:1.96:1.63:1.72:2.07:1.97:2.78:2.21:3.06	0	0	0	562000	2000000	2760000	3010000	4210000	0:0:0:0.36:1.28:1.76:1.92:2.68	64	1	50	65	Oxidation (M)
1	1	P00004	A.G(+42.01)IK(+14.02)KKTEREDLI.A	N	Y	4.12	60	0.7	1560000	0	0	0	0	0	0	0	0	0	0	0	0	812000	1050000	1970000	2590000	0	0	3690000	2490000	3210000	8360000	6110000	7240000	0:0:0:0:0:0:0:0:0:0:0:0:0.52:0.67:1.26:1.66:0:0:2.36:1.59:2.05:5.35:3.91:4.63	0	0	0	0	1280000	2590000	3130000	7240000	0:0:0:0:0.72:1.46:1.76:4.07	64	1	84	95	Acetylation (N-term); Methylation(KR)
1	1	P00004	K.YIPGTKM(+15.99)IF.A	N	Y	5.16	60	0.8	2150000	0	0	0	0	0	0	0	0	0	442000	362000	410000	2220000	2380000	2300000	3410000	3020000	3450000	4340000	4170000	4600000	7830000	5590000	7020000	0:0:0:0:0:0:0:0:0:0.21:0.17:0.19:1.03:1.11:1.07:1.59:1.41:1.61:2.02:1.94:2.14:3.65:2.60:3.27	0	0	0	404000	4600000	3300000	4370000	14100000	0:0:0:0.12:1.37:0.98:1.30:4.22	64	2	74	82	Oxidation (M)
1	1	P00004	K.YIPGTKM(+15.99)IFA.G	N	Y	6.62	60	0.9	1490000	0	0	0	0	0	0	0	0	0	396000	303000	288000	1880000	1710000	1790000	2220000	2150000	2210000	3220000	3410000	3070000	3980000	4210000	5010000	0:0:0:0:0:0:0:0:0:0.27:0.20:0.19:1.26:1.14:1.20:1.48:1.44:1.48:2.16:2.28:2.05:2.66:2.82:3.35	0	0	0	329000	1790000	2190000	3230000	4400000	0:0:0:0.22:1.20:1.47:2.16:2.95	64	1	74	83	Oxidation (M)
1	1	P00004	G.IKKKTEREDLIAY.L	N	Y	6.35	60	0.7	1460000	0	0	0	0	0	0	0	0	52500	346000	201000	165000	1830000	1530000	2150000	2140000	2270000	1790000	5050000	2670000	3350000	3550000	3390000	4620000	0:0:0:0:0:0:0:0:0.04:0.24:0.14:0.11:1.25:1.05:1.47:1.46:1.55:1.22:3.46:1.83:2.29:2.43:2.32:3.16	0	0	52500	237000	1840000	2060000	3690000	3850000	0:0:0.04:0.16:1.25:1.41:2.52:2.63	64	1	85	97
1	1	P00004	F.AGIKKKTERED(-18.01)L.I	N	Y	4.79	60	0.8	1350000	0	0	0	0	0	0	0	0	68300	180000	382000	296000	1660000	2120000	2310000	2110000	2030000	2450000	2510000	2920000	2810000	3350000	3560000	3740000	0:0:0:0:0:0:0:0:0.05:0.13:0.28:0.22:1.23:1.56:1.71:1.56:1.50:1.81:1.85:2.16:2.07:2.48:2.63:2.76	0	0	68300	286000	2030000	2200000	2750000	3550000	0:0:0.05:0.21:1.49:1.61:2.02:2.61	64	1	83	94	Dehydration
1	1	P00004	R.EDLIAYLK.K	N	Y	7.48	60	0.6	1310000	0	0	0	0	0	0	0	0	0	425000	369000	0	1770000	1890000	1880000	2380000	1260000	1840000	2710000	2720000	3380000	3470000	3490000	3950000	0:0:0:0:0:0:0:0:0:0.32:0.28:0:1.35:1.44:1.43:1.81:0.96:1.40:2.06:2.07:2.57:2.64:2.66:3.01	0	0	0	397000	1850000	1830000	2940000	3640000	0:0:0:0.30:1.39:1.37:2.21:2.73	64	1	92	99
1	1	P00004	T.YTDANKN(+.98)KGITWK.E	N	Y	5.18	60	0.8	3480000	0	0	0	0	0	0	715000	356000	480000	2690000	2220000	2720000	5660000	4760000	7300000	5970000	6300000	7920000	5520000	6150000	7270000	6130000	5590000	5740000	0:0:0:0:0:0:0.21:0.10:0.14:0.77:0.64:0.78:1.63:1.37:2.10:1.72:1.81:2.28:1.59:1.77:2.09:1.76:1.61:1.65	0	0	517000	2540000	5910000	6730000	6310000	5820000	0:0:0.15:0.73:1.70:1.93:1.81:1.67	64	2	48	60	Deamidation (NQ)
1	1	P00004	K.KKTEREDLIAY.L	N	Y	5.92	60	0.8	1300000	0	0	0	0	0	0	0	0	0	241000	183000	159000	1640000	1210000	1400000	1330000	1770000	1710000	5720000	2290000	2640000	3530000	3650000	3780000	0:0:0:0:0:0:0:0:0:0.19:0.14:0.12:1.26:0.93:1.08:1.02:1.36:1.31:4.39:1.76:2.03:2.71:2.80:2.90	0	0	0	194000	1420000	1600000	3550000	3650000	0:0:0:0.15:1.09:1.23:2.72:2.81	64	1	87	97
1	1	P00004	T.DANKNKGITW.K	N	Y	4.91	60	0.7	1170000	0	0	0	0	0	0	0	0	0	0	0	0	1210000	992000	1120000	1420000	1980000	1490000	2640000	2600000	2780000	3530000	4060000	4290000	0:0:0:0:0:0:0:0:0:0:0:0:1.03:0.85:0.96:1.21:1.69:1.27:2.25:2.22:2.37:3.02:3.46:3.66	0	0	0	0	1110000	1630000	2670000	3960000	0:0:0:0:0.95:1.39:2.28:3.38	64	1	50	59
1	1	P00004	E.KGKKIFV.Q	N	Y	5.41	60	0.5	1160000	0	0	0	0	0	0	0	0	0	153000	226000	207000	1080000	1240000	1370000	1650000	1340000	1860000	2420000	2630000	2740000	3940000	2920000	4180000	0:0:0:0:0:0:0:0:0:0.13:0.19:0.18:0.93:1.06:1.18:1.41:1.15:1.59:2.08:2.26:2.35:3.38:2.51:3.59	0	0	0	195000	1230000	1610000	2600000	3680000	0:0:0:0.17:1.06:1.39:2.23:3.16	64	1	5	11
1	1	P00004	K.YIPGTK.M	N	Y	5.08	60	0.7	1150000	0	0	0	0	0	0	73700	0	0	198000	189000	100000	1040000	1240000	749000	2090000	1230000	1700000	2610000	2220000	2770000	4230000	3130000	3980000	0:0:0:0:0:0:0.06:0:0:0.17:0.17:0.09:0.91:1.08:0.65:1.83:1.07:1.48:2.27:1.94:2.42:3.68:2.72:3.47	0	0	73700	163000	1010000	1670000	2530000	3780000	0:0:0.06:0.14:0.87:1.45:2.20:3.27	64	1	74	79
1	1	P00004	T.YTDANKNKGITW(+15.99)KEETLM.E	N	Y	3.81	60	0.8	942000	0	0	0	0	75900	0	869000	718000	650000	163000	1570000	2340000	309000	219000	269000	4120000	403000	523000	4080000	482000	508000	575000	4450000	277000	0:0:0:0:0.08:0:0.92:0.76:0.69:0.17:1.66:2.48:0.33:0.23:0.29:4.37:0.43:0.56:4.34:0.51:0.54:0.61:4.73:0.29	0	75900	746000	1350000	266000	1680000	1690000	1770000	0:0.08:0.79:1.43:0.28:1.77:1.78:1.87	64	1	48	65	Oxidation (HW)
1	1	P00004	T.WKEETL.M	N	Y	4.39	60	0.9	850000	0	0	0	0	0	0	0	0	0	0	190000	0	1300000	0	1070000	1540000	1460000	1250000	2060000	2090000	1910000	2280000	2760000	2480000	0:0:0:0:0:0:0:0:0:0:0.22:0:1.53:0:1.26:1.82:1.72:1.47:2.43:2.46:2.25:2.68:3.24:2.92	0	0	0	190000	1180000	1420000	2020000	2510000	0:0:0:0.21:1.29:1.55:2.21:2.74	64	1	59	64
1	1	P00004	T.DAN(+.98)KNKGITWK.E	N	Y	5.05	60	0.9	821000	0	0	0	0	0	0	0	0	0	262000	245000	0	1560000	0	1090000	0	0	1670000	2610000	0	2380000	3590000	2690000	3590000	0:0:0:0:0:0:0:0:0:0.32:0.30:0:1.90:0:1.33:0:0:2.04:3.18:0:2.90:4.38:3.27:4.38	0	0	0	253000	1330000	1670000	2490000	3290000	0:0:0:0.22:1.17:1.48:2.21:2.91	64	1	50	60	Deamidation (NQ)
1	1	P00004	T.DANKNKGITWKEET.L	N	Y	4.12	60	0.5	696000	0	0	0	0	0	0	0	0	0	82700	0	0	792000	746000	958000	842000	1130000	884000	5290000	1520000	1630000	0	0	2830000	0:0:0:0:0:0:0:0:0:0.12:0:0:1.14:1.07:1.38:1.21:1.63:1.27:7.60:2.18:2.34:0:0:4.06	0	0	0	82700	832000	953000	2810000	2830000	0:0:0:0.09:0.89:1.02:3.00:3.01	64	1	50	63
1	1	P00004	G.IKKKTEREDLIAYLK.K	N	Y	15.87	60	0.6	37500000	0	0	0	629000	684000	703000	5600000	6870000	5090000	22700000	15600000	16700000	47400000	56600000	64500000	57300000	81500000	58200000	59000000	83900000	79300000	74600000	83700000	80400000	0:0:0:0.02:0.02:0.02:0.15:0.18:0.14:0.61:0.42:0.45:1.26:1.51:1.72:1.53:2.17:1.55:1.57:2.23:2.11:1.99:2.23:2.14	0	672000	6210000	18400000	56300000	65700000	74100000	79500000	0:0.02:0.17:0.49:1.50:1.75:1.97:2.12	64	3	85	99
1	1	P00004	F.AGIKKKTEREDLIA.Y	N	Y	6.66	60	0.6	17800000	0	0	0	118000	51900	96000	1360000	2090000	526000	2220000	5710000	5930000	14800000	27700000	29300000	36800000	22400000	20900000	42000000	28700000	48000000	43700000	37700000	56900000	0:0:0:0.02:0.02:0.02:0.08:0.12:0.03:0.12:0.32:0.33:0.83:1.55:1.65:2.07:1.26:1.17:2.36:1.61:2.70:2.46:2.12:3.20	0	88600	1480000	4620000	23900000	29500000	44200000	50800000	0:0.02:0.08:0.24:1.24:1.53:2.29:2.63	64	3	83	96
1	1	P00004	T.YTDAN(+.98)KNKGIT.W	N	Y	4.23	60	0.8	4000000	0	0	0	0	0	0	895000	614000	472000	1040000	627000	1340000	6320000	4970000	5650000	10400000	6110000	6890000	10100000	7470000	6330000	7030000	10200000	9480000	0:0:0:0:0:0:0.22:0.15:0.12:0.26:0.16:0.34:1.58:1.24:1.41:2.61:1.53:1.72:2.52:1.87:1.58:1.76:2.56:2.37	0	0	689000	1350000	6120000	8940000	8290000	9690000	0:0:0.16:0.31:1.40:2.04:1.89:2.21	64	4	48	58	Deamidation (NQ)
1	1	P00004	T.YTDANK(+12.00)NKGIT.W	N	Y	4.45	60	0.8	2540000	0	0	0	58000	107000	61000	1230000	388000	0	852000	2490000	968000	3210000	3100000	3470000	4150000	3710000	4390000	5300000	3670000	7080000	8120000	4430000	4200000	0:0:0:0.02:0.04:0.02:0.49:0.15:0:0.34:0.98:0.38:1.26:1.22:1.37:1.63:1.46:1.73:2.09:1.44:2.79:3.20:1.74:1.65	0	75400	850000	1440000	3260000	4160000	6070000	5700000	0:0.03:0.32:0.53:1.21:1.54:2.25:2.12	64	2	48	58	Crosslink-KY
1	1	P00004	G(+42.01)DVEKGKKIFVQ.K	Y	Y	28.09	60	0.6	746000000	0	0	0	5480000	5940000	5740000	69600000	77500000	60500000	341000000	321000000	249000000	1050000000	1110000000	1200000000	1280000000	1350000000	1300000000	1540000000	1440000000	1280000000	1560000000	1800000000	1850000000	0:0:0:0.02:0.02:0.02:0.09:0.10:0.08:0.46:0.43:0.33:1.41:1.49:1.61:1.72:1.81:1.74:2.07:1.93:1.71:2.08:2.42:2.48	0	11300000	69400000	304000000	1120000000	1310000000	1420000000	1740000000	0:0.02:0.09:0.41:1.50:1.76:1.90:2.32	64	6	1	12	Acetylation (Protein N-term)
1	1	P00004	L.IAYLK.K	N	Y	3.59	60	0.1	1490000	0	0	0	0	0	0	149000	0	137000	477000	356000	314000	1910000	1500000	1770000	1910000	2240000	2200000	3230000	2520000	3710000	4160000	4130000	4970000	0:0:0:0:0:0:0.10:0:0.09:0.32:0.24:0.21:1.28:1.01:1.19:1.29:1.50:1.48:2.17:1.70:2.50:2.80:2.78:3.34	0	0	143000	382000	1730000	2120000	6590000	4420000	0:0:0.07:0.20:0.90:1.10:3.43:2.30	64	2	95	99
1	1	P00004	L.IAYLKKATNE	N	Y	1.81	60	0.5	505000	707000	135000	226000	0	115000	115000	224000	235000	156000	190000	176000	184000	207000	152000	99900	191000	101000	147000	8680000	0	0	0	89800	0	1.40:0.27:0.45:0:0.23:0.23:0.44:0.46:0.31:0.38:0.35:0.36:0.41:0.30:0.20:0.38:0.20:0.29:17.17:0:0:0:0.18:0	356000	115000	205000	183000	153000	147000	8680000	89800	0.29:0.09:0.17:0.15:0.12:0.12:6.99:0.07	64	2	95	104
1	1	P00004	P.KKYIPGTK.M	N	Y	1.47	60	0.4	623000	0	0	0	0	0	0	0	0	0	0	0	0	240000	0	0	0	748000	0	0	0	0	2570000	5430000	5970000	0:0:0:0:0:0:0:0:0:0:0:0:0.39:0:0:0:1.20:0:0:0:0:4.12:8.72:9.58	0	0	0	0	240000	748000	0	7360000	0:0:0:0:0.23:0.72:0:7.05	64	3	72	79
1	1	P00004	T.YTDANKNKGITWKEETLM(+15.99).E	N	Y	9.3	60	1	7970000	0	0	0	192000	442000	497000	2000000	2390000	2370000	6700000	5550000	5950000	13700000	10700000	14000000	11300000	13300000	12300000	13400000	13100000	12800000	16300000	14900000	19500000	0:0:0:0.02:0.06:0.06:0.25:0.30:0.30:0.84:0.70:0.75:1.72:1.34:1.75:1.42:1.67:1.54:1.68:1.65:1.60:2.05:1.86:2.45	0	434000	2250000	6130000	12800000	12400000	13100000	17000000	0:0.05:0.28:0.76:1.59:1.55:1.64:2.12	64	3	48	65	Oxidation (M)
2	5	|Angiotensin1|Angiotensin1	DRVYIHPFHL	Y	Y	32.54	3.25	0.6	25700000	36600000	28600000	30900000	27100000	22800000	26500000	17400000	27800000	22300000	27400000	26500000	26500000	20500000	31500000	23700000	28900000	26200000	27300000	26100000	20400000	26100000	27000000	16700000	22400000	1.42:1.11:1.20:1.05:0.89:1.03:0.68:1.08:0.87:1.07:1.03:1.03:0.80:1.22:0.92:1.12:1.02:1.06:1.02:0.79:1.02:1.05:0.65:0.87	32000000	25500000	22500000	26800000	25200000	27400000	24200000	22000000	1.25:0.99:0.88:1.04:0.98:1.07:0.94:0.86	1.45	2	1	10
2	5	|Angiotensin1|Angiotensin1	D.RVYIHPF.H	N	Y	44.35	1.44	0.4	12700000	12100000	11800000	12900000	14300000	13000000	13400000	10300000	12600000	12500000	13700000	14300000	13600000	14200000	14200000	12600000	12000000	13500000	12200000	11300000	12100000	11100000	10900000	13100000	13300000	0.96:0.93:1.02:1.12:1.02:1.05:0.81:0.99:0.98:1.08:1.13:1.07:1.12:1.12:0.99:0.95:1.06:0.96:0.89:0.95:0.88:0.86:1.03:1.05	12300000	13500000	11800000	13900000	13700000	12600000	11500000	12400000	0.97:1.07:0.93:1.09:1.07:0.99:0.91:0.98	1.21	2	2	8
										4.22711e+06	1.07958e+06	1.39889e+06	4.81808e+07	4.69387e+07	5.30754e+07	4.18964e+08	3.54377e+08	3.29233e+08	1.10117e+09	1.01091e+09	8.99087e+08	3.05036e+09	3.09092e+09	3.54397e+09	4.48792e+09	3.7602e+09	3.98781e+09	5.54492e+09	4.66315e+09	5.28989e+09	6.90466e+09	5.15354e+09	5.75539e+09
										0.957438	0.9337	1.02074	1.13152	1.02865	1.0603	0.81501	0.997002	0.989089	1.08404	1.13152	1.07613	1.12361	1.12361	0.997002	0.949526	1.06822	0.965351	0.894137	0.957438	0.878311	0.862486	1.03657	1.05239
