# Supplementary material for: Formaldehyde treatment of proteins enhances proteolytic degradation by the endo-lysosomal protease cathepsin S
Source: Sci Rep. 2020 Jul 14;10:11535. doi: 10.1038/s41598-020-68248-z (PMC7360561; doi:10.1038/s41598-020-68248-z)
Supplement: Supplementary file 11 — Supplementary data S11 [file 41598_2020_68248_MOESM11_ESM.xlsx]

## Sheet: protein-peptides
Protein Group	Protein ID	Protein Accession	Peptide	Used	Candidate	Quality	Significance	Avg. ppm	Avg. Intensity	0h triplo 1	0h triplo 2	0h triplo 3	1h triplo 1	1h triplo 2	1h triplo 3	4h triplo 1	4h triplo 2	4h triplo 3	8h triplo 1	8h triplo 2	8h triplo 3	24h triplo 1	24h triplo 2	24h triplo 3	32h triplo 1	32h triplo 2	32h triplo 3	48h triplo 1	48h triplo 2	48h triplo 3	96h triplo 1	96h triplo 2	96h triplo 3	Sample Profile (Ratio)	Group 1	Group 2	Group 3	Group 4	Group 5	Group 6	Group 7	Group 8	Group Profile (Ratio)	Max Ratio	#Vector	Start	End	PTM
1	1	P00004	G(+42.01)DVEKGKKIFVQ.K	Y	Y	37.86	60	0.6	439000000	0	0	0	2810000	3270000	3290000	69600000	69600000	63700000	329000000	175000000	166000000	535000000	583000000	637000000	827000000	707000000	764000000	870000000	863000000	713000000	1150000000	890000000	1110000000	0:0:0:0.02:0.02:0.02:0.16:0.16:0.15:0.75:0.40:0.38:1.22:1.33:1.45:1.88:1.61:1.74:1.98:1.96:1.62:2.63:2.03:2.53	0	3130000	67600000	223000000	585000000	766000000	815000000	1050000000	0:0.02:0.15:0.51:1.33:1.74:1.86:2.40	64	4	1	12	Acetylation (Protein N-term)
1	1	P00004	K.MIFA.G	Y	Y	40.94	60	0.6	101000000	0	0	0	6210000	5360000	5100000	44600000	42700000	33600000	94700000	90700000	84800000	158000000	155000000	163000000	172000000	172000000	178000000	186000000	175000000	160000000	184000000	146000000	167000000	0:0:0:0.06:0.05:0.05:0.44:0.42:0.33:0.94:0.90:0.84:1.56:1.53:1.62:1.71:1.70:1.76:1.84:1.73:1.59:1.82:1.45:1.65	0	5560000	40300000	90100000	159000000	174000000	174000000	166000000	0:0.06:0.40:0.89:1.57:1.72:1.72:1.64	64	1	80	83
1	1	P00004	G(+42.01)DVEKGKKIFV.Q	N	Y	24.22	60	0.4	111000000	0	0	0	1470000	1400000	1210000	25700000	27900000	22900000	109000000	61800000	76400000	169000000	148000000	154000000	176000000	183000000	195000000	254000000	199000000	162000000	239000000	194000000	255000000	0:0:0:0.02:0.02:0.02:0.23:0.25:0.21:0.98:0.56:0.69:1.52:1.33:1.39:1.59:1.66:1.76:2.30:1.80:1.47:2.16:1.76:2.30	0	1360000	25500000	82200000	157000000	185000000	227000000	229000000	0:0.02:0.22:0.73:1.38:1.63:2.00:2.02	64	3	1	11	Acetylation (Protein N-term)
1	1	P00004	H.GLFG.R	N	Y	22.25	60	0.6	91000000	0	0	0	549000	551000	574000	14400000	13800000	11200000	48000000	46200000	47800000	141000000	137000000	146000000	180000000	178000000	188000000	184000000	170000000	157000000	179000000	172000000	170000000	0:0:0:0.02:0.02:0.02:0.16:0.15:0.12:0.53:0.51:0.52:1.54:1.50:1.60:1.98:1.96:2.06:2.02:1.87:1.73:1.97:1.89:1.86	0	558000	13100000	47300000	141000000	182000000	170000000	174000000	0:0.02:0.14:0.52:1.55:2.00:1.87:1.91	64	1	34	37
1	1	P00004	K.MIF.A	N	Y	21.13	60	1.1	69900000	0	0	0	1770000	1420000	0	19900000	20500000	19600000	47600000	51400000	46800000	112000000	112000000	121000000	117000000	127000000	124000000	136000000	130000000	126000000	120000000	126000000	117000000	0:0:0:0.03:0.02:0:0.28:0.29:0.28:0.68:0.74:0.67:1.61:1.60:1.73:1.67:1.82:1.78:1.95:1.86:1.80:1.71:1.81:1.68	0	1590000	20000000	96700000	229000000	123000000	131000000	121000000	0:0.02:0.22:1.07:2.54:1.36:1.45:1.34	64	2	80	82
1	1	P00004	G(+42.01)DVEKGKKIFVQ(+30.01).K	N	Y	29.07	60	0.7	59300000	0	0	0	958000	933000	956000	23400000	18100000	16200000	85800000	40200000	47700000	79200000	91500000	92500000	103000000	104000000	110000000	105000000	13400000	106000000	147000000	102000000	135000000	0:0:0:0.02:0.02:0.02:0.39:0.30:0.27:1.45:0.68:0.81:1.34:1.54:1.56:1.74:1.75:1.85:1.78:0.23:1.79:2.48:1.72:2.27	0	949000	19200000	57900000	87800000	106000000	107000000	128000000	0:0.02:0.30:0.92:1.39:1.67:1.69:2.02	64	2	1	12	Acetylation (Protein N-term); Form-Methylol
1	1	P00004	K.EETLM.E	N	Y	23.87	60	0.7	45600000	0	0	0	1930000	1990000	2180000	13500000	12900000	12200000	38900000	29400000	31000000	63800000	59500000	57900000	72000000	79500000	73300000	94100000	86000000	71800000	101000000	81400000	111000000	0:0:0:0.04:0.04:0.05:0.30:0.28:0.27:0.85:0.64:0.68:1.40:1.30:1.27:1.58:1.74:1.61:2.06:1.89:1.57:2.21:1.78:2.43	0	2040000	12800000	33100000	60400000	74900000	84000000	97500000	0:0.04:0.28:0.73:1.32:1.64:1.84:2.14	64	1	61	65
1	1	P00004	G.Q(-17.03)APGFT.Y	N	Y	10.84	60	0.7	41700000	0	0	0	305000	329000	345000	3390000	3110000	3160000	6450000	6380000	7120000	39900000	41100000	45000000	68900000	54600000	64200000	110000000	80900000	72700000	138000000	128000000	127000000	0:0:0:0.02:0.02:0.02:0.08:0.07:0.08:0.15:0.15:0.17:0.96:0.99:1.08:1.65:1.31:1.54:2.64:1.94:1.75:3.31:3.06:3.04	0	326000	3220000	6650000	42000000	62600000	87900000	131000000	0:0.02:0.08:0.16:1.01:1.50:2.11:3.14	64	1	42	47	Pyro-glu from Q
1	1	P00004	G(+42.01)DVEKGKKIFVQ(+87.03).K	N	Y	16.13	60	0.5	38400000	0	0	0	1450000	1640000	2410000	39600000	30000000	39900000	157000000	77500000	96700000	66000000	82000000	71700000	81200000	43600000	49900000	33100000	23900000	17400000	2260000	2350000	1960000	0:0:0:0.04:0.04:0.06:1.03:0.78:1.04:4.09:2.02:2.52:1.72:2.13:1.87:2.11:1.13:1.30:0.86:0.62:0.45:0.06:0.06:0.05	0	1830000	36500000	110000000	73200000	58200000	24800000	2310000	0:0.05:0.95:2.87:1.91:1.52:0.65:0.06	64	2	1	12	Acetylation (Protein N-term); Form-Gly
1	1	P00004	G.IKKKTEREDLI.A	N	Y	18.13	60	0.7	28700000	0	0	0	0	0	78600	1580000	1900000	1050000	8280000	5300000	3060000	35900000	24400000	62300000	44500000	81400000	41800000	58800000	82700000	57800000	55300000	73500000	49500000	0:0:0:0:0:0.02:0.06:0.07:0.04:0.29:0.18:0.11:1.25:0.85:2.17:1.55:2.83:1.46:2.05:2.88:2.01:1.93:2.56:1.72	0	78600	1510000	5550000	40900000	55900000	66400000	59400000	0:0.02:0.05:0.19:1.42:1.95:2.31:2.07	64	1	85	95
1	1	P00004	T.WKEETLM.E	N	Y	24.84	60	0.6	31300000	0	0	0	1340000	1220000	1360000	14100000	13800000	9000000	34900000	30000000	27200000	59200000	62400000	72700000	66900000	68800000	66200000	55200000	50900000	53100000	19800000	21300000	22300000	0:0:0:0.04:0.04:0.04:0.45:0.44:0.29:1.11:0.96:0.87:1.89:1.99:2.32:2.14:2.20:2.11:1.76:1.63:1.70:0.63:0.68:0.71	0	1310000	12300000	30700000	64700000	67300000	53100000	21100000	0:0.04:0.39:0.98:2.07:2.15:1.69:0.67	64	2	59	65
1	1	P00004	G.ITWKEETLM.E	N	Y	39.88	60	0.6	22000000	0	0	0	1260000	1130000	1110000	10400000	9150000	7220000	24100000	17800000	17800000	35300000	39200000	37600000	37300000	34300000	37100000	50200000	34000000	38200000	32100000	27900000	33900000	0:0:0:0.06:0.05:0.05:0.47:0.42:0.33:1.10:0.81:0.81:1.61:1.78:1.71:1.70:1.56:1.69:2.29:1.55:1.74:1.46:1.27:1.54	0	1170000	8920000	19900000	37300000	36300000	40800000	31300000	0:0.05:0.41:0.91:1.70:1.65:1.86:1.43	64	1	57	65
1	1	P00004	L.HGLFG.R	N	Y	10.29	60	0.8	17900000	0	0	0	0	120000	0	3120000	3130000	2110000	12500000	10200000	11300000	31200000	29000000	33800000	39500000	36400000	35400000	36500000	36300000	31900000	24900000	25700000	26000000	0:0:0:0:0.02:0:0.17:0.18:0.12:0.70:0.57:0.63:1.75:1.62:1.89:2.21:2.04:1.98:2.04:2.03:1.78:1.40:1.44:1.45	0	120000	2790000	11300000	31300000	37100000	34900000	25500000	0:0.02:0.16:0.63:1.75:2.07:1.95:1.43	64	1	33	37
1	1	P00004	G(+42.01)DVEK(+42.01)GKKIFVQ.K	N	Y	20.49	60	0.7	16900000	0	0	0	249000	160000	253000	3940000	3590000	2450000	10800000	8100000	6680000	22900000	24600000	28700000	33600000	35800000	28800000	37900000	29200000	32900000	33500000	31500000	29900000	0:0:0:0.02:0.02:0.02:0.23:0.21:0.15:0.64:0.48:0.40:1.35:1.46:1.70:1.99:2.12:1.70:2.24:1.73:1.95:1.98:1.86:1.77	0	221000	3330000	8510000	25400000	32700000	33300000	31600000	0:0.02:0.20:0.50:1.50:1.94:1.97:1.87	64	1	1	12	Acetylation (Protein N-term); Acetylation (K)
1	1	P00004	K.KKTEREDLIAYLK.K	N	Y	24.31	60	0.7	58900000	0	0	0	1300000	1190000	1190000	20400000	15500000	16900000	49100000	36600000	30900000	86600000	84600000	108000000	127000000	89200000	98500000	113000000	124000000	102000000	108000000	105000000	95000000	0:0:0:0.02:0.02:0.02:0.35:0.26:0.29:0.83:0.62:0.52:1.47:1.44:1.84:2.15:1.52:1.67:1.92:2.11:1.73:1.83:1.79:1.61	0	1220000	17600000	38900000	93100000	105000000	113000000	103000000	0:0.02:0.30:0.66:1.58:1.78:1.92:1.74	64	2	87	99
1	1	P00004	K.KKTEREDLI.A	N	Y	12.25	60	0.6	17200000	0	0	0	0	0	37500	909000	1050000	945000	5490000	2610000	2320000	19600000	14600000	27600000	25300000	37500000	31700000	36100000	44600000	39100000	42900000	42300000	37400000	0:0:0:0:0:0.02:0.05:0.06:0.06:0.32:0.15:0.14:1.14:0.85:1.60:1.47:2.19:1.85:2.10:2.60:2.28:2.50:2.46:2.18	0	37500	967000	3480000	20600000	31500000	39900000	40900000	0:0.02:0.06:0.20:1.20:1.83:2.32:2.38	64	2	87	95
1	1	P00004	H.GLF.G	N	Y	5.98	60	0.6	12000000	0	0	0	0	0	0	823000	797000	644000	3570000	3960000	3970000	15700000	17000000	18100000	20900000	22300000	21000000	27000000	24100000	22200000	30400000	28000000	26900000	0:0:0:0:0:0:0.07:0.07:0.05:0.30:0.33:0.33:1.32:1.42:1.52:1.75:1.86:1.75:2.25:2.02:1.85:2.54:2.34:2.24	0	0	754000	3830000	16900000	21400000	24400000	28400000	0:0:0.06:0.32:1.42:1.79:2.04:2.37	64	1	34	36
1	1	P00004	D.LIAYLK.K	N	Y	34.84	60	0.8	11900000	0	0	0	587000	464000	612000	2690000	2410000	1940000	5840000	5940000	6750000	17000000	18700000	19400000	25900000	17900000	20900000	26100000	20200000	17100000	25300000	26400000	24500000	0:0:0:0.05:0.04:0.05:0.23:0.20:0.16:0.49:0.50:0.57:1.42:1.57:1.62:2.17:1.50:1.75:2.19:1.69:1.43:2.12:2.21:2.06	0	554000	2350000	6180000	18300000	21600000	21200000	25400000	0:0.05:0.20:0.52:1.54:1.81:1.77:2.13	64	1	94	99
1	1	P00004	K.TGPNLHGLF.G	N	Y	7.37	60	0.9	14900000	0	0	0	0	0	0	1730000	1590000	1710000	6790000	5920000	6560000	27900000	22600000	27000000	26100000	29300000	28100000	36400000	23900000	30500000	26400000	27700000	27600000	0:0:0:0:0:0:0.12:0.11:0.11:0.46:0.40:0.44:1.88:1.51:1.81:1.75:1.97:1.88:2.44:1.60:2.05:1.77:1.86:1.85	0	0	1680000	6680000	25800000	28100000	30300000	27200000	0:0:0.11:0.45:1.73:1.88:2.02:1.82	64	2	28	36
1	1	P00004	K.MIFAG.I	N	Y	10.29	60	0.7	10800000	0	0	0	619000	467000	525000	5470000	4890000	4090000	10700000	10400000	11500000	17200000	17000000	20400000	19400000	18700000	19000000	19100000	17800000	15200000	17000000	15400000	14800000	0:0:0:0.06:0.04:0.05:0.51:0.45:0.38:0.99:0.96:1.06:1.59:1.57:1.89:1.79:1.73:1.75:1.76:1.64:1.40:1.58:1.43:1.37	0	537000	4820000	10900000	18200000	19000000	17300000	15800000	0:0.05:0.45:1.01:1.68:1.76:1.60:1.46	64	1	80	84
1	1	P00004	T.YTDANKNKGITWK.E	N	Y	14.67	60	0.8	10300000	0	0	0	0	0	41900	718000	995000	1170000	5510000	2030000	1690000	12900000	9440000	14500000	20000000	18400000	20800000	17500000	21600000	20400000	30300000	23600000	24600000	0:0:0:0:0:0.02:0.07:0.10:0.11:0.54:0.20:0.16:1.26:0.92:1.41:1.95:1.79:2.03:1.71:2.11:1.99:2.95:2.30:2.40	0	41900	961000	3080000	12300000	19700000	19800000	26200000	0:0.02:0.09:0.30:1.20:1.92:1.93:2.55	64	1	48	60
1	1	P00004	K.TEREDLIAYLK.K	N	Y	18.75	60	0.6	16300000	0	0	0	132000	0	0	3250000	2600000	3880000	11200000	7320000	9630000	22000000	25100000	24000000	22100000	28500000	23700000	31700000	32900000	31800000	41800000	34600000	35600000	0:0:0:0.02:0:0:0.20:0.16:0.24:0.69:0.45:0.59:1.35:1.54:1.47:1.35:1.75:1.45:1.94:2.01:1.95:2.56:2.12:2.18	0	132000	3240000	9380000	23700000	24800000	32100000	37300000	0:0.02:0.20:0.57:1.45:1.52:1.97:2.29	64	2	89	99
1	1	P00004	K.MIFAGIKKKTEREDLIAYLK.K	N	Y	5.39	60	0.9	14200000	0	0	0	15500000	8280000	6100000	31800000	35500000	17800000	53500000	27200000	33200000	17600000	18600000	16600000	6720000	6630000	7700000	10300000	7740000	6400000	4370000	4100000	4060000	0:0:0:1.09:0.59:0.43:2.25:2.51:1.26:3.78:1.92:2.35:1.24:1.31:1.18:0.47:0.47:0.54:0.73:0.55:0.45:0.31:0.29:0.29	0	9950000	28400000	38000000	19400000	7750000	8150000	4180000	0:0.69:1.96:2.62:1.34:0.54:0.56:0.29	64	3	80	99
1	1	P00004	K.M(+15.99)IFA.G	N	Y	7.76	60	0.6	25700000	0	0	0	179000	135000	147000	3520000	3310000	2330000	11900000	11000000	12100000	37000000	36600000	37200000	49600000	44900000	44900000	57800000	46400000	43200000	61100000	53300000	59600000	0:0:0:0.02:0.02:0.02:0.14:0.13:0.09:0.46:0.43:0.47:1.44:1.43:1.45:1.93:1.75:1.75:2.25:1.81:1.68:2.38:2.07:2.32	0	154000	3050000	11700000	36900000	46500000	49100000	58000000	0:0.02:0.12:0.45:1.44:1.81:1.91:2.26	64	2	80	83	Oxidation (M)
1	1	P00004	T.YTDANKNKGITWKEETLM.E	N	Y	27.57	60	0.5	9890000	0	0	0	1110000	1170000	1120000	5530000	6260000	5040000	13400000	5910000	5990000	12000000	16200000	12900000	18400000	12000000	19100000	15900000	17300000	18100000	19700000	15900000	14500000	0:0:0:0.11:0.12:0.11:0.56:0.63:0.51:1.35:0.60:0.61:1.22:1.64:1.30:1.86:1.21:1.93:1.60:1.75:1.83:1.99:1.61:1.47	0	1130000	5610000	8440000	13700000	16500000	17100000	16700000	0:0.11:0.57:0.85:1.39:1.66:1.73:1.69	64	1	48	65
1	1	P00004	G.RKTGQ(+87.03)APGFT.Y	N	Y	12.38	60	0.3	9890000	0	0	0	1940000	2720000	3440000	20100000	16900000	7800000	28400000	18800000	11900000	14500000	13800000	27500000	16200000	13300000	13400000	7820000	8640000	8170000	638000	831000	494000	0:0:0:0.20:0.27:0.35:2.04:1.71:0.79:2.87:1.90:1.20:1.47:1.40:2.78:1.64:1.34:1.36:0.79:0.87:0.83:0.06:0.08:0.05	0	2700000	14900000	19700000	18600000	14300000	8210000	654000	0:0.27:1.51:1.99:1.88:1.44:0.83:0.07	64	1	38	47	Form-Gly
1	1	P00004	G.RK(+12.00)TGQ(+87.03)APGFT.Y	N	Y	20.08	60	0.5	9640000	0	0	0	1310000	1650000	1800000	2760000	14300000	9060000	18800000	8840000	7920000	15300000	13900000	27100000	13500000	16200000	15400000	14300000	15000000	14100000	7100000	6200000	6710000	0:0:0:0.14:0.17:0.19:0.29:1.49:0.94:1.95:0.92:0.82:1.58:1.44:2.81:1.40:1.68:1.60:1.49:1.55:1.47:0.74:0.64:0.70	0	1590000	8720000	11900000	18700000	15000000	14500000	6670000	0:0.16:0.90:1.23:1.95:1.56:1.50:0.69	64	1	38	47	Crosslink-KY; Form-Gly
1	1	P00004	T.GQAPGFT.Y	N	Y	7.5	60	0.5	9120000	0	0	0	275000	266000	281000	1860000	1940000	2260000	5000000	3540000	4380000	11100000	13000000	11000000	18500000	12200000	18800000	18400000	17500000	14800000	21100000	20200000	22300000	0:0:0:0.03:0.03:0.03:0.20:0.21:0.25:0.55:0.39:0.48:1.22:1.43:1.21:2.02:1.34:2.07:2.01:1.92:1.63:2.32:2.22:2.44	0	274000	2020000	4310000	11700000	16500000	16900000	21200000	0:0.03:0.22:0.47:1.29:1.81:1.85:2.33	64	1	41	47
1	1	P00004	K.M(+15.99)IF.A	N	Y	5	60	0.7	11700000	0	0	0	0	0	0	823000	1070000	494000	4140000	4300000	4460000	17000000	17100000	16400000	21000000	21600000	20700000	25400000	23900000	22000000	26500000	27500000	25700000	0:0:0:0:0:0:0.07:0.09:0.04:0.35:0.37:0.38:1.46:1.47:1.40:1.80:1.85:1.77:2.17:2.05:1.88:2.27:2.36:2.20	0	0	986000	4300000	16900000	21100000	23800000	26600000	0:0:0.08:0.37:1.44:1.81:2.03:2.27	64	2	80	82	Oxidation (M)
1	1	P00004	K.KTEREDLIAYLK.K	N	Y	17.27	60	0.6	7970000	0	0	0	199000	131000	106000	1860000	1770000	1400000	4320000	3530000	3920000	10400000	11300000	15600000	13100000	14100000	16200000	16500000	12100000	16900000	16500000	17600000	13700000	0:0:0:0.03:0.02:0.02:0.23:0.22:0.18:0.54:0.44:0.49:1.30:1.42:1.96:1.64:1.76:2.03:2.07:1.52:2.12:2.07:2.21:1.72	0	145000	1670000	3920000	12400000	14500000	15200000	15900000	0:0.02:0.21:0.49:1.56:1.81:1.91:2.00	64	1	88	99
1	1	P00004	A.GIKKKTEREDLIA.Y	N	Y	10.5	60	0.4	7960000	0	0	0	0	43200	0	1160000	987000	419000	3520000	2080000	1200000	10600000	4570000	15300000	17200000	13900000	12600000	17700000	29100000	21100000	15500000	14400000	9870000	0:0:0:0:0.02:0:0.15:0.12:0.05:0.44:0.26:0.15:1.33:0.57:1.92:2.16:1.74:1.59:2.22:3.65:2.65:1.94:1.81:1.24	0	43200	854000	2260000	10100000	14600000	22600000	13200000	0:0.02:0.11:0.28:1.27:1.83:2.84:1.66	64	1	84	96
1	1	P00004	H.GLFGRKTG.Q	N	Y	15.46	60	0.5	7420000	0	0	0	159000	196000	0	2130000	3200000	2780000	8850000	5260000	4340000	9970000	6670000	11000000	10800000	12200000	12900000	10600000	12800000	12300000	19000000	14400000	18600000	0:0:0:0.02:0.03:0:0.29:0.43:0.37:1.19:0.71:0.58:1.34:0.90:1.49:1.45:1.65:1.73:1.43:1.72:1.65:2.56:1.94:2.51	0	177000	2700000	6150000	9230000	12000000	11900000	17300000	0:0.02:0.36:0.83:1.24:1.61:1.60:2.33	64	1	34	41
1	1	P00004	G(+42.01)DVEKGK(+42.01)KIFV.Q	N	Y	21.06	60	0.5	7220000	0	0	0	153000	81600	198000	2170000	2700000	2050000	7000000	4420000	4750000	10600000	11300000	12800000	12400000	13500000	12000000	14400000	11500000	11100000	13800000	14900000	11600000	0:0:0:0.02:0.02:0.03:0.30:0.37:0.28:0.97:0.61:0.66:1.47:1.56:1.78:1.71:1.87:1.65:1.99:1.59:1.54:1.91:2.06:1.61	0	144000	2310000	5390000	11600000	12600000	12300000	13400000	0:0.02:0.32:0.75:1.60:1.74:1.71:1.86	64	1	1	11	Acetylation (Protein N-term); Acetylation (K)
1	1	P00004	H.GLFGR(+99.03)KTG.Q	N	Y	15.27	60	0.6	7120000	0	0	0	261000	303000	338000	4330000	4780000	3810000	13300000	7540000	7320000	12600000	12300000	16600000	13700000	12400000	13700000	9190000	9210000	10100000	6500000	5390000	7120000	0:0:0:0.04:0.04:0.05:0.61:0.67:0.54:1.87:1.06:1.03:1.78:1.73:2.33:1.93:1.74:1.92:1.29:1.29:1.42:0.91:0.76:1.00	0	301000	4310000	9380000	13800000	13300000	9490000	6340000	0:0.04:0.61:1.32:1.94:1.87:1.33:0.89	64	1	34	41	Form-Gly-Arg
1	1	P00004	E.REDLIAYLK.K	N	Y	19.96	60	0.8	7100000	0	0	0	0	0	0	1550000	1350000	1260000	4240000	3030000	3440000	11500000	10200000	12500000	11500000	13700000	14100000	12400000	12800000	13300000	12800000	16300000	14300000	0:0:0:0:0:0:0.22:0.19:0.18:0.60:0.43:0.49:1.62:1.44:1.77:1.62:1.93:1.99:1.75:1.81:1.87:1.80:2.29:2.02	0	0	1390000	3570000	11400000	13100000	12800000	14500000	0:0:0.20:0.50:1.61:1.85:1.81:2.04	64	1	91	99
1	1	P00004	I.FAGIKKKTEREDLIAYLK.K	N	Y	12.43	60	0.9	7020000	0	0	0	1500000	1750000	1170000	12400000	6870000	7330000	17900000	10700000	6990000	15200000	8510000	14700000	0	9520000	8520000	8830000	10200000	7790000	3150000	6970000	8630000	0:0:0:0.21:0.25:0.17:1.76:0.98:1.04:2.55:1.53:1.00:2.16:1.21:2.09:0:1.35:1.21:1.26:1.45:1.11:0.45:0.99:1.23	0	1470000	8860000	11900000	12800000	9020000	8940000	6250000	0:0.20:1.20:1.61:1.73:1.22:1.21:0.84	64	1	82	99
1	1	P00004	F.AGIKKKTEREDLIAYLK.K	Y	Y	7.76	60	0.8	117000000	0	0	0	10100000	6980000	7120000	74500000	89100000	70900000	288000000	107000000	108000000	150000000	125000000	181000000	238000000	126000000	181000000	198000000	174000000	214000000	150000000	146000000	166000000	0:0:0:0.09:0.06:0.06:0.64:0.76:0.61:2.46:0.91:0.92:1.28:1.07:1.54:2.03:1.07:1.55:1.70:1.48:1.83:1.28:1.25:1.42	0	8230000	78500000	169000000	152000000	182000000	196000000	155000000	0:0.07:0.67:1.44:1.29:1.55:1.67:1.32	64	8	83	99
1	1	P00004	F.AGIKKKTEREDLIAYLK(+14.02).K	N	Y	7.99	60	0.6	6770000	0	0	0	345000	469000	465000	3740000	4670000	3900000	13500000	4600000	7280000	6830000	8220000	9230000	13100000	11300000	10900000	11600000	12800000	9730000	15600000	2700000	11400000	0:0:0:0.05:0.07:0.07:0.55:0.69:0.58:2.00:0.68:1.07:1.01:1.21:1.36:1.94:1.66:1.61:1.72:1.89:1.44:2.31:0.40:1.69	0	426000	4110000	8470000	8500000	12400000	11900000	10500000	0:0.06:0.58:1.20:1.21:1.76:1.69:1.50	64	2	83	99	Methylation(KR)
1	1	P00004	T.WK(+12.00)EETLM.E	N	Y	6.14	60	0.6	6420000	0	0	0	0	66900	0	380000	304000	283000	411000	568000	614000	3660000	3110000	4200000	6690000	7640000	7610000	15800000	11800000	13100000	27200000	26100000	24400000	0:0:0:0:0.02:0:0.06:0.05:0.04:0.06:0.09:0.10:0.57:0.49:0.65:1.04:1.19:1.19:2.47:1.84:2.04:4.24:4.07:3.80	0	66900	322000	531000	3660000	7310000	13600000	25900000	0:0.02:0.05:0.08:0.57:1.14:2.11:4.03	64	1	59	65	Crosslink-KY
1	1	P00004	G(+42.01)DVEK(+14.02)GKKIFVQ.K	N	Y	5.52	60	1.3	18100000	0	0	0	68000	65800	184000	2880000	2700000	2700000	12700000	754000	8010000	19900000	25300000	29500000	27800000	27300000	41300000	35900000	34100000	32500000	48000000	35900000	46200000	0:0:0:0.02:0.02:0.02:0.16:0.15:0.15:0.70:0.04:0.44:1.10:1.40:1.63:1.54:1.51:2.28:1.99:1.88:1.80:2.66:1.99:2.55	0	106000	2760000	7850000	24900000	37200000	34200000	43400000	0:0.02:0.15:0.42:1.32:1.98:1.82:2.31	64	2	1	12	Acetylation (Protein N-term); Methylation(KR)
1	1	P00004	G(+42.01)DVEKGK(+14.02)KIFV.Q	N	Y	11.43	60	0.6	6240000	0	0	0	82800	90700	94200	1730000	1870000	729000	5500000	3510000	3940000	8830000	9340000	9510000	11700000	10500000	11700000	14900000	3560000	11400000	13700000	12200000	14900000	0:0:0:0.02:0.02:0.02:0.28:0.30:0.12:0.88:0.56:0.63:1.42:1.50:1.52:1.87:1.69:1.87:2.39:0.57:1.83:2.19:1.96:2.39	0	89200	1440000	4320000	9230000	11300000	9960000	13600000	0:0.02:0.23:0.69:1.48:1.81:1.60:2.18	64	1	1	11	Acetylation (Protein N-term); Methylation(KR)
1	1	P00004	E.KGGKHKTGPNLHGLFG.R	N	Y	7.31	60	0.6	14000000	0	0	0	0	40300	105000	6900000	7580000	5840000	30900000	12400000	10900000	32700000	22100000	22500000	22900000	16700000	25700000	28000000	14400000	17500000	21100000	19400000	17100000	0:0:0:0:0.02:0.02:0.49:0.54:0.42:2.21:0.89:0.78:2.35:1.59:1.61:1.64:1.20:1.84:2.01:1.03:1.25:1.51:1.39:1.22	0	72600	6910000	18200000	25800000	21900000	20000000	19400000	0:0.02:0.49:1.30:1.84:1.56:1.42:1.38	64	4	22	37
1	1	P00004	R.EDLIAYLK.K	N	Y	7.85	60	0.3	7060000	0	0	0	150000	0	0	1510000	1360000	1550000	3830000	3400000	3960000	11700000	10600000	10700000	13100000	11200000	11800000	14400000	11500000	13900000	17900000	12800000	14200000	0:0:0:0.02:0:0:0.21:0.19:0.22:0.54:0.48:0.56:1.66:1.50:1.51:1.85:1.58:1.68:2.03:1.62:1.97:2.54:1.81:2.01	0	150000	1470000	7510000	22400000	12000000	13200000	15000000	0:0.02:0.16:0.84:2.50:1.34:1.48:1.67	64	3	92	99
1	1	P00004	F.AGIKKKTER(+99.03)EDLIAYLK.K	N	Y	15.16	60	0.7	4960000	0	0	0	917000	702000	769000	4330000	5860000	6690000	16500000	6000000	6550000	6730000	7310000	8750000	5780000	8160000	7320000	6000000	5630000	4900000	3560000	3700000	3030000	0:0:0:0.18:0.14:0.15:0.87:1.18:1.35:3.32:1.21:1.32:1.36:1.47:1.76:1.16:1.64:1.48:1.21:1.13:0.99:0.72:0.75:0.61	0	796000	5620000	9670000	7600000	7090000	5510000	3430000	0:0.16:1.13:1.95:1.53:1.43:1.11:0.69	64	1	83	99	Form-Gly-Arg
1	1	P00004	K.EETLME.Y	N	Y	7.81	60	0.3	4900000	0	0	0	333000	309000	335000	1640000	1740000	1500000	3710000	2700000	3160000	6320000	7010000	6570000	8780000	7310000	7830000	9970000	9280000	8230000	9930000	9940000	11100000	0:0:0:0.07:0.06:0.07:0.33:0.35:0.31:0.76:0.55:0.65:1.29:1.43:1.34:1.79:1.49:1.60:2.03:1.89:1.68:2.02:2.03:2.26	0	326000	1630000	3190000	6630000	7970000	9160000	10300000	0:0.07:0.33:0.65:1.35:1.63:1.87:2.10	64	1	61	66
1	1	P00004	K.M(+15.99)IFAGIK.K	N	Y	12.39	60	0.9	8880000	0	0	0	0	0	0	1730000	1540000	1280000	6170000	5780000	6300000	16100000	13500000	17000000	18100000	14800000	16700000	19000000	15100000	12600000	17300000	14800000	15400000	0:0:0:0:0:0:0.19:0.17:0.14:0.69:0.65:0.71:1.81:1.52:1.92:2.03:1.67:1.88:2.14:1.69:1.42:1.95:1.67:1.73	0	0	1520000	6080000	15500000	16500000	15600000	15800000	0:0:0.17:0.68:1.75:1.86:1.75:1.78	64	2	80	86	Oxidation (M)
1	1	P00004	A.GIKKKTEREDLIAYL.K	N	Y	15.47	60	0.7	4740000	0	0	0	197000	143000	182000	1580000	1510000	1690000	4980000	3230000	3290000	7230000	6330000	10400000	8500000	7980000	9470000	8630000	6060000	9240000	7930000	8620000	6490000	0:0:0:0.04:0.03:0.04:0.33:0.32:0.36:1.05:0.68:0.69:1.53:1.34:2.19:1.79:1.69:2.00:1.82:1.28:1.95:1.68:1.82:1.37	0	174000	1590000	3830000	7980000	8650000	7980000	7680000	0:0.04:0.34:0.81:1.68:1.83:1.68:1.62	64	1	84	98
1	1	P00004	M.EYLE.N	N	Y	8.11	60	0.8	4600000	0	0	0	655000	681000	734000	2860000	2830000	3680000	5360000	4900000	4730000	5860000	6150000	5630000	7930000	5590000	7580000	7530000	6450000	5810000	8300000	8000000	9150000	0:0:0:0.14:0.15:0.16:0.62:0.62:0.80:1.16:1.07:1.03:1.27:1.34:1.22:1.72:1.22:1.65:1.64:1.40:1.26:1.80:1.74:1.99	0	690000	3120000	5000000	5880000	7030000	6590000	8480000	0:0.15:0.68:1.09:1.28:1.53:1.43:1.84	64	1	66	69
1	1	P00004	G(+42.01)DVEK(+12.00)GKKIFVQ.K	N	Y	15	60	0.9	13800000	0	0	0	0	34000	71200	3280000	2090000	1850000	12000000	6420000	6000000	24500000	25600000	24600000	26000000	22300000	20600000	30600000	24500000	20700000	28700000	26600000	24200000	0:0:0:0:0.02:0.02:0.24:0.15:0.13:0.87:0.47:0.44:1.78:1.86:1.78:1.89:1.62:1.49:2.22:1.78:1.50:2.08:1.93:1.76	0	52600	2400000	8130000	24900000	22900000	25300000	26500000	0:0.02:0.17:0.59:1.81:1.66:1.83:1.92	64	2	1	12	Acetylation (Protein N-term); Crosslink-KY
1	1	P00004	G(+42.01)DVEKGK(+12.00)KIFVQK.C	N	Y	12.75	60	0.8	4310000	0	0	0	0	0	0	781000	603000	633000	3820000	2230000	2540000	6580000	8100000	8350000	10900000	7460000	10200000	7740000	7470000	7270000	5890000	7230000	5840000	0:0:0:0:0:0:0.18:0.14:0.15:0.88:0.52:0.59:1.52:1.88:1.93:2.52:1.73:2.35:1.79:1.73:1.68:1.37:1.67:1.35	0	0	673000	2860000	7670000	9500000	7500000	6320000	0:0:0.16:0.66:1.78:2.20:1.74:1.46	64	1	1	13	Acetylation (Protein N-term); Crosslink-KY
1	1	P00004	A.GIK(+14.02)KKTEREDLIAYLK.K	N	Y	7.74	60	0.7	4290000	0	0	0	338000	216000	96100	0	2590000	2020000	8270000	3150000	3630000	3220000	4960000	5860000	8320000	6580000	7240000	8170000	7960000	7590000	9340000	6030000	7320000	0:0:0:0.08:0.05:0.02:0:0.60:0.47:1.93:0.73:0.85:0.75:1.16:1.37:1.94:1.53:1.69:1.91:1.86:1.77:2.18:1.41:1.71	0	217000	2310000	5010000	4680000	7380000	7910000	7560000	0:0.05:0.53:1.14:1.07:1.68:1.80:1.72	64	1	84	99	Methylation(KR)
1	1	P00004	K.TGPNLHGLFG.R	N	Y	8.78	60	0.8	26900000	0	0	0	513000	515000	0	11800000	10800000	10900000	32300000	25100000	31800000	49200000	48000000	51000000	46600000	51300000	48500000	48900000	35500000	37600000	41300000	35800000	29000000	0:0:0:0.02:0.02:0:0.44:0.40:0.41:1.20:0.93:1.18:1.83:1.78:1.89:1.73:1.90:1.80:1.82:1.32:1.40:1.53:1.33:1.08	0	514000	11200000	29700000	66200000	48800000	40900000	35500000	0:0.02:0.38:1.02:2.27:1.68:1.40:1.22	64	3	28	37
1	1	P00004	F.AGIK(+14.02)KKTEREDLI.A	N	Y	8.64	60	0.5	3920000	0	0	0	0	0	0	461000	722000	291000	2070000	1120000	639000	5480000	3950000	8400000	4650000	6750000	7030000	8160000	9070000	9610000	7880000	8720000	9110000	0:0:0:0:0:0:0.12:0.18:0.07:0.53:0.28:0.16:1.40:1.01:2.14:1.19:1.72:1.79:2.08:2.31:2.45:2.01:2.22:2.32	0	0	491000	1280000	5940000	6140000	8950000	8570000	0:0:0.13:0.33:1.52:1.57:2.28:2.18	64	1	83	95	Methylation(KR)
1	1	P00004	T.DANKNKGITWKEETLM.E	N	Y	9.22	60	0.9	3790000	0	0	0	0	0	0	687000	612000	600000	2280000	1180000	1430000	4790000	4990000	5120000	6240000	6670000	7590000	7590000	7550000	8960000	7870000	6170000	10500000	0:0:0:0:0:0:0.18:0.16:0.16:0.60:0.31:0.38:1.27:1.32:1.35:1.65:1.76:2.00:2.00:1.99:2.36:2.08:1.63:2.78	0	0	633000	1630000	4970000	6830000	8030000	8190000	0:0:0.17:0.43:1.31:1.80:2.12:2.16	64	1	50	65
1	1	P00004	T.DANKNKGITWK.E	N	Y	5.29	60	0.4	3710000	0	0	0	0	0	0	91600	121000	126000	806000	323000	224000	3250000	2440000	4140000	3970000	5930000	6600000	7340000	11000000	9840000	11200000	9560000	12100000	0:0:0:0:0:0:0.02:0.03:0.03:0.22:0.09:0.06:0.88:0.66:1.12:1.07:1.60:1.78:1.98:2.95:2.65:3.01:2.58:3.27	0	0	113000	451000	3280000	5500000	9380000	11000000	0:0:0.03:0.12:0.88:1.48:2.53:2.95	64	1	50	60
1	1	P00004	F.AGIKKK(+24.00)TEREDLIAYLK.K	N	Y	5.67	60	1	4600000	0	0	0	2270000	1790000	1950000	9950000	9900000	11200000	19600000	9290000	9900000	6250000	5280000	6630000	4210000	3770000	5490000	0	2330000	0	0	0	679000	0:0:0:0.49:0.39:0.42:2.16:2.15:2.44:4.25:2.02:2.15:1.36:1.15:1.44:0.91:0.82:1.19:0:0.51:0:0:0:0.15	0	2000000	10600000	25100000	7500000	4490000	2330000	679000	0:0.30:1.61:3.81:1.14:0.68:0.35:0.10	64	2	83	99	Crosslink-KR
1	1	P00004	G(+42.01)DVEKGKK(+12.00)IFVQK.C	N	Y	11.21	60	0.4	3680000	0	0	0	0	0	0	556000	527000	556000	2880000	1730000	2010000	5500000	6590000	6280000	9110000	6070000	8310000	6090000	7020000	6940000	6010000	6590000	5470000	0:0:0:0:0:0:0.15:0.14:0.15:0.78:0.47:0.55:1.50:1.79:1.71:2.48:1.65:2.26:1.66:1.91:1.89:1.63:1.79:1.49	0	0	546000	2210000	6120000	7830000	6680000	6020000	0:0:0.15:0.60:1.67:2.13:1.82:1.64	64	1	1	13	Acetylation (Protein N-term); Crosslink-KY
1	1	P00004	I.FAGIKKKTEREDLI.A	N	Y	10.86	60	0.8	3610000	0	0	0	0	29800	62300	714000	963000	809000	4680000	1820000	2070000	5700000	4700000	5220000	6590000	4890000	7150000	7460000	6340000	5470000	7580000	7020000	7330000	0:0:0:0:0.02:0.02:0.20:0.27:0.22:1.30:0.50:0.57:1.58:1.30:1.45:1.83:1.36:1.98:2.07:1.76:1.52:2.10:1.95:2.03	0	46100	829000	2860000	5210000	6210000	6420000	7310000	0:0.02:0.23:0.79:1.44:1.72:1.78:2.02	64	1	82	95
1	1	P00004	K.MIFAGIK.K	N	Y	14.49	60	0.2	3590000	0	0	0	540000	406000	545000	4190000	3660000	3020000	6070000	5800000	6010000	4680000	5920000	6490000	4900000	5620000	6020000	4580000	3750000	3590000	3840000	3100000	3350000	0:0:0:0.15:0.11:0.15:1.17:1.02:0.84:1.69:1.62:1.68:1.31:1.65:1.81:1.37:1.57:1.68:1.28:1.04:1.00:1.07:0.87:0.93	0	497000	3620000	5960000	5700000	5510000	3970000	3430000	0:0.14:1.01:1.66:1.59:1.54:1.11:0.96	64	1	80	86
1	1	P00004	K.M(+15.99)IFAGIKKKTEREDLI.A	N	Y	11.94	60	0.6	3410000	0	0	0	0	0	0	1210000	1030000	1170000	6330000	3340000	3860000	4330000	5040000	5940000	5770000	5720000	6260000	5980000	5540000	4700000	6010000	4370000	5230000	0:0:0:0:0:0:0.35:0.30:0.34:1.86:0.98:1.13:1.27:1.48:1.74:1.69:1.68:1.84:1.75:1.62:1.38:1.76:1.28:1.53	0	0	1140000	4510000	5100000	5920000	5410000	5200000	0:0:0.33:1.32:1.50:1.74:1.59:1.53	64	1	80	95	Oxidation (M)
1	1	P00004	K.KK(+24.00)TEREDLI.A	N	Y	13.67	60	0.7	3350000	0	0	0	0	0	0	673000	789000	765000	3180000	1790000	1990000	4820000	4940000	5240000	6640000	5080000	6880000	7840000	5850000	5440000	6370000	6850000	5150000	0:0:0:0:0:0:0.20:0.24:0.23:0.95:0.53:0.60:1.44:1.48:1.56:1.98:1.52:2.06:2.34:1.75:1.63:1.90:2.05:1.54	0	0	742000	2320000	5000000	6200000	6380000	6130000	0:0:0.22:0.69:1.49:1.85:1.91:1.83	64	1	87	95	Crosslink-KR
1	1	P00004	L.HGLF.G	N	Y	5.65	60	0.6	3330000	0	0	0	0	0	0	362000	359000	275000	1500000	1240000	1410000	5170000	5380000	4510000	7090000	6010000	6280000	7860000	6190000	6620000	6300000	5830000	7440000	0:0:0:0:0:0:0.11:0.11:0.08:0.45:0.37:0.42:1.55:1.62:1.36:2.13:1.81:1.89:2.36:1.86:1.99:1.89:1.75:2.24	0	0	332000	1380000	5020000	6460000	6890000	6520000	0:0:0.10:0.42:1.51:1.94:2.07:1.96	64	1	33	36
1	1	P00004	N.LHGLFG.R	N	Y	10.71	60	0.4	3310000	0	0	0	0	0	0	603000	643000	469000	1770000	1840000	1620000	4950000	5190000	6260000	6110000	6310000	6520000	7080000	5840000	5640000	6470000	6130000	5890000	0:0:0:0:0:0:0.18:0.19:0.14:0.54:0.56:0.49:1.50:1.57:1.89:1.85:1.91:1.97:2.14:1.77:1.71:1.96:1.85:1.78	0	0	572000	1740000	5470000	6310000	6190000	6160000	0:0:0.17:0.53:1.65:1.91:1.87:1.86	64	1	32	37
1	1	P00004	K.M(+15.99)IFAG.I	N	Y	5.46	60	0.6	11900000	0	0	0	0	0	0	1580000	1260000	1470000	7430000	6100000	5610000	17800000	17300000	17600000	21100000	21300000	21900000	26100000	22700000	20000000	25600000	22200000	29400000	0:0:0:0:0:0:0.13:0.11:0.12:0.62:0.51:0.47:1.49:1.45:1.47:1.76:1.79:1.83:2.19:1.90:1.68:2.14:1.86:2.47	0	0	1540000	6770000	17600000	21400000	23000000	25700000	0:0:0.13:0.56:1.46:1.79:1.91:2.15	64	2	80	84	Oxidation (M)
1	1	P00004	A.GIKKKTER(+99.03)EDLIAYLK.K	N	Y	12.45	60	0.8	3210000	0	0	0	482000	433000	443000	3660000	4300000	4530000	9690000	4470000	4590000	4890000	5430000	6800000	4930000	5120000	5270000	4200000	2210000	3300000	0	0	2260000	0:0:0:0.15:0.14:0.14:1.14:1.34:1.41:3.02:1.39:1.43:1.52:1.69:2.12:1.54:1.60:1.64:1.31:0.69:1.03:0:0:0.71	0	453000	4160000	6250000	5710000	5110000	3230000	2260000	0:0.13:1.23:1.84:1.68:1.50:0.95:0.67	64	1	84	99	Form-Gly-Arg
1	1	P00004	K.EETLM(+21.98).E	N	Y	4.88	60	0.7	3190000	0	0	0	295000	282000	290000	2020000	1870000	1790000	0	2150000	2920000	4620000	5660000	4930000	5210000	5990000	5130000	4410000	5220000	7170000	5700000	6250000	4540000	0:0:0:0.09:0.09:0.09:0.64:0.59:0.56:0:0.67:0.92:1.45:1.78:1.55:1.63:1.88:1.61:1.38:1.64:2.25:1.79:1.96:1.43	0	289000	1890000	2530000	5070000	5440000	5600000	5500000	0:0.09:0.58:0.77:1.54:1.65:1.70:1.67	64	1	61	65	Sodium adduct
1	1	P00004	T.GPNLHGLFG.R	N	Y	11.14	60	0.4	3180000	0	0	0	0	0	0	1300000	1180000	1270000	3260000	2870000	3010000	5350000	4670000	6120000	5080000	4200000	6170000	6710000	4790000	4880000	5520000	5200000	4830000	0:0:0:0:0:0:0.41:0.37:0.40:1.02:0.90:0.94:1.68:1.47:1.92:1.59:1.32:1.94:2.11:1.50:1.53:1.73:1.63:1.52	0	0	1250000	3050000	5380000	5150000	5460000	5180000	0:0:0.39:0.96:1.69:1.62:1.71:1.63	64	1	29	37
1	1	P00004	L.IAYLK.K	N	Y	10.68	60	0.8	3110000	0	0	0	88800	107000	0	612000	869000	684000	1890000	1670000	1600000	4340000	3710000	3790000	5790000	4770000	5340000	6300000	5540000	6330000	7180000	7630000	6420000	0:0:0:0.03:0.03:0:0.20:0.28:0.22:0.61:0.54:0.51:1.39:1.19:1.22:1.86:1.53:1.72:2.03:1.78:2.04:2.31:2.45:2.07	0	97600	722000	1720000	3940000	5300000	6060000	7080000	0:0.03:0.23:0.55:1.27:1.70:1.95:2.27	64	1	95	99
1	1	P00004	E.KGGKHKTGPNLH.G	N	Y	4.66	60	0.6	3030000	0	0	0	0	0	0	0	0	0	2660000	1460000	0	10000000	3870000	5400000	0	11000000	8880000	8090000	0	3550000	8620000	0	9310000	0:0:0:0:0:0:0:0:0:0.88:0.48:0:3.30:1.27:1.78:0:3.62:2.92:2.67:0:1.17:2.84:0:3.07	0	0	0	2060000	6420000	9940000	5820000	8960000	0:0:0:0.50:1.55:2.39:1.40:2.16	64	1	22	33
1	1	P00004	A.G(+42.01)IK(+14.02)KKTEREDLI.A	N	Y	4.5	60	1.2	3020000	0	0	0	0	0	0	0	63300	0	431000	303000	152000	2690000	1900000	4580000	3570000	6220000	4680000	7830000	10600000	6560000	7710000	9380000	5640000	0:0:0:0:0:0:0:0.02:0:0.14:0.10:0.05:0.89:0.63:1.52:1.18:2.06:1.55:2.60:3.53:2.18:2.56:3.11:1.87	0	0	63300	295000	3060000	4820000	8340000	7580000	0:0:0.02:0.10:1.01:1.60:2.76:2.51	64	1	84	95	Acetylation (N-term); Methylation(KR)
1	1	P00004	F.AGIKKKTEREDLIAY.L	N	Y	8.85	60	0.7	3010000	0	0	0	0	0	0	644000	686000	538000	3590000	1400000	1210000	4520000	3680000	4170000	5360000	4040000	5670000	7820000	4630000	5060000	6650000	6710000	5800000	0:0:0:0:0:0:0.21:0.23:0.18:1.19:0.46:0.40:1.50:1.23:1.39:1.78:1.34:1.88:2.60:1.54:1.68:2.21:2.23:1.93	0	0	623000	2060000	4120000	5020000	5840000	6390000	0:0:0.21:0.69:1.37:1.67:1.94:2.12	64	1	83	97
1	1	P00004	T.YTDAN(+87.03)KNKGITWK.E	N	Y	6.46	60	0.5	2980000	0	0	0	48100	102000	120000	1300000	1750000	2070000	8560000	2160000	1630000	5430000	4760000	5500000	5510000	6700000	7670000	4100000	4900000	4090000	1490000	2000000	1600000	0:0:0:0.02:0.03:0.04:0.44:0.59:0.70:2.88:0.72:0.55:1.82:1.60:1.85:1.85:2.25:2.57:1.37:1.65:1.37:0.50:0.67:0.54	0	89900	1710000	4120000	5230000	6620000	4360000	1700000	0:0.03:0.57:1.38:1.76:2.22:1.46:0.57	64	1	48	60	Form-Gly
1	1	P00004	K.KKTEREDLIAYL.K	N	Y	8.43	60	0.7	2880000	0	0	0	0	0	0	572000	623000	662000	2180000	1370000	1600000	5350000	4370000	4590000	4320000	4070000	4180000	6670000	6750000	5600000	5950000	4360000	5820000	0:0:0:0:0:0:0.20:0.22:0.23:0.76:0.47:0.56:1.86:1.52:1.60:1.50:1.42:1.45:2.32:2.35:1.95:2.07:1.52:2.02	0	0	619000	1710000	4770000	4190000	6340000	5380000	0:0:0.22:0.60:1.66:1.46:2.20:1.87	64	1	87	98
1	1	P00004	G.ITW(+15.99)KEETLM.E	N	Y	5.53	60	0.8	5690000	0	0	0	89400	169000	123000	2010000	1980000	1600000	5240000	3750000	3700000	8600000	8210000	9810000	10600000	12000000	10700000	11600000	11000000	9010000	9370000	9140000	7790000	0:0:0:0.02:0.03:0.02:0.35:0.35:0.28:0.92:0.66:0.65:1.51:1.44:1.72:1.86:2.11:1.88:2.05:1.93:1.58:1.65:1.61:1.37	0	187000	1870000	4230000	8870000	11100000	10500000	8770000	0:0.03:0.33:0.74:1.56:1.95:1.85:1.54	64	2	57	65	Oxidation (HW)
1	1	P00004	K.TEREDLI.A	N	Y	6.62	60	0.7	2810000	0	0	0	0	0	0	0	107000	0	496000	456000	488000	2530000	2960000	2730000	4570000	3920000	4050000	6040000	4700000	5610000	9210000	8390000	11300000	0:0:0:0:0:0:0:0.04:0:0.18:0.16:0.17:0.90:1.05:0.97:1.62:1.39:1.44:2.15:1.67:1.99:3.27:2.98:4.01	0	0	107000	480000	2740000	4180000	5450000	9630000	0:0:0.04:0.17:0.97:1.48:1.93:3.41	64	1	89	95
1	1	P00004	A.GIKKKTEREDLIAY.L	N	Y	9.25	60	0.6	2740000	0	0	0	0	0	0	470000	535000	401000	2130000	1100000	977000	4260000	2960000	3160000	4270000	4370000	4780000	5160000	4570000	4660000	7200000	6840000	7830000	0:0:0:0:0:0:0.17:0.20:0.15:0.78:0.40:0.36:1.56:1.08:1.16:1.56:1.60:1.75:1.89:1.67:1.70:2.63:2.50:2.86	0	0	469000	1400000	3460000	4470000	4790000	7290000	0:0:0.17:0.51:1.26:1.63:1.75:2.66	64	1	84	97
1	1	P00004	G(+42.01)DVEKGKKIF.V	N	Y	12.56	60	0.6	9860000	0	0	0	193000	62700	191000	1590000	1920000	1690000	6050000	3880000	4300000	12000000	13800000	14900000	20400000	13700000	15300000	21200000	14100000	17600000	28600000	22200000	23000000	0:0:0:0.02:0.02:0.02:0.16:0.19:0.17:0.61:0.39:0.44:1.22:1.40:1.51:2.07:1.39:1.55:2.15:1.43:1.78:2.90:2.25:2.33	0	149000	1740000	8710000	13500000	16500000	31700000	48100000	0:0.02:0.12:0.58:0.90:1.09:2.10:3.20	64	3	1	10	Acetylation (Protein N-term)
1	1	P00004	A.GIKKK(+24.00)TEREDLI.A	N	Y	14.77	60	0.6	10900000	0	0	0	279000	727000	506000	3990000	4470000	3660000	19600000	13000000	7270000	19400000	14000000	29100000	15700000	15100000	22200000	17100000	14000000	15800000	13300000	18600000	13600000	0:0:0:0.03:0.07:0.05:0.37:0.41:0.34:1.80:1.19:0.67:1.78:1.28:2.67:1.45:1.38:2.04:1.57:1.28:1.45:1.22:1.70:1.25	0	741000	4290000	13300000	20800000	17700000	15600000	15200000	0:0.07:0.39:1.21:1.90:1.61:1.43:1.38	64	2	84	95	Crosslink-KR
1	1	P00004	T.WKEETLM(+15.99).E	N	Y	9.57	60	0.6	2680000	0	0	0	0	83600	0	719000	739000	586000	2060000	1690000	1540000	3740000	5590000	4240000	6500000	5020000	5730000	6280000	5260000	5120000	3210000	3170000	3050000	0:0:0:0:0.03:0:0.27:0.28:0.22:0.77:0.63:0.57:1.40:2.09:1.58:2.42:1.87:2.14:2.34:1.96:1.91:1.20:1.18:1.14	0	83600	682000	1760000	4520000	5750000	5550000	3140000	0:0.03:0.25:0.66:1.68:2.14:2.07:1.17	64	1	59	65	Oxidation (M)
1	1	P00004	H.GLFGRK(+24.00)T.G	N	Y	7.34	60	0.7	2660000	0	0	0	0	0	0	357000	348000	217000	1700000	1550000	1450000	5510000	5880000	5190000	6680000	6810000	6570000	5620000	4510000	5080000	2530000	1910000	1900000	0:0:0:0:0:0:0.13:0.13:0.08:0.64:0.58:0.55:2.07:2.21:1.95:2.51:2.56:2.47:2.11:1.70:1.91:0.95:0.72:0.72	0	0	307000	1570000	5530000	6680000	5070000	2110000	0:0:0.12:0.59:2.08:2.51:1.91:0.80	64	1	34	40	Crosslink-KR
1	1	P00004	K.IFVQ.K	N	Y	4.71	60	0.8	2650000	0	0	0	0	0	0	161000	0	0	421000	332000	437000	2420000	2890000	2600000	4310000	3870000	3700000	6100000	4620000	4880000	8990000	8070000	9740000	0:0:0:0:0:0:0.06:0:0:0.16:0.13:0.17:0.91:1.09:0.98:1.63:1.46:1.40:2.30:1.75:1.85:3.40:3.05:3.68	0	0	161000	397000	2640000	3960000	5200000	8930000	0:0:0.06:0.15:0.99:1.49:1.95:3.36	64	1	9	12
1	1	P00004	A.GIKKK(+24.00)TEREDLIAYLK.K	N	Y	6.43	60	0.5	2640000	0	0	0	1310000	1420000	1290000	6100000	5200000	5180000	9850000	5890000	6210000	2110000	2490000	2830000	2760000	2570000	2810000	2140000	1260000	1930000	0	0	0	0:0:0:0.50:0.54:0.49:2.31:1.97:1.96:3.73:2.23:2.35:0.80:0.94:1.07:1.04:0.97:1.07:0.81:0.48:0.73:0:0:0	0	1340000	5500000	7320000	2480000	2710000	1780000	0	0:0.51:2.08:2.77:0.94:1.03:0.67:0	64	1	84	99	Crosslink-KR
1	1	P00004	G.IKKKTEREDLIA.Y	N	Y	5.89	60	0.7	2610000	0	0	0	0	0	0	191000	172000	58900	840000	546000	341000	2380000	3230000	5710000	6930000	4420000	4770000	5090000	6740000	6000000	4960000	5930000	4360000	0:0:0:0:0:0:0.07:0.07:0.02:0.32:0.21:0.13:0.91:1.24:2.19:2.66:1.69:1.83:1.95:2.58:2.30:1.90:2.27:1.67	0	0	140000	575000	3770000	5380000	5940000	5090000	0:0:0.05:0.22:1.44:2.06:2.28:1.95	64	1	85	96
1	1	P00004	K.KKTER(+99.03)EDLIAYLK.K	N	Y	7.86	60	1	2520000	0	0	0	117000	0	159000	1380000	1620000	1430000	4600000	2690000	2980000	4560000	4080000	4910000	4420000	5290000	5300000	4250000	2840000	3870000	2090000	1810000	2050000	0:0:0:0.05:0:0.06:0.55:0.64:0.57:1.83:1.07:1.18:1.81:1.62:1.95:1.76:2.10:2.10:1.69:1.13:1.54:0.83:0.72:0.81	0	138000	1480000	3420000	4510000	5000000	3650000	1980000	0:0.05:0.59:1.36:1.79:1.98:1.45:0.79	64	1	87	99	Form-Gly-Arg
1	1	P00004	T.YTDANKNKGIT.W	N	Y	6	60	0.6	6060000	0	0	0	0	0	0	479000	349000	44000	2720000	866000	569000	4720000	7910000	9700000	16300000	7460000	8280000	12300000	11600000	11900000	16800000	16300000	17200000	0:0:0:0:0:0:0.08:0.06:0.02:0.45:0.14:0.09:0.78:1.30:1.60:2.69:1.23:1.37:2.03:1.91:1.97:2.77:2.69:2.84	0	0	291000	2130000	7450000	10700000	11900000	16800000	0:0:0.05:0.35:1.21:1.74:1.94:2.73	64	2	48	58
1	1	P00004	K.KTEREDLI.A	N	Y	4.96	60	0.8	2480000	0	0	0	0	0	0	112000	77500	83100	582000	277000	399000	2810000	2150000	2660000	3660000	3820000	4250000	5040000	5140000	4870000	7400000	8930000	7360000	0:0:0:0:0:0:0.05:0.03:0.03:0.23:0.11:0.16:1.13:0.87:1.07:1.47:1.54:1.71:2.03:2.07:1.96:2.98:3.59:2.96	0	0	90800	419000	2540000	3910000	5020000	7890000	0:0:0.04:0.17:1.02:1.57:2.02:3.18	64	1	88	95
1	1	P00004	E.KGGKHKTGPNLHG.L	N	Y	4.41	60	0.7	2480000	0	0	0	0	0	0	1350000	1010000	0	3180000	1870000	0	9110000	3800000	0	0	12500000	7220000	10600000	0	0	8890000	0	0	0:0:0:0:0:0:0.54:0.41:0:1.28:0.75:0:3.68:1.53:0:0:5.04:2.91:4.27:0:0:3.58:0:0	0	0	1180000	2520000	6460000	9860000	10600000	8890000	0:0:0.24:0.51:1.31:2.00:2.14:1.80	64	1	22	34
1	1	P00004	T.EREDLIAYLK.K	N	Y	10.9	60	0.5	9350000	0	0	0	0	0	0	1560000	1420000	1680000	6300000	3950000	4240000	11800000	11900000	14100000	15800000	17600000	14300000	21000000	16000000	22200000	19900000	22000000	18800000	0:0:0:0:0:0:0.17:0.15:0.18:0.67:0.42:0.45:1.27:1.27:1.50:1.69:1.88:1.53:2.24:1.72:2.37:2.13:2.35:2.01	0	0	1550000	4830000	12600000	15900000	19700000	20200000	0:0:0.17:0.52:1.35:1.70:2.11:2.16	64	2	90	99
1	1	P00004	E.KGGKHKTGPNLHGLF.G	N	Y	7.12	60	0.5	6360000	0	0	0	0	0	0	508000	164000	549000	8890000	3110000	2580000	12300000	7610000	8630000	11700000	10200000	13100000	14900000	9890000	10800000	14200000	12600000	11100000	0:0:0:0:0:0:0.08:0.03:0.09:1.40:0.49:0.41:1.93:1.20:1.36:1.84:1.60:2.05:2.33:1.55:1.70:2.23:1.99:1.74	0	0	714000	4860000	9500000	11700000	11900000	12600000	0:0:0.11:0.76:1.48:1.82:1.85:1.97	64	2	22	36
1	1	P00004	G(+42.01)DVEK(+42.01)GKKIFV.Q	N	Y	6.47	60	1.2	2330000	0	0	0	81400	126000	98700	909000	823000	692000	2610000	1840000	1720000	3740000	3550000	4390000	4000000	3820000	4080000	4330000	4140000	4150000	3750000	3610000	3580000	0:0:0:0.03:0.05:0.04:0.39:0.35:0.30:1.12:0.79:0.74:1.60:1.52:1.88:1.71:1.64:1.75:1.85:1.77:1.78:1.60:1.55:1.53	0	102000	808000	2050000	3890000	3970000	4210000	3640000	0:0.04:0.35:0.88:1.67:1.70:1.80:1.56	64	1	1	11	Acetylation (Protein N-term); Acetylation (K)
1	1	P00004	L.ENPKKYIPGTK.M	N	Y	4.57	60	0.6	2310000	0	0	0	0	162000	158000	1300000	1510000	1640000	3450000	1880000	1230000	2920000	2920000	4520000	3380000	3760000	3710000	3160000	4280000	4360000	4180000	3950000	2890000	0:0:0:0:0.07:0.07:0.56:0.65:0.71:1.50:0.82:0.53:1.27:1.26:1.96:1.46:1.63:1.61:1.37:1.86:1.89:1.81:1.71:1.25	0	160000	1480000	2190000	3450000	3620000	3930000	3670000	0:0.07:0.64:0.95:1.49:1.56:1.70:1.59	64	1	69	79
1	1	P00004	T.WKEETLME.Y	N	Y	8.85	60	0.7	2260000	0	0	0	0	0	0	935000	866000	582000	2490000	2010000	1990000	4380000	4500000	5350000	4430000	4940000	5110000	4240000	3840000	3790000	1450000	1610000	1830000	0:0:0:0:0:0:0.41:0.38:0.26:1.10:0.89:0.88:1.93:1.99:2.36:1.95:2.18:2.26:1.87:1.70:1.67:0.64:0.71:0.81	0	0	794000	2170000	4740000	4820000	3960000	1630000	0:0:0.35:0.96:2.09:2.13:1.75:0.72	64	1	59	66
1	1	P00004	A.GIK(+24.00)K(+24.00)KTEREDLIAYLK.K	N	Y	5.42	60	0.6	2260000	0	0	0	4140000	3390000	3530000	6460000	5640000	6420000	8580000	4170000	4870000	1350000	1340000	1450000	499000	942000	771000	0	0	672000	0	0	0	0:0:0:1.83:1.50:1.56:2.86:2.50:2.84:3.80:1.85:2.15:0.60:0.59:0.64:0.22:0.42:0.34:0:0:0.30:0:0:0	0	3680000	6170000	5870000	1380000	737000	672000	0	0:1.59:2.67:2.54:0.60:0.32:0.29:0	64	1	84	99	Crosslink-KR
1	1	P00004	F.AGIKKKTEREDLIAYL.K	N	Y	11.51	60	0.7	7000000	0	0	0	302000	221000	140000	2940000	2800000	3270000	7700000	5660000	5550000	9970000	9970000	16300000	12900000	11500000	14300000	11800000	8990000	12700000	9610000	12400000	8990000	0:0:0:0.04:0.03:0.02:0.42:0.40:0.47:1.10:0.81:0.79:1.42:1.42:2.33:1.84:1.65:2.04:1.69:1.28:1.81:1.37:1.77:1.28	0	221000	3000000	6300000	12100000	12900000	11200000	10300000	0:0.03:0.43:0.90:1.73:1.84:1.59:1.48	64	2	83	98
1	1	P00004	G.IKKKTEREDLIAYL.K	N	Y	6.99	60	0.8	2160000	0	0	0	0	0	0	332000	472000	580000	2130000	1010000	1110000	3180000	3030000	3850000	3740000	3270000	4850000	3770000	4060000	4250000	4280000	3740000	4190000	0:0:0:0:0:0:0.15:0.22:0.27:0.98:0.47:0.51:1.47:1.40:1.78:1.73:1.52:2.25:1.74:1.88:1.97:1.98:1.73:1.94	0	0	461000	1420000	3350000	3960000	4030000	4070000	0:0:0.21:0.65:1.55:1.83:1.86:1.88	64	1	85	98
1	1	P00004	H.GLFGRK(+24.00)TGQAPGFT.Y	N	Y	7.29	60	0.7	2160000	0	0	0	0	89300	0	1300000	1120000	1070000	3300000	2090000	2230000	3800000	3950000	4870000	3720000	4270000	4530000	4820000	3700000	2870000	1420000	1360000	1320000	0:0:0:0:0.04:0:0.60:0.52:0.50:1.53:0.97:1.03:1.76:1.83:2.25:1.72:1.98:2.10:2.23:1.71:1.33:0.66:0.63:0.61	0	89300	1160000	2540000	4210000	4170000	3800000	1370000	0:0.04:0.54:1.17:1.94:1.92:1.75:0.63	64	1	34	47	Crosslink-KR
1	1	P00004	G.RK(+14.02)TGQAPGFT.Y	N	Y	6.8	60	0.8	2140000	0	0	0	123000	66300	185000	1050000	1000000	518000	1510000	1080000	718000	2650000	2270000	3840000	3860000	3990000	3930000	3650000	4710000	4220000	3670000	4240000	4000000	0:0:0:0.06:0.03:0.09:0.49:0.47:0.24:0.71:0.51:0.34:1.24:1.06:1.80:1.81:1.87:1.84:1.71:2.20:1.97:1.72:1.99:1.87	0	125000	859000	1100000	2920000	3930000	4190000	3970000	0:0.06:0.40:0.52:1.37:1.84:1.96:1.86	64	1	38	47	Methylation(KR)
1	1	P00004	L.ENPKKYIPGTKMIF.A	N	Y	8.22	60	0.9	2120000	0	0	0	735000	711000	733000	3050000	3830000	2540000	4580000	2190000	2720000	2480000	2850000	0	2460000	3500000	3090000	3000000	2100000	3090000	2750000	2310000	2220000	0:0:0:0.35:0.33:0.35:1.44:1.81:1.20:2.16:1.03:1.28:1.17:1.34:0:1.16:1.65:1.45:1.41:0.99:1.46:1.30:1.09:1.05	0	726000	3140000	3160000	2670000	3010000	2730000	2430000	0:0.33:1.41:1.42:1.19:1.35:1.22:1.09	64	1	69	82
1	1	P00004	G.IKK(+24.00)KTEREDLI.A	N	Y	7.06	60	0.6	2100000	0	0	0	0	0	0	886000	891000	1000000	4370000	1990000	1940000	4190000	4180000	4480000	1450000	5170000	457000	3550000	4040000	4010000	3220000	1710000	2910000	0:0:0:0:0:0:0.42:0.42:0.48:2.08:0.95:0.92:1.99:1.99:2.13:0.69:2.46:0.22:1.69:1.92:1.91:1.53:0.81:1.38	0	0	927000	2760000	4280000	2360000	3870000	2610000	0:0:0.44:1.32:2.04:1.12:1.84:1.24	64	1	85	95	Crosslink-KR
1	1	P00004	G.ITWKEETLM(+15.99).E	N	Y	7.28	60	0.8	2080000	0	0	0	0	0	0	567000	542000	373000	1490000	1300000	1100000	2880000	3040000	2720000	3620000	3880000	4120000	3850000	3570000	3760000	4650000	4760000	3790000	0:0:0:0:0:0:0.27:0.26:0.18:0.72:0.62:0.53:1.38:1.46:1.31:1.74:1.86:1.98:1.85:1.71:1.80:2.23:2.29:1.82	0	0	494000	1300000	2880000	3870000	3730000	4400000	0:0:0.24:0.62:1.38:1.86:1.79:2.11	64	1	57	65	Oxidation (M)
1	1	P00004	G.RKTGQ(+30.01)APGFT.Y	N	Y	7.6	60	0.8	2050000	0	0	0	324000	365000	521000	1800000	2190000	1070000	2970000	1840000	1430000	2300000	2230000	3720000	2710000	3720000	3930000	2480000	4210000	3110000	2280000	3240000	2880000	0:0:0:0.16:0.18:0.25:0.88:1.06:0.52:1.44:0.89:0.69:1.12:1.09:1.81:1.32:1.81:1.91:1.21:2.05:1.52:1.11:1.58:1.40	0	403000	1680000	2080000	2750000	3450000	3270000	2800000	0:0.20:0.82:1.01:1.34:1.68:1.59:1.36	64	1	38	47	Form-Methylol
1	1	P00004	F.AGIKK(+14.02)KTEREDLIAYLK.K	N	Y	3.63	60	1	2050000	0	0	0	78700	0	0	1780000	0	213000	0	805000	592000	7680000	1080000	567000	9390000	0	256000	312000	8910000	6510000	713000	6460000	3900000	0:0:0:0.04:0:0:0.87:0:0.10:0:0.39:0.29:3.74:0.52:0.28:4.58:0:0.13:0.15:4.34:3.17:0.35:3.15:1.90	0	78700	995000	698000	3110000	4820000	5240000	3690000	0:0.03:0.43:0.30:1.33:2.07:2.25:1.59	64	1	83	99	Methylation(KR)
1	1	P00004	H.GLFGR(+198.06)KTG.Q	N	Y	7.42	60	0.3	2020000	0	0	0	0	0	0	1440000	1250000	1290000	5180000	3470000	3340000	3590000	3410000	4130000	4430000	2900000	4000000	2890000	1840000	2180000	1030000	1190000	989000	0:0:0:0:0:0:0.71:0.62:0.64:2.56:1.72:1.65:1.78:1.68:2.04:2.19:1.43:1.98:1.43:0.91:1.08:0.51:0.59:0.49	0	0	1330000	4000000	3710000	3770000	2300000	1070000	0:0:0.66:1.98:1.83:1.87:1.14:0.53	64	1	34	41	Form-Gly-Arg-double
1	1	P00004	K.TGPN(+87.03)LHGLFG.R	N	Y	6.42	60	0.9	2000000	0	0	0	170000	211000	0	1990000	1920000	2010000	5700000	4360000	4580000	3290000	3370000	3960000	3160000	3410000	3190000	1850000	1720000	1740000	509000	388000	355000	0:0:0:0.09:0.11:0:1.00:0.96:1.01:2.86:2.19:2.29:1.65:1.69:1.99:1.58:1.71:1.60:0.93:0.86:0.87:0.25:0.19:0.18	0	190000	1970000	4880000	3540000	3260000	1770000	417000	0:0.10:0.98:2.44:1.77:1.62:0.88:0.21	64	1	28	37	Form-Gly
1	1	P00004	G.R(+99.03)K(+12.00)TGQAPGFT.Y	N	Y	7.95	60	1.1	1980000	0	0	0	221000	513000	421000	2280000	2930000	2990000	1440000	2880000	2210000	3080000	2660000	4810000	3730000	3140000	4000000	2070000	3220000	2060000	844000	1200000	860000	0:0:0:0.11:0.26:0.21:1.15:1.48:1.51:0.72:1.45:1.11:1.56:1.34:2.43:1.88:1.59:2.02:1.05:1.62:1.04:0.43:0.60:0.43	0	385000	2740000	2170000	3520000	3620000	2450000	966000	0:0.19:1.38:1.10:1.78:1.83:1.24:0.49	64	1	38	47	Form-Gly-Arg; Crosslink-KY
1	1	P00004	G(+42.01)DVEKGKKIFVQK(+14.02).C	N	Y	6.08	60	0.6	1930000	0	0	0	0	0	0	254000	323000	301000	1090000	568000	205000	2240000	2540000	2020000	3790000	2510000	4100000	4190000	4210000	2990000	5370000	4470000	5230000	0:0:0:0:0:0:0.13:0.17:0.16:0.56:0.29:0.11:1.16:1.31:1.04:1.96:1.30:2.12:2.17:2.18:1.55:2.78:2.31:2.71	0	0	293000	621000	2260000	3470000	3800000	5020000	0:0:0.15:0.32:1.17:1.79:1.97:2.60	64	1	1	13	Acetylation (Protein N-term); Methylation(KR)
1	1	P00004	A.G(+42.01)IK(+14.02)KKTEREDLIAYLK.K	N	Y	3.41	60	1.4	1900000	0	0	0	0	0	0	0	0	0	0	357000	0	1530000	3090000	1080000	1210000	4770000	6760000	2030000	6180000	5140000	0	5960000	7560000	0:0:0:0:0:0:0:0:0:0:0.19:0:0.80:1.62:0.57:0.64:2.51:3.55:1.07:3.25:2.70:0:3.13:3.97	0	0	0	357000	1900000	4250000	4450000	6760000	0:0:0:0.16:0.86:1.92:2.01:3.05	64	1	84	99	Acetylation (N-term); Methylation(KR)
1	1	P00004	K.YIPGTK(+12.00)M(+15.99)IF.A	N	Y	8.74	60	0.7	1890000	0	0	0	0	0	0	510000	479000	368000	1270000	870000	892000	2770000	2840000	2860000	2960000	3530000	3320000	4010000	3530000	3290000	4410000	3800000	3700000	0:0:0:0:0:0:0.27:0.25:0.19:0.67:0.46:0.47:1.47:1.50:1.51:1.57:1.86:1.75:2.12:1.87:1.74:2.33:2.01:1.95	0	0	452000	1010000	2820000	3270000	3610000	3970000	0:0:0.24:0.53:1.49:1.73:1.91:2.10	64	1	74	82	Crosslink-KY; Oxidation (M)
1	1	P00004	E.NPKKYIPGTK.M	N	Y	5.23	60	0.4	1860000	0	0	0	72700	211000	145000	1260000	974000	465000	1250000	1260000	798000	2610000	0	3250000	6710000	4800000	3930000	3110000	3560000	4770000	2210000	1510000	1790000	0:0:0:0.04:0.11:0.08:0.68:0.52:0.25:0.67:0.68:0.43:1.40:0:1.74:3.60:2.58:2.11:1.67:1.91:2.56:1.19:0.81:0.96	0	143000	900000	1100000	2930000	5150000	3810000	1840000	0:0.07:0.45:0.56:1.48:2.59:1.92:0.93	64	1	70	79
1	1	P00004	T.YTDAN(+87.03)KN(+87.03)KGITWK.E	N	Y	5.36	60	0.8	1830000	0	0	0	153000	154000	230000	2510000	2240000	2250000	7090000	3080000	2500000	3360000	3630000	4380000	2240000	3200000	3160000	1220000	1600000	177000	307000	190000	273000	0:0:0:0.08:0.08:0.13:1.37:1.22:1.23:3.87:1.68:1.36:1.84:1.98:2.39:1.22:1.75:1.72:0.66:0.88:0.10:0.17:0.10:0.15	0	179000	2330000	4220000	3790000	2870000	999000	257000	0:0.10:1.27:2.31:2.07:1.57:0.55:0.14	64	1	48	60	Form-Gly
1	1	P00004	T.WK(+14.02)EETLM.E	N	Y	7.55	60	0.7	1720000	0	0	0	163000	151000	172000	1050000	1110000	743000	2570000	2140000	1970000	3050000	3310000	3550000	3390000	3520000	3480000	2890000	2640000	2500000	875000	1020000	1100000	0:0:0:0.09:0.09:0.10:0.61:0.65:0.43:1.49:1.24:1.14:1.77:1.92:2.06:1.97:2.04:2.02:1.68:1.53:1.45:0.51:0.59:0.64	0	162000	968000	2230000	3300000	3470000	2670000	995000	0:0.09:0.56:1.29:1.91:2.01:1.55:0.58	64	1	59	65	Methylation(KR)
1	1	P00004	G.RKTGQAPGFT.Y	N	Y	14.05	60	0.7	30500000	0	0	0	1840000	2190000	2430000	16300000	15800000	7710000	26600000	17700000	12300000	41700000	31900000	63600000	34400000	53400000	47800000	56200000	68200000	62500000	56500000	56100000	57000000	0:0:0:0.06:0.07:0.08:0.53:0.52:0.25:0.87:0.58:0.40:1.37:1.04:2.09:1.13:1.75:1.57:1.84:2.23:2.05:1.85:1.84:1.87	0	2150000	13300000	18800000	45700000	45200000	62300000	56500000	0:0.07:0.43:0.62:1.50:1.48:2.04:1.85	64	3	38	47
1	1	P00004	T.GPNLHGLF.G	N	Y	6.02	60	0.7	1640000	0	0	0	0	0	0	0	275000	0	966000	822000	810000	2180000	2240000	2730000	3250000	3180000	2860000	3300000	2990000	3010000	4130000	3130000	3520000	0:0:0:0:0:0:0:0.17:0:0.59:0.50:0.49:1.33:1.36:1.66:1.98:1.94:1.74:2.01:1.82:1.83:2.52:1.90:2.15	0	0	275000	866000	2380000	3100000	3100000	3590000	0:0:0.17:0.52:1.43:1.86:1.86:2.16	64	1	29	36
1	1	P00004	G(+42.01)DVEK(+14.02)GKKIFV.Q	N	Y	6.21	60	0.9	1580000	0	0	0	0	0	0	675000	612000	1200000	0	0	1100000	0	3220000	3420000	0	3940000	0	0	13200000	0	4470000	0	5990000	0:0:0:0:0:0:0.43:0.39:0.76:0:0:0.70:0:2.04:2.17:0:2.50:0:0:8.40:0:2.84:0:3.80	0	0	828000	1100000	3320000	3940000	13200000	5230000	0:0:0.24:0.32:0.96:1.14:3.83:1.51	64	1	1	11	Acetylation (Protein N-term); Methylation(KR)
1	1	P00004	G.QAPGFT.Y	N	Y	15.07	60	0.4	56100000	0	0	0	2730000	3070000	3410000	21300000	23100000	24900000	58500000	43700000	47600000	95600000	88600000	87900000	120000000	99200000	115000000	113000000	95500000	99000000	62300000	64500000	77800000	0:0:0:0.05:0.05:0.06:0.38:0.41:0.44:1.04:0.78:0.85:1.70:1.58:1.57:2.14:1.77:2.05:2.01:1.70:1.76:1.11:1.15:1.39	0	3070000	23100000	49900000	90700000	111000000	102000000	68300000	0:0.05:0.41:0.89:1.62:1.98:1.83:1.22	64	2	42	47
1	1	P00004	G(+42.01)DVEKGK(+14.02)KIFVQ.K	N	Y	5.73	60	0.8	1530000	0	0	0	0	0	0	83700	232000	124000	1520000	687000	735000	2610000	2800000	2200000	3960000	2400000	3620000	3530000	3510000	3010000	1500000	3140000	1050000	0:0:0:0:0:0:0.05:0.15:0.08:0.99:0.45:0.48:1.71:1.83:1.44:2.59:1.57:2.37:2.31:2.30:1.97:0.98:2.05:0.68	0	0	147000	980000	2540000	3330000	3350000	1900000	0:0:0.10:0.64:1.66:2.18:2.19:1.24	64	1	1	12	Acetylation (Protein N-term); Methylation(KR)
1	1	P00004	F.AGIKKKTER(+99.03)EDLI.A	N	Y	6.53	60	0.7	1480000	0	0	0	0	0	0	553000	528000	476000	2080000	903000	704000	2320000	2400000	3340000	2210000	3270000	3870000	2280000	3280000	2730000	1980000	1200000	1450000	0:0:0:0:0:0:0.37:0.36:0.32:1.40:0.61:0.47:1.57:1.62:2.25:1.49:2.21:2.61:1.54:2.21:1.84:1.34:0.81:0.98	0	0	519000	1230000	2690000	3120000	2760000	1550000	0:0:0.35:0.83:1.81:2.10:1.86:1.04	64	1	83	95	Form-Gly-Arg
1	1	P00004	G.ITWKEETLME.Y	N	Y	7.16	60	0.7	1450000	0	0	0	0	0	79200	657000	729000	592000	1780000	1270000	1260000	1920000	2440000	2630000	2250000	2510000	2410000	2780000	3090000	2050000	2540000	1910000	1890000	0:0:0:0:0:0.05:0.45:0.50:0.41:1.23:0.88:0.87:1.32:1.68:1.82:1.55:1.73:1.66:1.92:2.13:1.42:1.75:1.32:1.31	0	79200	659000	1440000	2330000	2390000	2640000	2110000	0:0.05:0.45:0.99:1.60:1.64:1.81:1.45	64	1	57	66
1	1	P00004	K.MIFAGIKKKTEREDLI.A	N	Y	5.03	60	0.9	1430000	0	0	0	229000	212000	217000	3080000	2050000	2420000	4410000	2570000	1870000	2130000	1950000	2190000	1370000	1820000	1820000	1230000	1430000	1230000	1250000	938000	0	0:0:0:0.16:0.15:0.15:2.15:1.43:1.69:3.07:1.79:1.30:1.48:1.36:1.53:0.95:1.27:1.27:0.86:1.00:0.86:0.87:0.65:0	0	219000	2520000	2950000	2090000	1670000	1300000	1090000	0:0.15:1.70:1.99:1.41:1.13:0.88:0.74	64	1	80	95
1	1	P00004	K.KKTEREDLIA.Y	N	Y	4.54	60	0.9	1420000	0	0	0	0	0	0	0	106000	0	488000	254000	170000	1880000	1360000	2210000	2240000	3140000	2420000	2470000	4030000	3230000	3240000	3600000	3200000	0:0:0:0:0:0:0:0.08:0:0.34:0.18:0.12:1.33:0.96:1.56:1.58:2.22:1.71:1.74:2.84:2.28:2.28:2.54:2.26	0	0	106000	304000	1820000	2600000	3240000	3340000	0:0:0.07:0.21:1.27:1.82:2.27:2.34	64	1	87	96
1	1	P00004	K.KKTEREDLIAY.L	N	Y	5.15	60	0.7	1410000	0	0	0	0	0	0	57600	115000	0	680000	297000	362000	1650000	1820000	1740000	3230000	1970000	2690000	3450000	2870000	2380000	3650000	2640000	4150000	0:0:0:0:0:0:0.04:0.08:0:0.48:0.21:0.26:1.18:1.29:1.24:2.30:1.40:1.91:2.45:2.04:1.69:2.59:1.88:2.95	0	0	86200	446000	1740000	2630000	2900000	3480000	0:0:0.06:0.32:1.23:1.86:2.06:2.47	64	1	87	97
1	1	P00004	G.IK(+14.02)KKTEREDLIAYLK.K	N	Y	3.08	60	0.9	1330000	0	0	0	0	0	0	439000	559000	0	1400000	0	0	2070000	2140000	2640000	2600000	1290000	3240000	3430000	1860000	2740000	3860000	0	3650000	0:0:0:0:0:0:0.33:0.42:0:1.05:0:0:1.56:1.61:1.99:1.96:0.97:2.44:2.58:1.40:2.06:2.90:0:2.74	0	0	499000	1400000	2280000	2380000	2670000	3750000	0:0:0.31:0.86:1.41:1.46:1.65:2.31	64	1	85	99	Methylation(KR)
1	1	P00004	L.EN(+87.03)PKKYIPGTK.M	N	Y	4.33	60	0.5	1320000	0	0	0	99200	276000	293000	1790000	1870000	883000	3150000	1490000	841000	1190000	1390000	3150000	4000000	3500000	1700000	1470000	1380000	1450000	477000	787000	533000	0:0:0:0.08:0.21:0.22:1.36:1.42:0.67:2.38:1.13:0.64:0.90:1.05:2.38:3.03:2.65:1.29:1.12:1.05:1.09:0.36:0.60:0.40	0	223000	1520000	1830000	1910000	3070000	1430000	599000	0:0.17:1.15:1.38:1.44:2.32:1.09:0.45	64	1	69	79	Form-Gly
1	1	P00004	E.KGKKIFVQ.K	N	Y	4.01	60	0.3	3100000	0	0	0	0	0	0	64800	115000	0	507000	525000	143000	3410000	4700000	5030000	6340000	7500000	5020000	5400000	8330000	8240000	6300000	7360000	5530000	0:0:0:0:0:0:0.02:0.04:0:0.16:0.17:0.05:1.10:1.51:1.62:2.04:2.42:1.62:1.74:2.68:2.66:2.03:2.37:1.78	0	0	89700	463000	4380000	6290000	10800000	6400000	0:0:0.03:0.13:1.23:1.77:3.05:1.80	64	3	5	12
1	1	P00004	G(+42.01)DVEKGKKIFVQK.C	N	Y	9.56	60	1.1	24700000	0	0	0	122000	0	112000	1880000	4440000	3030000	20000000	9920000	8100000	28500000	25700000	31200000	41700000	40800000	49100000	66700000	47900000	45400000	56300000	62100000	50000000	0:0:0:0.02:0:0.02:0.08:0.18:0.12:0.81:0.40:0.33:1.15:1.04:1.26:1.69:1.65:1.99:2.70:1.94:1.84:2.28:2.51:2.02	0	117000	3110000	13500000	28500000	58800000	53400000	56100000	0:0.02:0.12:0.51:1.07:2.20:2.00:2.10	64	3	1	13	Acetylation (Protein N-term)
1	1	P00004	G.IKKK(+24.00)TEREDLI.A	N	Y	2.32	60	0.4	1290000	0	0	0	0	0	0	322000	0	131000	547000	832000	173000	2140000	1890000	1970000	4220000	0	6210000	1840000	1660000	2160000	1940000	3150000	1780000	0:0:0:0:0:0:0.25:0:0.10:0.42:0.64:0.13:1.66:1.46:1.53:3.27:0:4.81:1.43:1.29:1.67:1.51:2.44:1.38	0	0	227000	517000	2000000	7140000	1890000	2290000	0:0:0.13:0.29:1.14:4.06:1.07:1.30	64	2	85	95	Crosslink-KR
1	1	P00004	H.GLFGRKT.G	N	Y	4.75	60	1.2	1110000	0	0	0	0	0	0	118000	123000	135000	0	273000	284000	1110000	1060000	1160000	1680000	1870000	1880000	2080000	2510000	2240000	3590000	3490000	3090000	0:0:0:0:0:0:0.11:0.11:0.12:0:0.25:0.26:1.00:0.96:1.04:1.51:1.68:1.69:1.87:2.25:2.01:3.23:3.14:2.78	0	0	126000	279000	1110000	1810000	2280000	3390000	0:0:0.11:0.25:0.99:1.61:2.03:3.02	64	1	34	40
1	1	P00004	A.GIKKKTER(+14.02)EDLIAYLK.K	N	Y	3.15	60	1	1080000	0	0	0	0	167000	0	0	0	0	0	398000	0	5040000	0	760000	5320000	6160000	0	0	57100	5410000	2580000	0	0	0:0:0:0:0.15:0:0:0:0:0:0.37:0:4.67:0:0.70:4.93:5.71:0:0:0.05:5.01:2.40:0:0	0	167000	0	398000	2900000	5740000	2730000	2580000	0:0.09:0:0.22:1.60:3.16:1.51:1.42	64	1	84	99	Methylation(KR)
1	1	P00004	G.TKMIF.A	N	Y	5.94	60	0.5	1070000	0	0	0	0	0	0	292000	232000	0	673000	691000	859000	1650000	1570000	1760000	1880000	1950000	1880000	2300000	2120000	1790000	2540000	1900000	1670000	0:0:0:0:0:0:0.27:0.22:0:0.63:0.64:0.80:1.54:1.47:1.64:1.75:1.82:1.75:2.14:1.97:1.66:2.37:1.77:1.55	0	0	262000	741000	1660000	1900000	2070000	2040000	0:0:0.24:0.68:1.53:1.76:1.91:1.88	64	1	78	82
1	1	P00004	F.AGIKK(+24.00)KTEREDLI.A	N	Y	4.58	60	0.6	3160000	0	0	0	79500	71100	98900	2630000	1890000	1110000	3790000	1750000	1920000	3460000	3070000	3110000	4160000	2820000	4050000	10100000	18000000	3620000	592000	6160000	3300000	0:0:0:0.03:0.02:0.03:0.83:0.60:0.35:1.20:0.55:0.61:1.10:0.97:0.98:1.32:0.89:1.28:3.20:5.69:1.15:0.19:1.95:1.05	0	83200	2160000	2490000	3210000	3680000	14000000	3910000	0:0.02:0.58:0.67:0.87:1.00:3.79:1.06	64	2	83	95	Crosslink-KR
1	1	P00004	T.EREDLI.A	N	Y	5.19	60	0.9	969000	0	0	0	0	0	0	0	0	0	0	0	0	860000	1070000	940000	1580000	1310000	1440000	2080000	1680000	1890000	3660000	3330000	3430000	0:0:0:0:0:0:0:0:0:0:0:0:0.89:1.10:0.97:1.63:1.35:1.49:2.14:1.73:1.95:3.77:3.43:3.54	0	0	0	0	955000	1440000	1880000	3470000	0:0:0:0:0.99:1.49:1.94:3.58	64	1	90	95
1	1	P00004	L.HGLFGRKTG.Q	N	Y	5.38	60	1.1	924000	0	0	0	0	0	0	456000	683000	316000	811000	736000	378000	1710000	1010000	1730000	2780000	2150000	2020000	1050000	1820000	1450000	953000	928000	1200000	0:0:0:0:0:0:0.49:0.74:0.34:0.88:0.80:0.41:1.85:1.09:1.87:3.01:2.33:2.18:1.13:1.97:1.57:1.03:1.00:1.29	0	0	485000	642000	1480000	2320000	1440000	1030000	0:0:0.52:0.69:1.61:2.51:1.56:1.11	64	1	33	41
1	1	P00004	G(+42.01)DVEKGKKIFVQ(+87.03)K.C	N	Y	4.5	60	0.8	885000	0	0	0	0	57700	0	774000	810000	677000	4340000	1380000	1370000	1670000	1710000	1690000	1070000	1470000	2080000	763000	596000	591000	188000	0	0	0:0:0:0:0.07:0:0.87:0.92:0.77:4.90:1.56:1.55:1.89:1.93:1.91:1.21:1.66:2.35:0.86:0.67:0.67:0.21:0:0	0	57700	754000	2360000	1690000	1540000	650000	188000	0:0.06:0.83:2.61:1.87:1.70:0.72:0.21	64	1	1	13	Acetylation (Protein N-term); Form-Gly
1	1	P00004	K.K(+14.02)KTEREDLIAYLK.K	N	Y	3.69	60	0.8	881000	0	0	0	0	0	0	0	364000	336000	1060000	0	0	2380000	0	1460000	2400000	429000	1750000	2170000	2500000	0	2280000	982000	3020000	0:0:0:0:0:0:0:0.41:0.38:1.20:0:0:2.70:0:1.66:2.72:0.49:1.98:2.47:2.84:0:2.59:1.12:3.43	0	0	350000	1060000	1920000	1520000	2340000	2100000	0:0:0.30:0.91:1.65:1.31:2.01:1.81	64	1	87	99	Methylation(KR)
1	1	P00004	F.A(+42.01)GIK(+14.02)KKTEREDLIAYLK.K	N	Y	2.81	60	0.7	3270000	0	0	0	0	0	0	0	0	0	1660000	0	888000	2920000	4880000	5280000	4430000	5230000	5510000	10300000	7330000	6030000	9500000	5520000	9010000	0:0:0:0:0:0:0:0:0:0.51:0:0.27:0.89:1.49:1.62:1.36:1.60:1.69:3.14:2.24:1.85:2.91:1.69:2.76	0	0	0	1280000	5260000	5060000	9070000	9640000	0:0:0:0.34:1.39:1.33:2.39:2.55	64	3	83	99	Acetylation (N-term); Methylation(KR)
1	1	P00004	A.GIKKKTEREDLIAYLK.K	N	Y	10.06	60	0.7	90400000	0	0	0	4750000	3430000	3640000	46900000	54200000	38800000	149000000	77300000	69400000	101000000	133000000	121000000	125000000	155000000	173000000	150000000	129000000	146000000	195000000	123000000	171000000	0:0:0:0.05:0.04:0.04:0.52:0.60:0.43:1.65:0.85:0.77:1.12:1.47:1.34:1.38:1.72:1.92:1.66:1.43:1.61:2.16:1.37:1.89	0	4500000	46600000	98700000	118000000	152000000	142000000	164000000	0:0.05:0.51:1.09:1.30:1.68:1.56:1.81	64	5	84	99
1	1	P00004	K.M(+31.99)IFA.G	N	Y	4.08	60	0.2	3130000	0	0	0	0	0	0	251000	0	0	1230000	1170000	1080000	4610000	4650000	4840000	6020000	5950000	6040000	6990000	5660000	6060000	7180000	6900000	6570000	0:0:0:0:0:0:0.08:0:0:0.39:0.37:0.34:1.47:1.49:1.55:1.92:1.90:1.93:2.23:1.81:1.93:2.29:2.20:2.10	0	0	251000	1160000	4700000	6010000	6230000	6880000	0:0:0.08:0.37:1.49:1.90:1.98:2.18	64	2	80	83	Sulphone
1	1	P00004	K.K(+42.01)(+14.02)KTEREDLIAYLK.K	N	Y	4	60	0.9	836000	0	0	0	0	0	0	0	0	0	0	0	0	1820000	1070000	1630000	1680000	0	0	2740000	3130000	1740000	0	2920000	3320000	0:0:0:0:0:0:0:0:0:0:0:0:2.17:1.29:1.95:2.01:0:0:3.28:3.74:2.08:0:3.50:3.98	0	0	0	0	1510000	1680000	2540000	3120000	0:0:0:0:1.36:1.52:2.29:2.82	64	1	87	99	Acetylation (N-term); Methylation(KR)
1	1	P00004	F.AGIK(+24.00)KKTEREDLI.A	N	Y	4.99	60	0.5	786000	0	0	0	21100	0	93800	277000	300000	250000	1080000	575000	587000	1310000	1040000	1030000	1280000	1220000	1500000	866000	1350000	924000	1270000	485000	3390000	0:0:0:0.03:0:0.12:0.35:0.38:0.32:1.38:0.73:0.75:1.66:1.33:1.32:1.63:1.55:1.91:1.10:1.72:1.18:1.62:0.62:4.32	0	57400	276000	748000	1130000	1330000	1050000	1720000	0:0.07:0.35:0.95:1.43:1.69:1.33:2.18	64	1	83	95	Crosslink-KR
1	1	P00004	T.WK(+12.00)EETLM(+15.99).E	N	Y	3.12	60	0.6	760000	0	0	0	0	0	0	0	0	0	0	0	0	0	0	0	749000	604000	604000	1510000	1360000	1150000	3750000	3780000	4750000	0:0:0:0:0:0:0:0:0:0:0:0:0:0:0:0.98:0.79:0.79:1.98:1.78:1.51:4.93:4.97:6.25	0	0	0	0	0	652000	1340000	4090000	0:0:0:0:0:0.86:1.76:5.38	64	1	59	65	Crosslink-KY; Oxidation (M)
1	1	P00004	G(+42.01)DVEKGKK(+14.02)IFVQ.K	N	Y	2.96	60	1.4	760000	0	0	0	0	0	0	259000	194000	249000	263000	137000	580000	417000	728000	610000	461000	356000	302000	947000	773000	99900	5700000	1430000	4730000	0:0:0:0:0:0:0.34:0.26:0.33:0.35:0.18:0.76:0.55:0.96:0.80:0.61:0.47:0.40:1.25:1.02:0.13:7.50:1.88:6.23	0	0	234000	326000	585000	373000	607000	3950000	0:0:0.31:0.43:0.77:0.49:0.80:5.20	64	1	1	12	Acetylation (Protein N-term); Methylation(KR)
1	1	P00004	G.IKKKTEREDLIAYLK.K	N	Y	8.91	60	0.7	43400000	0	0	0	714000	532000	289000	13500000	13900000	11200000	46200000	26900000	33500000	56500000	55200000	65700000	86300000	61700000	92000000	73000000	58600000	79200000	99500000	76900000	91500000	0:0:0:0.02:0.02:0.02:0.31:0.32:0.26:1.06:0.62:0.77:1.30:1.27:1.51:1.99:1.42:2.12:1.68:1.35:1.82:2.29:1.77:2.11	0	649000	13200000	35900000	60300000	81100000	70200000	89300000	0:0.02:0.30:0.82:1.38:1.85:1.60:2.04	64	4	85	99
1	1	P00004	K.KK(+24.00)TEREDLIAYLK.K	N	Y	3.04	60	1.2	699000	0	0	0	256000	195000	153000	0	1140000	0	4690000	897000	927000	2320000	226000	848000	816000	717000	1110000	471000	1300000	700000	0	0	0	0:0:0:0.37:0.28:0.22:0:1.63:0:6.72:1.28:1.33:3.33:0.32:1.21:1.17:1.03:1.59:0.67:1.86:1.00:0:0:0	0	201000	1140000	2170000	1130000	881000	823000	0	0:0.25:1.44:2.74:1.43:1.11:1.04:0	64	1	87	99	Crosslink-KR
1	1	P00004	G.RK(+24.00)TGQ(+87.03)APGFT.Y	N	Y	13.11	60	1.1	7410000	0	0	0	856000	1670000	1680000	7590000	8920000	9860000	28200000	9000000	8240000	9890000	9900000	15300000	11000000	10100000	12200000	6650000	9270000	7730000	2970000	3700000	3020000	0:0:0:0.12:0.23:0.23:1.02:1.20:1.33:3.81:1.21:1.11:1.33:1.34:2.07:1.49:1.37:1.65:0.90:1.25:1.04:0.40:0.50:0.41	0	1460000	8790000	15100000	11700000	11100000	8190000	3280000	0:0.20:1.18:2.03:1.57:1.49:1.10:0.44	64	2	38	47	Crosslink-KR; Form-Gly
1	1	P00004	A.GIK(+24.00)KKTEREDLIAYLK.K	N	Y	2.67	60	1	575000	0	0	0	1010000	0	0	0	0	0	0	0	0	1140000	3170000	2650000	0	0	2420000	1390000	1050000	968000	0	0	0	0:0:0:1.75:0:0:0:0:0:0:0:0:1.98:5.51:4.61:0:0:4.20:2.43:1.83:1.68:0:0:0	0	1010000	0	0	2320000	2420000	1140000	0	0:1.17:0:0:2.70:2.81:1.32:0	64	1	84	99	Crosslink-KR
1	1	P00004	G.RK(+12.00)TGQAPGFT.Y	N	Y	13.89	60	0.9	19300000	0	0	0	0	985000	968000	8640000	11900000	4220000	20400000	12800000	8720000	31400000	23600000	35000000	34500000	45100000	34500000	30400000	47700000	33800000	23100000	32100000	24300000	0:0:0:0:0.05:0.05:0.45:0.61:0.22:1.06:0.66:0.45:1.63:1.22:1.81:1.78:2.33:1.78:1.57:2.46:1.75:1.19:1.66:1.26	0	1090000	9230000	14000000	30000000	39500000	37500000	26900000	0:0.06:0.47:0.71:1.52:2.00:1.90:1.36	64	3	38	47	Crosslink-KY
1	1	P00004	T.WK(+12.00)EETL.M	N	Y	3.34	60	0.8	511000	0	0	0	0	0	0	0	0	0	0	0	0	0	0	0	583000	0	0	1340000	834000	912000	2790000	3100000	2700000	0:0:0:0:0:0:0:0:0:0:0:0:0:0:0:1.14:0:0:2.62:1.63:1.79:5.46:6.08:5.28	0	0	0	0	0	583000	1030000	2860000	0:0:0:0:0:1.04:1.84:5.12	64	1	59	64	Crosslink-KY
1	1	P00004	F.AGIKKKTEREDLIA.Y	N	Y	4.2	60	0.4	7970000	0	0	0	0	56800	93600	946000	903000	406000	4910000	1990000	1340000	11100000	12100000	24400000	12200000	11200000	10700000	11100000	26200000	17500000	11100000	20600000	12500000	0:0:0:0:0.02:0.02:0.12:0.11:0.05:0.62:0.25:0.17:1.40:1.51:3.07:1.53:1.40:1.34:1.39:3.29:2.20:1.39:2.58:1.57	0	75200	752000	2750000	23100000	11300000	18200000	14700000	0:0.02:0.08:0.31:2.60:1.28:2.06:1.66	64	2	83	96
1	1	P00004	T.YTDANKN(+87.03)KGITWK.E	N	Y	3.76	60	1.1	2650000	0	0	0	0	0	69700	1220000	1420000	195000	5890000	2730000	194000	5230000	5290000	5430000	3690000	7120000	5580000	3700000	5400000	4790000	2240000	1200000	2140000	0:0:0:0:0:0.03:0.46:0.54:0.07:2.23:1.03:0.07:1.98:2.00:2.05:1.40:2.69:2.11:1.40:2.04:1.81:0.85:0.45:0.81	0	69700	1010000	2940000	5320000	5550000	4630000	1860000	0:0.03:0.38:1.10:1.99:2.08:1.73:0.70	64	2	48	60	Form-Gly
1	1	P00004	T.YTDANK(+12.00)NKGIT.W	N	Y	2.96	60	0.7	1790000	0	0	0	0	0	0	278000	276000	0	633000	469000	127000	2720000	2120000	3700000	3690000	0	2640000	3610000	4090000	3580000	4360000	7520000	3120000	0:0:0:0:0:0:0.16:0.15:0:0.35:0.26:0.07:1.52:1.18:2.07:2.06:0:1.48:2.02:2.28:2.00:2.44:4.21:1.74	0	0	277000	608000	2840000	3170000	3760000	5000000	0:0:0.14:0.31:1.45:1.62:1.92:2.56	64	2	48	58	Crosslink-KY
1	1	P00004	K.M(+15.99)IFAGIKKKTEREDLIAYLK.K	N	Y	6.21	60	0.8	18600000	0	0	0	1830000	1560000	1250000	14900000	18100000	15800000	55000000	46000000	23600000	24800000	35200000	38700000	24600000	19000000	27300000	13600000	24800000	30700000	12700000	8980000	7460000	0:0:0:0.10:0.08:0.07:0.80:0.97:0.85:2.96:2.48:1.27:1.34:1.89:2.08:1.32:1.02:1.47:0.73:1.33:1.65:0.69:0.48:0.40	0	1810000	17500000	41900000	32900000	25700000	25500000	9980000	0:0.09:0.90:2.16:1.70:1.33:1.31:0.51	64	4	80	99	Oxidation (M)
1	1	P00004	F.AGIKKKTEREDLI.A	N	Y	7.1	60	0.4	66000000	0	81100	0	346000	466000	427000	10900000	8890000	5090000	38500000	26900000	14900000	95400000	81200000	133000000	92900000	139000000	128000000	121000000	185000000	151000000	113000000	119000000	119000000	0:0.02:0:0.02:0.02:0.02:0.17:0.13:0.08:0.58:0.41:0.23:1.45:1.23:2.01:1.41:2.11:1.95:1.84:2.80:2.28:1.71:1.80:1.80	81100	413000	8300000	27400000	103000000	120000000	161000000	117000000	0.02:0.02:0.12:0.41:1.53:1.79:2.39:1.74	64	4	83	95
1	1	P00004	A.GIKKKTEREDLI.A	N	Y	8.02	60	0.7	73800000	0	0	0	273000	307000	333000	5740000	6520000	2930000	35600000	21100000	11500000	91700000	112000000	164000000	87800000	170000000	102000000	187000000	217000000	170000000	53300000	218000000	114000000	0:0:0:0.02:0.02:0.02:0.08:0.09:0.04:0.48:0.29:0.16:1.24:1.52:2.22:1.19:2.30:1.38:2.53:2.94:2.30:0.72:2.96:1.54	0	304000	5070000	22800000	125000000	121000000	192000000	129000000	0:0.02:0.07:0.31:1.68:1.62:2.58:1.74	64	4	84	95
1	1	P00004	K.YIPGTK(+12.00)MIF.A	N	Y	6.47	60	0.3	5160000	0	0	0	633000	606000	577000	2880000	2680000	2340000	5570000	4660000	4000000	7380000	7070000	9140000	7780000	7880000	8380000	10400000	9190000	7590000	8360000	8980000	7680000	0:0:0:0.12:0.12:0.11:0.56:0.52:0.45:1.08:0.90:0.78:1.43:1.37:1.77:1.51:1.53:1.62:2.02:1.78:1.47:1.62:1.74:1.49	0	1200000	2640000	14200000	7860000	8010000	9060000	8340000	0:0.19:0.41:2.22:1.23:1.25:1.41:1.30	64	4	74	82	Crosslink-KY
1	1	P00004	K.YIPGTKMIF.A	N	Y	3.04	60	0.2	2330000	0	0	0	0	248000	0	1720000	1480000	1590000	0	2700000	2590000	4270000	3840000	0	3820000	4130000	4280000	4800000	4120000	4210000	4170000	3860000	4080000	0:0:0:0:0.11:0:0.74:0.64:0.68:0:1.16:1.11:1.83:1.65:0:1.64:1.77:1.84:2.06:1.77:1.81:1.79:1.66:1.75	0	248000	1600000	2650000	8110000	4080000	4380000	4040000	0:0.08:0.51:0.84:2.59:1.30:1.39:1.29	64	3	74	82
2	6	|Angiotensin1|Angiotensin1	D.RVYIHPF.H	N	Y	37.37	2.53	0.7	11900000	10000000	9290000	11600000	12000000	10800000	12300000	11600000	13000000	10200000	13900000	13600000	13400000	13000000	10400000	15300000	11900000	11100000	13100000	13700000	11900000	8840000	13000000	12800000	10100000	0.84:0.78:0.97:1.00:0.90:1.03:0.97:1.09:0.86:1.16:1.13:1.12:1.09:0.87:1.28:1.00:0.93:1.10:1.15:0.99:0.74:1.09:1.07:0.85	10300000	11700000	11600000	13600000	12900000	12000000	11500000	12000000	0.86:0.98:0.97:1.14:1.08:1.01:0.96:1.00	1.32	2	2	8
2	6	|Angiotensin1|Angiotensin1	DRVYIHPFHL	Y	Y	32.97	4.01	0.4	25400000	19600000	21900000	21100000	26600000	28000000	25500000	29300000	35700000	28800000	32500000	23100000	27000000	21700000	19300000	25300000	21800000	23700000	28900000	27900000	23300000	26700000	20100000	28000000	22700000	0.77:0.87:0.83:1.05:1.11:1.01:1.16:1.41:1.14:1.28:0.91:1.06:0.85:0.76:1.00:0.86:0.93:1.14:1.10:0.92:1.05:0.79:1.10:0.89	20900000	26700000	31300000	27500000	22100000	24800000	26000000	23600000	0.82:1.05:1.23:1.09:0.87:0.98:1.02:0.93	1.5	2	1	10
										0	0	0	2.21024e+07	2.65599e+07	2.53103e+07	2.11878e+08	1.90888e+08	2.14299e+08	5.54535e+08	2.85164e+08	3.02421e+08	4.91941e+08	6.34087e+08	5.09501e+08	6.40611e+08	6.39885e+08	5.72574e+08	5.16538e+08	5.06291e+08	7.24711e+08	5.0792e+08	4.586e+08	6.32048e+08															subtotal
										0.791271	0.735091	0.917875	0.949526	0.854573	0.973264	0.917875	1.02865	0.807097	1.09987	1.07613	1.0603	1.02865	0.822922	1.21065	0.941613	0.878311	1.03657	1.08404	0.941613	0.699484	1.02865	1.01283	0.799184															normalization
[truncated: 104 more columns]
