# Supplementary material for: Formaldehyde treatment of proteins enhances proteolytic degradation by the endo-lysosomal protease cathepsin S
Source: Sci Rep. 2020 Jul 14;10:11535. doi: 10.1038/s41598-020-68248-z (PMC7360561; doi:10.1038/s41598-020-68248-z)
Supplement: Supplementary file 12 — Supplementary data S12 [file 41598_2020_68248_MOESM12_ESM.xlsx]

## Sheet: protein-peptides
Protein Group	Protein ID	Protein Accession	Peptide	Used	Candidate	Quality	Significance	Avg. ppm	Avg. Intensity	0h triplo 1	0h triplo 2	0h triplo 3	1h triplo 1	1h triplo 2	1h triplo 3	4h triplo 1	4h triplo 2	4h triplo 3	8h triplo 1	8h triplo 2	8h triplo 3	24h triplo 1	24h triplo 2	24h triplo 3	32h triplo 1	32h triplo 2	32h triplo 3	48h triplo 1	48h triplo 2	48h triplo 3	96h triplo 1	96h triplo 2	96h triplo 3	Sample Profile (Ratio)	Group 1	Group 2	Group 3	Group 4	Group 5	Group 6	Group 7	Group 8	Group Profile (Ratio)	Max Ratio	#Vector	Start	End	PTM
1	1	P00004	K.MIFA.G	Y	Y	50.64	60	0.3	103000000	0	0	0	14800000	14500000	12700000	65200000	58600000	55900000	108000000	99800000	95400000	152000000	163000000	164000000	168000000	141000000	147000000	175000000	161000000	168000000	186000000	160000000	158000000	0:0:0:0.14:0.14:0.12:0.63:0.57:0.54:1.05:0.97:0.93:1.48:1.58:1.59:1.63:1.38:1.43:1.70:1.56:1.64:1.81:1.56:1.54	0	27400000	59900000	101000000	159000000	152000000	168000000	168000000	0:0.26:0.57:0.97:1.53:1.46:1.61:1.61	64	2	80	83
1	1	P00004	K.MIF.A	N	Y	93.75	60	0.9	65400000	0	0	0	0	0	0	28900000	29500000	26800000	57500000	59000000	55100000	104000000	109000000	107000000	105000000	96300000	111000000	116000000	100000000	113000000	120000000	118000000	114000000	0:0:0:0:0:0:0.44:0.45:0.41:0.88:0.90:0.84:1.58:1.67:1.64:1.60:1.47:1.70:1.78:1.53:1.72:1.83:1.80:1.74	0	0	28400000	57200000	107000000	104000000	110000000	117000000	0:0:0.43:0.87:1.63:1.59:1.68:1.79	64	1	80	82
1	1	P00004	H.GLFG.R	Y	Y	39.67	60	0.7	49700000	0	0	0	1160000	1110000	1060000	10600000	11300000	9590000	30600000	29800000	27100000	72800000	80400000	78000000	80400000	69400000	81400000	107000000	80900000	91500000	115000000	109000000	104000000	0:0:0:0.02:0.02:0.02:0.21:0.23:0.19:0.62:0.60:0.55:1.46:1.62:1.57:1.62:1.40:1.64:2.16:1.63:1.84:2.31:2.19:2.10	0	1110000	10500000	29200000	77100000	77100000	93200000	109000000	0:0.02:0.21:0.59:1.55:1.55:1.88:2.20	64	1	34	37
1	1	P00004	K.EETLM.E	Y	Y	56.03	60	0.4	43800000	0	0	0	7840000	8330000	7270000	23200000	27600000	23200000	46300000	39500000	38300000	66600000	61300000	63500000	68800000	64900000	68000000	69600000	64000000	77600000	68700000	82100000	73500000	0:0:0:0.18:0.19:0.17:0.53:0.63:0.53:1.06:0.90:0.88:1.52:1.40:1.45:1.57:1.48:1.55:1.59:1.46:1.77:1.57:1.88:1.68	0	7810000	24700000	41400000	63800000	67200000	70400000	74800000	0:0.18:0.56:0.95:1.46:1.54:1.61:1.71	64	1	61	65
1	1	P00004	A.GIKKKTEREDLI.A	N	Y	19.19	38.59	0.6	35800000	0	194000	0	558000	266000	299000	4170000	4140000	3220000	8080000	9750000	9970000	58100000	38800000	26900000	74500000	56200000	59600000	74600000	107000000	89400000	6570000	121000000	105000000	0:0.02:0:0.02:0.02:0.02:0.12:0.12:0.09:0.23:0.27:0.28:1.62:1.09:0.75:2.08:1.57:1.66:2.08:3.00:2.50:0.18:3.37:2.95	194000	374000	3840000	9270000	41300000	63400000	90400000	77600000	0.02:0.02:0.11:0.26:1.15:1.77:2.53:2.17	64	2	84	95
1	1	P00004	G.QAPGFT.Y	N	Y	40.62	60	0.5	25900000	0	0	0	1920000	1940000	1860000	9260000	10500000	9460000	23700000	20400000	20000000	55300000	42700000	41700000	47100000	47500000	56300000	45900000	47400000	47600000	30400000	31200000	29300000	0:0:0:0.07:0.07:0.07:0.36:0.41:0.37:0.92:0.79:0.77:2.14:1.65:1.61:1.82:1.84:2.17:1.77:1.83:1.84:1.18:1.21:1.13	0	1910000	9750000	21300000	46600000	50300000	46900000	30300000	0:0.07:0.38:0.82:1.80:1.94:1.81:1.17	64	1	42	47
1	1	P00004	G(+42.01)DVEK(+42.01)GKKIFVQ.K	N	Y	85.98	60	0.5	25200000	0	0	0	1010000	1100000	758000	6260000	7680000	6550000	15800000	14300000	14000000	37500000	42200000	45000000	41200000	33500000	43800000	57800000	42500000	46400000	48300000	49700000	50300000	0:0:0:0.04:0.04:0.03:0.25:0.30:0.26:0.63:0.57:0.55:1.49:1.67:1.78:1.63:1.33:1.74:2.29:1.68:1.84:1.91:1.97:1.99	0	956000	6830000	14700000	41600000	39500000	48900000	49400000	0:0.04:0.27:0.58:1.65:1.57:1.94:1.96	64	1	1	12	Acetylation (Protein N-term); Acetylation (K)
1	1	P00004	G.Q(-17.03)APGFT.Y	N	Y	19.95	60	0.5	21900000	0	0	0	160000	160000	0	1350000	1420000	1360000	4680000	4020000	3970000	21200000	21800000	20800000	28200000	28500000	28800000	46900000	46100000	48000000	75200000	71000000	71200000	0:0:0:0.02:0.02:0:0.06:0.06:0.06:0.21:0.18:0.18:0.97:1.00:0.95:1.29:1.30:1.32:2.14:2.11:2.20:3.44:3.25:3.26	0	160000	1380000	4220000	21200000	28500000	47000000	72400000	0:0.02:0.06:0.19:0.97:1.30:2.15:3.31	64	1	42	47	Pyro-glu from Q
1	1	P00004	G(+42.01)DVEKGKKIFVQ.K	N	Y	45.81	60	0.5	23300000	0	0	0	417000	665000	400000	4780000	4500000	4470000	14300000	10800000	10200000	47300000	32600000	35400000	52300000	33100000	45100000	38600000	40300000	44100000	49400000	43100000	47300000	0:0:0:0.02:0.03:0.02:0.21:0.19:0.19:0.61:0.46:0.44:2.03:1.40:1.52:2.24:1.42:1.93:1.66:1.73:1.89:2.12:1.85:2.03	0	513000	4580000	11700000	38400000	43500000	41000000	46600000	0:0.02:0.20:0.50:1.65:1.87:1.76:2.00	64	2	1	12	Acetylation (Protein N-term)
1	1	P00004	K.TEREDLIAYLK.K	N	Y	52.36	60	0.6	27300000	0	0	0	939000	1020000	854000	7700000	7730000	5590000	20200000	15500000	15200000	42400000	49400000	33200000	52400000	36300000	38800000	55300000	55800000	50300000	65500000	40900000	61400000	0:0:0:0.03:0.04:0.03:0.28:0.28:0.20:0.74:0.57:0.56:1.55:1.81:1.21:1.92:1.33:1.42:2.02:2.04:1.84:2.39:1.49:2.24	0	936000	7010000	17000000	41700000	42500000	53800000	55900000	0:0.03:0.26:0.62:1.52:1.55:1.97:2.04	64	2	89	99
1	1	P00004	K.KTEREDLIAYLK.K	N	Y	39.06	60	0.8	17000000	0	0	0	883000	692000	885000	6840000	6480000	4090000	8550000	10200000	13800000	21800000	27200000	22900000	33200000	20900000	31700000	42000000	30000000	27700000	42700000	24900000	30100000	0:0:0:0.05:0.04:0.05:0.40:0.38:0.24:0.50:0.60:0.81:1.28:1.60:1.35:1.95:1.23:1.87:2.48:1.76:1.63:2.51:1.47:1.77	0	820000	5800000	10900000	24000000	28600000	33200000	32600000	0:0.05:0.34:0.64:1.41:1.68:1.96:1.92	64	2	88	99
1	1	P00004	K.M(+15.99)IFA.G	N	Y	23.91	60	0.6	21800000	0	0	0	407000	382000	348000	4630000	4710000	4380000	14200000	12700000	11600000	37000000	34000000	33500000	38000000	35400000	38900000	42000000	43500000	42800000	44200000	40400000	39000000	0:0:0:0.02:0.02:0.02:0.21:0.22:0.20:0.65:0.58:0.54:1.70:1.56:1.54:1.75:1.63:1.79:1.93:2.00:1.97:2.03:1.86:1.79	0	379000	4580000	12800000	34800000	37400000	42800000	41200000	0:0.02:0.21:0.59:1.60:1.72:1.97:1.89	64	2	80	83	Oxidation (M)
1	1	P00004	G(+42.01)DVEKGKKIFVQ(+30.01).K	N	Y	46.81	60	0.9	16500000	0	0	0	820000	970000	898000	8480000	7810000	6670000	18000000	15100000	14600000	31300000	26200000	25000000	33500000	25400000	29600000	20200000	24800000	24600000	28100000	26300000	26500000	0:0:0:0.05:0.06:0.05:0.52:0.47:0.41:1.09:0.92:0.89:1.90:1.59:1.52:2.04:1.54:1.80:1.23:1.51:1.50:1.71:1.60:1.61	0	940000	7650000	15900000	27500000	29500000	23200000	27000000	0:0.06:0.47:0.97:1.67:1.79:1.41:1.64	64	2	1	12	Acetylation (Protein N-term); Form-Methylol
1	1	P00004	G.IKKKTEREDLI.A	N	Y	33.71	60	0.7	13700000	0	0	0	0	0	58800	729000	583000	614000	2450000	2470000	2770000	10400000	9330000	8930000	15100000	35700000	20500000	17600000	44700000	20400000	39300000	48100000	49500000	0:0:0:0:0:0.02:0.05:0.04:0.04:0.18:0.18:0.20:0.76:0.68:0.65:1.10:2.60:1.50:1.28:3.26:1.48:2.86:3.50:3.61	0	58800	642000	2560000	9560000	23800000	27500000	45600000	0:0.02:0.05:0.19:0.70:1.73:2.01:3.32	64	1	85	95
1	1	P00004	K.TGPNLHGLFG.R	N	Y	71.96	60	0.6	13400000	0	0	0	0	0	0	4370000	4880000	3830000	11000000	11000000	10800000	30100000	25600000	23300000	16800000	17900000	20400000	22600000	21600000	25200000	25000000	22900000	23900000	0:0:0:0:0:0:0.33:0.36:0.29:0.82:0.82:0.81:2.25:1.92:1.74:1.25:1.34:1.52:1.69:1.61:1.88:1.86:1.71:1.79	0	0	4360000	10900000	26300000	18400000	23100000	23900000	0:0:0.33:0.82:1.97:1.37:1.73:1.79	64	1	28	37
1	1	P00004	G.RKTGQAPGFT.Y	N	Y	45.79	60	0.6	11900000	0	0	0	215000	218000	172000	1630000	1400000	1210000	2180000	2760000	2750000	11000000	5640000	5970000	12400000	17400000	20100000	21000000	27400000	24400000	42600000	42500000	42800000	0:0:0:0.02:0.02:0.02:0.14:0.12:0.10:0.18:0.23:0.23:0.92:0.47:0.50:1.04:1.46:1.69:1.77:2.30:2.05:3.58:3.57:3.59	0	202000	1410000	2560000	7530000	16600000	24300000	42600000	0:0.02:0.12:0.22:0.63:1.40:2.04:3.58	64	1	38	47
1	1	P00004	G.RK(+12.00)TGQ(+87.03)APGFT.Y	N	Y	51.66	60	0.5	11300000	0	0	0	1340000	1070000	969000	4570000	4790000	3600000	7750000	6970000	8890000	21500000	13200000	14900000	21600000	18900000	27800000	15200000	25000000	26200000	17200000	15100000	15400000	0:0:0:0.12:0.09:0.09:0.40:0.42:0.32:0.68:0.61:0.79:1.90:1.16:1.31:1.91:1.67:2.45:1.34:2.20:2.31:1.52:1.33:1.36	0	1130000	4320000	7870000	16500000	22800000	22100000	15900000	0:0.10:0.38:0.69:1.46:2.01:1.95:1.40	64	1	38	47	Crosslink-KY; Form-Gly
1	1	P00004	A.GIK(+14.02)KKTEREDLI.A	N	Y	41.71	60	0.3	10600000	0	0	0	0	0	0	1010000	1040000	883000	2250000	3190000	3220000	13800000	14900000	6710000	10800000	19600000	18800000	15200000	35300000	24000000	31900000	28000000	24300000	0:0:0:0:0:0:0.10:0.10:0.08:0.21:0.30:0.30:1.30:1.40:0.63:1.02:1.85:1.77:1.44:3.32:2.26:3.00:2.63:2.29	0	0	978000	2890000	11800000	16400000	24900000	28100000	0:0:0.09:0.27:1.11:1.54:2.34:2.64	64	1	84	95	Methylation(KR)
1	1	P00004	G(+42.01)DVEK(+42.01)GKKIFV.Q	N	Y	90.75	60	0.5	10600000	0	0	0	962000	818000	768000	5220000	4560000	4800000	9660000	3350000	9190000	16200000	19700000	17700000	17600000	17800000	17200000	18500000	18400000	16900000	18300000	18300000	17900000	0:0:0:0.09:0.08:0.07:0.49:0.43:0.45:0.91:0.32:0.87:1.53:1.86:1.68:1.67:1.68:1.63:1.75:1.74:1.60:1.73:1.73:1.69	0	849000	4860000	7400000	17900000	17600000	17900000	18200000	0:0.08:0.46:0.70:1.69:1.66:1.69:1.72	64	1	1	11	Acetylation (Protein N-term); Acetylation (K)
1	1	P00004	T.WKEETLM.E	N	Y	81.27	60	0.5	9740000	0	0	0	1590000	1560000	1160000	6610000	6860000	6090000	13300000	12200000	10900000	17600000	21500000	20200000	18400000	14200000	16000000	18800000	14300000	14100000	5370000	6430000	6370000	0:0:0:0.16:0.16:0.12:0.68:0.70:0.63:1.37:1.25:1.12:1.81:2.21:2.07:1.89:1.46:1.65:1.94:1.47:1.45:0.55:0.66:0.65	0	1440000	6520000	12100000	19800000	16200000	15800000	6060000	0:0.15:0.67:1.25:2.03:1.66:1.62:0.62	64	1	59	65
1	1	P00004	G(+42.01)DVEKGKK(+14.02)IFVQ.K	N	Y	18.8	60	0.7	11300000	0	0	0	316000	112000	176000	1030000	3190000	2880000	7690000	6830000	2300000	6500000	19300000	19700000	23800000	7200000	25000000	25900000	25900000	23200000	11400000	30000000	29500000	0:0:0:0.03:0.02:0.02:0.09:0.28:0.25:0.68:0.60:0.20:0.57:1.71:1.74:2.10:0.64:2.21:2.29:2.28:2.05:1.01:2.65:2.60	0	235000	2370000	5610000	15200000	18700000	25000000	23600000	0:0.02:0.21:0.49:1.34:1.65:2.20:2.08	64	2	1	12	Acetylation (Protein N-term); Methylation(KR)
1	1	P00004	F.AGIKK(+14.02)KTEREDLIAYLK.K	N	Y	49.6	60	0.6	9110000	0	0	0	923000	1410000	897000	5370000	5950000	5280000	11900000	9320000	6930000	12000000	20500000	24200000	16100000	18100000	14800000	12600000	11300000	11700000	13600000	8470000	7540000	0:0:0:0.10:0.16:0.10:0.59:0.65:0.58:1.30:1.02:0.76:1.31:2.25:2.66:1.76:1.99:1.62:1.38:1.24:1.28:1.49:0.93:0.83	0	1080000	5530000	9370000	18900000	16300000	11900000	9860000	0:0.12:0.61:1.03:2.07:1.79:1.30:1.08	64	1	83	99	Methylation(KR)
1	1	P00004	K.KKTEREDLI.A	N	Y	26.85	60	0.7	11400000	0	0	0	0	0	0	593000	431000	417000	1710000	1760000	2080000	13500000	10500000	7700000	17200000	16600000	15600000	13900000	29700000	21300000	38200000	42600000	39800000	0:0:0:0:0:0:0.05:0.04:0.04:0.15:0.15:0.18:1.18:0.92:0.68:1.51:1.45:1.37:1.22:2.61:1.86:3.35:3.74:3.49	0	0	480000	1850000	10600000	16500000	21600000	40200000	0:0:0.04:0.16:0.93:1.44:1.90:3.53	64	2	87	95
1	1	P00004	G.ITWKEETLM.E	N	Y	71.64	60	0.8	7680000	0	0	0	0	0	0	5360000	4570000	4820000	9200000	8820000	6870000	13300000	13300000	12000000	12300000	10400000	12100000	11000000	12800000	14200000	12300000	10600000	10700000	0:0:0:0:0:0:0.70:0.59:0.63:1.20:1.15:0.89:1.73:1.73:1.56:1.60:1.35:1.57:1.43:1.66:1.85:1.60:1.38:1.39	0	0	4920000	8300000	12800000	11600000	12600000	11200000	0:0:0.64:1.08:1.67:1.51:1.64:1.46	64	1	57	65
1	1	P00004	F.AGIK(+14.02)KKTEREDLI.A	N	Y	28.6	60	0.6	7670000	0	0	0	151000	108000	0	1230000	1080000	1030000	3130000	2880000	2620000	16200000	11300000	10300000	1770000	16500000	15700000	12200000	22600000	17800000	22300000	3800000	21400000	0:0:0:0.02:0.02:0:0.16:0.14:0.13:0.41:0.38:0.34:2.11:1.47:1.34:0.23:2.15:2.05:1.59:2.95:2.32:2.91:0.50:2.79	0	129000	1120000	2880000	12600000	11300000	17500000	15800000	0:0.02:0.15:0.38:1.64:1.48:2.28:2.06	64	1	83	95	Methylation(KR)
1	1	P00004	K.TGPNLHGLF.G	N	Y	48.64	60	0.5	7620000	0	0	0	0	0	0	788000	862000	621000	3200000	3130000	2620000	15600000	13200000	12600000	13000000	10300000	12200000	17200000	8280000	21100000	22100000	6890000	19200000	0:0:0:0:0:0:0.10:0.11:0.08:0.42:0.41:0.34:2.05:1.73:1.66:1.70:1.35:1.60:2.25:1.09:2.77:2.91:0.90:2.52	0	0	757000	2980000	13800000	11800000	15500000	16100000	0:0:0.10:0.39:1.81:1.55:2.04:2.11	64	1	28	36
1	1	P00004	K.MIFAG.I	N	Y	28.5	60	0.6	7610000	0	0	0	1280000	1170000	1100000	5470000	5620000	5090000	9160000	8290000	8290000	11500000	13500000	12500000	11900000	10400000	11300000	11500000	11200000	10900000	10400000	11300000	10800000	0:0:0:0.17:0.15:0.14:0.72:0.74:0.67:1.20:1.09:1.09:1.51:1.77:1.65:1.57:1.37:1.49:1.52:1.47:1.43:1.36:1.48:1.42	0	1180000	5390000	8580000	12500000	11200000	11200000	10800000	0:0.16:0.71:1.13:1.64:1.48:1.47:1.42	64	1	80	84
1	1	P00004	H.GLF.G	N	Y	15.46	60	0.6	7530000	0	0	0	0	0	0	0	889000	642000	2780000	2530000	2360000	10500000	12300000	9690000	11900000	11900000	11800000	17100000	14500000	15200000	19800000	18700000	18000000	0:0:0:0:0:0:0:0.12:0.09:0.37:0.34:0.31:1.39:1.64:1.29:1.59:1.58:1.57:2.27:1.92:2.02:2.64:2.49:2.39	0	0	765000	2560000	10800000	11900000	15600000	18900000	0:0:0.10:0.34:1.43:1.57:2.06:2.50	64	1	34	36
1	1	P00004	L.HGLFG.R	N	Y	26.15	60	1	7320000	0	0	0	0	0	130000	1710000	1690000	0	4950000	4980000	4330000	14200000	14800000	13500000	14300000	13100000	14100000	15100000	13400000	15200000	10300000	10300000	9530000	0:0:0:0:0:0.02:0.23:0.23:0:0.68:0.68:0.59:1.94:2.02:1.85:1.96:1.79:1.92:2.06:1.83:2.08:1.41:1.40:1.30	0	130000	1700000	4750000	14200000	13800000	14600000	10000000	0:0.02:0.23:0.64:1.92:1.87:1.97:1.36	64	1	33	37
1	1	P00004	G(+42.01)DVEKGKKIFV.Q	N	Y	56.37	60	1	7080000	0	0	0	457000	433000	337000	2840000	3130000	3100000	6900000	6000000	5260000	10800000	10700000	12200000	12900000	10200000	11500000	11600000	12300000	12800000	12600000	12000000	12000000	0:0:0:0.06:0.06:0.05:0.40:0.44:0.44:0.97:0.85:0.74:1.52:1.52:1.72:1.83:1.44:1.62:1.64:1.74:1.80:1.78:1.69:1.70	0	409000	3020000	6050000	11200000	11500000	12200000	12200000	0:0.06:0.43:0.85:1.58:1.63:1.73:1.72	64	1	1	11	Acetylation (Protein N-term)
1	1	P00004	K.YIPGTKMIF.A	N	Y	61.85	60	0.8	6850000	0	0	0	0	0	0	4450000	5390000	4660000	8460000	7380000	8750000	14000000	14600000	13200000	11200000	9760000	12400000	12600000	3700000	11300000	11800000	941000	9920000	0:0:0:0:0:0:0.65:0.79:0.68:1.24:1.08:1.28:2.04:2.13:1.92:1.64:1.43:1.81:1.84:0.54:1.65:1.72:0.14:1.45	0	0	4830000	8200000	13900000	11100000	9180000	7540000	0:0:0.71:1.20:2.03:1.62:1.34:1.10	64	1	74	82
1	1	P00004	K.KTEREDLI.A	N	Y	29.83	60	0.8	6660000	0	0	0	0	0	0	434000	382000	322000	1660000	1480000	1160000	9350000	6350000	6030000	8080000	7930000	9890000	12300000	20400000	12200000	18300000	25400000	18200000	0:0:0:0:0:0:0.07:0.06:0.05:0.25:0.22:0.17:1.40:0.95:0.91:1.21:1.19:1.49:1.85:3.06:1.83:2.75:3.81:2.73	0	0	379000	1430000	7240000	8630000	15000000	20600000	0:0:0.06:0.22:1.09:1.30:2.25:3.10	64	1	88	95
1	1	P00004	G.IKKKTEREDLIAYLK.K	N	Y	38.22	60	0.6	10100000	0	0	0	367000	150000	0	3720000	4480000	4790000	9210000	7900000	8410000	15800000	15100000	14200000	23600000	15400000	17800000	19900000	12700000	20500000	21900000	12500000	14800000	0:0:0:0.04:0.02:0:0.37:0.44:0.47:0.91:0.78:0.83:1.56:1.49:1.40:2.32:1.52:1.76:1.97:1.26:2.02:2.16:1.24:1.46	0	379000	4330000	8510000	15100000	18900000	17700000	16400000	0:0.04:0.43:0.84:1.48:1.86:1.74:1.61	64	2	85	99
1	1	P00004	F.AGIKKKTER(+99.03)EDLIAYLK.K	N	Y	51.02	60	0.6	5840000	0	0	0	1940000	2080000	1700000	6190000	5570000	7670000	10300000	6490000	9260000	10100000	8750000	10600000	9590000	8790000	9770000	8150000	6810000	5600000	3510000	3430000	3710000	0:0:0:0.33:0.36:0.29:1.06:0.96:1.32:1.76:1.11:1.59:1.74:1.50:1.82:1.64:1.51:1.67:1.40:1.17:0.96:0.60:0.59:0.64	0	1910000	6480000	8670000	9830000	9380000	6850000	3550000	0:0.33:1.11:1.49:1.68:1.61:1.17:0.61	64	1	83	99	Form-Gly-Arg
1	1	P00004	A.GIK(+14.02)KKTEREDLIAYLK.K	N	Y	26.6	60	0.7	6270000	0	0	0	518000	593000	681000	2590000	3310000	3020000	7830000	6590000	6160000	8650000	12900000	12300000	11500000	9430000	10000000	6340000	9110000	9780000	12700000	6600000	9990000	0:0:0:0.08:0.09:0.11:0.41:0.53:0.48:1.25:1.05:0.98:1.38:2.06:1.96:1.83:1.50:1.59:1.01:1.45:1.56:2.03:1.05:1.59	0	768000	3050000	7010000	11400000	11100000	8410000	10900000	0:0.12:0.46:1.07:1.73:1.69:1.28:1.66	64	2	84	99	Methylation(KR)
1	1	P00004	R.EDLIAYLK.K	N	Y	50.43	60	0.5	5710000	0	0	0	0	0	0	1830000	1650000	1320000	3710000	4610000	3330000	10000000	11500000	11700000	9190000	5400000	9290000	9130000	9510000	12200000	13200000	8870000	10600000	0:0:0:0:0:0:0.32:0.29:0.23:0.65:0.81:0.58:1.76:2.01:2.05:1.61:0.95:1.63:1.60:1.67:2.14:2.31:1.55:1.85	0	0	1600000	3880000	11100000	7960000	10300000	10900000	0:0:0.28:0.68:1.94:1.39:1.80:1.90	64	1	92	99
1	1	P00004	K.M(+15.99)IFAG.I	N	Y	16.83	60	0.5	7270000	0	0	0	0	0	0	1780000	1800000	1460000	5790000	4860000	4410000	12200000	11500000	12400000	12400000	10700000	13700000	12700000	13900000	13600000	12900000	13600000	14700000	0:0:0:0:0:0:0.24:0.25:0.20:0.80:0.67:0.61:1.68:1.58:1.70:1.71:1.47:1.88:1.75:1.91:1.87:1.78:1.88:2.02	0	0	1770000	5020000	12000000	12300000	13400000	13800000	0:0:0.24:0.69:1.65:1.68:1.84:1.89	64	2	80	84	Oxidation (M)
1	1	P00004	T.GQAPGFT.Y	N	Y	19.12	60	0.3	5620000	0	0	0	386000	442000	340000	1460000	1630000	1500000	3450000	3130000	3210000	9020000	6970000	7850000	9700000	8460000	10900000	10700000	9740000	10100000	12200000	12800000	10900000	0:0:0:0.07:0.08:0.06:0.26:0.29:0.27:0.61:0.56:0.57:1.60:1.24:1.40:1.73:1.51:1.93:1.91:1.73:1.79:2.18:2.28:1.93	0	390000	1530000	3260000	7950000	9680000	10200000	12000000	0:0.07:0.27:0.58:1.41:1.72:1.81:2.13	64	1	41	47
1	1	P00004	D.LIAYLK.K	N	Y	60.84	60	0.6	5390000	0	0	0	1250000	790000	1130000	2030000	3010000	2200000	4640000	5070000	5330000	7640000	9170000	11100000	9560000	7760000	10700000	11700000	9020000	10000000	0	5810000	11400000	0:0:0:0.23:0.15:0.21:0.38:0.56:0.41:0.86:0.94:0.99:1.42:1.70:2.06:1.77:1.44:1.99:2.17:1.67:1.86:0:1.08:2.12	0	1050000	2410000	5010000	9300000	9350000	10200000	8610000	0:0.18:0.42:0.87:1.62:1.63:1.78:1.50	64	1	94	99
1	1	P00004	K.TEREDLI.A	N	Y	25.86	60	0.6	5100000	0	0	0	0	0	0	275000	282000	229000	1260000	1280000	966000	5300000	6130000	5620000	8210000	7720000	7080000	10400000	9320000	12300000	15300000	17200000	13600000	0:0:0:0:0:0:0.05:0.06:0.04:0.25:0.25:0.19:1.04:1.20:1.10:1.61:1.51:1.39:2.04:1.83:2.41:3.00:3.37:2.67	0	0	262000	1170000	5680000	7670000	10700000	15400000	0:0:0.05:0.23:1.11:1.50:2.09:3.01	64	1	89	95
1	1	P00004	A.GIKKKTEREDLIA.Y	N	Y	23.81	60	0.5	4940000	0	0	0	0	0	0	554000	386000	325000	1170000	1320000	1250000	7510000	8300000	4500000	5150000	7530000	6180000	10300000	11200000	9930000	12800000	15800000	14200000	0:0:0:0:0:0:0.11:0.08:0.07:0.24:0.27:0.25:1.52:1.68:0.91:1.04:1.53:1.25:2.10:2.28:2.01:2.59:3.21:2.87	0	0	421000	1250000	6770000	6290000	10500000	14300000	0:0:0.09:0.25:1.37:1.27:2.13:2.89	64	1	84	96
1	1	P00004	GDVEK(+70.01)GKKIFVQ.K	N	Y	39.83	60	0.6	4780000	0	0	0	0	161000	0	1300000	1030000	1200000	3280000	2920000	2270000	7760000	8540000	9220000	8840000	7390000	8050000	9040000	9920000	8790000	8650000	8040000	8290000	0:0:0:0:0.03:0:0.27:0.22:0.25:0.69:0.61:0.48:1.62:1.79:1.93:1.85:1.55:1.68:1.89:2.08:1.84:1.81:1.68:1.73	0	161000	1180000	2820000	8510000	8090000	9250000	8320000	0:0.03:0.25:0.59:1.78:1.69:1.93:1.74	64	1	1	12	N-pyruvic acid 2-iminyl
1	1	P00004	K.TGPNLH(+87.03)GLFG.R	N	Y	48.71	60	0.8	4760000	0	0	0	0	0	0	5180000	6140000	4420000	9320000	9530000	9610000	11400000	10100000	8980000	6990000	5470000	6800000	4570000	3780000	3770000	2760000	2770000	2750000	0:0:0:0:0:0:1.09:1.29:0.93:1.96:2.00:2.02:2.40:2.12:1.88:1.47:1.15:1.43:0.96:0.79:0.79:0.58:0.58:0.58	0	0	5240000	9480000	10200000	6420000	4040000	2760000	0:0:1.10:1.99:2.13:1.35:0.85:0.58	64	1	28	37	Form-Gly
1	1	P00004	F.GR(+198.06)KTGQ(+30.01)APGFT.Y	N	Y	27.98	60	0.4	4760000	0	116000	65300	5850000	4310000	4070000	14100000	11200000	10300000	13700000	11200000	13000000	6110000	4130000	4280000	3440000	2670000	3800000	0	1020000	963000	0	0	0	0:0.02:0.02:1.23:0.91:0.86:2.96:2.36:2.16:2.87:2.35:2.72:1.28:0.87:0.90:0.72:0.56:0.80:0:0.22:0.20:0:0:0	90600	4750000	11900000	12600000	4840000	3300000	994000	0	0.02:0.99:2.47:2.62:1.01:0.69:0.21:0	64	1	37	47	Form-Gly-Arg-double; Form-Methylol
1	1	P00004	T.EREDLIAYLK.K	N	Y	57.38	60	0.6	21700000	0	0	0	557000	548000	465000	5990000	5520000	5020000	13300000	10500000	12400000	36100000	40800000	31000000	38700000	25900000	36000000	40000000	33600000	50000000	53500000	36000000	44900000	0:0:0:0.03:0.03:0.02:0.28:0.25:0.23:0.61:0.48:0.57:1.67:1.88:1.43:1.78:1.20:1.66:1.84:1.55:2.30:2.46:1.66:2.07	0	523000	5510000	12100000	36000000	33500000	41200000	44800000	0:0.02:0.25:0.56:1.66:1.55:1.90:2.06	64	2	90	99
1	1	P00004	K.KKTEREDLIAYLK.K	N	Y	51.41	60	0.5	19700000	0	0	0	537000	445000	385000	6530000	4370000	5760000	14200000	13500000	11100000	24000000	38900000	31400000	40600000	25100000	36700000	39800000	38600000	38900000	41800000	28900000	31700000	0:0:0:0.03:0.02:0.02:0.33:0.22:0.29:0.72:0.69:0.57:1.22:1.97:1.59:2.06:1.27:1.86:2.02:1.96:1.97:2.12:1.47:1.61	0	456000	5550000	13000000	31400000	34100000	39100000	34100000	0:0.02:0.28:0.66:1.59:1.73:1.98:1.73	64	2	87	99
1	1	P00004	F.AGIKKKTEREDLIA.Y	N	Y	31.51	60	0.7	4500000	0	0	0	0	0	0	640000	728000	611000	1340000	1460000	1700000	5630000	3350000	5370000	5480000	9040000	8860000	5640000	11700000	7910000	11400000	13900000	13100000	0:0:0:0:0:0:0.14:0.16:0.14:0.30:0.32:0.38:1.25:0.75:1.20:1.22:2.01:1.97:1.25:2.60:1.76:2.53:3.10:2.92	0	0	660000	1500000	4790000	7790000	8400000	12800000	0:0:0.15:0.33:1.06:1.73:1.87:2.85	64	1	83	96
1	1	P00004	H.GLFGR(+198.06)KTG.Q	N	Y	44.63	60	0.5	4410000	0	0	0	638000	545000	503000	3910000	4120000	3900000	9170000	7550000	6800000	9470000	7320000	7900000	8570000	6810000	7570000	4920000	4570000	5600000	2110000	1970000	1800000	0:0:0:0.14:0.12:0.11:0.89:0.93:0.89:2.08:1.71:1.54:2.15:1.66:1.79:1.95:1.54:1.72:1.12:1.04:1.27:0.48:0.45:0.41	0	562000	3970000	7840000	8230000	7650000	5030000	1960000	0:0.13:0.90:1.78:1.87:1.74:1.14:0.45	64	1	34	41	Form-Gly-Arg-double
1	1	P00004	K.EETLME.Y	N	Y	17.92	60	0.3	4380000	0	0	0	779000	798000	736000	2060000	2290000	2180000	4550000	3530000	3530000	7470000	5800000	6270000	7820000	5990000	7430000	7290000	7040000	7330000	7790000	7210000	7350000	0:0:0:0.18:0.18:0.17:0.47:0.52:0.50:1.04:0.81:0.80:1.70:1.32:1.43:1.78:1.37:1.69:1.66:1.61:1.67:1.78:1.64:1.68	0	771000	2180000	3870000	6510000	7080000	7220000	7450000	0:0.18:0.50:0.88:1.49:1.61:1.65:1.70	64	1	61	66
1	1	P00004	G.RK(+24.00)TGQ(+87.03)APGFT.Y	N	Y	47.17	60	0.9	4320000	0	0	0	1120000	799000	504000	2650000	3020000	2680000	4450000	4160000	4380000	8090000	7090000	5380000	8660000	7630000	9100000	4730000	9300000	7780000	4480000	3570000	4220000	0:0:0:0.26:0.18:0.12:0.61:0.70:0.62:1.03:0.96:1.01:1.87:1.64:1.24:2.00:1.76:2.11:1.09:2.15:1.80:1.04:0.83:0.97	0	808000	2780000	4330000	6850000	8470000	7270000	4090000	0:0.19:0.64:1.00:1.59:1.96:1.68:0.95	64	1	38	47	Crosslink-KR; Form-Gly
1	1	P00004	E.REDLIAYLK.K	N	Y	34.81	60	0.7	4290000	0	0	0	0	0	0	929000	975000	850000	2670000	2470000	2970000	7540000	6890000	6800000	8050000	5010000	5540000	9100000	7370000	8390000	11100000	5910000	10300000	0:0:0:0:0:0:0.22:0.23:0.20:0.62:0.58:0.69:1.76:1.61:1.59:1.88:1.17:1.29:2.12:1.72:1.96:2.58:1.38:2.41	0	0	918000	2700000	7080000	6200000	8290000	9090000	0:0:0.21:0.63:1.65:1.45:1.93:2.12	64	1	91	99
1	1	P00004	T.YTDANKNKGITWK.E	N	Y	24.89	60	0.6	4260000	0	0	0	0	0	0	269000	269000	253000	980000	801000	870000	6450000	3900000	3320000	4170000	4600000	8830000	6490000	11600000	11200000	11000000	14800000	12200000	0:0:0:0:0:0:0.06:0.06:0.06:0.23:0.19:0.20:1.52:0.92:0.78:0.98:1.08:2.07:1.53:2.73:2.63:2.60:3.48:2.88	0	0	264000	883000	4550000	5860000	9780000	12700000	0:0:0.06:0.21:1.07:1.38:2.30:2.99	64	1	48	60
1	1	P00004	A.GIKKKTER(+99.03)EDLIAYLK.K	N	Y	44.77	60	0.6	3810000	0	0	0	894000	925000	1000000	4000000	4510000	4730000	6950000	4360000	5500000	6550000	5760000	7950000	6780000	6150000	6460000	4850000	3920000	3370000	2540000	1550000	2600000	0:0:0:0.23:0.24:0.26:1.05:1.19:1.24:1.83:1.14:1.44:1.72:1.51:2.09:1.78:1.61:1.70:1.27:1.03:0.89:0.67:0.41:0.68	0	941000	4420000	5600000	6750000	6460000	4050000	2230000	0:0.25:1.16:1.47:1.77:1.70:1.06:0.59	64	1	84	99	Form-Gly-Arg
1	1	P00004	K.M(+15.99)IFAGIKKKTEREDLIAYLK.K	N	Y	15.69	60	1	4830000	0	0	0	749000	0	290000	4790000	7060000	5860000	8970000	8890000	6650000	6180000	7780000	10600000	7500000	5530000	8950000	8770000	4300000	4010000	2900000	2730000	3490000	0:0:0:0.15:0:0.06:0.99:1.46:1.21:1.86:1.84:1.38:1.28:1.61:2.18:1.55:1.14:1.85:1.81:0.89:0.83:0.60:0.57:0.72	0	519000	6710000	8170000	8170000	7330000	6660000	3810000	0:0.10:1.30:1.58:1.58:1.42:1.29:0.74	64	2	80	99	Oxidation (M)
1	1	P00004	K.YIPGTKM(+15.99)IF.A	N	Y	16.39	60	0.5	4020000	0	0	0	0	0	0	817000	1110000	851000	2430000	2600000	2870000	7260000	7270000	6980000	8140000	6370000	6340000	9510000	5650000	7530000	9010000	4550000	7310000	0:0:0:0:0:0:0.20:0.28:0.21:0.60:0.65:0.71:1.80:1.81:1.73:2.02:1.58:1.58:2.36:1.40:1.87:2.24:1.13:1.82	0	0	926000	2630000	7170000	6950000	16100000	6960000	0:0:0.18:0.52:1.41:1.37:3.16:1.37	64	2	74	82	Oxidation (M)
1	1	P00004	F.AGIKKK(+24.00)TEREDLI.A	N	Y	31.97	60	0.6	3580000	0	0	0	291000	270000	196000	1410000	1750000	1190000	4020000	3080000	3190000	6780000	4720000	5190000	6140000	6280000	6010000	5550000	8840000	5210000	5530000	6000000	4330000	0:0:0:0.08:0.08:0.05:0.39:0.49:0.33:1.12:0.86:0.89:1.89:1.32:1.45:1.71:1.75:1.68:1.55:2.47:1.46:1.54:1.67:1.21	0	252000	1450000	3430000	5560000	6140000	6530000	5290000	0:0.07:0.40:0.96:1.55:1.71:1.82:1.48	64	1	83	95	Crosslink-KR
1	1	P00004	G.RK(+12.00)TGQAPGFT.Y	N	Y	24.56	60	0.7	3570000	0	0	0	224000	0	139000	698000	591000	99500	1060000	1070000	962000	4230000	3730000	2800000	5420000	5120000	6680000	4000000	9600000	8570000	10900000	9560000	10300000	0:0:0:0.06:0:0.04:0.20:0.17:0.03:0.30:0.30:0.27:1.18:1.04:0.78:1.52:1.43:1.87:1.12:2.69:2.40:3.05:2.68:2.88	0	181000	463000	1030000	3590000	5740000	7390000	10200000	0:0.05:0.13:0.29:1.00:1.60:2.06:2.86	64	1	38	47	Crosslink-KY
1	1	P00004	K.YIPGTKM(+15.99)IFA.G	N	Y	18.76	60	0.9	3550000	0	0	0	0	0	0	993000	989000	749000	2330000	2410000	2240000	5580000	6290000	5980000	6900000	5780000	5490000	7200000	6030000	5950000	7750000	6710000	5940000	0:0:0:0:0:0:0.28:0.28:0.21:0.66:0.68:0.63:1.57:1.77:1.68:1.94:1.63:1.54:2.03:1.70:1.67:2.18:1.89:1.67	0	0	910000	2330000	5950000	6060000	6390000	6800000	0:0:0.26:0.65:1.67:1.70:1.80:1.91	64	1	74	83	Oxidation (M)
1	1	P00004	A.GIKKK(+24.00)TEREDLI.A	N	Y	33.91	60	0.4	3510000	0	0	0	333000	359000	124000	1300000	1560000	1020000	3060000	2980000	2730000	6260000	4240000	5070000	7540000	4490000	4620000	6040000	9640000	7040000	5120000	6390000	4350000	0:0:0:0.09:0.10:0.04:0.37:0.45:0.29:0.87:0.85:0.78:1.78:1.21:1.44:2.15:1.28:1.31:1.72:2.75:2.01:1.46:1.82:1.24	0	272000	1290000	2920000	5190000	5550000	7580000	5290000	0:0.08:0.37:0.83:1.48:1.58:2.16:1.51	64	1	84	95	Crosslink-KR
1	1	P00004	F.AGIKKKTER(+99.03)EDLI.A	N	Y	17.78	60	0.9	4100000	0	0	0	283000	142000	174000	1330000	1200000	1020000	1680000	2550000	3390000	8290000	6840000	4810000	6870000	7600000	6990000	4650000	11100000	8580000	7070000	7590000	6250000	0:0:0:0.07:0.03:0.04:0.32:0.29:0.25:0.41:0.62:0.83:2.02:1.67:1.17:1.67:1.85:1.70:1.13:2.71:2.09:1.72:1.85:1.52	0	200000	1230000	2540000	6650000	7150000	8120000	6970000	0:0.05:0.30:0.62:1.62:1.74:1.98:1.70	64	2	83	95	Form-Gly-Arg
1	1	P00004	K.KKTER(+99.03)EDLIAYLK.K	N	Y	32.53	60	0.8	3320000	0	0	0	407000	323000	195000	1960000	1790000	2880000	4440000	3540000	3600000	5370000	6190000	6550000	6860000	5910000	4710000	5850000	5080000	6000000	3200000	2160000	2680000	0:0:0:0.12:0.10:0.06:0.59:0.54:0.87:1.34:1.07:1.08:1.62:1.86:1.97:2.07:1.78:1.42:1.76:1.53:1.81:0.96:0.65:0.81	0	308000	2210000	3860000	6040000	5830000	5640000	2680000	0:0.09:0.67:1.16:1.82:1.75:1.70:0.81	64	1	87	99	Form-Gly-Arg
1	1	P00004	A.GIKKKTER(+99.03)EDLI.A	N	Y	27.33	60	0.5	3210000	0	0	0	102000	54000	144000	931000	626000	689000	1490000	1450000	1630000	5810000	5290000	4770000	6020000	4450000	6190000	4160000	9740000	7110000	5360000	6380000	4670000	0:0:0:0.03:0.02:0.04:0.29:0.19:0.21:0.46:0.45:0.51:1.81:1.65:1.49:1.88:1.38:1.93:1.29:3.03:2.21:1.67:1.99:1.46	0	100000	749000	1520000	5290000	5550000	7000000	5470000	0:0.03:0.23:0.47:1.65:1.73:2.18:1.70	64	1	84	95	Form-Gly-Arg
1	1	P00004	T.YTDANKNKGITWKEETLM.E	N	Y	39.46	60	0.6	3200000	0	0	0	756000	912000	949000	1970000	2300000	1450000	3290000	2750000	3300000	5060000	6210000	5250000	6440000	4300000	4350000	4780000	4680000	5530000	4030000	4810000	3620000	0:0:0:0.24:0.29:0.30:0.62:0.72:0.45:1.03:0.86:1.03:1.58:1.94:1.64:2.01:1.34:1.36:1.50:1.46:1.73:1.26:1.50:1.13	0	873000	1910000	3110000	5510000	5030000	5000000	4150000	0:0.27:0.60:0.97:1.72:1.57:1.56:1.30	64	1	48	65
1	1	P00004	H.GLFGRKTG.Q	N	Y	34.48	60	0.5	3180000	0	0	0	0	0	0	382000	317000	310000	692000	675000	715000	2810000	2130000	2130000	2820000	2750000	4860000	4040000	8400000	6790000	10300000	11900000	14400000	0:0:0:0:0:0:0.12:0.10:0.10:0.22:0.21:0.22:0.88:0.67:0.67:0.89:0.87:1.53:1.27:2.64:2.14:3.23:3.74:4.51	0	0	336000	694000	2360000	3480000	6410000	12200000	0:0:0.11:0.22:0.74:1.09:2.02:3.83	64	1	34	41
1	1	P00004	G(+42.01)DVEKGK(+42.01)KIFV.Q	N	Y	30.67	60	0.6	3120000	0	0	0	320000	296000	248000	1990000	1540000	1430000	3370000	155000	2870000	5610000	5330000	5880000	5660000	4910000	4890000	5630000	5280000	4980000	5020000	4580000	4840000	0:0:0:0.10:0.10:0.08:0.64:0.49:0.46:1.08:0.05:0.92:1.80:1.71:1.88:1.82:1.57:1.57:1.81:1.69:1.60:1.61:1.47:1.55	0	288000	1650000	2130000	5610000	5150000	5300000	4810000	0:0.09:0.53:0.68:1.80:1.65:1.70:1.54	64	1	1	11	Acetylation (Protein N-term); Acetylation (K)
1	1	P00004	T.GPNLHGLFG.R	N	Y	48.51	60	0.6	3010000	0	0	0	0	0	0	1060000	1160000	1000000	2800000	2490000	2790000	6600000	4660000	6010000	4830000	3260000	4110000	4940000	4720000	5200000	5160000	5310000	6190000	0:0:0:0:0:0:0.35:0.39:0.33:0.93:0.83:0.93:2.19:1.55:2.00:1.60:1.08:1.36:1.64:1.57:1.73:1.71:1.76:2.05	0	0	1080000	2700000	5760000	4070000	4950000	5550000	0:0:0.36:0.89:1.91:1.35:1.64:1.84	64	1	29	37
1	1	P00004	G.IKK(+14.02)KTEREDLI.A	N	Y	15.32	60	0.8	2970000	0	0	0	0	0	0	221000	242000	181000	560000	604000	791000	3030000	3620000	2990000	2910000	4670000	4480000	3750000	7540000	6490000	8750000	10600000	9900000	0:0:0:0:0:0:0.07:0.08:0.06:0.19:0.20:0.27:1.02:1.22:1.01:0.98:1.57:1.51:1.26:2.54:2.18:2.94:3.57:3.33	0	0	215000	652000	3220000	4020000	5930000	9760000	0:0:0.07:0.22:1.08:1.35:1.99:3.28	64	1	85	95	Methylation(KR)
1	1	P00004	K.IFVQ.K	N	Y	9.16	60	0.6	2970000	0	0	0	0	0	0	0	268000	222000	817000	738000	734000	3700000	3300000	3390000	5010000	4460000	4850000	6230000	5720000	6940000	8820000	8020000	8060000	0:0:0:0:0:0:0:0.09:0.07:0.27:0.25:0.25:1.25:1.11:1.14:1.69:1.50:1.63:2.10:1.93:2.34:2.97:2.70:2.71	0	0	245000	763000	3460000	4770000	6300000	8300000	0:0:0.08:0.26:1.16:1.60:2.11:2.79	64	1	9	12
1	1	P00004	K.M(+31.99)IFA.G	N	Y	8.68	60	0.8	2700000	0	0	0	0	0	0	394000	345000	0	1500000	1260000	1200000	3810000	4350000	4480000	4710000	4160000	4420000	5910000	4750000	5340000	5650000	6080000	6430000	0:0:0:0:0:0:0.15:0.13:0:0.56:0.47:0.44:1.41:1.61:1.66:1.74:1.54:1.64:2.19:1.76:1.98:2.09:2.25:2.38	0	0	369000	1320000	4210000	4430000	5330000	6050000	0:0:0.14:0.49:1.55:1.63:1.96:2.23	64	1	80	83	Sulphone
1	1	P00004	G.RKTGQ(+87.03)APGFT.Y	N	Y	34.06	60	0.5	2660000	0	0	0	1840000	650000	838000	3520000	2890000	2940000	3750000	3890000	4460000	5680000	6760000	3910000	4160000	4790000	5020000	2400000	2800000	2450000	421000	340000	389000	0:0:0:0.69:0.24:0.31:1.32:1.08:1.10:1.41:1.46:1.68:2.13:2.54:1.47:1.56:1.80:1.89:0.90:1.05:0.92:0.16:0.13:0.15	0	1110000	3110000	4040000	5450000	4660000	2550000	383000	0:0.42:1.17:1.52:2.05:1.75:0.96:0.14	64	1	38	47	Form-Gly
1	1	P00004	K.KTER(+99.03)EDLIAYLK.K	N	Y	36.97	60	0.9	2650000	0	0	0	320000	448000	393000	1830000	1670000	1530000	3700000	2720000	2770000	4500000	5280000	6370000	4960000	3650000	3970000	4960000	4160000	4110000	2480000	1660000	2140000	0:0:0:0.12:0.17:0.15:0.69:0.63:0.58:1.39:1.03:1.04:1.70:1.99:2.40:1.87:1.38:1.50:1.87:1.57:1.55:0.94:0.63:0.81	0	387000	1680000	3060000	5380000	4200000	4410000	2100000	0:0.15:0.63:1.15:2.03:1.58:1.66:0.79	64	1	88	99	Form-Gly-Arg
1	1	P00004	T.WK(+12.00)EETLM.E	N	Y	24.58	60	0.6	4960000	0	0	0	616000	640000	506000	1810000	1730000	1800000	3220000	2620000	2130000	5610000	6470000	6980000	6610000	5750000	5740000	9630000	8480000	7970000	16300000	12700000	11700000	0:0:0:0.12:0.13:0.10:0.36:0.35:0.36:0.65:0.53:0.43:1.13:1.31:1.41:1.33:1.16:1.16:1.94:1.71:1.61:3.28:2.57:2.35	0	587000	1780000	2760000	6350000	6030000	8690000	24100000	0:0.09:0.28:0.44:1.01:0.96:1.38:3.83	64	2	59	65	Crosslink-KY
1	1	P00004	F.AGIKKKTEREDLI.A	N	Y	22.66	52.04	0.7	42400000	0	0	78400	899000	361000	412000	6400000	3710000	3780000	12700000	10000000	14800000	62000000	34000000	42600000	51300000	69100000	72000000	89700000	106000000	97600000	112000000	127000000	101000000	0:0:0.02:0.02:0.02:0.02:0.15:0.09:0.09:0.30:0.24:0.35:1.46:0.80:1.01:1.21:1.63:1.70:2.12:2.49:2.30:2.63:2.99:2.38	78400	557000	4880000	12800000	46200000	64100000	97700000	113000000	0.02:0.02:0.11:0.30:1.09:1.51:2.30:2.66	64	3	83	95
1	1	P00004	K.M(+15.99)IF.A	N	Y	11.66	60	0.5	9090000	0	0	0	0	0	0	1620000	1790000	1430000	5470000	4660000	4240000	12800000	14300000	14100000	14900000	14100000	14800000	18800000	17000000	17900000	19200000	20400000	20700000	0:0:0:0:0:0:0.18:0.20:0.16:0.60:0.51:0.47:1.41:1.57:1.55:1.64:1.55:1.63:2.07:1.88:1.96:2.11:2.24:2.28	0	0	1610000	4790000	13700000	14600000	17900000	20100000	0:0:0.18:0.53:1.51:1.61:1.97:2.21	64	2	80	82	Oxidation (M)
1	1	P00004	K.MIFAGIKKKTEREDLIAYLK.K	N	Y	9.5	60	1.2	3110000	0	0	0	3740000	5970000	4060000	7640000	6550000	8320000	5730000	6210000	4920000	2360000	3900000	4070000	3150000	1370000	0	1640000	0	2060000	1480000	829000	702000	0:0:0:1.20:1.92:1.31:2.46:2.10:2.67:1.84:2.00:1.58:0.76:1.25:1.31:1.01:0.44:0:0.53:0:0.66:0.48:0.27:0.23	0	4590000	7510000	6310000	3880000	2260000	2310000	1000000	0:1.32:2.16:1.81:1.11:0.65:0.66:0.29	64	2	80	99
1	1	P00004	N.LHGLFG.R	N	Y	29.52	60	0.7	2360000	0	0	0	0	0	0	571000	587000	0	1540000	1410000	1210000	3310000	3860000	4120000	4310000	3420000	4140000	5410000	4420000	4450000	4750000	4230000	4950000	0:0:0:0:0:0:0.24:0.25:0:0.65:0.60:0.51:1.40:1.63:1.74:1.82:1.45:1.75:2.29:1.87:1.88:2.01:1.79:2.10	0	0	579000	1390000	3760000	3950000	4760000	4640000	0:0:0.24:0.58:1.58:1.66:2.00:1.95	64	1	32	37
1	1	P00004	F.AGIKKKTEREDLIAY.L	N	Y	30.36	60	0.7	2320000	0	0	0	0	0	0	456000	406000	293000	1950000	1120000	1160000	3380000	2580000	2240000	2610000	2780000	3210000	3100000	9160000	3400000	3170000	11300000	3360000	0:0:0:0:0:0:0.20:0.17:0.13:0.84:0.48:0.50:1.46:1.11:0.97:1.13:1.20:1.38:1.33:3.95:1.46:1.37:4.89:1.45	0	0	385000	1410000	2740000	2870000	5220000	5960000	0:0:0.17:0.61:1.18:1.23:2.25:2.57	64	1	83	97
1	1	P00004	G.RKTGQ(+30.01)APGFT.Y	N	Y	25.62	60	0.8	2260000	0	0	0	259000	222000	248000	858000	608000	749000	819000	934000	1230000	2760000	1380000	1720000	2450000	3150000	3680000	3090000	5010000	5190000	7270000	5880000	6800000	0:0:0:0.11:0.10:0.11:0.38:0.27:0.33:0.36:0.41:0.55:1.22:0.61:0.76:1.08:1.39:1.63:1.37:2.21:2.29:3.21:2.60:3.00	0	243000	738000	995000	1950000	3090000	4430000	6650000	0:0.11:0.33:0.44:0.86:1.37:1.96:2.94	64	1	38	47	Form-Methylol
1	1	P00004	L.EN(+87.03)PKKYIPGTK.M	N	Y	11.17	60	0.6	2220000	0	0	0	807000	416000	670000	3640000	2830000	3620000	2390000	2860000	2610000	2420000	4310000	2610000	2250000	5930000	3180000	1790000	4160000	2440000	1460000	1560000	1440000	0:0:0:0.36:0.19:0.30:1.63:1.27:1.63:1.07:1.28:1.17:1.09:1.94:1.17:1.01:2.67:1.43:0.80:1.87:1.10:0.66:0.70:0.65	0	631000	3360000	2620000	3110000	3790000	2800000	1490000	0:0.28:1.51:1.18:1.40:1.70:1.26:0.67	64	1	69	79	Form-Gly
1	1	P00004	T.EREDLI.A	N	Y	25.68	60	1.1	2160000	0	0	0	0	0	0	0	0	0	525000	463000	416000	2510000	2680000	2590000	3370000	3620000	3260000	4340000	4410000	4210000	6030000	7950000	5550000	0:0:0:0:0:0:0:0:0:0.24:0.21:0.19:1.16:1.24:1.20:1.56:1.67:1.51:2.01:2.04:1.95:2.79:3.68:2.57	0	0	0	468000	2590000	3420000	4320000	6510000	0:0:0:0.22:1.20:1.58:2.00:3.01	64	1	90	95
1	1	P00004	T.WK(+14.02)EETLM.E	N	Y	23.31	60	0.3	2080000	0	0	0	347000	436000	317000	1460000	1520000	1290000	3370000	2640000	2510000	4160000	4580000	4510000	4030000	3250000	3530000	3490000	3230000	3210000	1130000	0	1010000	0:0:0:0.17:0.21:0.15:0.70:0.73:0.62:1.62:1.27:1.20:1.99:2.20:2.16:1.93:1.56:1.70:1.67:1.55:1.54:0.54:0:0.49	0	366000	1420000	2840000	4420000	3600000	3310000	1070000	0:0.17:0.67:1.33:2.07:1.69:1.56:0.50	64	1	59	65	Methylation(KR)
1	1	P00004	K.IFV.Q	N	Y	6.02	60	1	2070000	0	0	0	0	0	0	531000	0	0	1320000	1220000	1090000	2890000	3090000	2880000	3470000	3100000	3240000	4400000	3800000	4260000	4650000	5000000	4840000	0:0:0:0:0:0:0.26:0:0:0.64:0.59:0.53:1.40:1.49:1.39:1.67:1.49:1.56:2.12:1.83:2.06:2.24:2.41:2.33	0	0	531000	1210000	2950000	3270000	4160000	4830000	0:0:0.25:0.57:1.39:1.54:1.96:2.28	64	1	9	11
1	1	P00004	G(+42.01)DVEKGKKIFVQ(+87.03).K	N	Y	15.4	60	0.7	2050000	0	0	0	515000	658000	518000	3300000	2870000	2680000	5190000	5420000	4750000	4660000	2980000	3490000	3040000	2160000	2790000	847000	826000	815000	591000	391000	691000	0:0:0:0.25:0.32:0.25:1.61:1.40:1.31:2.53:2.64:2.32:2.27:1.46:1.70:1.48:1.06:1.36:0.41:0.40:0.40:0.29:0.19:0.34	0	564000	2950000	5120000	3710000	2660000	829000	558000	0:0.28:1.44:2.50:1.81:1.30:0.40:0.27	64	1	1	12	Acetylation (Protein N-term); Form-Gly
1	1	P00004	A.GIKKKTEREDLIAY.L	N	Y	21.47	60	0.7	2040000	0	0	0	0	0	0	325000	238000	239000	1210000	856000	666000	2630000	2320000	1920000	2380000	2380000	3250000	2570000	7080000	3120000	4040000	10700000	2980000	0:0:0:0:0:0:0.16:0.12:0.12:0.59:0.42:0.33:1.29:1.14:0.94:1.17:1.17:1.59:1.26:3.47:1.53:1.98:5.26:1.46	0	0	268000	911000	2290000	2670000	4250000	5910000	0:0:0.13:0.45:1.12:1.31:2.09:2.90	64	1	84	97
1	1	P00004	A.G(+42.01)IK(+14.02)KKTEREDLI.A	N	Y	15.02	60	0.9	1940000	0	0	0	0	0	0	0	0	0	331000	240000	172000	2190000	1330000	1510000	2540000	2680000	3040000	3140000	5120000	4720000	6920000	6760000	5820000	0:0:0:0:0:0:0:0:0:0.17:0.12:0.09:1.13:0.68:0.78:1.31:1.38:1.57:1.62:2.64:2.44:3.57:3.49:3.00	0	0	0	248000	1670000	2750000	4330000	6500000	0:0:0:0.13:0.86:1.42:2.23:3.35	64	1	84	95	Acetylation (N-term); Methylation(KR)
1	1	P00004	K.TER(+99.03)EDLIAYLK.K	N	Y	19.02	60	0.6	1870000	0	0	0	0	193000	0	1320000	1290000	987000	2710000	0	2160000	4900000	3580000	4160000	3430000	2460000	3760000	3950000	2100000	3410000	2570000	1880000	0	0:0:0:0:0.10:0:0.71:0.69:0.53:1.45:0:1.16:2.62:1.91:2.22:1.83:1.32:2.01:2.11:1.12:1.83:1.38:1.01:0	0	193000	1200000	2440000	4210000	3220000	3150000	2230000	0:0.09:0.58:1.17:2.02:1.55:1.52:1.07	64	1	89	99	Form-Gly-Arg
1	1	P00004	G.ITW(+15.99)KEETLM.E	N	Y	13.55	60	0.6	3740000	0	0	0	189000	160000	202000	1540000	1110000	1460000	3060000	3210000	2950000	5750000	6380000	6840000	6660000	5650000	6500000	8290000	6920000	7220000	5980000	5490000	4180000	0:0:0:0.05:0.04:0.05:0.41:0.30:0.39:0.82:0.86:0.79:1.54:1.71:1.83:1.78:1.51:1.74:2.22:1.85:1.93:1.60:1.47:1.12	0	184000	1370000	3070000	6320000	6270000	7480000	5220000	0:0.05:0.37:0.82:1.69:1.68:2.00:1.40	64	2	57	65	Oxidation (HW)
1	1	P00004	G.ITWK(+14.02)EETLM.E	N	Y	41.49	60	0.7	1840000	0	0	0	0	0	0	1360000	1190000	1290000	2570000	2210000	2440000	3110000	3500000	2780000	2670000	2800000	2520000	3140000	2650000	2500000	2410000	2490000	2500000	0:0:0:0:0:0:0.74:0.65:0.70:1.40:1.20:1.33:1.69:1.91:1.51:1.45:1.52:1.37:1.71:1.44:1.36:1.31:1.35:1.36	0	0	1280000	2410000	3130000	2660000	2760000	2470000	0:0:0.70:1.31:1.70:1.45:1.50:1.34	64	1	57	65	Methylation(KR)
1	1	P00004	F.AGIKKKTEREDLIAYL.K	N	Y	29.37	60	0.6	1820000	0	0	0	0	0	0	1000000	914000	622000	1120000	1480000	1680000	2930000	3390000	3030000	4070000	2210000	3220000	4490000	3340000	2670000	4800000	2760000	0	0:0:0:0:0:0:0.55:0.50:0.34:0.61:0.81:0.92:1.61:1.86:1.67:2.23:1.21:1.77:2.47:1.83:1.47:2.64:1.51:0	0	0	847000	1430000	3120000	3160000	3500000	3780000	0:0:0.43:0.72:1.57:1.60:1.77:1.91	64	1	83	98
1	1	P00004	K.M(+15.99)IFAGIKKKTEREDLI.A	N	Y	32.42	60	0.5	1810000	0	0	0	0	0	0	854000	802000	965000	2330000	1590000	1530000	2430000	4430000	3410000	2620000	2650000	3930000	3750000	3000000	2800000	2160000	2070000	2210000	0:0:0:0:0:0:0.47:0.44:0.53:1.29:0.88:0.84:1.34:2.45:1.88:1.44:1.46:2.17:2.07:1.65:1.54:1.19:1.14:1.22	0	0	874000	1820000	3430000	3060000	3180000	2140000	0:0:0.48:1.00:1.89:1.69:1.75:1.18	64	1	80	95	Oxidation (M)
1	1	P00004	T.YTDAN(+87.03)KN(+87.03)KGITWK.E	N	Y	17.22	32.41	0.7	1800000	0	85000	0	1440000	618000	972000	3410000	96400	2840000	4460000	3460000	5400000	4050000	672000	2110000	2630000	2260000	2570000	830000	1810000	1350000	742000	697000	593000	0:0.05:0:0.80:0.34:0.54:1.90:0.05:1.58:2.48:1.93:3.01:2.26:0.37:1.18:1.47:1.26:1.43:0.46:1.01:0.75:0.41:0.39:0.33	85000	1010000	2110000	4440000	2280000	2490000	1330000	678000	0.05:0.56:1.17:2.46:1.26:1.38:0.74:0.38	52.22	1	48	60	Form-Gly
1	1	P00004	A.GIKKKTEREDLIAYL.K	N	Y	22.56	60	0.7	1790000	0	0	0	0	0	0	839000	707000	279000	1050000	1370000	1460000	2390000	3230000	3380000	3580000	1540000	3390000	4010000	2990000	3120000	4090000	2710000	2880000	0:0:0:0:0:0:0.47:0.39:0.16:0.59:0.77:0.81:1.34:1.80:1.88:2.00:0.86:1.89:2.24:1.67:1.74:2.28:1.51:1.61	0	0	608000	1290000	3000000	2840000	3370000	3230000	0:0:0.34:0.72:1.67:1.58:1.88:1.80	64	1	84	98
1	1	P00004	L.ENPKKYIPGTK.M	N	Y	6.96	60	0.7	1730000	0	0	0	105000	0	0	450000	549000	346000	605000	584000	944000	2350000	1920000	1110000	2490000	2160000	2920000	1680000	4960000	3440000	5110000	3970000	5900000	0:0:0:0.06:0:0:0.26:0.32:0.20:0.35:0.34:0.54:1.36:1.11:0.64:1.44:1.24:1.68:0.97:2.86:1.98:2.95:2.29:3.41	0	105000	448000	711000	1800000	2520000	3360000	5000000	0:0.06:0.26:0.41:1.03:1.45:1.93:2.87	64	1	69	79
1	1	P00004	G.IKKKTEREDLIA.Y	N	Y	9.92	60	0.5	1720000	0	0	0	0	0	0	0	110000	0	247000	424000	324000	3080000	1620000	1850000	1930000	3180000	3180000	2240000	3570000	3420000	5290000	5120000	5800000	0:0:0:0:0:0:0:0.06:0:0.14:0.25:0.19:1.78:0.94:1.07:1.12:1.84:1.84:1.30:2.07:1.99:3.07:2.97:3.36	0	0	110000	331000	2180000	2760000	3080000	5410000	0:0:0.06:0.19:1.26:1.59:1.77:3.12	64	1	85	96
1	1	P00004	G(+42.01)DVEKGK(+42.01)K.I	N	Y	23.07	60	0.5	1720000	0	0	0	222000	140000	140000	1040000	704000	449000	816000	1040000	1470000	3180000	3070000	2220000	1980000	4790000	2610000	2370000	4210000	2160000	3240000	2630000	2780000	0:0:0:0.13:0.08:0.08:0.61:0.41:0.26:0.47:0.60:0.86:1.85:1.79:1.29:1.15:2.79:1.52:1.38:2.45:1.25:1.88:1.53:1.62	0	167000	731000	1110000	2820000	3130000	2910000	2880000	0:0.10:0.43:0.65:1.64:1.82:1.69:1.68	64	1	1	8	Acetylation (Protein N-term); Acetylation (K)
1	1	P00004	K.KTEREDLIAYLK(+14.02).K	N	Y	10.16	60	0.9	1690000	0	0	0	0	0	0	510000	522000	390000	1180000	1150000	927000	2910000	2730000	3080000	2810000	2320000	3170000	3530000	2860000	2990000	3050000	2300000	4190000	0:0:0:0:0:0:0.30:0.31:0.23:0.70:0.68:0.55:1.72:1.62:1.82:1.66:1.37:1.87:2.09:1.69:1.76:1.80:1.36:2.47	0	0	474000	1080000	2910000	2770000	3130000	3180000	0:0:0.28:0.64:1.72:1.64:1.85:1.88	64	1	88	99	Methylation(KR)
1	1	P00004	T.GPNLHGLF.G	N	Y	16.93	60	0.6	1640000	0	0	0	0	0	0	0	217000	0	687000	548000	748000	3240000	2480000	2450000	3000000	2440000	3030000	3610000	1960000	4000000	5610000	1440000	3870000	0:0:0:0:0:0:0:0.13:0:0.42:0.33:0.46:1.98:1.51:1.50:1.83:1.49:1.85:2.20:1.20:2.44:3.43:0.88:2.36	0	0	217000	661000	2720000	2820000	3190000	3640000	0:0:0.13:0.40:1.64:1.70:1.92:2.20	64	1	29	36
1	1	P00004	F.G(+42.01)RKTGQAPGFT.Y	N	Y	18.79	60	0.7	1640000	0	0	0	238000	150000	197000	742000	846000	550000	1140000	1160000	1350000	3130000	2230000	84100	3290000	2900000	4140000	1990000	3880000	4040000	2860000	2280000	2070000	0:0:0:0.15:0.09:0.12:0.45:0.52:0.34:0.70:0.71:0.83:1.91:1.36:0.05:2.01:1.77:2.53:1.22:2.37:2.47:1.75:1.39:1.26	0	195000	713000	1220000	1810000	3450000	3310000	2400000	0:0.12:0.44:0.75:1.11:2.10:2.02:1.47	64	1	37	47	Acetylation (N-term)
1	1	P00004	T.YTDANKNKGIT.W	N	Y	12.73	60	0.6	4310000	0	0	0	0	0	0	69800	138000	0	581000	243000	184000	1970000	0	5200000	6960000	10100000	9730000	8770000	2560000	14400000	11800000	13800000	16900000	0:0:0:0:0:0:0.02:0.03:0:0.13:0.06:0.04:0.46:0:1.21:1.62:2.34:2.26:2.04:0.59:3.35:2.73:3.21:3.92	0	0	104000	509000	4550000	8930000	8590000	14200000	0:0:0.02:0.11:0.99:1.94:1.86:3.08	64	2	48	58
1	1	P00004	K.M(+15.99)IFAGIK.K	N	Y	15.54	60	0.8	2640000	0	0	0	0	0	0	563000	840000	728000	2430000	2130000	2240000	4880000	5230000	5050000	4970000	4260000	5270000	4850000	3790000	5230000	4580000	2510000	3860000	0:0:0:0:0:0:0.21:0.32:0.28:0.92:0.81:0.85:1.85:1.98:1.91:1.88:1.61:1.99:1.84:1.44:1.98:1.73:0.95:1.46	0	0	777000	2270000	5050000	4830000	4630000	3650000	0:0:0.29:0.86:1.91:1.82:1.74:1.38	64	2	80	86	Oxidation (M)
1	1	P00004	L.IAYLK.K	N	Y	23.46	60	0.9	1590000	0	0	0	206000	0	177000	435000	484000	444000	1090000	1000000	949000	2950000	2140000	2090000	2620000	2750000	3290000	2930000	2750000	2840000	3170000	2760000	3210000	0:0:0:0.13:0:0.11:0.27:0.30:0.28:0.68:0.63:0.59:1.85:1.34:1.31:1.64:1.72:2.06:1.84:1.72:1.78:1.99:1.73:2.01	0	191000	455000	1010000	2390000	2880000	2840000	3050000	0:0.12:0.28:0.63:1.49:1.80:1.77:1.90	64	1	95	99
1	1	P00004	H.GLFGRK(+12.00)TGQ(+.98)A.P	N	Y	26.63	60	0.7	1580000	0	0	0	323000	322000	285000	1690000	1860000	1800000	3680000	2900000	2790000	3390000	2620000	2730000	2810000	2290000	2640000	1840000	0	1690000	811000	766000	758000	0:0:0:0.20:0.20:0.18:1.07:1.17:1.13:2.33:1.83:1.76:2.14:1.65:1.72:1.77:1.44:1.67:1.17:0:1.07:0.51:0.48:0.48	0	310000	1780000	3130000	2910000	2580000	1770000	778000	0:0.19:1.07:1.89:1.76:1.56:1.07:0.47	64	1	34	43	Crosslink-KY; Deamidation (NQ)
1	1	P00004	T.EREDLIAYLK(+14.02).K	N	Y	8.14	60	0.3	1740000	0	0	0	0	0	0	342000	343000	244000	970000	0	882000	3140000	3300000	2800000	3020000	1830000	2270000	3660000	3720000	3960000	4060000	3330000	3920000	0:0:0:0:0:0:0.20:0.20:0.14:0.56:0:0.51:1.81:1.90:1.61:1.74:1.05:1.31:2.10:2.14:2.27:2.33:1.91:2.25	0	0	309000	926000	3080000	2370000	3780000	7680000	0:0:0.14:0.41:1.36:1.05:1.67:3.39	64	2	90	99	Methylation(KR)
1	1	P00004	K.TEREDLIAYLK(+14.02).K	N	Y	24.18	60	0.7	1570000	0	0	0	0	0	0	0	333000	0	1020000	1190000	842000	2790000	2470000	2530000	2790000	1780000	2100000	3060000	2420000	3850000	3980000	3440000	3010000	0:0:0:0:0:0:0:0.21:0:0.65:0.76:0.54:1.78:1.58:1.62:1.78:1.14:1.34:1.95:1.54:2.45:2.54:2.19:1.92	0	0	333000	1020000	2600000	2220000	3110000	3480000	0:0:0.21:0.64:1.63:1.39:1.95:2.18	64	1	89	99	Methylation(KR)
1	1	P00004	K.YIPGTK.M	N	Y	20.2	60	0.4	2320000	0	0	0	87700	0	0	438000	373000	317000	803000	903000	842000	3670000	2480000	1730000	2640000	3750000	4870000	2410000	6410000	5530000	5550000	5810000	7000000	0:0:0:0.04:0:0:0.19:0.16:0.14:0.35:0.39:0.36:1.58:1.07:0.75:1.14:1.62:2.10:1.04:2.77:2.39:2.39:2.51:3.02	0	87700	376000	849000	2630000	3750000	4780000	6120000	0:0.04:0.16:0.37:1.13:1.61:2.06:2.63	64	2	74	79
1	1	P00004	T.YTDAN(+87.03)KNKGITWK.E	N	Y	13.98	60	0.9	1460000	0	0	0	175000	101000	0	596000	651000	787000	119000	1320000	1390000	4070000	2700000	2130000	2770000	3480000	4190000	1710000	3650000	2420000	854000	977000	1010000	0:0:0:0.12:0.07:0:0.41:0.45:0.54:0.08:0.91:0.95:2.78:1.84:1.46:1.89:2.38:2.86:1.17:2.49:1.66:0.58:0.67:0.69	0	138000	678000	945000	2970000	3480000	2590000	947000	0:0.09:0.46:0.64:2.02:2.37:1.77:0.64	64	1	48	60	Form-Gly
1	1	P00004	Y.IPGTKMIF.A	N	Y	34.84	60	0.7	1390000	0	0	0	0	0	0	1360000	1460000	1440000	2060000	2040000	1980000	2430000	2730000	2370000	2240000	2060000	2070000	2230000	845000	2100000	2020000	0	2000000	0:0:0:0:0:0:0.98:1.05:1.03:1.48:1.47:1.42:1.74:1.96:1.70:1.61:1.48:1.49:1.60:0.61:1.50:1.45:0:1.44	0	0	1420000	2030000	2510000	2130000	1720000	2010000	0:0:0.96:1.37:1.70:1.44:1.17:1.36	64	1	75	82
1	1	P00004	G(+42.01)DVEKGKK(+14.02)IFV.Q	N	Y	24.73	60	0.6	4770000	0	0	0	280000	241000	191000	1870000	2210000	1720000	4250000	3050000	3600000	7550000	7960000	8500000	10300000	7490000	8120000	8080000	7560000	6220000	9120000	8310000	7920000	0:0:0:0.06:0.05:0.04:0.39:0.46:0.36:0.89:0.64:0.76:1.58:1.67:1.78:2.16:1.57:1.70:1.69:1.58:1.30:1.91:1.74:1.66	0	376000	1940000	3980000	8000000	8650000	8670000	8450000	0:0.08:0.39:0.80:1.60:1.73:1.73:1.69	64	2	1	11	Acetylation (Protein N-term); Methylation(KR)
1	1	P00004	K.KK(+24.00)TEREDLI.A	N	Y	25	60	0.8	1330000	0	0	0	0	0	0	273000	297000	260000	827000	678000	0	2180000	1850000	1940000	2810000	2110000	2400000	2980000	2380000	2600000	2950000	2720000	2680000	0:0:0:0:0:0:0.20:0.22:0.20:0.62:0.51:0:1.64:1.39:1.46:2.11:1.59:1.80:2.24:1.79:1.95:2.22:2.04:2.02	0	0	277000	752000	1990000	2440000	2650000	2780000	0:0:0.20:0.55:1.46:1.79:1.95:2.04	64	1	87	95	Crosslink-KR
1	1	P00004	T.YTDAN(+30.01)KNKGIT.W	N	Y	11.05	60	0.6	1320000	0	0	0	0	0	0	0	151000	123000	344000	454000	357000	1630000	0	1370000	2130000	1990000	2790000	2330000	3060000	3030000	4250000	4130000	3480000	0:0:0:0:0:0:0:0.11:0.09:0.26:0.34:0.27:1.24:0:1.04:1.61:1.51:2.12:1.77:2.32:2.30:3.22:3.13:2.64	0	0	137000	385000	1500000	2300000	2810000	3950000	0:0:0.10:0.28:1.08:1.66:2.03:2.85	64	1	48	58	Form-Methylol
1	1	P00004	K.MIFAGIK.K	N	Y	17.87	60	0.8	1220000	0	0	0	405000	466000	357000	1960000	2080000	1520000	2440000	2170000	2140000	1550000	1970000	2340000	1730000	1390000	1500000	1240000	637000	1350000	1010000	0	1030000	0:0:0:0.33:0.38:0.29:1.61:1.71:1.25:2.00:1.78:1.76:1.27:1.61:1.92:1.42:1.14:1.23:1.02:0.52:1.11:0.83:0:0.84	0	409000	1860000	2250000	1950000	1540000	1080000	1020000	0:0.32:1.47:1.78:1.55:1.22:0.85:0.81	64	1	80	86
1	1	P00004	T.DANKNKGITWK.E	N	Y	12.69	60	0.7	1160000	0	0	0	0	0	0	0	0	0	66900	0	0	881000	650000	501000	982000	1560000	1720000	1380000	3480000	2970000	4340000	4530000	4840000	0:0:0:0:0:0:0:0:0:0.06:0:0:0.76:0.56:0.43:0.84:1.34:1.48:1.18:2.99:2.56:3.73:3.90:4.16	0	0	0	66900	677000	1420000	2610000	4570000	0:0:0:0.06:0.58:1.22:2.23:3.91	64	1	50	60
1	1	P00004	G(+42.01)DVEKGKK(+42.01)I.F	N	Y	28.68	60	0.5	1120000	0	0	0	0	0	0	320000	310000	248000	915000	724000	707000	1740000	1300000	1450000	1520000	1680000	1700000	1620000	3160000	1930000	2170000	3490000	1970000	0:0:0:0:0:0:0.29:0.28:0.22:0.82:0.65:0.63:1.55:1.16:1.29:1.35:1.50:1.51:1.44:2.81:1.72:1.94:3.11:1.75	0	0	293000	782000	1500000	1630000	2230000	2540000	0:0:0.26:0.70:1.33:1.45:1.99:2.27	64	1	1	9	Acetylation (Protein N-term); Acetylation (K)
1	1	P00004	K.TEREDLIAYL.K	N	Y	26.06	60	0.5	1120000	0	0	0	0	0	0	0	0	0	656000	745000	563000	2000000	2400000	2020000	1580000	1290000	1660000	2110000	1750000	2680000	3090000	1960000	2300000	0:0:0:0:0:0:0:0:0:0.59:0.67:0.50:1.79:2.15:1.81:1.41:1.15:1.49:1.89:1.57:2.40:2.77:1.76:2.06	0	0	0	655000	2140000	1510000	2180000	2450000	0:0:0:0.59:1.91:1.35:1.95:2.20	64	1	89	98
1	1	P00004	T.WKEETLM(+15.99).E	N	Y	18.76	60	0.6	1120000	0	0	0	0	0	0	401000	399000	373000	886000	891000	867000	2500000	1640000	1780000	2780000	2400000	2450000	1770000	2050000	2260000	1230000	1100000	999000	0:0:0:0:0:0:0.36:0.36:0.33:0.79:0.80:0.78:2.24:1.47:1.60:2.49:2.15:2.20:1.58:1.84:2.03:1.10:0.99:0.90	0	0	391000	881000	1970000	2540000	2030000	1110000	0:0:0.35:0.79:1.77:2.28:1.82:0.99	64	1	59	65	Oxidation (M)
1	1	P00004	K.K(+14.02)KTEREDLIAYLK.K	N	Y	14.71	60	0.6	1120000	0	0	0	0	0	0	0	0	0	0	1120000	797000	0	3060000	3130000	2720000	1560000	3140000	2490000	2890000	2710000	3140000	0	0	0:0:0:0:0:0:0:0:0:0:1.01:0.71:0:2.75:2.81:2.44:1.40:2.81:2.23:2.59:2.43:2.82:0:0	0	0	0	960000	3100000	2470000	2700000	3140000	0:0:0:0.62:2.00:1.60:1.74:2.03	64	1	87	99	Methylation(KR)
1	1	P00004	H.GLFGRK(+14.02)TG.Q	N	Y	11.13	60	0.7	1000000	0	0	0	0	0	0	142000	128000	103000	282000	236000	242000	1030000	726000	586000	1010000	871000	1240000	1180000	2660000	2510000	3040000	3720000	4410000	0:0:0:0:0:0:0.14:0.13:0.10:0.28:0.23:0.24:1.03:0.72:0.58:1.01:0.87:1.23:1.18:2.65:2.50:3.03:3.70:4.39	0	0	124000	253000	781000	1040000	2120000	3720000	0:0:0.12:0.25:0.78:1.04:2.11:3.71	64	1	34	41	Methylation(KR)
1	1	P00004	K.KKTEREDLIA.Y	N	Y	10.43	60	0.5	1000000	0	0	0	0	0	0	0	0	0	190000	156000	203000	1140000	906000	708000	1210000	1490000	1680000	1010000	2880000	2590000	3380000	3550000	3010000	0:0:0:0:0:0:0:0:0:0.19:0.16:0.20:1.13:0.90:0.70:1.21:1.49:1.67:1.01:2.87:2.58:3.36:3.53:3.00	0	0	0	183000	917000	1460000	2160000	3310000	0:0:0:0.18:0.91:1.45:2.15:3.30	64	1	87	96
1	1	P00004	K.TEREDLIAY.L	N	Y	13.56	60	0.3	974000	0	0	0	0	0	0	0	0	0	0	0	0	1020000	1300000	1280000	1060000	1300000	1180000	2000000	3050000	1490000	2350000	5520000	1850000	0:0:0:0:0:0:0:0:0:0:0:0:1.04:1.33:1.31:1.09:1.33:1.21:2.05:3.12:1.53:2.41:5.66:1.90	0	0	0	0	1200000	1180000	2180000	3240000	0:0:0:0:1.23:1.21:2.24:3.32	64	1	89	97
1	1	P00004	A.GIK(+24.00)KKTEREDLI.A	N	Y	22.07	60	0.8	3390000	0	0	0	174000	208000	372000	1660000	1270000	1430000	4500000	2990000	2590000	6520000	5120000	6350000	6550000	6620000	6920000	5290000	7650000	5260000	3710000	2750000	3290000	0:0:0:0.05:0.06:0.11:0.49:0.38:0.42:1.33:0.88:0.77:1.93:1.51:1.88:1.93:1.96:2.05:1.56:2.26:1.55:1.10:0.81:0.97	0	272000	1460000	3360000	6000000	6700000	6070000	3620000	0:0.08:0.42:0.98:1.75:1.95:1.77:1.05	64	2	84	95	Crosslink-KR
1	1	P00004	T.WK(+26.02)EETLM.E	N	Y	12.26	60	0.6	934000	0	0	0	299000	293000	210000	709000	935000	625000	1270000	1150000	975000	1070000	1350000	1450000	953000	780000	1070000	558000	0	1120000	2830000	2630000	2150000	0:0:0:0.32:0.31:0.23:0.76:1.00:0.67:1.35:1.23:1.04:1.15:1.44:1.55:1.02:0.84:1.15:0.60:0:1.20:3.03:2.81:2.30	0	267000	756000	1130000	1290000	936000	839000	2540000	0:0.28:0.78:1.17:1.33:0.97:0.87:2.62	64	1	59	65	Acetaldehyde +26
1	1	P00004	H.GLFGR(+99.03)KTG.Q	N	Y	28.78	60	0.6	9530000	0	0	0	507000	498000	400000	4380000	4130000	3730000	10100000	7730000	8140000	19400000	13400000	14000000	15300000	12700000	19700000	13300000	25400000	22100000	9650000	12500000	11700000	0:0:0:0.05:0.05:0.04:0.46:0.43:0.39:1.06:0.81:0.85:2.03:1.41:1.47:1.60:1.33:2.06:1.39:2.66:2.32:1.01:1.31:1.23	0	468000	4080000	8670000	15600000	15900000	20200000	11300000	0:0.05:0.43:0.91:1.64:1.67:2.12:1.18	64	2	34	41	Form-Gly-Arg
1	1	P00004	K.KKTEREDLIAY.L	N	Y	11.99	60	0.9	912000	0	0	0	0	0	0	0	0	0	376000	244000	228000	1250000	859000	1010000	1320000	1250000	1440000	1300000	2590000	1420000	1480000	5420000	1710000	0:0:0:0:0:0:0:0:0:0.41:0.27:0.25:1.37:0.94:1.11:1.45:1.37:1.58:1.43:2.84:1.56:1.62:5.94:1.87	0	0	0	283000	1040000	1340000	1770000	2870000	0:0:0:0.31:1.14:1.47:1.94:3.14	64	1	87	97
1	1	P00004	T.YTDANKNK(+14.02)GIT.W	N	Y	6.24	60	1	840000	0	0	0	0	0	0	0	0	0	0	139000	84300	809000	0	419000	1190000	647000	2380000	0	2330000	1810000	3630000	3070000	3650000	0:0:0:0:0:0:0:0:0:0:0.17:0.10:0.96:0:0.50:1.42:0.77:2.84:0:2.77:2.16:4.32:3.65:4.34	0	0	0	112000	614000	1410000	2070000	3450000	0:0:0:0.12:0.64:1.47:2.17:3.61	64	1	48	58	Methylation(KR)
1	1	P00004	F.AGIKKKTEREDLIAYLK(+14.02).K	N	Y	4.44	60	1	825000	0	0	0	0	0	0	239000	381000	535000	231000	288000	988000	440000	708000	95700	0	0	3780000	0	0	682000	0	0	11400000	0:0:0:0:0:0:0.29:0.46:0.65:0.28:0.35:1.20:0.53:0.86:0.12:0:0:4.59:0:0:0.83:0:0:13.85	0	0	385000	502000	415000	3780000	682000	11400000	0:0:0.18:0.23:0.19:1.76:0.32:5.32	64	1	83	99	Methylation(KR)
1	1	P00004	G.IKKKTEREDLIAY.L	N	Y	7.95	60	0.9	795000	0	0	0	0	0	0	0	0	0	322000	218000	132000	1110000	731000	555000	1070000	801000	882000	827000	4290000	1400000	1290000	4270000	1190000	0:0:0:0:0:0:0:0:0:0.40:0.27:0.17:1.40:0.92:0.70:1.35:1.01:1.11:1.04:5.39:1.77:1.62:5.37:1.50	0	0	0	224000	800000	917000	2170000	2250000	0:0:0:0.28:1.01:1.15:2.73:2.83	64	1	85	97
1	1	P00004	A.GIKKKTEREDLIAYLK.K	N	Y	38.98	60	0.7	27000000	0	0	0	2510000	2630000	1570000	12000000	17500000	14100000	27200000	31700000	25400000	37300000	47400000	41600000	57300000	34500000	42700000	32900000	51600000	58000000	39700000	27400000	44000000	0:0:0:0.09:0.10:0.06:0.44:0.65:0.52:1.01:1.17:0.94:1.38:1.75:1.54:2.12:1.28:1.58:1.22:1.91:2.14:1.47:1.01:1.63	0	2230000	14500000	28500000	42100000	44800000	48400000	37500000	0:0.08:0.53:1.04:1.54:1.64:1.77:1.38	64	3	84	99
1	1	P00004	G.IK(+14.02)KKTEREDLIAYLK.K	N	Y	9.05	60	1	645000	0	0	0	0	0	0	0	0	170000	0	1490000	322000	1120000	0	0	4550000	0	1560000	0	1120000	1370000	1560000	2230000	0	0:0:0:0:0:0:0:0:0.26:0:2.32:0.50:1.73:0:0:7.05:0:2.42:0:1.73:2.12:2.41:3.45:0	0	0	170000	908000	1120000	3050000	1240000	1890000	0:0:0.16:0.87:1.07:2.91:1.19:1.80	64	1	85	99	Methylation(KR)
1	1	P00004	T.EREDLIAY.L	N	Y	9.1	60	0.7	636000	0	0	0	0	0	0	0	0	0	0	0	0	730000	766000	846000	774000	784000	959000	1130000	2230000	1010000	1210000	3580000	1260000	0:0:0:0:0:0:0:0:0:0:0:0:1.15:1.20:1.33:1.22:1.23:1.51:1.77:3.51:1.59:1.90:5.62:1.98	0	0	0	0	781000	839000	1460000	2010000	0:0:0:0:1.23:1.32:2.29:3.16	64	1	90	97
1	1	P00004	K.YIPGTKM.I	N	Y	2.49	60	0.5	465000	0	0	0	0	0	0	0	0	0	0	0	0	0	0	0	0	0	0	206000	3660000	284000	238000	6770000	0	0:0:0:0:0:0:0:0:0:0:0:0:0:0:0:0:0:0:0.44:7.88:0.61:0.51:14.56:0	0	0	0	0	0	0	1380000	3510000	0:0:0:0:0:0:2.27:5.73	64	1	74	80
1	1	P00004	T.YTDANK(+14.02)NKGIT.W	N	Y	4.56	60	0.2	455000	0	0	0	0	0	0	0	0	0	0	0	0	0	0	0	0	0	0	0	1640000	1330000	3030000	2220000	2690000	0:0:0:0:0:0:0:0:0:0:0:0:0:0:0:0:0:0:0:3.60:2.92:6.67:4.89:5.93	0	0	0	0	0	0	1480000	2650000	0:0:0:0:0:0:2.87:5.13	64	1	48	58	Methylation(KR)
1	1	P00004	F.AGIKKKTEREDLIAYLK.K	N	Y	32.38	60	0.7	36800000	0	0	0	4850000	5620000	3860000	20500000	22500000	22400000	45300000	42900000	35000000	52600000	79000000	68800000	67000000	64600000	56800000	40800000	57900000	57100000	42100000	31800000	61200000	0:0:0:0.13:0.15:0.10:0.56:0.61:0.61:1.23:1.17:0.95:1.43:2.15:1.87:1.82:1.76:1.54:1.11:1.58:1.55:1.14:0.87:1.66	0	5040000	21800000	41100000	67300000	63700000	52200000	45000000	0:0.14:0.59:1.11:1.82:1.72:1.41:1.22	64	4	83	99
1	1	P00004	K.YIPGTKM(+15.99).I	N	Y	1.91	60	0.6	326000	0	0	0	0	0	0	0	0	0	0	0	0	0	0	0	0	102000	0	0	2440000	0	217000	4880000	195000	0:0:0:0:0:0:0:0:0:0:0:0:0:0:0:0:0.31:0:0:7.46:0:0.66:14.96:0.60	0	0	0	0	0	102000	2440000	1770000	0:0:0:0:0:0.19:4.53:3.28	64	1	74	80	Oxidation (M)
1	1	P00004	G(+42.01)DVEKGKKI.F	N	Y	3.27	60	0.3	164000	0	0	0	0	0	0	0	0	0	0	0	0	0	0	0	0	0	0	0	1170000	0	0	2770000	0	0:0:0:0:0:0:0:0:0:0:0:0:0:0:0:0:0:0:0:7.14:0:0:16.86:0	0	0	0	0	0	0	1170000	2770000	0:0:0:0:0:0:2.38:5.62	64	1	1	9	Acetylation (Protein N-term)
2	6	|Angiotensin1|Angiotensin1	D.RVYIHPF.H	N	Y	88.95	1.17	0.5	10300000	0	0	12900000	12100000	16200000	11000000	10500000	12300000	11000000	11500000	12000000	10400000	8730000	11300000	11600000	11800000	8410000	10700000	10600000	9960000	10700000	10700000	10400000	12400000	0:0:1.25:1.18:1.57:1.06:1.02:1.19:1.07:1.12:1.17:1.01:0.85:1.10:1.13:1.14:0.82:1.04:1.03:0.97:1.04:1.04:1.01:1.21	12900000	13100000	11300000	11300000	10500000	10300000	10400000	11200000	1.14:1.15:0.99:0.99:0.93:0.91:0.91:0.98	1.27	1	2	8
2	6	|Angiotensin1|Angiotensin1	DRVYIHPFHL	Y	Y	50.46	2.01	0.5	24900000	37500000	35100000	326000	25100000	33000000	27500000	16800000	23100000	20300000	19500000	24000000	26100000	24000000	24500000	24800000	27900000	19800000	22100000	26400000	27700000	24000000	34400000	28900000	25100000	1.50:1.41:0.02:1.01:1.32:1.11:0.68:0.93:0.81:0.78:0.96:1.05:0.96:0.98:0.99:1.12:0.80:0.89:1.06:1.11:0.96:1.38:1.16:1.01	24300000	28500000	20100000	23200000	24400000	23300000	26100000	29500000	0.98:1.15:0.80:0.93:0.98:0.93:1.05:1.18	1.47	2	1	10
