# Supplementary material for: Formaldehyde treatment of proteins enhances proteolytic degradation by the endo-lysosomal protease cathepsin S
Source: Sci Rep. 2020 Jul 14;10:11535. doi: 10.1038/s41598-020-68248-z (PMC7360561; doi:10.1038/s41598-020-68248-z)
Supplement: Supplementary file 13 — Supplementary data S13 [file 41598_2020_68248_MOESM13_ESM.xlsx]

## Sheet: protein-peptides
Protein Group	Protein ID	Protein Accession	Peptide	Used	Candidate	Quality	Significance	Avg. ppm	Avg. Intensity	F + G 0h 1	F + G 0h 2	F + G 0h 3	F + G 1h 1	F + G 1h 2	F + G 1h 3	F + G 4h 1	F + G 4h 2	F + G 4h 3	F + G 8h 1	F + G 8h 2	F + G 8h 3	F + G 24h 1	F + G 24h 2	F + G 24h 3	F + G 32h 1	F + G 32h 2	F + G 32h 3	F + G 48h 1	F + G 48h 2	F + G 48h 3	F 0h 1	F 0h 2	F 0h 3	F 1h 1	F 1h 2	F 1h 3	F 4h 1	F 4h 2	F 4h 3	F 8h 1	F 8h 2	F 8h 3	F 24h 1	F 24h 2	F 24h 3	F 32h 1	F 32h 2	F 32h 3	F 48h 1
1	1	P00004	G.QAPGFT.Y	Y	Y	46.05	30.56	0.7	57800000	0	0	72200	0	4070000	3480000	22300000	32900000	32700000	62800000	72500000	60900000	99800000	128000000	111000000	104000000	126000000	106000000	111000000	124000000	107000000	0	146000	153000	3920000	5530000	4930000	25700000	38600000	32400000	62100000	67000000	59400000	101000000	115000000	89700000	111000000	95900000	105000000	101000000
1	1	P00004	K.MIFA.G	Y	Y	70.23	60	0.6	52800000	0	0	0	0	5460000	6000000	33200000	35100000	38400000	52400000	67800000	71400000	110000000	117000000	123000000	125000000	132000000	136000000	119000000	167000000	154000000	0	65300	0	0	0	2320000	8500000	13200000	15900000	22100000	34400000	25000000	55000000	66400000	54200000	61700000	63400000	68900000	70500000
1	1	P00004	K.EETLM.E	Y	Y	63.4	60	0.6	45500000	0	0	0	0	5040000	5850000	15500000	26100000	30100000	35900000	45400000	45800000	69200000	97300000	75800000	76200000	114000000	97400000	106000000	128000000	120000000	0	0	0	1550000	2580000	2420000	10300000	15400000	13900000	24900000	35500000	31100000	59800000	71500000	69800000	69500000	70100000	71100000	73100000
1	1	P00004	M.EYL.E	N	Y	64.27	60	0.7	30100000	0	0	0	0	4740000	4470000	14000000	25400000	20300000	24900000	32900000	30300000	37500000	45100000	46900000	48200000	59900000	52500000	53200000	58000000	58000000	0	0	0	1920000	2720000	3140000	11400000	14400000	16600000	27000000	31600000	31200000	48200000	50800000	62500000	59200000	50900000	52500000	63400000
1	1	P00004	H.GLFG.R	N	Y	33.67	60	1	28700000	0	0	0	0	371000	398000	7190000	8290000	8080000	20500000	23300000	25300000	70900000	76400000	85400000	83600000	105000000	89800000	90200000	117000000	117000000	0	0	0	89100	0	164000	1110000	1620000	1670000	3830000	5460000	5310000	18400000	24400000	20600000	25100000	32100000	25700000	31400000
1	1	P00004	G(+42.01)DVEKGKKIFVQ.K	N	Y	45.21	60	0.6	25900000	0	0	0	0	922000	519000	6910000	12200000	10100000	31300000	33900000	32200000	62300000	89800000	70500000	86600000	112000000	90500000	112000000	148000000	130000000	0	0	0	0	0	0	0	309000	245000	653000	1170000	1120000	3890000	4020000	4400000	4690000	5600000	7630000	7170000
1	1	P00004	K.MIF.A	N	Y	45.2	60	1	22300000	0	0	0	0	1600000	0	12500000	11800000	0	24800000	24200000	19000000	52100000	55000000	54400000	59400000	68500000	66500000	65200000	78600000	79300000	0	0	0	0	0	565000	2480000	3950000	3970000	7350000	8670000	9050000	20400000	24200000	19300000	24000000	31200000	27600000	22100000
1	1	P00004	G.Q(-17.03)APGFT.Y	N	Y	38.11	60	0.7	21600000	0	0	0	0	210000	303000	1790000	2370000	2820000	6030000	6670000	7450000	32500000	30700000	30600000	41000000	48700000	40200000	60000000	69300000	62400000	0	0	0	248000	0	385000	2370000	3230000	4700000	6330000	8590000	9370000	30400000	32700000	31200000	40400000	44100000	38800000	74700000
1	1	P00004	F.AGIKKKTEREDLIAYLK.K	N	Y	27.02	60	0.8	17000000	0	0	0	0	284000	0	3490000	5930000	5070000	14400000	25800000	22100000	64200000	72700000	77200000	66700000	56500000	63500000	47500000	101000000	78700000	0	0	0	0	0	0	0	0	0	0	0	0	667000	755000	666000	962000	906000	1060000	1210000
1	1	P00004	A.GIKKKTEREDLIAYLK.K	N	Y	20.69	60	0.8	13000000	0	0	0	0	0	0	2280000	2980000	2250000	8480000	16900000	14900000	43100000	50200000	64300000	50400000	44500000	51200000	41300000	89400000	57700000	0	0	0	0	0	0	0	0	0	0	0	0	574000	597000	0	966000	869000	866000	1110000
1	1	P00004	M.EYLE.N	N	Y	39.49	60	0.7	10800000	0	0	56800	0	2070000	1870000	4660000	6990000	8020000	8540000	11600000	9630000	13500000	17900000	17200000	15800000	18100000	18600000	17700000	24300000	19100000	0	0	0	1320000	1690000	1600000	5370000	6110000	8100000	10200000	12400000	11000000	17200000	18800000	17200000	18900000	21600000	21500000	20700000
1	1	P00004	L.HGLFG.R	N	Y	28.26	60	0.7	8730000	0	0	0	0	123000	153000	1750000	2810000	2480000	6830000	9410000	8730000	20900000	0	25400000	25600000	35900000	29600000	28800000	42600000	34300000	0	0	0	0	0	0	405000	751000	698000	1570000	2530000	2210000	5440000	8400000	8180000	7830000	10000000	10800000	9020000
1	1	P00004	T.GQAPGFT.Y	N	Y	37.76	60	0.6	8220000	0	0	0	0	591000	602000	1800000	2840000	3170000	4800000	6100000	5720000	11200000	13100000	11200000	13100000	16900000	13200000	16800000	22200000	17800000	0	0	0	698000	977000	770000	3350000	4740000	4630000	7120000	8240000	7520000	13500000	15300000	15000000	15400000	15300000	15800000	19200000
1	1	P00004	T.WKEETLM.E	N	Y	65.81	60	0.6	6510000	0	0	0	0	611000	586000	2390000	4730000	3510000	4960000	9180000	8380000	12500000	16000000	15500000	16200000	22500000	16600000	11500000	20300000	17100000	0	0	0	53400	0	0	674000	1090000	991000	2090000	3000000	2390000	5900000	8880000	8570000	7640000	8960000	10000000	8690000
1	1	P00004	G(+42.01)DVEKGKKIFV.Q	N	Y	23.52	60	0.8	7410000	0	0	0	0	266000	213000	3110000	5040000	5280000	8160000	11800000	12300000	21400000	25200000	24100000	28900000	26600000	27900000	24900000	39600000	31200000	0	0	0	0	0	0	0	0	0	221000	260000	180000	1120000	1220000	1180000	1300000	1800000	1380000	1890000
1	1	P00004	G.ITWKEETLM.E	N	Y	60.54	60	0.7	5240000	0	0	0	0	703000	713000	3830000	3860000	4370000	5740000	6990000	7490000	12900000	12200000	16800000	10100000	16900000	14200000	14900000	16700000	14800000	0	0	0	0	0	0	328000	401000	325000	1480000	1580000	1330000	3460000	5890000	3890000	4380000	5600000	5690000	7670000
1	1	P00004	K.TGPNLHGLFG.R	N	Y	15.62	60	0.9	5120000	0	0	0	0	235000	236000	2960000	3560000	3230000	6840000	7420000	6560000	15900000	17100000	18400000	14900000	21800000	12200000	15700000	22800000	16500000	0	0	0	0	0	0	124000	125000	114000	495000	506000	310000	2250000	1660000	1690000	3230000	3290000	3240000	3060000
1	1	P00004	K.M(+15.99)IFA.G	N	Y	24.41	60	0.5	13900000	0	0	0	0	188000	227000	3550000	3990000	3930000	10900000	12100000	13100000	34000000	37500000	37600000	46900000	49500000	47100000	50100000	62100000	53800000	0	0	0	0	0	107000	1150000	1410000	1350000	3050000	3730000	3210000	9340000	10100000	8210000	10800000	11100000	10500000	13200000
1	1	P00004	K.KTEREDLIAYLK.K	N	Y	25.27	60	0.7	4430000	0	0	0	0	0	0	870000	1670000	1150000	4040000	3940000	4830000	13700000	13500000	16000000	16100000	20400000	16200000	19200000	23600000	23400000	0	0	0	0	0	0	0	0	0	0	0	61400	200000	287000	494000	464000	888000	640000	1210000
1	1	P00004	G.IKKKTEREDLI.A	N	Y	30.04	60	0.6	4200000	0	0	0	0	0	0	118000	295000	352000	561000	1730000	2940000	2840000	15700000	12500000	4720000	22000000	18300000	12000000	34100000	41000000	0	0	0	0	0	0	0	0	0	0	0	0	342000	555000	381000	788000	819000	785000	979000
1	1	P00004	H.GLF.G	N	Y	10.87	60	0.6	4090000	0	0	0	0	0	0	616000	658000	633000	1960000	2240000	2450000	9570000	11000000	9340000	10700000	13600000	12900000	13900000	18700000	16200000	0	0	0	0	0	0	0	288000	305000	643000	908000	904000	3280000	4710000	3640000	4730000	4460000	4640000	5930000
1	1	P00004	G.IKKKTEREDLIAYLK.K	N	Y	15.67	60	0.8	5080000	0	0	0	0	0	0	374000	791000	563000	3150000	4220000	4820000	16400000	19700000	21100000	21400000	18700000	25900000	12300000	37600000	25600000	0	0	0	0	0	0	0	0	0	0	0	0	0	0	0	0	0	191000	386000
1	1	P00004	K.M(+15.99)IFAG.I	N	Y	9.79	60	0.5	4870000	0	0	0	0	0	61100	1240000	1580000	1420000	4540000	5240000	5400000	14000000	16800000	14100000	17100000	20400000	17000000	20200000	23000000	20400000	0	0	0	0	0	0	0	172000	206000	455000	697000	716000	1780000	1970000	1690000	2150000	2130000	2130000	2680000
1	1	P00004	K.MIFAG.I	N	Y	19.23	60	0.7	3780000	0	0	0	0	481000	492000	3050000	3540000	3270000	4920000	6410000	5980000	8150000	11000000	9400000	11100000	12000000	11100000	10200000	12000000	11100000	0	0	0	64300	0	106000	452000	723000	867000	1130000	1560000	1350000	2440000	3200000	2930000	2960000	3140000	3460000	3170000
1	1	P00004	G.LFG.R	N	Y	15.56	60	0.6	3770000	0	0	0	0	0	0	900000	1110000	1200000	3010000	3480000	3560000	8700000	11000000	9950000	10800000	12000000	11200000	14900000	16300000	14000000	0	0	0	0	0	0	0	194000	265000	802000	899000	932000	3020000	3560000	3110000	3350000	3600000	3350000	3490000
1	1	P00004	F.AGIKKK(+24.00)TEREDLI.A	N	Y	23.12	60	0.6	3700000	0	0	0	0	145000	157000	847000	1800000	2180000	3700000	5330000	4760000	7270000	12800000	11000000	10800000	17400000	12700000	14400000	20600000	14500000	0	0	0	0	0	0	0	98000	170000	254000	299000	417000	1300000	1640000	1030000	1510000	1610000	1860000	1610000
1	1	P00004	G(+42.01)DVEKGKKIFVQ(+30.01).K	N	Y	22.88	60	0.8	3580000	0	0	0	0	199000	126000	1320000	1970000	1730000	5870000	6460000	5410000	11400000	13700000	11100000	17300000	15200000	15400000	0	20500000	18900000	0	0	0	0	0	0	0	0	0	91100	148000	127000	247000	258000	229000	427000	411000	0	447000
1	1	P00004	K.TEREDLIAYLK.K	N	Y	30.56	60	0.7	5390000	0	0	0	0	0	0	1190000	1580000	1550000	4480000	6810000	5540000	16600000	20400000	19400000	19100000	26600000	20000000	18300000	23500000	32200000	0	0	0	0	0	0	0	0	0	0	0	0	462000	631000	484000	714000	787000	721000	1280000
1	1	P00004	K.EE(+21.98)TLM.E	N	Y	17.16	60	0.6	3350000	0	0	0	0	495000	714000	855000	2580000	3600000	4350000	3880000	5340000	6970000	5280000	5930000	2670000	4470000	6250000	5630000	4540000	6150000	0	0	0	167000	307000	373000	1060000	1920000	2110000	2330000	4390000	4210000	4260000	5670000	7440000	4820000	5760000	6660000	4650000
1	1	P00004	K.EETLME.Y	N	Y	15.93	60	0.5	3250000	0	0	0	0	361000	327000	1080000	1840000	1470000	2470000	3000000	3240000	5360000	6060000	5430000	5840000	7850000	6440000	7020000	8670000	6840000	0	0	0	111000	218000	200000	895000	1180000	1430000	2240000	2530000	2630000	4680000	5280000	5090000	5720000	5660000	6350000	6620000
1	1	P00004	K.EETLM(+15.99).E	N	Y	13.87	60	0.6	3070000	0	0	0	0	336000	407000	2280000	1260000	3350000	5840000	3540000	3160000	9480000	6160000	5170000	13700000	5430000	5990000	6440000	5330000	5910000	0	0	0	192000	150000	200000	1970000	795000	806000	2150000	1310000	1890000	6090000	2750000	3270000	4580000	4200000	2780000	4990000
1	1	P00004	G(+42.01)DVEKGKK(+14.02)IFVQ.K	N	Y	27.79	60	1.1	6140000	0	0	0	0	248000	115000	1780000	3490000	3280000	7770000	8690000	8880000	17500000	19400000	21500000	19300000	26100000	20800000	5850000	29600000	29200000	0	0	0	0	0	0	134000	267000	228000	727000	882000	494000	2150000	2830000	2090000	3160000	4700000	4840000	3310000
1	1	P00004	H.GLFGRKTG.Q	N	Y	39.91	60	0.7	2690000	0	0	0	0	0	0	152000	399000	433000	788000	1560000	1430000	2280000	5920000	4840000	4010000	8480000	6570000	8710000	16600000	11100000	0	0	0	0	0	0	0	153000	120000	421000	525000	518000	2540000	3030000	2760000	3480000	4110000	3940000	5750000
1	1	P00004	L.HGLF.G	N	Y	13.88	60	0.6	2670000	0	0	0	0	0	0	259000	467000	448000	1270000	1850000	1900000	4440000	6870000	6740000	6610000	9040000	8380000	8260000	10800000	9190000	0	0	0	0	0	0	0	257000	271000	592000	779000	855000	2400000	3280000	3470000	3230000	4000000	3720000	3580000
1	1	P00004	T.YTDANKNKGITWKEETLM.E	N	Y	26.85	60	0.8	2660000	0	0	0	0	1150000	1070000	2360000	4230000	3330000	4870000	5530000	5450000	5630000	7690000	7540000	7480000	14100000	7120000	5770000	11900000	9420000	0	0	0	0	0	0	0	107000	70200	116000	201000	159000	439000	441000	435000	632000	589000	727000	791000
1	1	P00004	K.TGPNLHGLF.G	N	Y	29.81	60	0.7	2550000	0	0	0	0	0	0	578000	630000	0	2180000	2200000	2300000	6320000	7500000	7580000	7220000	11100000	8430000	9680000	14100000	9970000	0	0	0	0	0	0	0	50500	0	250000	204000	108000	1350000	1040000	1120000	1670000	1850000	1970000	2360000
1	1	P00004	K.KKTEREDLI.A	N	Y	19.72	60	0.6	2990000	0	0	0	0	0	0	0	142000	142000	335000	1280000	1280000	3410000	8930000	9320000	4480000	15200000	11900000	12800000	26000000	20900000	0	0	0	0	0	0	0	0	0	0	0	0	484000	748000	709000	778000	988000	1140000	1600000
1	1	P00004	K.KKTEREDLIAYLK.K	N	Y	17.57	60	0.8	6060000	0	0	0	0	0	0	445000	1060000	1520000	4210000	4650000	5780000	17400000	18800000	20000000	22800000	29600000	36000000	20900000	33400000	33900000	0	0	0	0	0	0	0	0	0	0	0	0	141000	122000	0	275000	588000	222000	576000
1	1	P00004	F.AGIKKKTEREDLI.A	N	Y	30.88	60	0.6	14000000	0	0	0	0	0	0	327000	1460000	2310000	3680000	10600000	9410000	11500000	53300000	45600000	21800000	71200000	72900000	52000000	114000000	82900000	0	97800	116000	0	0	0	0	0	119000	183000	363000	306000	2200000	3360000	2020000	1570000	3600000	5010000	5080000
1	1	P00004	K.KTEREDLI.A	N	Y	23.23	60	0.6	2260000	0	0	0	0	0	0	46800	192000	184000	542000	746000	854000	3390000	5470000	5780000	4860000	8640000	7930000	10900000	13400000	13600000	0	0	0	0	0	0	0	0	50200	0	173000	198000	1150000	1600000	1030000	1820000	1720000	2070000	2250000
1	1	P00004	D.LIAYLK.K	N	Y	24.68	60	0.6	2220000	108000	0	0	0	188000	174000	458000	756000	593000	1310000	2490000	2060000	4570000	7070000	7770000	7830000	9300000	8780000	6520000	13100000	9970000	0	66400	0	0	0	0	0	0	88400	121000	288000	235000	677000	904000	734000	933000	1070000	1090000	917000
1	1	P00004	GDVEK(+70.01)GKKIFVQ.K	N	Y	18.02	60	0.6	2030000	0	0	0	0	71500	75800	932000	968000	1290000	3010000	2720000	2860000	6400000	6860000	6940000	7920000	8050000	8270000	6630000	10200000	8090000	0	0	0	0	0	0	0	0	33700	0	0	119000	148000	284000	366000	318000	454000	457000	517000
1	1	P00004	E.ETLM.E	N	Y	11.59	60	0.6	1990000	0	0	0	0	0	155000	365000	664000	737000	875000	1290000	1430000	3020000	3760000	3780000	3460000	4180000	4770000	4890000	6340000	6400000	0	0	0	0	136000	0	449000	649000	804000	1230000	1520000	1620000	2510000	3360000	3260000	3320000	3140000	3700000	3000000
1	1	P00004	I.AYL.K	N	Y	8.31	60	0.8	1980000	0	0	0	0	0	0	309000	428000	408000	1140000	1440000	1440000	3390000	4800000	4380000	4810000	5910000	5220000	6210000	7480000	6420000	0	0	0	0	0	0	0	241000	235000	695000	824000	746000	2040000	2750000	2850000	2890000	2800000	2900000	3320000
1	1	P00004	M.IFA.G	N	Y	9.52	60	0.5	1870000	0	0	0	0	306000	313000	876000	1100000	1090000	1720000	1900000	1710000	2890000	3470000	2790000	3180000	3540000	3420000	4460000	4650000	3520000	0	0	0	256000	395000	349000	889000	799000	1330000	1760000	1880000	1970000	2960000	3270000	3000000	2740000	3090000	2670000	2850000
1	1	P00004	G(+42.01)DVEK(+42.01)GKKIFV.Q	N	Y	45.49	60	0.5	7810000	0	0	0	0	363000	436000	4640000	5030000	4760000	9530000	8740000	9200000	17500000	18700000	19100000	20500000	21400000	19400000	17000000	23800000	20800000	0	0	0	77000	0	75200	725000	1430000	1070000	1840000	3550000	3720000	7230000	10500000	8620000	10400000	10600000	10400000	11100000
1	1	P00004	T.YTDANKNKGITWK.E	N	Y	28.05	60	0.8	1820000	0	0	0	0	0	0	255000	932000	794000	928000	2860000	2300000	2050000	6730000	6800000	2530000	8210000	6170000	4830000	12200000	9260000	0	0	0	0	0	0	0	47700	0	115000	176000	182000	610000	885000	711000	887000	938000	1070000	1300000
1	1	P00004	K.YIPGTK.M	N	Y	42.17	60	0.7	1800000	0	0	0	0	0	0	168000	476000	441000	745000	1470000	1220000	1640000	5190000	5040000	2590000	7650000	6590000	5940000	9450000	9090000	0	0	0	0	0	0	0	0	0	284000	307000	298000	1190000	1540000	1370000	1850000	1740000	1630000	2430000
1	1	P00004	K.IFVQ.K	N	Y	8.68	60	0.7	1790000	0	0	0	0	0	0	301000	351000	311000	842000	1180000	1240000	3390000	4590000	4060000	4980000	5840000	6140000	6440000	7560000	7250000	0	0	0	0	0	0	0	153000	143000	420000	532000	419000	1480000	1640000	1570000	2040000	1960000	2030000	2950000
1	1	P00004	A.GIKKK(+24.00)TEREDLI.A	N	Y	30.64	60	0.7	5740000	0	0	0	0	214000	313000	1120000	2780000	2690000	4700000	7780000	6950000	8590000	17400000	19200000	13300000	23000000	21600000	15000000	22700000	17500000	0	0	0	0	0	0	176000	575000	666000	1300000	2060000	1560000	4850000	6200000	4560000	6060000	6260000	6410000	5330000
1	1	P00004	T.GPNLHGLFG.R	N	Y	34.45	60	0.5	1730000	0	0	0	0	0	0	882000	1100000	939000	2090000	2370000	2950000	4670000	5580000	4880000	4350000	6250000	6040000	4730000	5360000	5160000	0	0	0	0	0	0	0	136000	79100	254000	285000	303000	1240000	1110000	1150000	1440000	1760000	1250000	1850000
1	1	P00004	L.IAYLK.K	N	Y	17.82	60	1	1710000	0	0	0	0	141000	124000	299000	727000	793000	1090000	1610000	1930000	2900000	5740000	4470000	5220000	7820000	6210000	6790000	8570000	7320000	0	0	0	0	0	0	0	107000	107000	201000	305000	261000	663000	857000	761000	879000	969000	1040000	962000
1	1	P00004	K.M(+31.99)IFA.G	N	Y	8.02	60	0.6	1630000	0	0	0	0	0	0	281000	292000	298000	1140000	1440000	1390000	4730000	5480000	4860000	6120000	6550000	5840000	6810000	8650000	7500000	0	0	0	0	0	0	0	0	0	178000	240000	194000	530000	622000	567000	727000	647000	673000	953000
1	1	P00004	A.GIKKKTEREDLIA.Y	N	Y	20.29	60	0.8	1630000	0	0	0	0	0	0	0	133000	163000	237000	598000	1210000	928000	5590000	4660000	1580000	6890000	6360000	4870000	12200000	12000000	0	0	0	0	0	0	0	0	0	0	65200	81300	505000	608000	566000	2090000	1330000	1080000	1330000
1	1	P00004	G(+42.01)DVEKGKK(+14.02)IFV.Q	N	Y	17.18	60	0.6	1570000	0	0	0	0	0	0	206000	894000	938000	1560000	2690000	2370000	4720000	5570000	4540000	5030000	3970000	6180000	3640000	6460000	7550000	0	0	0	0	0	0	0	0	0	116000	448000	430000	245000	1290000	1130000	925000	783000	1100000	687000
1	1	P00004	A.GIK(+14.02)KKTEREDLIAYLK.K	N	Y	16.81	60	0.6	1570000	0	0	0	0	0	0	382000	609000	561000	1660000	2870000	2400000	2870000	5060000	8290000	4170000	7760000	7300000	1750000	7020000	7070000	0	0	0	0	0	0	0	0	0	0	0	0	530000	743000	536000	885000	688000	553000	394000
1	1	P00004	K.TGPNLHG.L	N	Y	26.42	60	1	1490000	0	0	0	0	0	0	0	300000	315000	822000	1300000	1170000	1800000	5240000	4500000	2370000	7150000	5430000	5460000	8940000	6600000	0	0	0	0	0	0	0	0	0	198000	173000	193000	1040000	1010000	888000	1170000	1120000	864000	1520000
1	1	P00004	G.RK(+12.00)TGQ(+87.03)APGFT.Y	N	Y	30.69	60	0.9	1470000	0	0	0	0	204000	300000	506000	1640000	1620000	1350000	3110000	3260000	2010000	5900000	5800000	2880000	7090000	6030000	3980000	8850000	7050000	0	0	0	0	0	0	0	0	0	0	0	0	0	0	0	0	0	0	0
1	1	P00004	F.AGIKKKTEREDLIA.Y	N	Y	20.43	60	0.8	1450000	0	0	0	0	0	0	0	194000	147000	391000	855000	908000	1170000	4930000	4120000	1700000	7060000	5910000	5030000	11700000	11400000	0	0	0	0	0	0	0	0	0	0	0	0	320000	412000	390000	540000	490000	757000	689000
1	1	P00004	G.ITW(+15.99)KEETLM.E	N	Y	16.4	60	0.6	2860000	0	0	0	0	311000	341000	1990000	2610000	2230000	3860000	3540000	4050000	6200000	7630000	7600000	7990000	10100000	8620000	7610000	9960000	9560000	0	0	0	0	0	0	71800	263000	238000	349000	775000	573000	1550000	2220000	2190000	2230000	2360000	2450000	2910000
1	1	P00004	T.WKEETLM(+15.99).E	N	Y	34.85	60	0.6	1450000	0	0	0	0	0	0	171000	418000	530000	695000	1070000	861000	2060000	3320000	3200000	2720000	3990000	3870000	3430000	4830000	3960000	0	0	0	0	0	0	0	191000	197000	361000	505000	521000	1850000	2170000	2500000	2350000	2560000	3010000	2330000
1	1	P00004	K.K(+24.00)TEREDLI.A	N	Y	35.62	60	0.8	1420000	0	0	0	0	0	0	302000	439000	407000	785000	1150000	1160000	2740000	3360000	2650000	3680000	4190000	3500000	4320000	5260000	4760000	0	0	0	0	0	0	143000	199000	160000	450000	604000	503000	1710000	2050000	1740000	1920000	2170000	2040000	2380000
1	1	P00004	G(+42.01)DVEKGK(+42.01)K.I	N	Y	36.39	60	0.5	1340000	0	0	0	0	109000	166000	168000	684000	646000	988000	1350000	219000	1790000	2400000	2830000	1340000	3410000	3620000	3130000	4380000	3650000	0	0	0	0	59900	53300	220000	444000	400000	788000	861000	700000	1680000	2410000	2180000	2680000	2300000	2270000	2910000
1	1	P00004	K.M(+15.99)IFAGIKKKTEREDLIAYLK.K	N	Y	19.28	60	0.6	1330000	0	0	0	0	0	0	630000	0	0	3550000	1230000	1550000	5320000	3710000	7780000	2200000	11400000	5440000	2250000	4310000	6700000	0	0	0	0	0	0	0	0	0	0	0	0	0	0	0	0	0	0	0
1	1	P00004	A.GIK(+24.00)K(+12.00)K(+12.00)TEREDLI.A	N	Y	28.79	60	0.5	1320000	0	0	0	0	373000	288000	928000	1450000	1780000	2350000	2750000	2370000	3660000	3970000	2910000	4120000	4740000	2640000	2670000	4950000	3000000	0	0	0	0	37900	0	91200	138000	179000	308000	520000	275000	841000	980000	830000	832000	1130000	1120000	917000
1	1	P00004	T.WK(+14.02)EETLM.E	N	Y	29.19	60	1.1	1260000	0	0	0	0	110000	109000	493000	695000	666000	0	429000	580000	1440000	2180000	0	2390000	2260000	1860000	1190000	830000	1900000	0	0	0	139000	0	119000	594000	1040000	1010000	1370000	2170000	1860000	2490000	3680000	3080000	2700000	3470000	3590000	2220000
1	1	P00004	K.IFV.Q	N	Y	7.47	60	1.1	1160000	0	0	0	0	0	0	357000	437000	380000	819000	917000	1080000	2160000	2840000	2540000	3310000	3910000	3620000	3270000	3970000	4590000	0	0	0	0	0	0	0	170000	144000	368000	527000	460000	1010000	1420000	1170000	1400000	1580000	1300000	1580000
1	1	P00004	K.M(+15.99)IF.A	N	Y	9.32	60	0.7	4100000	0	0	0	0	0	0	868000	1070000	1060000	2810000	3820000	3210000	10200000	11600000	10900000	14700000	15300000	14500000	15000000	19400000	19100000	0	0	0	0	0	0	0	183000	175000	612000	721000	722000	2190000	2620000	2220000	2570000	2760000	2900000	3320000
1	1	P00004	F.AGIKKKTER(+99.03)EDLIAYLK.K	N	Y	17.27	60	1.1	1140000	0	0	0	0	0	142000	424000	587000	811000	2060000	2070000	3510000	4030000	4590000	4920000	3150000	3560000	5310000	1720000	6080000	4820000	0	0	0	0	0	0	0	0	0	0	0	0	0	0	0	0	0	0	0
1	1	P00004	K.TEREDLI.A	N	Y	24.48	60	0.6	1090000	0	0	0	0	0	0	0	0	0	291000	339000	342000	2290000	2910000	2660000	4280000	4180000	4440000	5030000	7330000	6340000	0	0	0	0	0	0	0	0	0	0	0	0	277000	395000	361000	511000	480000	665000	797000
1	1	P00004	G.RK(+12.00)TGQAPGFT.Y	N	Y	14.81	60	0.8	3720000	0	0	0	0	0	0	139000	570000	446000	942000	2140000	1730000	3130000	6310000	6890000	3620000	10300000	8070000	9580000	14600000	14300000	0	0	0	0	0	0	0	548000	253000	1150000	1390000	1350000	5660000	3920000	6240000	7880000	6600000	8470000	9210000
1	1	P00004	K.YIPGTKMIF.A	N	Y	24.18	60	0.5	1010000	0	0	0	0	158000	0	633000	622000	0	1160000	1090000	1050000	3310000	2470000	2110000	3450000	3340000	2800000	3300000	4150000	4160000	0	0	0	0	0	0	0	65800	54400	241000	184000	113000	617000	564000	548000	870000	928000	929000	996000
1	1	P00004	G(+42.01)DVEKGKKIFVQK.C	N	Y	13.93	60	1.1	1970000	0	0	0	0	0	0	665000	1300000	1310000	2590000	3490000	3540000	3510000	8250000	7140000	5660000	8620000	9790000	7530000	8980000	7410000	0	0	0	0	0	0	0	0	0	0	0	0	122000	158000	157000	0	367000	486000	667000
1	1	P00004	T.EREDLIAYLK.K	N	Y	14.43	60	0.8	2760000	0	0	0	0	0	0	768000	707000	644000	2050000	2930000	2880000	8060000	10300000	10200000	9580000	14200000	11300000	10400000	15700000	14800000	0	0	0	0	0	0	0	0	0	0	0	0	0	69200	0	0	120000	120000	216000
1	1	P00004	F.AGIK(+14.02)KKTEREDLIAYLK.K	N	Y	12.39	60	0.7	2960000	0	0	0	0	0	0	496000	819000	871000	2960000	5150000	4610000	11400000	10900000	12800000	12400000	7790000	11300000	8980000	7130000	21500000	0	0	0	0	0	0	0	0	0	0	0	0	660000	233000	344000	901000	0	530000	364000
1	1	P00004	G(+42.01)DVEKGK(+42.01)KI.F	N	Y	29.61	60	0.8	948000	0	0	0	0	0	37500	172000	332000	360000	639000	819000	654000	1240000	1850000	1540000	1850000	2640000	1850000	2430000	2890000	2490000	0	0	0	0	0	0	182000	219000	306000	541000	746000	674000	1470000	1800000	1320000	1710000	1510000	1800000	1870000
1	1	P00004	R.EDLIAYLK.K	N	Y	19.18	60	0.6	934000	0	0	0	0	0	0	333000	256000	0	902000	888000	1030000	3000000	2690000	2350000	3930000	3680000	2690000	3830000	4890000	5090000	0	0	0	0	0	0	0	0	0	58400	0	0	346000	97300	145000	388000	356000	400000	422000
1	1	P00004	G.RK(+14.02)TGQAPGFT.Y	N	Y	13.39	60	0.9	926000	0	0	0	0	0	0	56800	195000	287000	304000	664000	661000	627000	2430000	1390000	1410000	2960000	3160000	2040000	4060000	4720000	0	0	0	0	0	0	82000	86200	108000	139000	266000	297000	593000	1330000	955000	1370000	831000	1850000	2480000
1	1	P00004	A.GIKKKTEREDLIAYL.K	N	Y	9.8	60	0.9	920000	0	0	0	0	0	0	0	286000	0	828000	796000	831000	3270000	2740000	3720000	3570000	5060000	3130000	3810000	5330000	4520000	0	0	0	0	0	0	0	0	0	0	0	0	0	0	0	0	118000	118000	0
1	1	P00004	G.RKTGQAPGFT.Y	N	Y	35.12	60	0.9	5280000	0	0	0	0	102000	120000	350000	1090000	1670000	1670000	3690000	3560000	3420000	12700000	11700000	6640000	15600000	15800000	13600000	30200000	23500000	0	0	0	0	0	0	167000	462000	476000	1150000	1340000	1330000	5040000	6230000	4790000	6020000	7010000	7680000	11200000
1	1	P00004	A.GIKKKTEREDLIAY.L	N	Y	13.22	60	0.8	910000	0	0	0	0	0	0	0	182000	102000	385000	689000	652000	1200000	3400000	3110000	2390000	4650000	3690000	3700000	6070000	4670000	0	0	0	0	0	0	0	0	0	0	0	0	264000	203000	198000	461000	279000	487000	398000
1	1	P00004	F.AGIKKKTEREDLIAY.L	N	Y	9.5	60	0.7	894000	0	0	0	0	0	0	0	177000	202000	407000	676000	655000	1140000	3770000	2630000	2480000	4830000	3690000	3760000	5990000	4760000	0	0	0	0	0	0	0	0	0	0	0	0	163000	217000	112000	313000	253000	295000	296000
1	1	P00004	L.ENPKKYIPGTK.M	N	Y	7.6	60	0.8	884000	0	0	0	0	88600	0	311000	929000	840000	680000	1490000	2110000	1550000	3860000	3080000	1590000	3950000	2320000	2300000	4640000	3060000	0	0	0	0	0	0	0	0	0	70400	99800	0	289000	379000	365000	382000	388000	538000	533000
1	1	P00004	F.AGIKKKTEREDLIAYL.K	N	Y	8.58	60	1	879000	0	0	0	0	0	0	74100	371000	217000	916000	888000	1100000	3410000	2670000	3300000	3160000	4160000	3080000	3560000	5340000	4260000	0	0	0	0	0	0	0	0	0	0	0	0	0	0	0	0	88700	0	105000
1	1	P00004	K.KK(+24.00)TEREDLI.A	N	Y	24.78	60	0.7	860000	0	0	0	0	0	0	120000	240000	251000	522000	731000	799000	2180000	2500000	2860000	2070000	0	3020000	3170000	4490000	4150000	0	0	0	0	0	0	0	0	0	194000	235000	149000	681000	836000	707000	959000	817000	986000	1020000
1	1	P00004	E.REDLIAYLK.K	N	Y	12.52	60	0.6	858000	0	0	0	0	0	0	111000	181000	165000	530000	568000	770000	2650000	3850000	2270000	3500000	3870000	3430000	3020000	5490000	3380000	0	0	0	0	0	0	0	0	0	0	0	0	0	222000	116000	227000	288000	241000	263000
1	1	P00004	A.GIKKKTER(+99.03)EDLIAYLK.K	N	Y	14.28	60	0.9	830000	0	0	0	0	0	0	0	305000	678000	1450000	1570000	2020000	2880000	4220000	3670000	2510000	2410000	4190000	1400000	4180000	3390000	0	0	0	0	0	0	0	0	0	0	0	0	0	0	0	0	0	0	0
1	1	P00004	G.IKKK(+24.00)TEREDLI.A	N	Y	11.94	60	0.7	829000	0	0	0	0	0	0	158000	374000	354000	231000	1330000	1080000	1510000	3360000	3140000	2380000	3440000	3070000	2860000	4570000	4350000	0	0	0	0	0	0	0	0	0	0	78600	0	186000	144000	246000	345000	359000	354000	241000
1	1	P00004	A.GIKKKTEREDLI.A	N	Y	24.92	60	0.7	15000000	0	0	0	0	61400	85900	451000	1500000	1680000	2820000	8040000	6980000	7750000	53800000	51500000	17100000	80100000	69200000	40400000	128000000	107000000	0	193000	129000	0	0	0	0	180000	170000	330000	531000	679000	3090000	4050000	3360000	4690000	5050000	5380000	7720000
1	1	P00004	E.NPKKYIPGTK.M	N	Y	9.67	60	0.8	794000	0	0	0	0	94500	81500	128000	728000	513000	292000	1450000	1310000	568000	1980000	3070000	703000	4120000	3300000	1920000	4620000	3680000	0	0	0	0	0	0	0	27000	0	0	79300	88000	416000	293000	384000	394000	474000	527000	754000
1	1	P00004	F.AGIKKKTEREDLIAY(+15.01)LK.K	N	Y	14.38	60	0.6	791000	0	0	0	0	0	0	0	381000	0	725000	0	0	3390000	4030000	2850000	3520000	3130000	3400000	0	11000000	0	0	0	0	0	0	0	0	0	0	0	0	0	0	0	227000	0	608000	0	0
1	1	P00004	T.GPNLHGLF.G	N	Y	17.46	60	0.9	781000	0	0	0	0	0	0	140000	178000	198000	566000	670000	727000	1560000	1960000	2020000	2040000	2570000	2320000	2380000	2990000	2700000	0	0	0	0	0	0	0	48400	0	99900	134000	90800	746000	976000	688000	1110000	1010000	895000	1020000
1	1	P00004	E.KGGKHKTGPNLHGLFG.R	N	Y	14.5	60	0.7	1320000	0	0	0	0	0	0	0	406000	0	1130000	1040000	1050000	4090000	4100000	4590000	3910000	5370000	6020000	4320000	8150000	11300000	0	0	0	0	0	0	0	0	0	0	0	0	0	0	0	0	0	0	0
1	1	P00004	G(+42.01)DVEKGKKIF.V	N	Y	11.22	60	1.1	767000	0	0	0	0	0	64800	230000	436000	305000	831000	961000	1030000	2240000	2890000	2240000	2600000	3160000	2870000	3460000	3840000	3440000	0	0	0	0	0	0	0	0	0	0	0	0	0	146000	163000	183000	187000	210000	145000
1	1	P00004	H.GLFGRKT.G	N	Y	11.67	60	1	763000	0	0	0	0	0	0	0	120000	138000	0	308000	175000	449000	1070000	940000	1010000	1640000	1530000	2040000	3090000	2700000	0	0	0	0	0	0	0	0	0	0	0	123000	892000	1080000	1080000	1570000	1670000	2040000	2420000
1	1	P00004	K.M(+15.99)IFAGIK.K	N	Y	9.49	60	0.7	744000	0	0	0	0	0	0	174000	222000	233000	630000	1200000	1040000	1960000	2790000	2550000	2880000	3300000	2990000	2500000	4230000	3390000	0	0	0	0	0	0	0	0	0	0	0	0	93600	118000	126000	113000	143000	89200	124000
1	1	P00004	H.GLFGR(+99.03)KTG.Q	N	Y	28.22	60	0.7	2850000	0	0	0	0	0	98800	825000	2280000	2060000	3140000	5370000	6280000	4690000	11000000	11300000	8200000	12400000	16000000	9520000	14400000	12000000	0	0	0	0	0	0	0	0	0	0	0	0	0	0	0	0	0	0	0
1	1	P00004	N.LHGLFG.R	N	Y	14.01	60	1	692000	0	0	0	0	0	0	199000	293000	270000	546000	664000	737000	1540000	2130000	2260000	2220000	2470000	2550000	1910000	2680000	2830000	0	0	0	0	0	0	0	0	34600	60400	128000	136000	352000	577000	462000	472000	561000	580000	617000
1	1	P00004	T.DANKNKGITWK.E	N	Y	14.66	60	1	681000	0	0	0	0	0	0	0	127000	91700	116000	497000	434000	446000	2430000	2000000	1030000	3470000	2790000	2050000	4630000	4080000	0	0	0	0	0	0	0	0	0	0	0	0	269000	313000	341000	385000	448000	412000	634000
1	1	P00004	T.YTDANKNKGIT.W	N	Y	5.37	60	1.2	1270000	0	0	0	0	0	0	313000	522000	62900	578000	612000	1200000	339000	4140000	622000	3210000	4280000	4210000	5080000	14600000	4820000	0	0	0	0	0	0	0	0	0	0	175000	0	0	2280000	796000	1150000	2270000	1050000	365000
1	1	P00004	A.GIKKKTER(+99.03)EDLI.A	N	Y	17.01	60	0.7	607000	0	0	0	0	0	0	0	235000	196000	342000	774000	692000	777000	2610000	2490000	977000	3460000	3140000	1880000	3640000	4280000	0	0	0	0	0	0	0	0	0	0	0	0	0	0	0	0	0	0	0
1	1	P00004	G.RK(+24.00)TGQ(+87.03)APGFT.Y	N	Y	10.22	60	1.2	901000	0	0	0	0	0	111000	288000	985000	1130000	873000	1880000	2850000	1260000	4010000	3980000	2020000	4380000	4070000	2800000	3820000	3390000	0	0	0	0	0	0	0	0	0	0	0	0	0	0	0	0	0	0	0
1	1	P00004	K.MIFAGIKKKTEREDLIAYLK.K	N	Y	10.04	60	0.9	560000	0	0	0	0	0	0	903000	458000	734000	2280000	462000	1830000	2130000	2550000	3930000	1650000	1080000	1350000	1560000	0	2610000	0	0	0	0	0	0	0	0	0	0	0	0	0	0	0	0	0	0	0
1	1	P00004	G.IKKKTEREDLIA.Y	N	Y	7.44	60	0.9	541000	0	0	0	0	0	0	0	0	0	0	350000	344000	371000	1200000	1960000	579000	3370000	2500000	1900000	4640000	4290000	0	0	0	0	0	0	0	0	0	0	0	0	67700	66900	0	123000	183000	140000	209000
1	1	P00004	A.G(+42.01)IK(+14.02)KKTEREDLI.A	N	Y	8.55	60	1.2	512000	0	0	0	0	0	0	0	0	0	0	132000	0	310000	1500000	1320000	622000	2530000	2410000	2010000	5470000	3430000	0	0	0	0	0	0	0	0	0	0	0	0	0	0	0	0	207000	218000	289000
1	1	P00004	H.GLFGR(+198.06)KTG.Q	N	Y	23.22	60	0.7	1410000	0	0	0	0	108000	0	1220000	1980000	1450000	3240000	4200000	3300000	4910000	5390000	4840000	5150000	5830000	4840000	4460000	5600000	2880000	0	0	0	0	0	0	0	0	0	0	0	0	0	0	0	0	0	0	0
1	1	P00004	W.KEETLM.E	N	Y	10.48	60	0.8	479000	0	0	0	0	0	0	0	180000	268000	290000	403000	393000	614000	1300000	1200000	728000	1510000	1350000	1130000	2070000	2450000	0	0	0	0	0	0	0	0	0	0	183000	161000	580000	504000	424000	637000	647000	671000	704000
1	1	P00004	K.YIPGTKM(+15.99)IF.A	N	Y	8.78	60	1	439000	0	0	0	0	0	0	0	161000	134000	357000	479000	539000	1820000	2130000	1820000	2490000	3070000	0	0	3480000	0	0	0	0	0	0	0	0	0	0	0	0	0	96300	186000	147000	155000	277000	190000	253000
2	5	|Angiotensin1|Angiotensin1	DRVYIHPFHL	N	Y	29.72	12.57	0.6	6610000	10100000	3540000	8810000	3830000	13800000	18800000	8040000	11200000	11700000	6480000	10700000	9690000	5660000	10400000	7390000	7540000	8870000	7980000	5800000	11600000	9160000	5070000	3610000	7260000	5480000	0	2860000	2200000	3910000	3420000	2120000	1630000	2380000	2970000	6670000	2540000	4420000	6250000	5390000	4150000
2	5	|Angiotensin1|Angiotensin1	D.RVYIHPF.H	Y	Y	42.36	5.43	0.7	8910000	10400000	5150000	8760000	3590000	12500000	11700000	5320000	9290000	8760000	6960000	11800000	10300000	7710000	11400000	11600000	8670000	13800000	10800000	7470000	14800000	10000000	5620000	10200000	9270000	4410000	0	8810000	4510000	9770000	8390000	6770000	8990000	8190000	7170000	9380000	11500000	8230000	10200000	13200000	7770000
		blank								108000	0	129000	0	33902000	32625400	191466700	277526000	263183600	504086000	643825000	623547000	1206039000	1575630000	1549972000	1461719000	1942210000	1768710000	1626350000	2485320000	2179190000	0	568500	398000	10804800	14800800	17876500	81562000	119942600	121071600	210225200	265409900	238711500	502555600	590506400	533449000	605921000	621031700	631977200	698857000
		blank								105364	0	149413	0	2.7518e+07	2.82926e+07	3.65161e+08	3.03103e+08	3.04829e+08	7.34848e+08	5.5359e+08	6.14234e+08	1.58712e+09	1.40233e+09	1.35571e+09	1.71059e+09	1.42797e+09	1.66163e+09	2.209e+09	1.70382e+09	2.21104e+09	0	565500	435618	2.48588e+07	1.6559e+07	2.05877e+07	1.8349e+08	1.24561e+08	1.46414e+08	3.15064e+08	2.99543e+08	2.95727e+08	7.1116e+08	6.3874e+08	4.70649e+08	7.46996e+08	6.17754e+08	4.85769e+08	9.12577e+08
									Angiotensin III	10400000	5150000	8760000	3590000	12500000	11700000	5320000	9290000	8760000	6960000	11800000	10300000	7710000	11400000	11600000	8670000	13800000	10800000	7470000	14800000	10000000	5620000	10200000	9270000	4410000	9068847	8810000	4510000	9770000	8390000	6770000	8990000	8190000	7170000	9380000	11500000	8230000	10200000	13200000	7770000
								multiply by this ratio to stratify	Ratio	0.975593	1.97013	1.15824	2.82623	0.811694	0.867194	1.90718	1.09216	1.15824	1.45778	0.859845	0.985065	1.31598	0.890015	0.87467	1.17026	0.73523	0.93946	1.35826	0.685552	1.01462	1.80537	0.994723	1.09452	2.30072	1.11879	1.15167	2.24971	1.0385	1.20932	1.4987	1.12861	1.23885	1.41509	1.08168	0.882276	1.23283	0.994723	0.768649	1.30581
[truncated: 23 more columns]
