# Supplementary material for: Formaldehyde treatment of proteins enhances proteolytic degradation by the endo-lysosomal protease cathepsin S
Source: Sci Rep. 2020 Jul 14;10:11535. doi: 10.1038/s41598-020-68248-z (PMC7360561; doi:10.1038/s41598-020-68248-z)
Supplement: Supplementary file 14 — Supplementary data S14 [file 41598_2020_68248_MOESM14_ESM.xlsx]

## Sheet: protein-peptides
Protein Group	Protein ID	Protein Accession	Peptide	Used	Candidate	Quality	Significance	Avg. ppm	Avg. Intensity	0h triplo 1	0h triplo 2	0h triplo 3	1h triplo 1	1h triplo 2	1h triplo 3	4h triplo 1	4h triplo 2	4h triplo 3	8h triplo 1	8h triplo 2	8h triplo 3	24h triplo 1	24h triplo 2	24h triplo 3	32h triplo 1	32h triplo 2	32h triplo 3	48h triplo 1	48h triplo 2	48h triplo 3	96h triplo 1	96h triplo 2	96h triplo 3	Sample Profile (Ratio)	Group 1	Group 2	Group 3	Group 4	Group 5	Group 6	Group 7	Group 8	Group Profile (Ratio)	Max Ratio	#Vector	Start	End	PTM
1	1	P00004	K.MIFA.G	Y	Y	100	60	0.6	97500000	0	0	0	13300000	13500000	11200000	55900000	54600000	57500000	97900000	79000000	93700000	155000000	151000000	155000000	163000000	156000000	154000000	165000000	149000000	141000000	161000000	152000000	159000000	0:0:0:0.14:0.14:0.11:0.57:0.56:0.59:1.00:0.81:0.96:1.59:1.54:1.59:1.67:1.60:1.58:1.70:1.53:1.45:1.65:1.56:1.63	0	12700000	56000000	90200000	154000000	158000000	152000000	157000000	0:0.13:0.57:0.93:1.58:1.62:1.56:1.62	64	1	80	83
1	1	P00004	K.EETLM.E	Y	Y	32.73	60	0.5	79000000	0	0	0	11400000	12100000	12200000	42700000	42600000	39000000	75500000	59000000	70300000	123000000	121000000	115000000	118000000	124000000	113000000	136000000	131000000	131000000	139000000	136000000	144000000	0:0:0:0.14:0.15:0.15:0.54:0.54:0.49:0.96:0.75:0.89:1.56:1.53:1.46:1.50:1.57:1.42:1.73:1.66:1.66:1.76:1.72:1.83	0	11900000	41400000	68300000	120000000	118000000	133000000	140000000	0:0.15:0.52:0.86:1.51:1.50:1.68:1.77	64	1	61	65
1	1	P00004	K.MIF.A	N	Y	74.64	60	0.7	55500000	0	0	0	4790000	4390000	3830000	23200000	22100000	22900000	47100000	41500000	41400000	78300000	81600000	85300000	90900000	88600000	91400000	104000000	98500000	91600000	98400000	105000000	108000000	0:0:0:0.09:0.08:0.07:0.42:0.40:0.41:0.85:0.75:0.74:1.41:1.47:1.54:1.64:1.59:1.65:1.88:1.77:1.65:1.77:1.89:1.94	0	4340000	22700000	43300000	81700000	90300000	98100000	104000000	0:0.08:0.41:0.78:1.47:1.63:1.77:1.87	64	1	80	82
1	1	P00004	H.GLFG.R	N	Y	32.91	60	1	47400000	0	0	0	1100000	1160000	870000	10500000	9370000	10400000	29100000	22300000	27500000	67100000	67500000	66200000	88200000	78700000	79000000	99700000	94800000	86100000	98900000	98500000	99800000	0:0:0:0.02:0.02:0.02:0.22:0.20:0.22:0.61:0.47:0.58:1.42:1.43:1.40:1.86:1.66:1.67:2.11:2.00:1.82:2.09:2.08:2.11	0	1050000	10100000	26300000	67000000	81900000	93500000	99100000	0:0.02:0.21:0.56:1.41:1.73:1.97:2.09	64	1	34	37
1	1	P00004	G.QAPGFT.Y	N	Y	47.23	60	0.5	35500000	0	0	0	1300000	1360000	1400000	9210000	9650000	7280000	26000000	21200000	24900000	68900000	62200000	67300000	71000000	66300000	68400000	71400000	63900000	66200000	48300000	48200000	47000000	0:0:0:0.04:0.04:0.04:0.26:0.27:0.21:0.73:0.60:0.70:1.94:1.75:1.90:2.00:1.87:1.93:2.01:1.80:1.87:1.36:1.36:1.33	0	1360000	8710000	24000000	66100000	68500000	67200000	47900000	0:0.04:0.25:0.68:1.86:1.93:1.89:1.35	64	1	42	47
1	1	P00004	G.Q(-17.03)APGFT.Y	N	Y	15.24	60	0.7	32900000	0	0	0	0	0	0	665000	622000	784000	3390000	2430000	3470000	27300000	27000000	27600000	38800000	39300000	34300000	70700000	65900000	65600000	127000000	123000000	132000000	0:0:0:0:0:0:0.02:0.02:0.02:0.10:0.07:0.11:0.83:0.82:0.84:1.18:1.19:1.04:2.15:2.00:1.99:3.85:3.75:4.02	0	0	691000	3100000	27300000	37400000	67400000	127000000	0:0:0.02:0.09:0.83:1.14:2.05:3.87	64	1	42	47	Pyro-glu from Q
1	1	P00004	F.AGIKKKTEREDLIAYLK.K	N	Y	12.39	60	0.8	45700000	0	0	0	2930000	434000	3020000	23000000	26300000	26000000	51100000	28300000	45800000	67300000	73100000	98200000	68100000	73100000	77000000	78300000	68500000	76400000	69500000	66700000	74700000	0:0:0:0.06:0.02:0.07:0.50:0.58:0.57:1.12:0.62:1.00:1.47:1.60:2.15:1.49:1.60:1.68:1.71:1.50:1.67:1.52:1.46:1.63	0	2970000	25300000	42300000	79500000	73100000	75100000	70600000	0:0.06:0.55:0.92:1.72:1.59:1.63:1.53	64	4	83	99
1	1	P00004	G(+42.01)DVEKGKKIFVQ(+30.01).K	N	Y	19.9	60	0.5	46300000	0	0	0	3600000	3810000	2920000	21500000	18600000	19100000	40900000	27100000	38800000	80800000	76500000	76100000	89300000	76700000	77400000	76500000	84800000	81700000	77000000	86200000	52300000	0:0:0:0.08:0.08:0.06:0.46:0.40:0.41:0.88:0.59:0.84:1.74:1.65:1.64:1.93:1.66:1.67:1.65:1.83:1.76:1.66:1.86:1.13	0	3440000	19700000	35600000	77800000	81100000	81000000	80400000	0:0.07:0.42:0.75:1.64:1.71:1.71:1.70	64	2	1	12	Acetylation (Protein N-term); Form-Methylol
1	1	P00004	G(+42.01)DVEK(+42.01)GKKIFVQ.K	N	Y	56.23	60	0.6	28900000	0	0	0	854000	818000	726000	4120000	4980000	4590000	12000000	10100000	12200000	47800000	41000000	41900000	60600000	51300000	49800000	57400000	66900000	51900000	61200000	55600000	57800000	0:0:0:0.03:0.03:0.03:0.14:0.17:0.16:0.42:0.35:0.42:1.65:1.42:1.45:2.10:1.78:1.72:1.99:2.31:1.80:2.12:1.92:2.00	0	799000	4560000	11400000	43600000	53900000	58700000	58200000	0:0.03:0.16:0.40:1.51:1.87:2.03:2.01	64	1	1	12	Acetylation (Protein N-term); Acetylation (K)
1	1	P00004	A.GIKKKTEREDLIAYLK.K	N	Y	28.52	60	0.7	32600000	0	0	0	1460000	2030000	1350000	13000000	16400000	14500000	39700000	19800000	24800000	48400000	56200000	74100000	55400000	53800000	46000000	46000000	51700000	51800000	47100000	57700000	61900000	0:0:0:0.04:0.06:0.04:0.40:0.50:0.44:1.22:0.61:0.76:1.48:1.72:2.27:1.70:1.65:1.41:1.41:1.59:1.59:1.44:1.77:1.90	0	1610000	14600000	28100000	59600000	51700000	49900000	55500000	0:0.05:0.45:0.86:1.83:1.59:1.53:1.70	64	2	84	99
1	1	P00004	G.IKKKTEREDLI.A	N	Y	13.19	60	0.6	24000000	0	0	0	84400	105000	85600	1270000	790000	2090000	5160000	4240000	4070000	35600000	31300000	37300000	29900000	33900000	40300000	42300000	54700000	34500000	92200000	55500000	69300000	0:0:0:0.02:0.02:0.02:0.05:0.03:0.09:0.22:0.18:0.17:1.49:1.31:1.56:1.25:1.42:1.68:1.76:2.28:1.44:3.85:2.32:2.89	0	91800	1390000	4490000	34800000	34700000	43800000	72400000	0:0.02:0.06:0.19:1.45:1.45:1.83:3.02	64	2	85	95
1	1	P00004	K.M(+15.99)IFA.G	N	Y	20.07	60	0.6	26300000	0	0	0	441000	463000	576000	5480000	4760000	4980000	16200000	12300000	15500000	43700000	39000000	41500000	45300000	43000000	44600000	52300000	48200000	48800000	54400000	52300000	56500000	0:0:0:0.02:0.02:0.02:0.21:0.18:0.19:0.62:0.47:0.59:1.67:1.49:1.58:1.72:1.64:1.70:1.99:1.84:1.86:2.07:1.99:2.15	0	611000	5070000	14600000	41400000	44300000	49800000	54400000	0:0.02:0.19:0.56:1.58:1.69:1.89:2.07	64	2	80	83	Oxidation (M)
1	1	P00004	F.AGIKK(+14.02)KTEREDLI.A	N	Y	10.98	60	0.8	13700000	0	0	0	88400	52800	115000	229000	1220000	1780000	5010000	6820000	4270000	23300000	19700000	19700000	20000000	26800000	25300000	22100000	28000000	29300000	31300000	31000000	33300000	0:0:0:0.02:0.02:0.02:0.02:0.09:0.13:0.36:0.50:0.31:1.70:1.43:1.44:1.46:1.95:1.84:1.61:2.04:2.14:2.28:2.26:2.42	0	85300	1070000	5360000	20900000	24000000	26500000	31900000	0:0.02:0.08:0.39:1.52:1.75:1.93:2.32	64	1	83	95	Methylation(KR)
1	1	P00004	G.RKTGQAPGFT.Y	N	Y	12.74	60	0.7	12800000	0	0	0	67400	58200	0	554000	550000	746000	1610000	2420000	1650000	12000000	10800000	13500000	16100000	9840000	18600000	23600000	28200000	20600000	52900000	46400000	46200000	0:0:0:0.02:0.02:0:0.04:0.04:0.06:0.13:0.19:0.13:0.94:0.85:1.06:1.26:0.77:1.46:1.85:2.21:1.62:4.14:3.63:3.61	0	62800	616000	1890000	12100000	14900000	24100000	48500000	0:0.02:0.05:0.15:0.95:1.16:1.89:3.79	64	1	38	47
1	1	P00004	K.TGPNLHGLFG.R	N	Y	28.16	60	0.6	13400000	0	0	0	564000	549000	503000	4890000	4870000	5280000	12700000	10200000	10200000	25500000	21500000	24500000	26200000	23500000	21100000	25800000	25300000	19800000	23400000	19600000	15900000	0:0:0:0.04:0.04:0.04:0.36:0.36:0.39:0.95:0.76:0.76:1.90:1.60:1.83:1.95:1.75:1.57:1.92:1.88:1.48:1.74:1.47:1.19	0	539000	5010000	11000000	23800000	23600000	23600000	19900000	0:0.04:0.37:0.82:1.77:1.76:1.76:1.48	64	2	28	37
1	1	P00004	G(+42.01)DVEK(+42.01)GKKIFV.Q	N	Y	44.78	60	0.5	15000000	0	0	0	1250000	1410000	1350000	5960000	6310000	7220000	12500000	12600000	12800000	25100000	26100000	25200000	22600000	24400000	23500000	25900000	23400000	25700000	25900000	25500000	26300000	0:0:0:0.08:0.09:0.09:0.40:0.42:0.48:0.83:0.84:0.85:1.67:1.73:1.68:1.50:1.62:1.56:1.72:1.56:1.71:1.72:1.70:1.75	0	1340000	6500000	12600000	25500000	23500000	25000000	25900000	0:0.09:0.43:0.84:1.69:1.56:1.66:1.72	64	2	1	11	Acetylation (Protein N-term); Acetylation (K)
1	1	P00004	G.RK(+12.00)TGQ(+87.03)APGFT.Y	N	Y	29.48	60	0.8	11600000	0	0	0	332000	341000	464000	2430000	2310000	3250000	6940000	7770000	6310000	25800000	18800000	26400000	21400000	19000000	22400000	22200000	21900000	20900000	17100000	14700000	17700000	0:0:0:0.03:0.03:0.04:0.21:0.20:0.28:0.60:0.67:0.54:2.23:1.62:2.27:1.85:1.64:1.93:1.91:1.89:1.80:1.47:1.27:1.52	0	379000	2670000	7010000	23700000	20900000	21700000	16500000	0:0.03:0.23:0.60:2.04:1.80:1.87:1.42	64	1	38	47	Crosslink-KY; Form-Gly
1	1	P00004	K.KTEREDLIAYLK.K	N	Y	35.13	60	0.7	14200000	0	0	0	585000	550000	468000	4160000	4420000	4530000	7880000	11100000	10600000	23900000	18400000	24500000	22400000	21400000	20200000	31600000	30600000	24300000	30000000	26000000	24100000	0:0:0:0.04:0.04:0.03:0.29:0.31:0.32:0.55:0.78:0.74:1.68:1.29:1.72:1.57:1.50:1.42:2.22:2.15:1.70:2.11:1.82:1.69	0	535000	4370000	9840000	22300000	21300000	28800000	26700000	0:0.04:0.31:0.69:1.57:1.50:2.02:1.88	64	2	88	99
1	1	P00004	F.AGIKKKTER(+99.03)EDLIAYLK.K	N	Y	44.67	60	0.6	10800000	0	0	0	2740000	2690000	2070000	8840000	10000000	10300000	16600000	10500000	13300000	23800000	21900000	24400000	17700000	16300000	16100000	13700000	11500000	13800000	7090000	7120000	9160000	0:0:0:0.25:0.25:0.19:0.82:0.93:0.95:1.53:0.97:1.23:2.20:2.02:2.25:1.64:1.51:1.49:1.26:1.07:1.27:0.66:0.66:0.85	0	2500000	9720000	13500000	23400000	16700000	13000000	7790000	0:0.23:0.90:1.25:2.16:1.54:1.20:0.72	64	1	83	99	Form-Gly-Arg
1	1	P00004	G(+42.01)DVEKGKKIFV.Q	N	Y	24.55	60	0.6	16200000	0	0	0	1140000	1200000	1010000	7050000	6900000	6890000	14800000	9560000	13000000	26300000	28100000	28200000	25700000	26100000	24000000	27300000	25600000	28500000	26700000	28600000	32200000	0:0:0:0.07:0.07:0.06:0.44:0.43:0.43:0.91:0.59:0.80:1.62:1.73:1.74:1.59:1.61:1.48:1.68:1.58:1.76:1.65:1.77:1.99	0	1120000	6950000	12400000	27500000	25300000	27100000	29200000	0:0.07:0.43:0.77:1.70:1.56:1.67:1.80	64	2	1	11	Acetylation (Protein N-term)
1	1	P00004	M.EYL.E	N	Y	37.9	60	0.6	10500000	0	0	0	2870000	2710000	1800000	8170000	8640000	2270000	14200000	10900000	12900000	16800000	14300000	14100000	16100000	15300000	18600000	20200000	13300000	15000000	14100000	15100000	14600000	0:0:0:0.27:0.26:0.17:0.78:0.82:0.22:1.35:1.03:1.23:1.60:1.36:1.35:1.54:1.46:1.77:1.93:1.26:1.43:1.35:1.44:1.39	0	2460000	6360000	12600000	15100000	16700000	16200000	14600000	0:0.23:0.61:1.20:1.43:1.59:1.54:1.39	64	1	66	68
1	1	P00004	K.TEREDLIAYLK.K	N	Y	32.53	60	0.7	22900000	0	0	0	634000	667000	375000	5940000	5070000	5490000	16400000	11400000	11500000	35500000	30600000	41300000	35500000	34100000	35500000	42200000	45800000	39400000	56500000	48400000	47900000	0:0:0:0.03:0.03:0.02:0.26:0.22:0.24:0.72:0.50:0.50:1.55:1.34:1.80:1.55:1.49:1.55:1.84:2.00:1.72:2.46:2.11:2.09	0	673000	5500000	13100000	35800000	35000000	42500000	50900000	0:0.03:0.24:0.57:1.56:1.53:1.85:2.22	64	2	89	99
1	1	P00004	F.AGIK(+14.02)KKTEREDLIAYLK.K	N	Y	21.83	60	0.6	10200000	0	0	0	751000	849000	625000	5040000	3360000	5730000	9070000	8480000	8330000	14500000	15500000	19900000	17700000	14500000	16300000	18300000	18800000	15000000	16400000	16000000	18400000	0:0:0:0.07:0.08:0.06:0.50:0.33:0.56:0.89:0.83:0.82:1.43:1.53:1.96:1.74:1.43:1.60:1.81:1.85:1.48:1.61:1.57:1.82	0	742000	4710000	8620000	16700000	16200000	17400000	16900000	0:0.07:0.46:0.85:1.64:1.59:1.71:1.67	64	1	83	99	Methylation(KR)
1	1	P00004	F.AGIKKKTER(+99.03)EDLI.A	N	Y	14.42	60	0.7	9770000	0	0	0	140000	207000	245000	2670000	2070000	2950000	4980000	6110000	6180000	25000000	15000000	26800000	14800000	14300000	17300000	13700000	17600000	16700000	17000000	13800000	16900000	0:0:0:0.02:0.02:0.03:0.27:0.21:0.30:0.51:0.63:0.63:2.56:1.54:2.74:1.51:1.47:1.77:1.41:1.80:1.71:1.74:1.41:1.73	0	197000	2560000	5760000	22300000	15500000	16000000	15900000	0:0.02:0.26:0.59:2.28:1.58:1.64:1.63	64	1	83	95	Form-Gly-Arg
1	1	P00004	K.KKTEREDLI.A	N	Y	23.31	60	0.7	14800000	0	0	0	0	0	0	463000	642000	909000	2630000	4040000	3280000	17300000	14500000	21000000	21200000	25100000	24800000	23600000	29400000	33200000	46900000	37400000	49700000	0:0:0:0:0:0:0.03:0.04:0.06:0.18:0.27:0.22:1.17:0.98:1.41:1.43:1.69:1.67:1.59:1.98:2.24:3.16:2.52:3.35	0	0	671000	3320000	17600000	23700000	28700000	44700000	0:0:0.05:0.22:1.19:1.60:1.94:3.01	64	2	87	95
1	1	P00004	L.HGLFG.R	N	Y	21.49	60	0.9	9700000	0	0	0	245000	246000	188000	2230000	2370000	2330000	6940000	5450000	6720000	18400000	17600000	19100000	17700000	19000000	17700000	19200000	18600000	18700000	13600000	13800000	12700000	0:0:0:0.03:0.03:0.02:0.23:0.24:0.24:0.72:0.56:0.69:1.90:1.81:1.97:1.82:1.96:1.83:1.98:1.91:1.93:1.40:1.42:1.30	0	226000	2310000	6370000	18400000	18100000	18800000	13300000	0:0.02:0.24:0.66:1.89:1.87:1.94:1.38	64	1	33	37
1	1	P00004	F.AGIKKKTEREDLIA.Y	N	Y	15.33	60	0.7	9470000	0	0	0	0	93400	0	458000	523000	1510000	1970000	2360000	1510000	11600000	14300000	12200000	12000000	20900000	16600000	17200000	15600000	25000000	35400000	14500000	23700000	0:0:0:0:0.02:0:0.05:0.06:0.16:0.21:0.25:0.16:1.22:1.51:1.28:1.27:2.20:1.76:1.81:1.64:2.64:3.74:1.53:2.50	0	93400	831000	1950000	12700000	16500000	19300000	24500000	0:0.02:0.09:0.21:1.34:1.74:2.03:2.59	64	1	83	96
1	1	P00004	GDVEK(+70.01)GKKIFVQ.K	N	Y	33.83	60	0.5	9340000	0	0	0	0	234000	0	1390000	1440000	1460000	4540000	3560000	4180000	14800000	12600000	14500000	14100000	17000000	15500000	18600000	19400000	18300000	21400000	19100000	22100000	0:0:0:0:0.03:0:0.15:0.15:0.16:0.49:0.38:0.45:1.59:1.35:1.55:1.51:1.82:1.66:1.99:2.07:1.96:2.29:2.04:2.37	0	234000	1430000	4100000	14000000	15500000	18700000	20900000	0:0.02:0.15:0.44:1.49:1.66:2.00:2.23	64	1	1	12	N-pyruvic acid 2-iminyl
1	1	P00004	K.KTEREDLI.A	N	Y	30.79	60	0.6	9310000	0	0	0	0	0	0	378000	414000	451000	2110000	1640000	2160000	9540000	9140000	11900000	12400000	12200000	13700000	16400000	18300000	19900000	30700000	30400000	31600000	0:0:0:0:0:0:0.04:0.04:0.05:0.23:0.18:0.23:1.02:0.98:1.28:1.33:1.31:1.47:1.76:1.97:2.14:3.30:3.27:3.39	0	0	414000	1970000	10200000	12800000	18200000	30900000	0:0:0.04:0.21:1.09:1.37:1.96:3.32	64	1	88	95
1	1	P00004	A.GIKKKTER(+99.03)EDLI.A	N	Y	10.17	60	0.3	9240000	0	0	0	133000	127000	145000	1490000	1430000	2170000	5440000	9150000	7310000	10900000	18300000	25100000	12100000	19100000	16500000	13100000	14900000	16800000	23800000	10900000	13000000	0:0:0:0.02:0.02:0.02:0.16:0.15:0.23:0.59:0.99:0.79:1.18:1.98:2.71:1.31:2.07:1.78:1.42:1.61:1.81:2.58:1.18:1.40	0	135000	1700000	7300000	18100000	15900000	14900000	23000000	0:0.02:0.17:0.72:1.78:1.57:1.47:2.27	64	2	84	95	Form-Gly-Arg
1	1	P00004	K.MIFAG.I	N	Y	25.31	60	0.5	8650000	0	0	0	1450000	1390000	1140000	5550000	6210000	5680000	10000000	8700000	10400000	14200000	14200000	13900000	13900000	13000000	12500000	14000000	12700000	12200000	12100000	11700000	12600000	0:0:0:0.17:0.16:0.13:0.64:0.72:0.66:1.16:1.01:1.21:1.64:1.64:1.61:1.61:1.51:1.44:1.62:1.47:1.41:1.39:1.35:1.46	0	1320000	5820000	9710000	14100000	13100000	13000000	12100000	0:0.15:0.67:1.12:1.63:1.52:1.50:1.40	64	1	80	84
1	1	P00004	A.GIKKKTEREDLIA.Y	N	Y	11.2	60	0.6	9340000	0	0	0	0	144000	0	536000	379000	678000	1540000	4550000	1960000	9130000	17900000	10300000	12200000	22800000	20600000	20600000	11800000	24600000	21700000	18500000	24200000	0:0:0:0:0.02:0:0.06:0.04:0.07:0.16:0.49:0.21:0.98:1.92:1.10:1.31:2.44:2.21:2.20:1.26:2.64:2.32:1.98:2.59	0	144000	531000	2680000	12500000	18500000	19000000	21800000	0:0.02:0.06:0.29:1.32:1.97:2.02:2.32	64	2	84	96
1	1	P00004	T.GQAPGFT.Y	N	Y	14.33	60	0.5	7920000	0	0	0	274000	266000	256000	1480000	1510000	1500000	3890000	2990000	4130000	11600000	10700000	11300000	13800000	13000000	12200000	16000000	13900000	14100000	18600000	19500000	19200000	0:0:0:0.03:0.03:0.03:0.19:0.19:0.19:0.49:0.38:0.52:1.47:1.35:1.43:1.74:1.64:1.54:2.03:1.76:1.78:2.34:2.46:2.42	0	265000	1500000	3670000	11200000	13000000	14700000	19100000	0:0.03:0.19:0.46:1.41:1.64:1.85:2.41	64	1	41	47
1	1	P00004	T.WKEETLM.E	N	Y	20.33	60	0.8	8560000	0	0	0	817000	950000	607000	4660000	4660000	5350000	8900000	7920000	9460000	17100000	15700000	16600000	17300000	16900000	16000000	15200000	15800000	14200000	5170000	6440000	5870000	0:0:0:0.10:0.11:0.07:0.54:0.54:0.62:1.04:0.92:1.11:1.99:1.84:1.93:2.02:1.98:1.86:1.77:1.85:1.65:0.60:0.75:0.69	0	791000	4890000	8760000	16500000	16700000	15100000	5830000	0:0.09:0.57:1.02:1.92:1.95:1.76:0.68	64	2	59	65
1	1	P00004	K.EETLME.Y	N	Y	24.69	60	0.5	7240000	0	0	0	1160000	1150000	1090000	3700000	3920000	3770000	6860000	5370000	7150000	12100000	10600000	10400000	12700000	10300000	10500000	13100000	11900000	10600000	12300000	12300000	13000000	0:0:0:0.16:0.16:0.15:0.51:0.54:0.52:0.95:0.74:0.99:1.67:1.47:1.43:1.76:1.42:1.46:1.80:1.64:1.47:1.69:1.70:1.79	0	1130000	3800000	6460000	11000000	11200000	11900000	12500000	0:0.16:0.52:0.89:1.52:1.54:1.64:1.73	64	1	61	66
1	1	P00004	K.TGPNLHGLF.G	N	Y	22.87	60	0.7	7210000	0	0	0	0	0	0	352000	552000	367000	1860000	1840000	1970000	9960000	11000000	11600000	12300000	12300000	12100000	13900000	15400000	15400000	17300000	18100000	16800000	0:0:0:0:0:0:0.05:0.08:0.05:0.26:0.25:0.27:1.38:1.52:1.61:1.70:1.71:1.68:1.93:2.13:2.14:2.39:2.50:2.33	0	0	424000	1890000	10800000	12300000	14900000	17400000	0:0:0.06:0.26:1.50:1.70:2.07:2.41	64	1	28	36
1	1	P00004	G.IKKKTEREDLIAYLK.K	N	Y	25.97	60	0.7	11800000	0	0	0	256000	174000	0	4310000	4060000	3870000	10700000	6720000	6690000	20700000	18200000	25000000	17700000	18300000	16400000	21200000	23800000	21200000	18500000	22600000	22300000	0:0:0:0.02:0.02:0:0.37:0.34:0.33:0.91:0.57:0.57:1.76:1.54:2.13:1.50:1.55:1.39:1.80:2.02:1.80:1.57:1.92:1.89	0	215000	4080000	8030000	21300000	17500000	22100000	21100000	0:0.02:0.35:0.68:1.81:1.48:1.87:1.79	64	2	85	99
1	1	P00004	A.GIKKKTER(+99.03)EDLIAYLK.K	N	Y	38.01	60	0.8	7160000	0	0	0	1530000	1550000	939000	5200000	6400000	5590000	11800000	7220000	8940000	15500000	12800000	16000000	11600000	9860000	12200000	9930000	8640000	9020000	4890000	5230000	6960000	0:0:0:0.21:0.22:0.13:0.73:0.89:0.78:1.64:1.01:1.25:2.17:1.79:2.24:1.62:1.38:1.71:1.39:1.21:1.26:0.68:0.73:0.97	0	1340000	5730000	9310000	14800000	11200000	9200000	5700000	0:0.19:0.80:1.30:2.06:1.57:1.28:0.80	64	1	84	99	Form-Gly-Arg
1	1	P00004	H.GLF.G	N	Y	10.11	60	0.8	6910000	0	0	0	0	0	0	701000	634000	635000	2460000	2060000	2250000	8720000	9520000	10100000	11700000	11500000	11700000	14900000	13800000	14200000	15800000	16400000	18700000	0:0:0:0:0:0:0.10:0.09:0.09:0.36:0.30:0.33:1.26:1.38:1.46:1.69:1.67:1.70:2.15:2.00:2.06:2.29:2.37:2.70	0	0	657000	2260000	9440000	11700000	14300000	17000000	0:0:0.10:0.33:1.37:1.69:2.07:2.46	64	1	34	36
1	1	P00004	G.RK(+24.00)TGQ(+87.03)APGFT.Y	N	Y	35.42	60	1.3	6710000	0	0	0	673000	608000	944000	3330000	0	4320000	8010000	9510000	6100000	14300000	13800000	16600000	11800000	13600000	12000000	9810000	8360000	11600000	5350000	4480000	5930000	0:0:0:0.10:0.09:0.14:0.50:0:0.64:1.19:1.42:0.91:2.13:2.06:2.48:1.75:2.03:1.78:1.46:1.24:1.72:0.80:0.67:0.88	0	742000	3820000	7870000	14900000	12500000	9910000	5250000	0:0.11:0.56:1.15:2.17:1.81:1.44:0.76	64	1	38	47	Crosslink-KR; Form-Gly
1	1	P00004	F.AGIKKK(+24.00)TEREDLI.A	N	Y	30.33	60	0.6	6660000	0	0	0	322000	322000	87000	1990000	2290000	2420000	5160000	3830000	5680000	13000000	9130000	11900000	7780000	10100000	9470000	11400000	12000000	13000000	14300000	14700000	11000000	0:0:0:0.05:0.05:0.02:0.30:0.34:0.36:0.77:0.58:0.85:1.95:1.37:1.78:1.17:1.52:1.42:1.71:1.80:1.95:2.15:2.20:1.65	0	244000	2240000	4890000	11300000	9130000	12100000	13300000	0:0.04:0.34:0.73:1.70:1.37:1.82:2.00	64	1	83	95	Crosslink-KR
1	1	P00004	A.GIK(+14.02)KKTEREDLIAYLK.K	N	Y	15.88	60	0.8	6510000	0	0	0	299000	379000	0	3030000	2730000	2840000	6250000	4630000	4730000	9630000	9190000	12800000	10200000	9680000	11900000	11600000	9940000	11400000	10500000	11600000	12900000	0:0:0:0.05:0.06:0:0.46:0.42:0.44:0.96:0.71:0.73:1.48:1.41:1.96:1.56:1.49:1.83:1.78:1.53:1.76:1.62:1.78:1.98	0	339000	2870000	5200000	10500000	10600000	11000000	11700000	0:0.05:0.44:0.80:1.61:1.62:1.69:1.79	64	1	84	99	Methylation(KR)
1	1	P00004	A.GIKKK(+24.00)TEREDLI.A	N	Y	38.16	60	0.5	6470000	0	0	0	382000	386000	276000	1460000	1480000	1950000	5040000	3010000	4920000	9410000	9220000	11100000	8770000	8500000	12400000	10900000	11200000	13600000	16300000	13700000	11400000	0:0:0:0.06:0.06:0.04:0.23:0.23:0.30:0.78:0.46:0.76:1.46:1.43:1.71:1.36:1.31:1.91:1.68:1.72:2.10:2.52:2.11:1.76	0	348000	1630000	4320000	9900000	9880000	11900000	13800000	0:0.05:0.25:0.67:1.53:1.53:1.84:2.13	64	1	84	95	Crosslink-KR
1	1	P00004	G.ITWKEETLM.E	N	Y	57.84	60	0.8	6380000	0	0	0	1120000	1160000	1030000	4250000	3410000	3670000	6850000	6330000	6530000	9580000	12200000	10300000	10400000	9970000	9590000	9900000	11200000	9060000	8920000	9140000	8620000	0:0:0:0.18:0.18:0.16:0.67:0.53:0.58:1.07:0.99:1.02:1.50:1.91:1.61:1.63:1.56:1.50:1.55:1.75:1.42:1.40:1.43:1.35	0	1100000	3780000	6570000	10700000	10000000	10000000	8890000	0:0.17:0.59:1.03:1.67:1.57:1.57:1.39	64	1	57	65
1	1	P00004	F.AGIKKKTEREDLI.A	N	Y	15.64	60	0.7	67100000	0	0	0	480000	341000	416000	6190000	4880000	13300000	19000000	37000000	23700000	89800000	94200000	177000000	83200000	71100000	158000000	118000000	124000000	120000000	210000000	100000000	160000000	0:0:0:0.02:0.02:0.02:0.09:0.07:0.20:0.28:0.55:0.35:1.34:1.40:2.63:1.24:1.06:2.36:1.76:1.84:1.79:3.13:1.49:2.38	0	457000	8390000	26500000	120000000	104000000	121000000	157000000	0:0.02:0.13:0.40:1.79:1.55:1.80:2.33	64	3	83	95
1	1	P00004	K.TEREDLI.A	N	Y	18.75	60	0.6	5900000	0	0	0	0	0	0	272000	308000	281000	1420000	886000	1150000	6920000	5880000	7050000	8430000	8390000	8320000	12600000	12700000	13000000	17200000	18100000	18800000	0:0:0:0:0:0:0.05:0.05:0.05:0.24:0.15:0.20:1.17:1.00:1.20:1.43:1.42:1.41:2.13:2.16:2.20:2.91:3.06:3.18	0	0	287000	1150000	6620000	8380000	12800000	18000000	0:0:0.05:0.20:1.12:1.42:2.16:3.05	64	1	89	95
1	1	P00004	G.IKK(+14.02)KTEREDLI.A	N	Y	10.34	60	0.9	5530000	0	0	0	0	0	0	175000	181000	596000	869000	2040000	871000	6690000	8400000	3460000	6670000	13000000	6970000	10100000	7630000	18800000	20700000	9930000	15600000	0:0:0:0:0:0:0.03:0.03:0.11:0.16:0.37:0.16:1.21:1.52:0.63:1.21:2.35:1.26:1.82:1.38:3.40:3.74:1.80:2.82	0	0	317000	1260000	6190000	8880000	12200000	15400000	0:0:0.06:0.23:1.12:1.61:2.20:2.79	64	1	85	95	Methylation(KR)
1	1	P00004	F.G(+42.01)R(+14.02)KTGQAPGFT.Y	N	Y	19.11	60	0.7	5170000	0	0	0	128000	114000	149000	880000	1010000	1260000	2690000	687000	804000	9980000	8710000	12000000	11000000	11300000	9500000	10100000	9870000	9850000	10200000	6150000	7700000	0:0:0:0.02:0.02:0.03:0.17:0.20:0.24:0.52:0.13:0.16:1.93:1.68:2.32:2.12:2.18:1.84:1.95:1.91:1.91:1.97:1.19:1.49	0	130000	1050000	1390000	10200000	10600000	9940000	8020000	0:0.03:0.20:0.27:1.98:2.05:1.92:1.55	64	1	37	47	Acetylation (N-term); Methylation(KR)
1	1	P00004	G(+42.01)DVEKGKK(+14.02)IFV.Q	N	Y	20.16	60	0.7	6000000	0	0	0	502000	431000	273000	3160000	1790000	2600000	3640000	4230000	5230000	9790000	8600000	11200000	10600000	12400000	10100000	10300000	10100000	10100000	5120000	11600000	12300000	0:0:0:0.08:0.07:0.05:0.53:0.30:0.43:0.61:0.71:0.87:1.63:1.43:1.86:1.77:2.07:1.68:1.72:1.69:1.68:0.85:1.94:2.05	0	402000	2830000	4690000	9850000	11000000	11000000	9670000	0:0.07:0.46:0.76:1.59:1.79:1.77:1.56	64	2	1	11	Acetylation (Protein N-term); Methylation(KR)
1	1	P00004	K.TGPN(+87.03)LHGLFG.R	N	Y	20.62	60	0.9	5200000	0	0	0	846000	749000	804000	5780000	4970000	6070000	10600000	8410000	8620000	11100000	9630000	10300000	6010000	7740000	7060000	4530000	6960000	5840000	4340000	4340000	0	0:0:0:0.16:0.14:0.15:1.11:0.96:1.17:2.03:1.62:1.66:2.14:1.85:1.98:1.16:1.49:1.36:0.87:1.34:1.12:0.84:0.84:0	0	800000	5610000	9200000	10400000	6940000	6780000	4340000	0:0.15:1.02:1.67:1.88:1.26:1.23:0.79	64	2	28	37	Form-Gly
1	1	P00004	T.EREDLIAYLK.K	N	Y	34.44	60	0.9	19700000	0	0	0	332000	415000	458000	4390000	4080000	5120000	12100000	9930000	9640000	33700000	28300000	29300000	32300000	33700000	34200000	41000000	39300000	36700000	45000000	30300000	41500000	0:0:0:0.02:0.02:0.02:0.22:0.21:0.26:0.61:0.51:0.49:1.71:1.44:1.49:1.65:1.72:1.74:2.08:2.00:1.87:2.29:1.54:2.11	0	402000	4530000	10500000	30400000	33400000	39000000	38900000	0:0.02:0.23:0.54:1.55:1.70:1.98:1.98	64	2	90	99
1	1	P00004	G(+42.01)DVEKGKKIFVQ(+87.03).K	N	Y	21.31	60	0.7	4650000	0	0	0	1890000	1880000	841000	6600000	7330000	7280000	12100000	6630000	11300000	10600000	8130000	7060000	7190000	5560000	5590000	2450000	2200000	2350000	1920000	2590000	156000	0:0:0:0.41:0.40:0.18:1.42:1.57:1.56:2.60:1.42:2.43:2.28:1.75:1.52:1.55:1.20:1.20:0.53:0.47:0.51:0.41:0.56:0.03	0	1540000	7070000	10000000	8600000	6120000	2340000	1560000	0:0.33:1.52:2.15:1.85:1.31:0.50:0.33	64	1	1	12	Acetylation (Protein N-term); Form-Gly
1	1	P00004	K.YIPGTKMIF.A	N	Y	52.42	60	0.8	4570000	0	0	0	1300000	1190000	967000	3650000	3820000	3060000	4870000	5530000	5110000	6170000	9560000	7400000	5280000	7380000	7090000	5830000	7050000	6340000	4890000	5940000	7240000	0:0:0:0.28:0.26:0.21:0.80:0.84:0.67:1.07:1.21:1.12:1.35:2.09:1.62:1.16:1.61:1.55:1.28:1.54:1.39:1.07:1.30:1.58	0	1150000	3510000	5170000	7710000	6580000	6410000	6020000	0:0.25:0.77:1.13:1.69:1.44:1.40:1.32	64	1	74	82
1	1	P00004	D.LIAYLK.K	N	Y	34.08	60	1.1	4560000	0	0	0	549000	757000	714000	1360000	1550000	1490000	2920000	2770000	2560000	5550000	5910000	7170000	7400000	6930000	8050000	7970000	8210000	8730000	8360000	9920000	10500000	0:0:0:0.12:0.17:0.16:0.30:0.34:0.33:0.64:0.61:0.56:1.22:1.30:1.57:1.62:1.52:1.77:1.75:1.80:1.92:1.83:2.18:2.30	0	673000	1470000	2750000	6210000	7460000	8310000	9590000	0:0.15:0.32:0.60:1.36:1.64:1.82:2.11	64	1	94	99
1	1	P00004	G.RK(+14.02)TGQAPGFT.Y	N	Y	6.14	60	0.7	4910000	0	0	0	0	0	0	393000	157000	410000	960000	447000	806000	5970000	5920000	5750000	6560000	6450000	5780000	10500000	8820000	12600000	17600000	14000000	14800000	0:0:0:0:0:0:0.08:0.03:0.08:0.20:0.09:0.16:1.21:1.21:1.17:1.34:1.31:1.18:2.15:1.80:2.57:3.58:2.84:3.00	0	0	382000	888000	5880000	6400000	10900000	15400000	0:0:0.08:0.18:1.18:1.28:2.18:3.10	64	2	38	47	Methylation(KR)
1	1	P00004	A.GIK(+24.00)K(+24.00)KTEREDLI.A	N	Y	40.13	60	0.3	4420000	0	0	0	991000	1080000	1350000	5400000	2440000	4740000	7200000	5740000	8010000	7190000	8440000	8130000	6730000	7220000	6170000	5520000	5520000	4510000	4020000	3070000	2720000	0:0:0:0.22:0.24:0.30:1.22:0.55:1.07:1.63:1.30:1.81:1.63:1.91:1.84:1.52:1.63:1.39:1.25:1.25:1.02:0.91:0.69:0.61	0	1140000	4190000	6980000	7920000	6710000	5180000	3270000	0:0.26:0.95:1.58:1.79:1.52:1.17:0.74	64	1	84	95	Crosslink-KR
1	1	P00004	K.KKTER(+99.03)EDLIAYLK.K	N	Y	28.27	60	0.7	4400000	0	0	0	373000	401000	364000	2430000	2660000	2850000	7040000	4140000	4640000	6980000	7680000	11200000	7170000	7940000	6910000	6360000	6110000	7220000	4650000	4580000	3950000	0:0:0:0.08:0.09:0.08:0.55:0.61:0.65:1.60:0.94:1.06:1.59:1.75:2.54:1.63:1.80:1.57:1.44:1.39:1.64:1.06:1.04:0.90	0	379000	2650000	5280000	8610000	7340000	6560000	4390000	0:0.09:0.60:1.20:1.96:1.67:1.49:1.00	64	1	87	99	Form-Gly-Arg
1	1	P00004	G(+42.01)DVEKGK(+14.02)KIFVQ.K	N	Y	15.84	60	0.7	4330000	0	0	0	0	0	127000	970000	230000	502000	1340000	1150000	1270000	3070000	3620000	3180000	3200000	3460000	2250000	23200000	3830000	3500000	2910000	24700000	21300000	0:0:0:0:0:0.03:0.22:0.05:0.12:0.31:0.27:0.29:0.71:0.84:0.73:0.74:0.80:0.52:5.37:0.88:0.81:0.67:5.71:4.93	0	127000	567000	1250000	3290000	2970000	10200000	16300000	0:0.03:0.13:0.29:0.76:0.68:2.35:3.76	64	1	1	12	Acetylation (Protein N-term); Methylation(KR)
1	1	P00004	K.IFVQ.K	N	Y	7.78	60	0.8	4240000	0	0	0	0	0	0	0	284000	0	1030000	745000	914000	5330000	4780000	5510000	6560000	6300000	6540000	9220000	8800000	9000000	12300000	12000000	12400000	0:0:0:0:0:0:0:0.07:0:0.24:0.18:0.22:1.26:1.13:1.30:1.55:1.49:1.54:2.18:2.08:2.12:2.90:2.83:2.93	0	0	284000	896000	5200000	6470000	9010000	12200000	0:0:0.07:0.21:1.22:1.52:2.11:2.87	64	1	9	12
1	1	P00004	H.GLFGRK(+12.00)TGQ(+.98)A.P	N	Y	28.54	60	0.7	4140000	0	0	0	766000	651000	714000	3690000	4420000	3820000	8930000	7280000	7880000	8050000	7100000	8130000	6560000	6910000	5730000	4500000	3970000	4160000	2210000	1790000	2000000	0:0:0:0.19:0.16:0.17:0.89:1.07:0.92:2.16:1.76:1.91:1.95:1.72:1.97:1.59:1.67:1.39:1.09:0.96:1.00:0.53:0.43:0.48	0	710000	3980000	8030000	7760000	6400000	4210000	2000000	0:0.17:0.96:1.94:1.88:1.55:1.02:0.48	64	1	34	43	Crosslink-KY; Deamidation (NQ)
1	1	P00004	F.AGIKKKTEREDLIAY.L	N	Y	23.37	60	0.7	3860000	0	0	0	0	0	0	596000	553000	499000	2520000	1350000	1510000	7170000	4090000	6720000	7260000	4720000	6160000	7520000	6500000	6980000	10800000	9940000	7720000	0:0:0:0:0:0:0.15:0.14:0.13:0.65:0.35:0.39:1.86:1.06:1.74:1.88:1.22:1.60:1.95:1.68:1.81:2.81:2.58:2.00	0	0	549000	1790000	5990000	6050000	7000000	9500000	0:0:0.14:0.46:1.55:1.57:1.81:2.46	64	1	83	97
1	1	P00004	L.EN(+87.03)PKKYIPGTK.M	N	Y	10.4	60	0.5	3760000	0	0	0	620000	907000	1130000	3720000	2000000	9690000	5690000	6600000	5660000	7230000	5720000	7910000	3380000	3620000	6280000	1940000	3680000	3570000	1960000	3630000	5440000	0:0:0:0.16:0.24:0.30:0.99:0.53:2.57:1.51:1.75:1.50:1.92:1.52:2.10:0.90:0.96:1.67:0.52:0.98:0.95:0.52:0.96:1.44	0	885000	5140000	5980000	6950000	4420000	3060000	3670000	0:0.23:1.36:1.59:1.85:1.18:0.81:0.98	64	1	69	79	Form-Gly
1	1	P00004	G.RKTGQ(+87.03)APGFT.Y	N	Y	18.93	60	0.8	3650000	0	0	0	436000	518000	411000	2500000	2250000	2970000	4550000	8070000	4640000	6650000	8500000	10200000	5910000	8180000	8240000	4430000	2630000	5020000	254000	639000	535000	0:0:0:0.12:0.14:0.11:0.68:0.62:0.81:1.25:2.21:1.27:1.82:2.33:2.81:1.62:2.24:2.26:1.21:0.72:1.38:0.07:0.18:0.15	0	455000	2570000	5750000	8460000	7450000	4020000	476000	0:0.12:0.71:1.58:2.32:2.04:1.10:0.13	64	1	38	47	Form-Gly
1	1	P00004	K.M(+31.99)IFA.G	N	Y	7.97	60	0.6	3490000	0	0	0	0	0	0	0	0	454000	1560000	1260000	1420000	5010000	5550000	5800000	5830000	6140000	6210000	6900000	6930000	7410000	7670000	7470000	8160000	0:0:0:0:0:0:0:0:0.13:0.45:0.36:0.41:1.44:1.59:1.66:1.67:1.76:1.78:1.98:1.99:2.12:2.20:2.14:2.34	0	0	454000	1410000	5450000	6060000	7080000	7770000	0:0:0.13:0.40:1.55:1.72:2.01:2.20	64	1	80	83	Sulphone
1	1	P00004	K.M(+15.99)IFAGIKKKTEREDLIAYLK.K	N	Y	24.54	60	0.8	3450000	0	0	0	0	0	0	4010000	3870000	3390000	6470000	5880000	7340000	9190000	4100000	5930000	4820000	6690000	1360000	3500000	4200000	2740000	3460000	2630000	3350000	0:0:0:0:0:0:1.16:1.12:0.98:1.87:1.70:2.13:2.66:1.19:1.72:1.39:1.94:0.39:1.01:1.22:0.79:1.00:0.76:0.97	0	0	3750000	6560000	6410000	4290000	3480000	3140000	0:0:1.09:1.90:1.85:1.24:1.01:0.91	64	1	80	99	Oxidation (M)
1	1	P00004	A.GIKKKTEREDLIAY.L	N	Y	22.54	60	0.8	3360000	0	0	0	0	0	0	428000	309000	314000	1570000	1210000	1660000	4890000	3890000	4320000	5280000	4290000	4940000	6350000	5720000	6510000	12200000	8260000	8420000	0:0:0:0:0:0:0.13:0.09:0.09:0.47:0.36:0.50:1.46:1.16:1.29:1.57:1.28:1.47:1.89:1.70:1.94:3.63:2.46:2.51	0	0	350000	1480000	4370000	4840000	6190000	9620000	0:0:0.10:0.44:1.30:1.44:1.84:2.87	64	1	84	97
1	1	P00004	G.R(+198.06)KTGQAPGFT.Y	N	Y	29.32	60	0.9	3340000	0	0	0	362000	409000	231000	1630000	1430000	2190000	3700000	3120000	3960000	7480000	5400000	8130000	6640000	6410000	6550000	4140000	5030000	5070000	3000000	2490000	2760000	0:0:0:0.11:0.12:0.07:0.49:0.43:0.66:1.11:0.93:1.19:2.24:1.62:2.44:1.99:1.92:1.96:1.24:1.51:1.52:0.90:0.74:0.83	0	334000	1750000	3590000	7000000	6530000	4750000	2750000	0:0.10:0.52:1.08:2.10:1.96:1.42:0.82	64	1	38	47	Form-Gly-Arg-double
1	1	P00004	E.REDLIAYLK.K	N	Y	28.71	60	0.7	3270000	0	0	0	0	0	0	694000	498000	692000	1770000	1380000	1680000	4370000	3960000	6740000	5810000	4560000	5010000	7550000	6270000	7180000	7180000	7080000	6170000	0:0:0:0:0:0:0.21:0.15:0.21:0.54:0.42:0.51:1.33:1.21:2.06:1.78:1.39:1.53:2.31:1.91:2.19:2.19:2.16:1.88	0	0	628000	1610000	5020000	5130000	7000000	6810000	0:0:0.19:0.49:1.53:1.57:2.14:2.08	64	1	91	99
1	1	P00004	G.RKTGQ(+30.01)APGFT.Y	N	Y	12.88	60	1.1	3250000	0	0	0	129000	146000	204000	736000	677000	480000	1300000	1230000	1310000	3930000	4680000	3690000	4800000	4070000	3520000	6530000	5260000	6850000	10600000	8940000	8910000	0:0:0:0.04:0.04:0.06:0.23:0.21:0.15:0.40:0.38:0.40:1.21:1.44:1.14:1.48:1.25:1.08:2.01:1.62:2.11:3.25:2.75:2.74	0	160000	631000	1280000	4100000	4130000	6210000	9470000	0:0.05:0.19:0.39:1.26:1.27:1.91:2.91	64	1	38	47	Form-Methylol
1	1	P00004	R.EDLIAYLK.K	N	Y	31.49	60	0.7	3190000	0	0	0	0	264000	0	958000	892000	839000	1800000	1700000	1550000	4710000	4350000	4750000	5150000	5880000	5410000	5530000	7200000	4920000	6690000	6930000	7160000	0:0:0:0:0.08:0:0.30:0.28:0.26:0.56:0.53:0.49:1.47:1.36:1.49:1.61:1.84:1.69:1.73:2.25:1.54:2.10:2.17:2.24	0	264000	896000	1680000	4600000	5480000	5880000	6930000	0:0.08:0.28:0.52:1.43:1.70:1.83:2.15	64	1	92	99
1	1	P00004	H.GLFGRKTG.Q	N	Y	19.77	60	0.8	3180000	0	0	0	0	0	0	0	264000	222000	697000	696000	597000	3000000	2890000	3050000	3820000	3750000	3460000	6070000	5670000	6320000	15200000	9890000	10600000	0:0:0:0:0:0:0:0.08:0.07:0.22:0.22:0.19:0.95:0.91:0.96:1.20:1.18:1.09:1.91:1.78:1.99:4.80:3.11:3.34	0	0	243000	663000	2980000	3670000	6020000	11900000	0:0:0.08:0.21:0.94:1.15:1.89:3.74	64	1	34	41
1	1	P00004	M.EYLE.N	N	Y	16.38	60	0.7	3110000	0	0	0	810000	812000	774000	2380000	2260000	1090000	3820000	3100000	3570000	4860000	4380000	4680000	4730000	4410000	4740000	5300000	4160000	4660000	4640000	4670000	4780000	0:0:0:0.26:0.26:0.25:0.76:0.73:0.35:1.23:1.00:1.15:1.56:1.41:1.51:1.52:1.42:1.52:1.70:1.34:1.50:1.49:1.50:1.54	0	799000	1910000	3490000	4640000	4630000	4710000	4700000	0:0.26:0.61:1.12:1.49:1.49:1.51:1.51	64	1	66	69
1	1	P00004	K.KTER(+99.03)EDLIAYLK.K	N	Y	32.55	60	0.7	3080000	0	0	0	0	526000	408000	2200000	1910000	2190000	3720000	3340000	3030000	6530000	5010000	6610000	4850000	5470000	4910000	5350000	4460000	4110000	3910000	2530000	2850000	0:0:0:0:0.17:0.13:0.71:0.62:0.71:1.21:1.09:0.98:2.12:1.63:2.15:1.58:1.78:1.59:1.74:1.45:1.33:1.27:0.82:0.93	0	467000	2100000	3370000	6050000	5080000	4640000	3100000	0:0.15:0.68:1.09:1.95:1.64:1.50:1.00	64	1	88	99	Form-Gly-Arg
1	1	P00004	T.EREDLI.A	N	Y	15.81	60	0.8	2970000	0	0	0	0	0	0	0	0	0	699000	425000	588000	3990000	2810000	3290000	4770000	4020000	4630000	6280000	5980000	6750000	8360000	8880000	9770000	0:0:0:0:0:0:0:0:0:0.24:0.14:0.20:1.35:0.95:1.11:1.61:1.35:1.56:2.12:2.01:2.27:2.82:2.99:3.29	0	0	0	571000	3360000	4470000	6340000	9000000	0:0:0:0.19:1.13:1.51:2.13:3.03	64	1	90	95
1	1	P00004	T.GPNLHGLFG.R	N	Y	14.84	60	0.8	3530000	0	0	0	121000	0	0	1700000	1330000	1380000	3920000	2890000	3330000	5900000	6070000	6270000	7010000	6330000	5450000	6020000	5730000	4080000	6700000	5410000	5150000	0:0:0:0.03:0:0:0.48:0.38:0.39:1.11:0.82:0.94:1.67:1.72:1.77:1.98:1.79:1.54:1.70:1.62:1.15:1.90:1.53:1.46	0	121000	1470000	3380000	6080000	6260000	5280000	5760000	0:0.03:0.41:0.95:1.72:1.77:1.49:1.62	64	2	29	37
1	1	P00004	H.GLFGR(+198.06)KTG.Q	N	Y	38.01	60	0.8	12400000	0	0	0	1760000	1910000	1740000	11300000	10800000	11000000	26000000	17900000	23200000	24800000	23200000	24700000	22300000	19500000	19100000	13800000	12400000	14100000	7750000	5990000	5380000	0:0:0:0.14:0.15:0.14:0.91:0.87:0.88:2.09:1.44:1.86:2.00:1.87:1.98:1.79:1.57:1.54:1.11:1.00:1.14:0.62:0.48:0.43	0	1810000	11000000	22400000	24200000	20300000	13400000	6380000	0:0.15:0.89:1.80:1.95:1.63:1.08:0.51	64	2	34	41	Form-Gly-Arg-double
1	1	P00004	K.YIPGTKM(+15.99)IF.A	N	Y	5.07	60	0.6	3090000	0	0	0	0	0	0	624000	629000	974000	2060000	1630000	1040000	4220000	4420000	4740000	6190000	5240000	5310000	6400000	6140000	5480000	6290000	6810000	6000000	0:0:0:0:0:0:0.20:0.20:0.31:0.67:0.53:0.34:1.37:1.43:1.53:2.00:1.70:1.72:2.07:1.98:1.77:2.04:2.20:1.94	0	0	742000	1580000	4460000	8830000	6010000	6370000	0:0:0.21:0.45:1.28:2.52:1.72:1.82	64	2	74	82	Oxidation (M)
1	1	P00004	K.YIPGTKM(+15.99)IFA.G	N	Y	13.25	60	0.6	2860000	0	0	0	0	0	0	809000	699000	799000	2190000	1780000	1920000	4830000	4140000	4570000	4800000	5250000	4630000	5600000	5000000	4810000	5430000	5460000	5840000	0:0:0:0:0:0:0.28:0.24:0.28:0.77:0.62:0.67:1.69:1.45:1.60:1.68:1.84:1.62:1.96:1.75:1.68:1.90:1.91:2.04	0	0	769000	1960000	4510000	4900000	5140000	5580000	0:0:0.27:0.69:1.58:1.71:1.80:1.95	64	1	74	83	Oxidation (M)
1	1	P00004	A.GIK(+24.00)KKTEREDLI.A	N	Y	18.91	60	0.7	2850000	0	0	0	190000	191000	0	567000	716000	1690000	1660000	1120000	1760000	10900000	2940000	3790000	3920000	10100000	3630000	3540000	3480000	4390000	5690000	4100000	3930000	0:0:0:0.07:0.07:0:0.20:0.25:0.59:0.58:0.39:0.62:3.84:1.03:1.33:1.37:3.56:1.27:1.24:1.22:1.54:2.00:1.44:1.38	0	191000	992000	1510000	5890000	5900000	3800000	4570000	0:0.07:0.35:0.53:2.06:2.06:1.33:1.60	64	1	84	95	Crosslink-KR
1	1	P00004	F.AGIKK(+24.00)KTEREDLI.A	N	Y	21.52	60	0.9	2770000	0	0	0	190000	179000	269000	1040000	1010000	1040000	2080000	1330000	2480000	1060000	4170000	4980000	5440000	4030000	5210000	5500000	5040000	4590000	5540000	5560000	5830000	0:0:0:0.07:0.06:0.10:0.38:0.36:0.37:0.75:0.48:0.89:0.38:1.50:1.79:1.96:1.45:1.88:1.98:1.82:1.66:2.00:2.00:2.10	0	213000	1030000	1960000	3400000	4890000	5040000	5640000	0:0.08:0.37:0.71:1.23:1.76:1.82:2.03	64	1	83	95	Crosslink-KR
1	1	P00004	K.M(+15.99)IF.A	N	Y	8.72	60	0.7	9890000	0	0	0	0	0	0	1100000	1110000	1190000	4750000	3770000	4690000	14800000	13700000	16500000	17700000	17400000	16700000	19900000	18900000	19500000	21600000	21300000	22900000	0:0:0:0:0:0:0.11:0.11:0.12:0.48:0.38:0.47:1.50:1.39:1.67:1.79:1.75:1.68:2.01:1.91:1.97:2.19:2.15:2.31	0	0	1130000	4400000	15000000	17200000	19400000	21900000	0:0:0.11:0.45:1.52:1.74:1.96:2.22	64	2	80	82	Oxidation (M)
1	1	P00004	F.AGIKKK(+24.00)TER(+99.03)EDLI.A	N	Y	19.2	60	0.7	2690000	0	0	0	359000	308000	141000	1100000	1450000	1380000	3350000	2170000	3210000	5550000	4380000	6310000	1100000	4620000	5150000	3660000	4370000	5290000	3920000	3510000	3180000	0:0:0:0.13:0.11:0.05:0.41:0.54:0.51:1.25:0.81:1.20:2.07:1.63:2.35:0.41:1.72:1.92:1.36:1.63:1.97:1.46:1.31:1.18	0	269000	1310000	2910000	5410000	3620000	4440000	3540000	0:0.10:0.49:1.08:2.01:1.35:1.65:1.32	64	1	83	95	Crosslink-KR; Form-Gly-Arg
1	1	P00004	A.G(+42.01)IK(+14.02)KKTEREDLI.A	N	Y	4.03	60	0.3	2810000	0	0	0	0	0	0	0	84400	114000	448000	677000	490000	3140000	3500000	3140000	3640000	5520000	3380000	4860000	5590000	7420000	9190000	7630000	8690000	0:0:0:0:0:0:0:0.03:0.04:0.16:0.24:0.17:1.12:1.24:1.12:1.29:1.96:1.20:1.73:1.99:2.64:3.27:2.71:3.09	0	0	99000	538000	3260000	4180000	5960000	17100000	0:0:0.03:0.14:0.84:1.07:1.53:4.39	64	2	84	95	Acetylation (N-term); Methylation(KR)
1	1	P00004	K.KK(+24.00)TEREDLI.A	N	Y	17.58	60	0.8	2440000	0	0	0	0	0	0	270000	416000	343000	1230000	929000	1280000	4210000	3350000	4400000	4200000	4400000	4370000	4840000	5330000	5770000	7050000	6150000	0	0:0:0:0:0:0:0.11:0.17:0.14:0.50:0.38:0.53:1.73:1.37:1.80:1.72:1.80:1.79:1.99:2.19:2.36:2.89:2.52:0	0	0	343000	1150000	3990000	4320000	5310000	6600000	0:0:0.13:0.42:1.47:1.59:1.96:2.43	64	1	87	95	Crosslink-KR
1	1	P00004	K.M(+15.99)IFAG.I	N	Y	9.91	60	0.7	10700000	0	0	0	176000	174000	0	2350000	2050000	1730000	7230000	5410000	6720000	18100000	16800000	18000000	19700000	17500000	18600000	21900000	19900000	19900000	19100000	19800000	21400000	0:0:0:0.02:0.02:0:0.22:0.19:0.16:0.68:0.51:0.63:1.69:1.57:1.68:1.85:1.64:1.74:2.05:1.87:1.86:1.79:1.85:2.00	0	175000	2310000	6450000	17600000	18600000	20600000	20100000	0:0.02:0.22:0.60:1.64:1.74:1.92:1.87	64	2	80	84	Oxidation (M)
1	1	P00004	G(+42.01)DVEKGK(+14.02)KIFV.Q	N	Y	20.32	60	0.7	2370000	0	0	0	82600	0	0	567000	1070000	1230000	2280000	2170000	2570000	3870000	4540000	3620000	4310000	1610000	2890000	4580000	4920000	3690000	4080000	4880000	3890000	0:0:0:0.03:0:0:0.24:0.45:0.52:0.96:0.91:1.09:1.63:1.92:1.53:1.82:0.68:1.22:1.93:2.08:1.56:1.72:2.06:1.64	0	82600	955000	2340000	4010000	2930000	4400000	4280000	0:0.03:0.40:0.98:1.69:1.23:1.85:1.80	64	1	1	11	Acetylation (Protein N-term); Methylation(KR)
1	1	P00004	T.YTDANKNKGITWK.E	N	Y	13.98	60	0.7	2350000	0	0	0	0	0	0	0	0	0	244000	469000	318000	2960000	2960000	3250000	2970000	3580000	3500000	4730000	5400000	5540000	7920000	6300000	6310000	0:0:0:0:0:0:0:0:0:0.10:0.20:0.14:1.26:1.26:1.38:1.26:1.52:1.49:2.01:2.30:2.36:3.37:2.68:2.68	0	0	0	344000	3060000	3350000	5230000	6840000	0:0:0:0.15:1.30:1.43:2.22:2.91	64	1	48	60
1	1	P00004	G.ITW(+15.99)KEETLM.E	N	Y	17.12	60	0.7	4280000	0	0	0	0	128000	0	1350000	1170000	1600000	2980000	2880000	2930000	6770000	7100000	7190000	7760000	7500000	7610000	8280000	8340000	8240000	6710000	6810000	7440000	0:0:0:0:0.03:0:0.32:0.27:0.37:0.70:0.67:0.69:1.58:1.66:1.68:1.81:1.75:1.78:1.93:1.95:1.92:1.57:1.59:1.74	0	128000	1370000	2930000	7020000	7630000	8290000	6980000	0:0.03:0.32:0.68:1.63:1.78:1.93:1.63	64	2	57	65	Oxidation (HW)
1	1	P00004	L.IAYLK.K	N	Y	18.83	60	0.7	2280000	0	0	0	182000	210000	143000	510000	627000	540000	1320000	1100000	1530000	3460000	2870000	3370000	3660000	3530000	3770000	4260000	3640000	3860000	5980000	5350000	4790000	0:0:0:0.08:0.09:0.06:0.22:0.28:0.24:0.58:0.48:0.67:1.52:1.26:1.48:1.61:1.55:1.65:1.87:1.60:1.69:2.62:2.35:2.10	0	178000	559000	1320000	3230000	3650000	3920000	5370000	0:0.08:0.25:0.58:1.42:1.60:1.72:2.36	64	1	95	99
1	1	P00004	G(+42.01)DVEKGKK(+14.02)IFVQ.K	N	Y	12.95	60	0.8	32300000	0	0	0	1630000	1110000	864000	7510000	7510000	7050000	16800000	7030000	16200000	55400000	52600000	48800000	63200000	56900000	58100000	57700000	64100000	67000000	66900000	61700000	56700000	0:0:0:0.05:0.03:0.03:0.23:0.23:0.22:0.52:0.22:0.50:1.72:1.63:1.51:1.96:1.76:1.80:1.79:1.99:2.08:2.07:1.91:1.76	0	1400000	7360000	13800000	52300000	83800000	63200000	61700000	0:0.04:0.21:0.39:1.47:2.36:1.78:1.74	64	5	1	12	Acetylation (Protein N-term); Methylation(KR)
1	1	P00004	T.WK(+12.00)EETLM.E	N	Y	21.99	60	0.6	5650000	0	0	0	1200000	1300000	930000	2910000	3510000	3360000	5360000	4720000	4760000	8560000	8060000	8820000	4340000	7010000	8670000	10600000	9780000	8010000	11900000	11200000	10700000	0:0:0:0.21:0.23:0.16:0.52:0.62:0.59:0.95:0.83:0.84:1.51:1.43:1.56:0.77:1.24:1.53:1.87:1.73:1.42:2.11:1.98:1.90	0	1140000	3260000	4950000	8480000	8370000	9450000	11300000	0:0.19:0.56:0.84:1.45:1.43:1.61:1.92	64	2	59	65	Crosslink-KY
1	1	P00004	A.GIKKKTEREDLI.A	Y	Y	23.31	60	0.8	78700000	0	0	0	257000	395000	267000	4200000	3740000	6720000	14700000	32700000	17200000	64800000	122000000	118000000	82100000	141000000	128000000	159000000	128000000	194000000	285000000	142000000	246000000	0:0:0:0.02:0.02:0.02:0.05:0.05:0.09:0.19:0.42:0.22:0.82:1.55:1.49:1.04:1.80:1.62:2.01:1.63:2.46:3.61:1.81:3.12	0	306000	4890000	21800000	101000000	117000000	160000000	224000000	0:0.02:0.06:0.28:1.29:1.49:2.03:2.85	64	3	84	95
1	1	P00004	F.AGIKKK(+14.02)TEREDLI.A	N	Y	11.75	60	0.9	2240000	0	0	0	0	0	0	0	0	0	663000	629000	692000	3730000	2780000	3490000	2900000	3590000	5120000	2750000	4680000	4090000	5740000	5970000	6950000	0:0:0:0:0:0:0:0:0:0.30:0.28:0.31:1.67:1.24:1.56:1.29:1.60:2.28:1.23:2.09:1.83:2.56:2.67:3.10	0	0	0	661000	3330000	3870000	3840000	6220000	0:0:0:0.30:1.49:1.73:1.71:2.78	64	1	83	95	Methylation(KR)
1	1	P00004	L.HGLF.G	N	Y	5.44	60	0.5	2240000	0	0	0	0	0	0	0	0	0	1010000	803000	1140000	3630000	3580000	3770000	4360000	4170000	4740000	4800000	4810000	4860000	3320000	4260000	4450000	0:0:0:0:0:0:0:0:0:0.45:0.36:0.51:1.62:1.60:1.68:1.95:1.86:2.12:2.15:2.15:2.17:1.48:1.90:1.99	0	0	0	987000	3660000	4430000	4820000	4010000	0:0:0:0.44:1.64:1.98:2.15:1.79	64	1	33	36
1	1	P00004	G(+42.01)DVEK(+14.02)GKKIFV.Q	N	Y	19.26	60	0.9	2190000	0	0	0	181000	257000	0	698000	746000	885000	2140000	1350000	1780000	3760000	3410000	3960000	2920000	3210000	3060000	0	3680000	3580000	8970000	3700000	4380000	0:0:0:0.08:0.12:0:0.32:0.34:0.40:0.98:0.62:0.81:1.72:1.55:1.80:1.33:1.46:1.39:0:1.68:1.63:4.09:1.68:1.99	0	219000	776000	1760000	3710000	3060000	3630000	5680000	0:0.09:0.33:0.75:1.58:1.30:1.54:2.41	64	1	1	11	Acetylation (Protein N-term); Methylation(KR)
1	1	P00004	K.TGPN(+87.03)LHGLF.G	N	Y	16.41	60	0.8	2130000	0	0	0	0	76400	0	898000	862000	1150000	2130000	2130000	2360000	5040000	4370000	5120000	2910000	4440000	2650000	2920000	3490000	2460000	2480000	2720000	2840000	0:0:0:0:0.04:0:0.42:0.41:0.54:1.00:1.00:1.11:2.37:2.05:2.41:1.37:2.09:1.24:1.37:1.64:1.16:1.16:1.28:1.34	0	76400	970000	2210000	4840000	3330000	2960000	2680000	0:0.04:0.45:1.03:2.27:1.56:1.39:1.26	64	1	28	36	Form-Gly
1	1	P00004	K.KKTEREDLIAYLK.K	N	Y	27.49	60	0.7	19700000	0	0	0	353000	344000	349000	4400000	5090000	6290000	14500000	10800000	14200000	31100000	31500000	28500000	21700000	34700000	34700000	40100000	38500000	33500000	37900000	43800000	40400000	0:0:0:0.02:0.02:0.02:0.22:0.26:0.32:0.74:0.55:0.72:1.58:1.60:1.45:1.10:1.76:1.76:2.04:1.95:1.70:1.93:2.22:2.05	0	349000	6360000	13200000	37600000	39700000	46200000	50600000	0:0.02:0.26:0.54:1.55:1.64:1.90:2.09	64	4	87	99
1	1	P00004	K.TGPN(+30.01)LHGLFG.R	N	Y	21.03	60	0.6	2090000	0	0	0	343000	288000	290000	1540000	1340000	1530000	3020000	2220000	2060000	3260000	2810000	3340000	3760000	3070000	4200000	3510000	3410000	2920000	2790000	2200000	2350000	0:0:0:0.16:0.14:0.14:0.74:0.64:0.73:1.44:1.06:0.99:1.56:1.34:1.59:1.79:1.47:2.00:1.68:1.63:1.40:1.33:1.05:1.12	0	307000	1470000	2430000	3140000	3680000	3280000	2450000	0:0.15:0.70:1.16:1.50:1.75:1.57:1.17	64	1	28	37	Form-Methylol
1	1	P00004	G(+42.01)DVEK(+12.00)GKKIFVQ.K	N	Y	13.11	60	0.7	3890000	0	0	0	251000	201000	0	856000	1160000	1090000	3180000	1960000	2750000	4090000	3880000	7850000	6600000	7580000	7420000	7830000	7580000	8230000	6530000	6370000	7820000	0:0:0:0.06:0.05:0:0.22:0.30:0.28:0.82:0.51:0.71:1.05:1.00:2.02:1.70:1.95:1.91:2.02:1.95:2.12:1.68:1.64:2.01	0	226000	1140000	2630000	5280000	7200000	7880000	6910000	0:0.06:0.29:0.67:1.35:1.84:2.02:1.77	64	2	1	12	Acetylation (Protein N-term); Crosslink-KY
1	1	P00004	F.AGIK(+24.00)KKTER(+99.03)EDLIAYLK.K	N	Y	12.78	60	0.6	2090000	0	0	0	1490000	2180000	623000	2700000	2540000	2610000	3460000	2970000	3470000	3070000	3090000	4360000	3420000	2850000	3550000	2900000	2310000	2520000	0	0	0	0:0:0:0.71:1.04:0.30:1.29:1.21:1.25:1.66:1.42:1.66:1.47:1.48:2.09:1.64:1.37:1.70:1.39:1.11:1.20:0:0:0	0	1430000	2620000	3300000	3510000	3270000	2570000	0	0:0.68:1.25:1.58:1.68:1.57:1.23:0	64	1	83	99	Crosslink-KR; Form-Gly-Arg
1	1	P00004	G.IKKKTER(+99.03)EDLI.A	N	Y	14.01	60	0.7	2090000	0	0	0	0	0	0	277000	197000	456000	973000	1020000	1030000	4530000	3790000	4530000	3340000	4750000	5530000	2930000	3950000	3370000	3390000	2380000	3660000	0:0:0:0:0:0:0.13:0.09:0.22:0.47:0.49:0.49:2.17:1.82:2.17:1.60:2.27:2.65:1.41:1.89:1.61:1.62:1.14:1.75	0	0	310000	1010000	4280000	4540000	3410000	3140000	0:0:0.15:0.48:2.05:2.17:1.64:1.51	64	1	85	95	Form-Gly-Arg
1	1	P00004	F.AGIK(+12.00)K(+12.00)KTEREDLI.A	N	Y	20.12	60	0.6	2060000	0	0	0	0	0	72200	895000	979000	712000	797000	2010000	1740000	3710000	4050000	5100000	3270000	3910000	2690000	3860000	3230000	2770000	3140000	3230000	3370000	0:0:0:0:0:0.03:0.43:0.47:0.35:0.39:0.97:0.84:1.80:1.96:2.47:1.58:1.89:1.30:1.87:1.57:1.34:1.52:1.56:1.63	0	72200	862000	1510000	4290000	3290000	3290000	3250000	0:0.03:0.42:0.73:2.07:1.59:1.59:1.57	64	1	83	95	Crosslink-KY
1	1	P00004	I.FAGIKKKTEREDLI.A	N	Y	19.36	60	1.1	2010000	0	0	0	0	0	0	342000	497000	453000	0	917000	1070000	3220000	2780000	3300000	3210000	3150000	3310000	3590000	3550000	4210000	5730000	4910000	3990000	0:0:0:0:0:0:0.17:0.25:0.23:0:0.46:0.53:1.60:1.38:1.64:1.60:1.57:1.65:1.78:1.77:2.10:2.85:2.44:1.99	0	0	430000	994000	3100000	3230000	3780000	4880000	0:0:0.21:0.48:1.51:1.57:1.84:2.38	64	1	82	95
1	1	P00004	K.TER(+99.03)EDLIAYLK.K	N	Y	12.52	60	0.8	1980000	0	0	0	328000	292000	177000	1200000	1240000	1120000	2630000	1900000	2080000	3600000	3070000	4260000	4040000	3510000	4040000	3300000	3250000	2750000	1930000	1590000	1260000	0:0:0:0.17:0.15:0.09:0.61:0.63:0.56:1.33:0.96:1.05:1.82:1.55:2.15:2.04:1.77:2.04:1.66:1.64:1.39:0.97:0.80:0.64	0	266000	1190000	2200000	3640000	3860000	3100000	1590000	0:0.13:0.60:1.11:1.84:1.95:1.56:0.80	64	1	89	99	Form-Gly-Arg
1	1	P00004	T.YTDAN(+87.03)KN(+87.03)KGITWK.E	N	Y	10.13	60	0.8	1980000	0	0	0	308000	350000	609000	2280000	2440000	4380000	3300000	5110000	3510000	4430000	2960000	5190000	2170000	2070000	2090000	1260000	1360000	638000	890000	902000	1280000	0:0:0:0.16:0.18:0.31:1.15:1.23:2.21:1.67:2.58:1.77:2.24:1.50:2.62:1.09:1.04:1.05:0.64:0.69:0.32:0.45:0.46:0.65	0	422000	3030000	3970000	4200000	2110000	1090000	1020000	0:0.21:1.53:2.01:2.12:1.06:0.55:0.52	64	1	48	60	Form-Gly
1	1	P00004	F.AGIK(+14.02)KKTEREDLIAYLK(+14.02).K	N	Y	8.14	60	0.8	1980000	0	0	0	0	0	0	1100000	902000	826000	1830000	1440000	2020000	4040000	2710000	4620000	3260000	3150000	3130000	3550000	3430000	3350000	3800000	3210000	1110000	0:0:0:0:0:0:0.55:0.46:0.42:0.92:0.73:1.02:2.04:1.37:2.34:1.65:1.59:1.58:1.80:1.73:1.69:1.92:1.62:0.56	0	0	941000	1760000	3790000	3180000	3440000	2710000	0:0:0.48:0.89:1.92:1.61:1.74:1.37	64	1	83	99	Methylation(KR)
1	1	P00004	H.KTGPNLH(+15.99)GLFG.R	N	Y	36.28	60	0.8	1890000	0	0	0	449000	471000	431000	1490000	1170000	1170000	2030000	1780000	2070000	2530000	3720000	3300000	2580000	2960000	2510000	2350000	3520000	3050000	2250000	2510000	2980000	0:0:0:0.24:0.25:0.23:0.79:0.62:0.62:1.07:0.94:1.10:1.34:1.97:1.75:1.37:1.57:1.33:1.24:1.86:1.61:1.19:1.33:1.58	0	450000	1280000	1960000	3180000	2680000	2970000	2580000	0:0.24:0.68:1.04:1.69:1.42:1.57:1.37	64	1	27	37	Oxidation (HW)
1	1	P00004	T.EREDLIAYLK(+14.02).K	N	Y	13.89	60	1	1850000	0	0	0	0	0	0	427000	261000	396000	1290000	1010000	1410000	0	3040000	3940000	2940000	3980000	2880000	3690000	4200000	3230000	4230000	3710000	3800000	0:0:0:0:0:0:0.23:0.14:0.21:0.70:0.55:0.76:0:1.64:2.13:1.59:2.15:1.56:1.99:2.27:1.75:2.28:2.00:2.05	0	0	361000	1240000	3490000	3270000	3710000	3910000	0:0:0.18:0.62:1.75:1.64:1.86:1.96	64	1	90	99	Methylation(KR)
1	1	P00004	G.IK(+14.02)KKTEREDLIAYLK.K	N	Y	7.73	60	0.5	1850000	0	0	0	0	0	0	529000	0	0	1660000	1040000	1340000	3490000	1920000	4850000	3270000	1410000	2900000	2240000	4020000	4250000	3550000	3830000	4010000	0:0:0:0:0:0:0.29:0:0:0.90:0.56:0.73:1.89:1.04:2.63:1.77:0.77:1.57:1.21:2.18:2.30:1.92:2.08:2.17	0	0	529000	1350000	3420000	2530000	3500000	3800000	0:0:0.28:0.71:1.81:1.34:1.85:2.01	64	1	85	99	Methylation(KR)
1	1	P00004	G.IKKKTER(+99.03)EDLIAYLK.K	N	Y	18.29	60	0.8	1840000	0	0	0	0	0	0	935000	1230000	958000	3670000	1850000	2860000	4560000	4110000	4890000	2930000	3040000	3420000	0	2370000	2540000	1690000	1660000	1450000	0:0:0:0:0:0:0.51:0.67:0.52:1.99:1.01:1.55:2.48:2.24:2.66:1.59:1.65:1.86:0:1.29:1.38:0.92:0.90:0.79	0	0	1040000	2790000	4520000	3130000	2450000	1600000	0:0:0.54:1.44:2.33:1.61:1.26:0.82	64	1	85	99	Form-Gly-Arg
1	1	P00004	K.KTER(+99.03)EDLI.A	N	Y	17.79	60	0.5	1830000	0	0	0	0	0	0	0	308000	0	1020000	751000	975000	3090000	2680000	3450000	3300000	3400000	3120000	3400000	3600000	3790000	3770000	3380000	3870000	0:0:0:0:0:0:0:0.17:0:0.56:0.41:0.53:1.69:1.46:1.89:1.80:1.86:1.71:1.86:1.97:2.07:2.06:1.85:2.12	0	0	308000	916000	3070000	3270000	3600000	3680000	0:0:0.17:0.49:1.66:1.76:1.94:1.98	64	1	88	95	Form-Gly-Arg
1	1	P00004	F.AGIK(+14.02)KK(+14.02)TEREDLI.A	N	Y	8.75	60	0.6	1820000	0	0	0	0	0	0	172000	0	147000	559000	815000	570000	1750000	3400000	4310000	2410000	2760000	2590000	2760000	3540000	4520000	5990000	3140000	4310000	0:0:0:0:0:0:0.09:0:0.08:0.31:0.45:0.31:0.96:1.86:2.37:1.32:1.52:1.42:1.52:1.94:2.48:3.29:1.72:2.36	0	0	160000	648000	3150000	2590000	3610000	4480000	0:0:0.09:0.35:1.72:1.41:1.97:2.45	64	1	83	95	Methylation(KR)
1	1	P00004	H.GLFGR(+99.03)KTG.Q	N	Y	28.66	60	0.7	11300000	0	0	0	343000	461000	396000	3300000	3300000	3500000	9940000	8370000	9700000	17500000	18800000	22100000	20100000	19600000	19500000	18900000	19600000	21200000	23000000	16800000	15600000	0:0:0:0.03:0.04:0.03:0.29:0.29:0.31:0.88:0.74:0.86:1.54:1.66:1.95:1.78:1.73:1.72:1.67:1.73:1.87:2.03:1.49:1.38	0	457000	3370000	9340000	19500000	19700000	19900000	18500000	0:0.04:0.30:0.82:1.72:1.74:1.75:1.63	64	2	34	41	Form-Gly-Arg
1	1	P00004	N.LHGLFG.R	N	Y	23.99	60	0.6	1760000	0	0	0	0	0	0	0	0	0	1320000	1080000	1180000	3000000	3330000	3320000	0	3520000	3680000	3940000	3440000	3440000	3690000	3500000	3880000	0:0:0:0:0:0:0:0:0:0.75:0.61:0.67:1.70:1.89:1.88:0:2.00:2.09:2.24:1.95:1.95:2.09:1.99:2.20	0	0	0	1190000	3220000	3600000	3610000	3690000	0:0:0:0.62:1.68:1.88:1.88:1.93	64	1	32	37
1	1	P00004	K.MIFAGIKKKTEREDLIAYLK.K	N	Y	9.31	60	0.8	2170000	0	0	0	1250000	2120000	2730000	4530000	4570000	4220000	6250000	5770000	5720000	3120000	1370000	1930000	2120000	1570000	1360000	1380000	0	0	1130000	0	967000	0:0:0:0.58:0.98:1.26:2.09:2.11:1.95:2.88:2.66:2.63:1.44:0.63:0.89:0.98:0.72:0.63:0.64:0:0:0.52:0:0.45	0	2030000	4440000	11700000	4170000	1680000	1380000	1050000	0:0.61:1.34:3.54:1.26:0.51:0.42:0.32	64	2	80	99
1	1	P00004	G.IKK(+24.00)KTEREDLI.A	N	Y	19.27	60	0.5	3420000	0	0	0	0	0	0	866000	748000	922000	2210000	1960000	2540000	6490000	4710000	6360000	5630000	6090000	6050000	5540000	6340000	7030000	6870000	6160000	5560000	0:0:0:0:0:0:0.25:0.22:0.27:0.65:0.57:0.74:1.90:1.38:1.86:1.65:1.78:1.77:1.62:1.85:2.06:2.01:1.80:1.62	0	0	845000	2240000	5850000	5920000	6300000	6190000	0:0:0.25:0.65:1.71:1.73:1.84:1.81	64	2	85	95	Crosslink-KR
1	1	P00004	G(+42.01)DVEK(+42.01)GKKI.F	N	Y	21.8	60	0.4	1720000	0	0	0	0	0	0	398000	552000	479000	1200000	916000	1220000	2770000	2110000	2620000	2680000	2760000	2730000	2880000	2800000	3320000	3960000	3960000	3830000	0:0:0:0:0:0:0.23:0.32:0.28:0.70:0.53:0.71:1.62:1.23:1.53:1.56:1.61:1.59:1.68:1.63:1.93:2.31:2.31:2.23	0	0	476000	1110000	2500000	2720000	3000000	3920000	0:0:0.28:0.65:1.46:1.59:1.75:2.28	64	1	1	9	Acetylation (Protein N-term); Acetylation (K)
1	1	P00004	K.YIPGTK.M	N	Y	16.12	60	0.9	1710000	0	0	0	0	92400	0	339000	383000	138000	926000	913000	1150000	1690000	2700000	2890000	2650000	2830000	3810000	3150000	2540000	3370000	3730000	3780000	3910000	0:0:0:0:0.05:0:0.20:0.22:0.08:0.54:0.53:0.67:0.99:1.58:1.69:1.55:1.66:2.23:1.84:1.49:1.97:2.19:2.21:2.29	0	92400	286000	995000	2430000	3100000	3020000	3810000	0:0.05:0.17:0.58:1.41:1.81:1.76:2.22	64	1	74	79
1	1	P00004	F.AGIKKKTER(+99.03)EDLIA.Y	N	Y	12.19	60	0.8	1690000	0	0	0	0	0	56900	391000	350000	427000	1210000	1510000	1020000	4110000	3270000	2450000	3030000	2310000	3060000	2710000	3480000	3140000	2010000	2670000	3320000	0:0:0:0:0:0.03:0.23:0.21:0.25:0.72:0.89:0.60:2.43:1.94:1.45:1.79:1.37:1.81:1.60:2.06:1.86:1.19:1.58:1.97	0	56900	390000	1250000	3280000	2800000	3110000	2670000	0:0.03:0.23:0.74:1.94:1.65:1.84:1.58	64	1	83	96	Form-Gly-Arg
1	1	P00004	G(+42.01)DVEKGKKIFVQ.K	N	Y	27.46	60	0.7	56000000	0	0	0	1820000	2190000	1120000	10800000	9700000	9420000	24000000	15900000	21600000	76100000	83500000	86600000	109000000	88400000	87700000	120000000	112000000	110000000	121000000	121000000	133000000	0:0:0:0.03:0.04:0.02:0.19:0.17:0.17:0.43:0.28:0.39:1.36:1.49:1.55:1.94:1.58:1.57:2.13:2.00:1.96:2.17:2.15:2.37	0	1710000	9980000	20500000	82000000	94900000	114000000	125000000	0:0.03:0.18:0.37:1.47:1.70:2.03:2.23	64	3	1	12	Acetylation (Protein N-term)
1	1	P00004	K.TEREDLIAYLK(+14.02).K	N	Y	14.17	60	0.5	1660000	0	0	0	0	0	0	713000	436000	563000	937000	911000	1020000	2920000	2340000	3030000	2590000	2790000	2160000	3290000	2880000	3080000	3790000	3530000	2750000	0:0:0:0:0:0:0.43:0.26:0.34:0.57:0.55:0.62:1.76:1.41:1.83:1.56:1.69:1.31:1.99:1.74:1.86:2.29:2.13:1.66	0	0	571000	955000	2760000	2510000	3080000	3360000	0:0:0.34:0.58:1.67:1.52:1.86:2.03	64	1	89	99	Methylation(KR)
1	1	P00004	T.WK(+14.02)EETLM.E	N	Y	11.58	60	0.8	1640000	0	0	0	240000	233000	0	923000	904000	1020000	1960000	1610000	1800000	3260000	3220000	3140000	3530000	3030000	3490000	2720000	2240000	2620000	1120000	1210000	1140000	0:0:0:0.15:0.14:0:0.56:0.55:0.62:1.20:0.98:1.10:1.99:1.96:1.91:2.15:1.85:2.13:1.65:1.36:1.59:0.68:0.74:0.69	0	237000	949000	1790000	3200000	3350000	2520000	1160000	0:0.14:0.57:1.08:1.94:2.03:1.53:0.70	64	1	59	65	Methylation(KR)
1	1	P00004	A.GIKKKTEREDLIAYL.K	N	Y	13.01	60	0.8	1640000	0	0	0	0	0	0	410000	436000	0	1040000	1270000	1190000	3090000	2200000	3170000	2330000	2620000	2310000	3750000	3230000	3080000	3450000	2940000	2760000	0:0:0:0:0:0:0.25:0.27:0:0.64:0.78:0.72:1.89:1.35:1.94:1.42:1.60:1.41:2.29:1.97:1.88:2.11:1.79:1.69	0	0	423000	1170000	2820000	2420000	3350000	3050000	0:0:0.26:0.71:1.71:1.46:2.03:1.84	64	1	84	98
1	1	P00004	T.GPNLHGLF.G	N	Y	14.94	60	0.8	1570000	0	0	0	0	0	0	0	0	0	0	0	546000	2110000	2120000	2530000	2330000	3020000	2770000	3410000	3640000	2700000	4150000	4380000	4100000	0:0:0:0:0:0:0:0:0:0:0:0.35:1.34:1.35:1.61:1.48:1.92:1.76:2.17:2.31:1.71:2.63:2.78:2.61	0	0	0	546000	2250000	2710000	3250000	4210000	0:0:0:0.34:1.39:1.67:2.00:2.60	64	1	29	36
1	1	P00004	G(+42.01)DVEKGKKIF.V	N	Y	14.7	60	0.9	1560000	0	0	0	0	0	0	312000	385000	260000	1040000	443000	947000	3340000	1840000	2040000	2580000	2500000	2150000	2760000	2790000	3150000	3560000	3530000	3840000	0:0:0:0:0:0:0.20:0.25:0.17:0.67:0.28:0.61:2.14:1.18:1.31:1.65:1.60:1.38:1.77:1.78:2.02:2.28:2.26:2.46	0	0	319000	810000	2410000	2410000	2900000	3640000	0:0:0.20:0.52:1.54:1.54:1.86:2.33	64	1	1	10	Acetylation (Protein N-term)
1	1	P00004	K.KKTEREDLIA.Y	N	Y	14.82	60	0.8	1550000	0	0	0	0	0	0	0	0	0	220000	407000	255000	1720000	1940000	2840000	1760000	2740000	2190000	2100000	3100000	3600000	5080000	3990000	5260000	0:0:0:0:0:0:0:0:0:0.14:0.26:0.16:1.11:1.25:1.83:1.14:1.77:1.41:1.35:2.00:2.32:3.28:2.57:3.39	0	0	0	294000	2170000	2230000	2930000	4780000	0:0:0:0.19:1.40:1.44:1.89:3.08	64	1	87	96
1	1	P00004	T.YTDAN(+87.03)K(+12.00)NKGITW(+30.01)K.E	N	Y	8	60	0.6	2610000	0	0	0	0	31300	0	134000	315000	289000	510000	871000	706000	2600000	2870000	2450000	3170000	1490000	4070000	5040000	6060000	6450000	9480000	7690000	8530000	0:0:0:0:0.02:0:0.05:0.12:0.11:0.19:0.33:0.27:0.99:1.10:0.94:1.21:0.57:1.55:1.93:2.32:2.47:3.62:2.94:3.26	0	31300	316000	695000	2640000	2910000	5850000	8560000	0:0.02:0.12:0.26:1.01:1.11:2.23:3.26	64	2	48	60	Form-Gly; Crosslink-KY; Form-Methylol
1	1	P00004	E.KGGKHKTGPNLHGLFG.R	N	Y	10.72	60	0.9	4150000	0	0	0	0	0	0	672000	393000	2150000	4390000	2200000	4620000	8440000	7620000	9320000	7310000	8160000	7490000	6870000	7160000	6900000	7130000	2530000	6310000	0:0:0:0:0:0:0.16:0.09:0.52:1.06:0.53:1.11:2.03:1.84:2.24:1.76:1.96:1.80:1.65:1.72:1.66:1.72:0.61:1.52	0	0	1460000	3740000	8460000	7650000	6970000	8480000	0:0:0.32:0.81:1.84:1.67:1.52:1.84	64	3	22	37
1	1	P00004	K.KKTER(+99.03)EDLI.A	N	Y	15.4	60	0.7	1510000	0	0	0	0	0	0	178000	0	258000	624000	480000	653000	2790000	2470000	2900000	2330000	2750000	3350000	2410000	3210000	3360000	2760000	2800000	3030000	0:0:0:0:0:0:0.12:0:0.17:0.41:0.32:0.43:1.84:1.63:1.91:1.54:1.82:2.21:1.59:2.12:2.22:1.82:1.85:2.00	0	0	218000	586000	2720000	2810000	3000000	2870000	0:0:0.14:0.38:1.78:1.84:1.97:1.88	64	1	87	95	Form-Gly-Arg
1	1	P00004	Y.IPGTKMIF.A	N	Y	36.21	60	0.9	1500000	0	0	0	525000	543000	396000	1210000	1360000	1430000	2130000	1730000	1840000	1800000	2660000	2400000	1950000	2090000	2010000	1700000	2290000	1750000	1620000	2400000	2090000	0:0:0:0.35:0.36:0.26:0.81:0.91:0.96:1.42:1.16:1.23:1.20:1.78:1.61:1.30:1.39:1.34:1.14:1.53:1.17:1.08:1.60:1.39	0	488000	1340000	1900000	2290000	2010000	1910000	2040000	0:0.33:0.89:1.27:1.53:1.34:1.28:1.36	64	1	75	82
1	1	P00004	K.KTEREDLIAYLK(+14.02).K	N	Y	5.3	60	1.1	1460000	0	0	0	0	0	0	417000	0	320000	1470000	722000	691000	2350000	2220000	3630000	1020000	2700000	2330000	3110000	4060000	2780000	3500000	280000	3420000	0:0:0:0:0:0:0.29:0:0.22:1.01:0.49:0.47:1.61:1.52:2.49:0.70:1.85:1.59:2.13:2.78:1.90:2.40:0.19:2.34	0	0	369000	961000	2730000	2020000	3320000	2400000	0:0:0.25:0.65:1.85:1.37:2.25:1.63	64	1	88	99	Methylation(KR)
1	1	P00004	A.GIK(+14.02)KKTEREDLI.A	N	Y	5.04	60	0.8	3220000	0	0	0	0	0	0	0	206000	135000	610000	1160000	672000	5910000	5020000	8570000	4270000	2000000	6160000	5730000	6460000	9690000	7780000	6460000	6480000	0:0:0:0:0:0:0:0.06:0.04:0.19:0.36:0.21:1.83:1.56:2.66:1.32:0.62:1.91:1.78:2.01:3.01:2.41:2.00:2.01	0	0	170000	917000	6500000	4140000	7300000	6910000	0:0:0.05:0.28:2.01:1.28:2.25:2.13	64	2	84	95	Methylation(KR)
1	1	P00004	G.LFGR(+198.06)KTG.Q	N	Y	18.29	60	0.6	3670000	0	0	0	870000	951000	984000	5180000	4700000	5520000	9440000	8740000	7310000	6900000	5610000	7060000	4140000	4710000	4500000	2840000	2260000	2950000	1380000	894000	1120000	0:0:0:0.24:0.26:0.27:1.41:1.28:1.50:2.57:2.38:1.99:1.88:1.53:1.92:1.13:1.28:1.23:0.77:0.62:0.80:0.38:0.24:0.30	0	935000	5130000	8500000	6520000	4450000	2690000	1130000	0:0.25:1.40:2.32:1.78:1.21:0.73:0.31	64	2	35	41	Form-Gly-Arg-double
1	1	P00004	K.KKTEREDLIAY.L	N	Y	15.05	60	0.7	1230000	0	0	0	0	0	0	0	0	0	0	0	403000	2020000	1270000	1430000	2390000	1220000	2040000	3170000	2170000	2030000	4040000	3460000	3970000	0:0:0:0:0:0:0:0:0:0:0:0.33:1.63:1.03:1.16:1.93:0.99:1.65:2.57:1.76:1.65:3.28:2.81:3.22	0	0	0	403000	1570000	1880000	2460000	3830000	0:0:0:0.32:1.24:1.48:1.94:3.02	64	1	87	97
1	1	P00004	K.MIFAGIK.K	N	Y	10.36	60	0.8	1210000	0	0	0	603000	656000	399000	1580000	1890000	1690000	2380000	2110000	0	2100000	1860000	1760000	1400000	2140000	1630000	1430000	1360000	1100000	898000	980000	1100000	0:0:0:0.50:0.54:0.33:1.31:1.56:1.40:1.97:1.74:0:1.73:1.54:1.45:1.15:1.76:1.34:1.18:1.13:0.91:0.74:0.81:0.91	0	553000	1720000	2250000	1910000	1720000	1300000	991000	0:0.42:1.32:1.72:1.46:1.32:0.99:0.76	64	1	80	86
1	1	P00004	T.WKEETLM(+15.99).E	N	Y	8.97	60	0.7	1170000	0	0	0	0	0	0	274000	315000	325000	652000	471000	864000	2530000	2230000	1960000	2680000	2070000	2300000	2670000	2340000	2210000	1320000	1520000	1360000	0:0:0:0:0:0:0.23:0.27:0.28:0.56:0.40:0.74:2.16:1.90:1.68:2.29:1.77:1.96:2.28:2.00:1.89:1.13:1.30:1.17	0	0	305000	663000	2240000	2350000	2400000	1400000	0:0:0.26:0.57:1.91:2.01:2.05:1.20	64	1	59	65	Oxidation (M)
1	1	P00004	L.ENPKKY(+87.03)IPGTK.M	N	Y	7.34	60	1.1	1150000	0	0	0	0	0	0	0	135000	0	723000	1450000	0	2320000	2620000	0	1740000	3640000	0	3330000	2660000	3190000	3610000	1010000	1150000	0:0:0:0:0:0:0:0.12:0:0.63:1.26:0:2.02:2.28:0:1.52:3.17:0:2.90:2.31:2.78:3.14:0.88:1.00	0	0	135000	1090000	2470000	2690000	3060000	1920000	0:0:0.10:0.77:1.74:1.90:2.15:1.35	64	1	69	79	Form-Gly
1	1	P00004	G(+42.01)DVEKGKKIFVQK.C	N	Y	7.38	60	0.7	1150000	0	0	0	0	0	0	182000	143000	130000	571000	420000	543000	1640000	1120000	1860000	2030000	1360000	1740000	1870000	2030000	2050000	3350000	3590000	2900000	0:0:0:0:0:0:0.16:0.12:0.11:0.50:0.37:0.47:1.43:0.98:1.63:1.77:1.18:1.52:1.63:1.77:1.78:2.92:3.13:2.52	0	0	152000	511000	1540000	1710000	1980000	3280000	0:0:0.13:0.45:1.34:1.49:1.73:2.86	64	1	1	13	Acetylation (Protein N-term)
1	1	P00004	K.TEREDLIAY.L	N	Y	9.53	60	0.8	1140000	0	0	0	0	0	0	0	0	0	345000	201000	0	1760000	1300000	1450000	2140000	1610000	1690000	2870000	2060000	2380000	3600000	2750000	3110000	0:0:0:0:0:0:0:0:0:0.30:0.18:0:1.55:1.14:1.27:1.88:1.41:1.49:2.53:1.81:2.10:3.17:2.42:2.74	0	0	0	273000	1500000	1810000	2440000	3150000	0:0:0:0.24:1.31:1.58:2.12:2.75	64	1	89	97
1	1	P00004	G.LFGRK(+12.00)TGQ(+.98)A.P	N	Y	10.53	60	0.7	1110000	0	0	0	265000	248000	368000	1980000	1590000	2100000	2680000	3010000	2060000	1600000	1680000	1690000	1330000	1150000	1050000	782000	529000	565000	215000	795000	832000	0:0:0:0.24:0.22:0.33:1.79:1.44:1.90:2.43:2.72:1.86:1.45:1.52:1.53:1.20:1.04:0.95:0.71:0.48:0.51:0.19:0.72:0.75	0	294000	1890000	2580000	1660000	1180000	625000	614000	0:0.27:1.71:2.34:1.50:1.07:0.57:0.56	64	1	35	43	Crosslink-KY; Deamidation (NQ)
1	1	P00004	T.YTDANKN(+30.01)KGIT.W	N	Y	7.56	60	0.4	1090000	0	0	0	0	0	0	0	0	0	759000	605000	460000	0	0	0	3290000	0	1320000	4840000	3540000	3860000	0	3340000	4190000	0:0:0:0:0:0:0:0:0:0.70:0.55:0.42:0:0:0:3.01:0:1.21:4.44:3.24:3.54:0:3.06:3.83	0	0	0	608000	0	2300000	4080000	3760000	0:0:0:0.45:0:1.71:3.04:2.80	64	1	48	58	Form-Methylol
1	1	P00004	E.K(+42.01)GKKIFVQ.K	N	Y	11.98	60	0.9	1080000	0	0	0	0	0	0	0	0	0	152000	292000	170000	1380000	1330000	2020000	1660000	1750000	1620000	2170000	2160000	2480000	3080000	2630000	3000000	0:0:0:0:0:0:0:0:0:0.14:0.27:0.16:1.28:1.23:1.87:1.54:1.62:1.50:2.01:2.00:2.30:2.86:2.43:2.78	0	0	0	205000	1580000	1670000	2270000	2900000	0:0:0:0.19:1.46:1.55:2.10:2.69	64	1	5	12	Acetylation (Protein N-term)
1	1	P00004	G.RK(+12.00)TGQAPGFT.Y	N	Y	14.59	60	0.6	7030000	0	0	0	66400	85300	149000	627000	784000	857000	1660000	2910000	1760000	5980000	8050000	6910000	7730000	15500000	9110000	14400000	13000000	16500000	26200000	16700000	19700000	0:0:0:0.02:0.02:0.02:0.09:0.11:0.12:0.24:0.41:0.25:0.85:1.14:0.98:1.10:2.21:1.30:2.05:1.86:2.35:3.73:2.37:2.80	0	100000	789000	2230000	7510000	12800000	14700000	20800000	0:0.02:0.11:0.30:1.02:1.73:1.99:2.83	64	2	38	47	Crosslink-KY
1	1	P00004	L.ENPKKYIPGTK.M	N	Y	4.49	60	1	2960000	0	0	0	145000	199000	234000	1260000	528000	826000	2010000	3120000	2450000	6480000	3570000	5560000	3820000	1930000	5340000	3060000	4050000	4430000	10700000	4570000	6690000	0:0:0:0.05:0.07:0.08:0.43:0.18:0.28:0.68:1.06:0.83:2.19:1.21:1.88:1.29:0.65:1.81:1.04:1.37:1.50:3.61:1.54:2.26	0	193000	1100000	2520000	5200000	3700000	3850000	7310000	0:0.06:0.37:0.85:1.74:1.24:1.29:2.45	64	2	69	79
1	1	P00004	K.M(+15.99)IFAGIK.K	N	Y	14.02	60	0.9	3210000	0	0	0	0	0	0	672000	645000	759000	2990000	1760000	2590000	6130000	6020000	5610000	5550000	6130000	5940000	5970000	5720000	5110000	5130000	4810000	5560000	0:0:0:0:0:0:0.21:0.20:0.24:0.93:0.55:0.81:1.91:1.87:1.75:1.73:1.91:1.85:1.86:1.78:1.59:1.60:1.50:1.73	0	0	692000	2680000	5920000	5880000	5600000	5170000	0:0:0.21:0.83:1.83:1.81:1.73:1.59	64	2	80	86	Oxidation (M)
1	1	P00004	K.KTEREDLIA.Y	N	Y	11.95	60	0.8	971000	0	0	0	0	0	0	0	0	0	194000	139000	131000	1140000	1130000	1290000	1400000	1630000	1380000	1740000	1860000	2170000	3530000	2590000	2990000	0:0:0:0:0:0:0:0:0:0.20:0.14:0.14:1.17:1.16:1.33:1.44:1.67:1.42:1.80:1.92:2.23:3.63:2.67:3.08	0	0	0	155000	1190000	1470000	1920000	3040000	0:0:0:0.16:1.22:1.51:1.98:3.13	64	1	88	96
1	1	P00004	K.TEREDLIA.Y	N	Y	7.27	60	0.7	832000	0	0	0	0	0	0	0	0	0	175000	0	0	1130000	990000	719000	1540000	1110000	1240000	1760000	1640000	1680000	2630000	2630000	2720000	0:0:0:0:0:0:0:0:0:0.21:0:0:1.36:1.19:0.86:1.85:1.34:1.49:2.12:1.97:2.01:3.16:3.17:3.27	0	0	0	175000	946000	1300000	1690000	2660000	0:0:0:0.21:1.12:1.53:2.00:3.14	64	1	89	96
1	1	P00004	H.GLFGRK(+24.00)T.G	N	Y	9.82	60	0.8	820000	0	0	0	0	0	0	0	0	0	0	0	0	1730000	1830000	1890000	1540000	2380000	2130000	1780000	2350000	1950000	0	958000	1140000	0:0:0:0:0:0:0:0:0:0:0:0:2.11:2.23:2.31:1.87:2.90:2.60:2.17:2.87:2.38:0:1.17:1.38	0	0	0	0	1820000	2020000	2030000	1050000	0:0:0:0:2.10:2.34:2.35:1.21	64	1	34	40	Crosslink-KR
1	1	P00004	F.AGIK(+42.01)KKTEREDLI.A	N	Y	5.01	60	0.7	762000	0	0	0	0	0	0	0	0	0	277000	0	235000	784000	674000	953000	592000	1260000	655000	943000	1210000	1360000	5040000	583000	3730000	0:0:0:0:0:0:0:0:0:0.36:0:0.31:1.03:0.89:1.25:0.78:1.65:0.86:1.24:1.59:1.78:6.62:0.77:4.89	0	0	0	256000	804000	835000	1170000	3120000	0:0:0:0.33:1.04:1.08:1.51:4.03	64	1	83	95	Acetylation (K)
1	1	P00004	F.AGIKKKTEREDLIAYLK(+14.02).K	N	Y	3.36	60	1.3	669000	0	0	0	0	371000	0	0	396000	515000	27900	341000	523000	13900000	0	0	0	0	28.5	0	0	0	0	0	0	0:0:0:0:0.55:0:0:0.59:0.77:0.04:0.51:0.78:20.75:0:0:0:0:0.02:0:0:0:0:0:0	0	371000	456000	297000	13900000	28.5	0	0	0:0.20:0.24:0.16:7.39:0.02:0:0	64	1	83	99	Methylation(KR)
1	1	P00004	T.YTDANK(+12.00)NKGIT.W	N	Y	4.61	60	0.9	603000	0	0	0	0	0	0	0	0	0	0	0	0	996000	0	0	806000	0	1190000	1080000	1880000	1070000	2710000	2090000	2650000	0:0:0:0:0:0:0:0:0:0:0:0:1.65:0:0:1.34:0:1.97:1.79:3.12:1.78:4.50:3.46:4.40	0	0	0	0	996000	998000	1340000	2480000	0:0:0:0:1.37:1.37:1.85:3.41	64	1	48	58	Crosslink-KY
1	1	P00004	I.FAGIKKKTERED(+37.96)LIAYLK.K	N	Y	7.82	60	1.1	599000	0	0	0	262000	250000	220000	1530000	2160000	1970000	2320000	1620000	1530000	873000	0	949000	0	111000	0	586000	0	0	0	0	0	0:0:0:0.44:0.42:0.37:2.56:3.61:3.29:3.87:2.70:2.56:1.46:0:1.58:0:0.18:0:0.98:0:0:0:0:0	0	244000	1890000	1820000	911000	111000	586000	0	0:0.35:2.72:2.62:1.31:0.16:0.84:0	64	1	82	99	Replacement of proton by potassium
1	1	P00004	T.YTDANKNKGIT.W	N	Y	4.71	60	0.8	1520000	0	0	0	0	0	0	0	0	0	0	0	211000	0	0	0	4390000	0	0	5910000	6000000	6240000	2190000	9220000	2390000	0:0:0:0:0:0:0:0:0:0:0:0.14:0:0:0:2.88:0:0:3.88:3.94:4.10:1.44:6.05:1.57	0	0	0	211000	0	4390000	6050000	5360000	0:0:0:0.11:0:2.19:3.02:2.68	64	2	48	58
1	1	P00004	G.RKTGQAPGFT(-18.01).Y	N	Y	4.04	60	0.7	498000	0	0	0	0	0	0	0	0	0	0	0	0	398000	397000	0	596000	415000	564000	852000	1320000	587000	2800000	1950000	2060000	0:0:0:0:0:0:0:0:0:0:0:0:0.80:0.80:0:1.20:0.83:1.13:1.71:2.65:1.18:5.63:3.92:4.15	0	0	0	0	397000	525000	920000	2270000	0:0:0:0:0.77:1.02:1.79:4.42	64	1	38	47	Dehydration
1	1	P00004	G(+42.01)DVEKGK(+42.01)K.I	N	Y	8.33	60	0.7	3200000	0	0	0	222000	304000	475000	1510000	1180000	716000	2930000	4120000	2850000	5430000	4790000	4060000	5090000	4190000	2570000	3890000	3970000	8590000	6690000	6070000	7190000	0:0:0:0.07:0.10:0.15:0.47:0.37:0.22:0.92:1.29:0.89:1.69:1.50:1.27:1.59:1.31:0.80:1.22:1.24:2.68:2.09:1.90:2.25	0	334000	1130000	3420000	5610000	4490000	5870000	6980000	0:0.10:0.33:0.98:1.61:1.29:1.69:2.01	64	2	1	8	Acetylation (Protein N-term); Acetylation (K)
1	1	P00004	T.WK(+12.00)EETLM(+15.99).E	N	Y	2.77	60	0.8	351000	0	0	0	0	0	0	0	0	0	0	0	0	0	0	0	439000	0	0	745000	1050000	858000	0	2710000	2620000	0:0:0:0:0:0:0:0:0:0:0:0:0:0:0:1.25:0:0:2.12:2.99:2.45:0:7.72:7.47	0	0	0	0	0	439000	885000	2670000	0:0:0:0:0:0.88:1.77:5.35	64	1	59	65	Crosslink-KY; Oxidation (M)
1	1	P00004	F.AGIK(+14.02)KKTEREDLIA.Y	N	Y	0.07	60	0	246000	0	0	0	0	0	0	0	0	0	0	0	0	0	0	0	0	0	0	0	0	0	5910000	0	0	0:0:0:0:0:0:0:0:0:0:0:0:0:0:0:0:0:0:0:0:0:24.00:0:0	0	0	0	0	0	0	0	5910000	0:0:0:0:0:0:0:8.00	64	1	83	96	Methylation(KR)
1	1	P00004	K.IFV.Q	N	Y	2.65	60	0.3	2620000	0	0	0	0	0	0	587000	594000	637000	1700000	1240000	1560000	3590000	3520000	4280000	4100000	4610000	4300000	5180000	5250000	4790000	5140000	5660000	6160000	0:0:0:0:0:0:0.22:0.23:0.24:0.65:0.47:0.60:1.37:1.34:1.63:1.56:1.76:1.64:1.98:2.00:1.83:1.96:2.16:2.35	0	0	606000	1500000	3800000	4330000	10000000	5650000	0:0:0.19:0.46:1.17:1.34:3.09:1.75	64	2	9	11
1	1	P00004	H.GLFGRK(+14.02)TG.Q	N	Y	0.51	60	0	160000	0	0	0	0	0	0	0	0	0	0	0	0	0	0	0	0	0	0	0	0	0	0	3840000	0	0:0:0:0:0:0:0:0:0:0:0:0:0:0:0:0:0:0:0:0:0:0:24.00:0	0	0	0	0	0	0	0	3840000	0:0:0:0:0:0:0:8.00	64	1	34	41	Methylation(KR)
2	5	|Angiotensin1|Angiotensin1	DRVYIHPFHL	Y	Y	62.91	2.63	0.6	22800000	35300000	26100000	23900000	26700000	24400000	18500000	26100000	22500000	27600000	21600000	18200000	21500000	20400000	19900000	17700000	23200000	21500000	20500000	26400000	24100000	19300000	21500000	21000000	19500000	1.55:1.15:1.05:1.17:1.07:0.81:1.14:0.99:1.21:0.95:0.80:0.94:0.90:0.87:0.77:1.02:0.94:0.90:1.16:1.05:0.85:0.94:0.92:0.85	28400000	23200000	25400000	20400000	19300000	21700000	23300000	20700000	1.25:1.02:1.11:0.90:0.85:0.95:1.02:0.91	1.47	3	1	10
2	5	|Angiotensin1|Angiotensin1	D.RVYIHPF.H	N	Y	53.54	2.99	0.3	12300000	20100000	14500000	14600000	14400000	14100000	12100000	12100000	11700000	11200000	10500000	10200000	11300000	12000000	11600000	10600000	11300000	11400000	10600000	13200000	12200000	11100000	10600000	11600000	11600000	1.64:1.18:1.19:1.18:1.15:0.98:0.98:0.95:0.91:0.86:0.83:0.92:0.98:0.95:0.86:0.92:0.93:0.86:1.08:0.99:0.91:0.86:0.95:0.95	16400000	13500000	11700000	10700000	11400000	11100000	12200000	11300000	1.33:1.10:0.95:0.87:0.93:0.90:0.99:0.92	1.53	2	2	8
										0	0	0	7.72826e+07	8.18539e+07	8.217e+07	4.99509e+08	5.0395e+08	5.67935e+08	1.27426e+09	1.09892e+09	1.09608e+09	2.36955e+09	2.40299e+09	2.96833e+09	2.58871e+09	2.61177e+09	2.8692e+09	2.55101e+09	2.68873e+09	3.00301e+09	3.72827e+09	2.94244e+09	3.22631e+09															subtotal
										1.59046	1.14734	1.15526	1.13943	1.11569	0.957438	0.957438	0.925788	0.886224	0.830835	0.807097	0.894137	0.949526	0.917875	0.838748	0.894137	0.902049	0.838748	1.04448	0.965351	0.878311	0.838748	0.917875	0.917875															normalization factor
